# Supplementary material for: A single-cell atlas of normal and KRASG12D-malformed lymphatic vessels
Source: JCI Insight. 2025 Jan 28;10(5):e185181. doi: 10.1172/jci.insight.185181 (PMC11949019; doi:10.1172/jci.insight.185181)
Supplement: Supplemental data set 1 [file jciinsight-10-185181-s107.xlsx]

## Sheet: README
Supplementary File 1
Overview	This file contains a list of all significant (p_val_adj ≤ 0.05) differentially expressed genes (up and downregulated genes) by cluster in each control LEC subtype vs. all other cells.
Worksheet	Discription
Capillary_UP	Significant (p_val_adj ≤ 0.05) differentially expressed genes upregulated in capillary LECs vs. all other cells.
Capillary_Down	Significant (p_val_adj ≤ 0.05) differentially expressed genes downregulated in capillary LECs vs. all other cells.
Collecting_UP	Significant (p_val_adj ≤ 0.05) differentially expressed genes upregulated in collecting LECs vs. all other cells.
Collecting_Down	Significant (p_val_adj ≤ 0.05) differentially expressed genes downregulated in collecting LECs vs. all other cells.
Ptx3_Cap_UP	Significant (p_val_adj ≤ 0.05) differentially expressed genes upregulated in Ptx3 LECs vs. all other cells.
Ptx3_Cap_Down	Significant (p_val_adj ≤ 0.05) differentially expressed genes downregulated in Ptx3 LECs vs. all other cells.
Valve_UP	Significant (p_val_adj ≤ 0.05) differentially expressed genes upregulated in valve LECs vs. all other cells.
Valve_Down	Significant (p_val_adj ≤ 0.05) differentially expressed genes downregulated in valve LECs vs. all other cells.
Mix_UP	Significant (p_val_adj ≤ 0.05) differentially expressed genes upregulated in mix LECs vs. all other cells.
Mix_Down	Significant (p_val_adj ≤ 0.05) differentially expressed genes downregulated in mix LECs vs. all other cells.
Proliferating_UP	Significant (p_val_adj ≤ 0.05) differentially expressed genes upregulated in proliferating LECs vs. all other cells.
Proliferating_Down	Significant (p_val_adj ≤ 0.05) differentially expressed genes downregulated in proliferating LECs vs. all other cells.

## Sheet: Capillary_UP
p_val	avg_log2FC	pct.1	pct.2	p_val_adj	cluster	gene
1.67915e-71	1.8192	0.829	0.499	3.27368e-67	Cap	Lyve1
3.0811e-43	1.06929	0.792	0.458	6.00691e-39	Cap	Stmn2
2.01839e-67	0.968071	0.995	0.871	3.93505e-63	Cap	Fgl2
7.79546e-31	0.925777	0.573	0.269	1.5198e-26	Cap	Gjc2
8.08695e-16	0.920874	0.591	0.375	1.57663e-11	Cap	Igfbp5
1.6805e-16	0.867055	0.411	0.205	3.2763e-12	Cap	Postn
3.39497e-44	0.859702	0.975	0.76	6.61884e-40	Cap	Lcn2
1.05975e-56	0.850594	0.945	0.637	2.06609e-52	Cap	Prelp
2.41602e-25	0.777716	0.603	0.33	4.71026e-21	Cap	Fndc1
8.16614e-22	0.74354	0.685	0.473	1.59207e-17	Cap	Gpihbp1
1.28382e-53	0.737617	0.995	0.964	2.50294e-49	Cap	Cavin2
2.31723e-37	0.690732	0.925	0.694	4.51768e-33	Cap	Wipf3
2.03803e-28	0.680045	0.507	0.254	3.97335e-24	Cap	Slfn2
9.48011e-40	0.675006	0.991	0.929	1.84824e-35	Cap	S100a10
2.0229e-33	0.65388	0.968	0.91	3.94384e-29	Cap	Col4a1
1.49441e-42	0.62415	0.989	0.939	2.91351e-38	Cap	Ece1
7.54445e-29	0.612011	0.865	0.647	1.47087e-24	Cap	Pdpn
3.03959e-29	0.609795	0.783	0.494	5.92599e-25	Cap	Gm1673
6.71702e-15	0.607054	0.715	0.554	1.30955e-10	Cap	Thbd
1.10051e-25	0.596085	0.795	0.525	2.14555e-21	Cap	Piezo2
7.48896e-20	0.595558	0.799	0.583	1.46005e-15	Cap	Tll1
7.21331e-30	0.591025	0.961	0.871	1.40631e-25	Cap	Ifitm2
1.73804e-28	0.580125	0.616	0.308	3.38849e-24	Cap	9330175M20Rik
8.69062e-32	0.570614	0.979	0.9	1.69432e-27	Cap	Klhl4
1.67194e-22	0.568925	0.582	0.318	3.25961e-18	Cap	Gucy1b1
1.61726e-26	0.567586	0.868	0.648	3.15301e-22	Cap	Sox18
3.91125e-23	0.562276	0.947	0.799	7.62537e-19	Cap	Prss23
1.47952e-16	0.557491	0.804	0.65	2.88446e-12	Cap	Mgll
1.65134e-18	0.54754	0.575	0.347	3.21945e-14	Cap	Adgrg3
4.15055e-25	0.5426	0.571	0.289	8.09191e-21	Cap	Serping1
5.80569e-23	0.538793	0.927	0.757	1.13188e-18	Cap	Eln
1.09637e-34	0.535205	0.993	0.962	2.13748e-30	Cap	Cd9
1.69935e-24	0.533131	0.694	0.404	3.31306e-20	Cap	Chp2
1.26216e-25	0.531468	0.977	0.905	2.46071e-21	Cap	Ifitm3
1.82562e-27	0.527551	0.97	0.885	3.55923e-23	Cap	Cav1
4.99074e-27	0.526024	0.991	0.969	9.72996e-23	Cap	Ahnak
9.7416e-37	0.524994	0.995	0.939	1.89922e-32	Cap	Ltbp4
1.40634e-24	0.52277	0.888	0.635	2.7418e-20	Cap	Pkhd1l1
1.82519e-24	0.521456	0.541	0.262	3.5584e-20	Cap	Tnxb
1.89211e-09	0.516705	0.338	0.182	3.68886e-05	Cap	Ptn
5.54535e-28	0.515197	0.968	0.896	1.08112e-23	Cap	Serf2
3.87842e-23	0.515193	0.968	0.868	7.56137e-19	Cap	Rps26
1.82244e-31	0.510831	0.986	0.915	3.55304e-27	Cap	Lbp
1.43415e-18	0.510708	0.671	0.435	2.79601e-14	Cap	Slfn5
1.24896e-26	0.502893	0.97	0.901	2.43497e-22	Cap	S100a11
1.17231e-12	0.501733	0.799	0.652	2.28553e-08	Cap	Fbln2
2.37573e-13	0.499097	0.685	0.513	4.63172e-09	Cap	Gja4
5.1371e-14	0.497229	0.632	0.44	1.00153e-09	Cap	Ddit4
2.959e-20	0.493267	0.737	0.499	5.76887e-16	Cap	Arhgdib
4.55955e-28	0.487887	0.975	0.895	8.8893e-24	Cap	Ecscr
3.93196e-21	0.487363	0.646	0.393	7.66575e-17	Cap	Ahnak2
1.41431e-27	0.486061	0.993	0.929	2.75733e-23	Cap	Txnip
9.47212e-26	0.484197	0.872	0.631	1.84668e-21	Cap	Fzd6
2.30122e-23	0.482688	0.984	0.932	4.48647e-19	Cap	Ramp2
7.13224e-19	0.482453	0.473	0.247	1.3905e-14	Cap	Ackr2
1.22134e-20	0.47918	0.537	0.279	2.38113e-16	Cap	Sdc1
9.09842e-22	0.477324	0.822	0.609	1.77383e-17	Cap	Mall
1.47607e-15	0.476668	0.687	0.454	2.87774e-11	Cap	Ednrb
4.64199e-21	0.476225	0.749	0.515	9.05002e-17	Cap	Psen2
3.31983e-18	0.472321	0.845	0.733	6.47235e-14	Cap	Cyb5r3
2.52216e-25	0.468203	0.968	0.86	4.91721e-21	Cap	Bsg
1.38636e-22	0.468122	0.97	0.868	2.70286e-18	Cap	Cox6c
2.24207e-13	0.465293	0.525	0.333	4.37113e-09	Cap	D330037F02Rik
2.98957e-21	0.464734	0.897	0.737	5.82847e-17	Cap	Dusp3
3.49622e-24	0.461155	0.998	0.965	6.81623e-20	Cap	Tmsb10
1.01507e-20	0.459784	0.911	0.762	1.97899e-16	Cap	Ndufa4
1.07615e-09	0.457776	0.646	0.485	2.09806e-05	Cap	Ctla2a
4.66075e-24	0.456688	0.619	0.346	9.08659e-20	Cap	B3gnt8
3.40623e-18	0.454277	0.525	0.282	6.64078e-14	Cap	Cd300lg
2.50631e-21	0.453749	0.651	0.387	4.88629e-17	Cap	Aph1b
6.52814e-21	0.452709	0.977	0.905	1.27273e-16	Cap	Cst3
7.30103e-28	0.448609	0.45	0.165	1.42341e-23	Cap	F2rl1
9.58841e-25	0.448595	1	0.989	1.86936e-20	Cap	Fth1
1.39693e-13	0.446026	0.297	0.133	2.72346e-09	Cap	Htr2b
1.04076e-08	0.445602	0.995	0.964	0.000202906	Cap	AY036118
2.69213e-11	0.44217	0.511	0.376	5.24857e-07	Cap	Pglyrp1
1.27363e-23	0.440893	0.993	0.948	2.48306e-19	Cap	Nxn
5.86348e-14	0.438561	0.872	0.735	1.14314e-09	Cap	Tagln2
4.77278e-09	0.437002	0.767	0.647	9.305e-05	Cap	Crip1
1.14915e-18	0.433632	0.861	0.727	2.24039e-14	Cap	Atp6v0e
1.27892e-24	0.433391	0.998	0.975	2.49338e-20	Cap	Mmrn1
7.29485e-21	0.429904	0.826	0.573	1.4222e-16	Cap	Serpine2
9.90978e-19	0.426788	0.961	0.867	1.93201e-14	Cap	Anxa2
4.3392e-14	0.419159	0.863	0.739	8.4597e-10	Cap	Aebp1
3.53086e-12	0.418807	0.747	0.577	6.88377e-08	Cap	Hmcn1
1.618e-19	0.418587	0.979	0.938	3.15446e-15	Cap	Fxyd6
3.86499e-22	0.418533	0.826	0.576	7.53519e-18	Cap	Tmod2
1.03598e-15	0.418455	0.815	0.653	2.01974e-11	Cap	Tmem109
8.43902e-22	0.417926	0.97	0.865	1.64527e-17	Cap	Ppib
8.00228e-21	0.417887	0.945	0.766	1.56012e-16	Cap	Nudt4
4.33298e-17	0.41713	0.614	0.392	8.44758e-13	Cap	Mtus1
1.88948e-15	0.416902	0.904	0.792	3.68374e-11	Cap	Col4a2
2.29974e-16	0.416259	0.795	0.658	4.48357e-12	Cap	Clstn1
4.65094e-17	0.415155	0.895	0.713	9.06748e-13	Cap	Fstl1
1.60384e-19	0.413244	0.943	0.84	3.12685e-15	Cap	Ehd2
1.83871e-14	0.413213	0.852	0.713	3.58476e-10	Cap	Slc9a3r2
1.7312e-18	0.411645	0.954	0.881	3.37514e-14	Cap	Cyb5a
1.90101e-22	0.410353	0.97	0.848	3.7062e-18	Cap	S100a6
1.71645e-16	0.408746	0.909	0.783	3.34639e-12	Cap	Cox6b1
1.45651e-12	0.408652	0.783	0.592	2.83961e-08	Cap	Emcn
4.33416e-13	0.408374	0.644	0.472	8.44987e-09	Cap	Ctsh
3.37564e-17	0.407954	0.806	0.593	6.58114e-13	Cap	Zfp423
7.83536e-19	0.407744	0.977	0.949	1.52758e-14	Cap	Elk3
4.27526e-11	0.40774	0.543	0.358	8.33505e-07	Cap	Nrcam
2.23778e-06	0.407655	0.279	0.17	0.0436278	Cap	Rbp7
2.06055e-17	0.407244	0.961	0.91	4.01724e-13	Cap	Crip2
2.80284e-13	0.406211	0.612	0.461	5.46442e-09	Cap	Vsir
4.05279e-08	0.404885	0.482	0.32	0.000790133	Cap	Nrxn3
4.82498e-16	0.404257	0.539	0.315	9.40678e-12	Cap	Atp8a2
5.23757e-17	0.402222	0.87	0.693	1.02112e-12	Cap	Uqcr11
7.08764e-15	0.402013	0.815	0.638	1.38181e-10	Cap	Dtx1
1.55691e-14	0.398273	0.874	0.737	3.03535e-10	Cap	Cox5b
9.79964e-14	0.394931	0.749	0.558	1.91054e-09	Cap	Meox1
8.94878e-16	0.39248	0.89	0.75	1.74465e-11	Cap	Atp5j2
1.02135e-16	0.391747	0.929	0.782	1.99123e-12	Cap	Atp5e
7.19968e-16	0.391608	0.39	0.18	1.40365e-11	Cap	Ryr3
6.20426e-13	0.391094	0.776	0.625	1.20958e-08	Cap	Ptpn18
3.02741e-15	0.390576	0.936	0.814	5.90224e-11	Cap	Nme2
5.40298e-19	0.389937	0.998	0.978	1.05337e-14	Cap	Cldn5
2.14081e-13	0.387887	0.639	0.449	4.17372e-09	Cap	Aldh2
2.75361e-16	0.386167	0.824	0.64	5.36843e-12	Cap	Ehd1
1.95035e-11	0.38324	0.783	0.638	3.8024e-07	Cap	Sema3f
2.57472e-17	0.382726	0.856	0.681	5.01968e-13	Cap	Cd151
7.7267e-18	0.381017	0.947	0.833	1.5064e-13	Cap	Slco3a1
2.11602e-20	0.380139	0.959	0.913	4.12539e-16	Cap	Fkbp1a
3.78887e-16	0.379698	0.991	0.97	7.38677e-12	Cap	Ccl21a
2.12762e-15	0.378518	0.938	0.862	4.148e-11	Cap	Tgm2
1.29817e-16	0.377658	0.6	0.367	2.53091e-12	Cap	Itgb3
2.1031e-15	0.377138	0.911	0.799	4.1002e-11	Cap	Map3k1
6.25753e-16	0.37693	0.97	0.897	1.21997e-11	Cap	Rpl35
9.41985e-10	0.374213	0.664	0.507	1.83649e-05	Cap	Lrrn4cl
3.75867e-14	0.373802	0.438	0.257	7.32791e-10	Cap	Cdc42ep2
3.45443e-14	0.369627	0.667	0.511	6.73476e-10	Cap	Elovl1
2.3955e-13	0.363079	0.833	0.682	4.67027e-09	Cap	Atp5k
8.11729e-22	0.362602	0.984	0.949	1.58255e-17	Cap	Laptm4a
2.94775e-09	0.361572	1	1	5.74692e-05	Cap	Gm42418
6.38177e-14	0.360854	0.822	0.671	1.24419e-09	Cap	Rps27l
5.97127e-14	0.360835	0.831	0.66	1.16416e-09	Cap	Uqcr10
1.89097e-10	0.360593	0.918	0.821	3.68664e-06	Cap	Abi3bp
7.08825e-11	0.359842	0.874	0.781	1.38192e-06	Cap	Comt
2.9009e-16	0.359204	0.945	0.887	5.6556e-12	Cap	S100a16
5.86745e-11	0.359032	0.744	0.589	1.14392e-06	Cap	Rai14
2.69754e-07	0.358499	0.719	0.612	0.00525913	Cap	Btnl9
7.09582e-14	0.358423	0.833	0.691	1.3834e-09	Cap	Shisa5
1.3654e-17	0.358392	0.982	0.908	2.66199e-13	Cap	Ntn1
3.50234e-08	0.357181	0.509	0.358	0.000682815	Cap	Lgals1
1.46685e-13	0.357181	0.696	0.513	2.85977e-09	Cap	Hspa12b
3.78695e-13	0.356269	0.854	0.696	7.38303e-09	Cap	Sec61g
1.2281e-13	0.355511	0.932	0.827	2.3943e-09	Cap	Plpp1
4.78407e-16	0.353321	0.959	0.919	9.32702e-12	Cap	Tpm4
2.26199e-17	0.353015	0.991	0.938	4.40998e-13	Cap	Rps11
1.90902e-13	0.352872	0.932	0.835	3.72182e-09	Cap	Mtch1
1.1998e-06	0.352624	0.37	0.268	0.0233912	Cap	Ccnd1
7.69279e-19	0.352619	0.963	0.857	1.49979e-14	Cap	Palm
3.48953e-12	0.352071	0.721	0.568	6.80319e-08	Cap	Nenf
4.3758e-15	0.351625	0.868	0.718	8.53105e-11	Cap	Ephb4
2.26327e-12	0.350793	0.372	0.186	4.41247e-08	Cap	Morrbid
1.25086e-13	0.349524	0.82	0.644	2.43868e-09	Cap	Ndufb9
6.65102e-17	0.347968	0.975	0.893	1.29668e-12	Cap	Cox4i1
5.21412e-16	0.347907	0.989	0.939	1.01655e-11	Cap	Rps28
1.2572e-12	0.347871	0.895	0.789	2.45103e-08	Cap	Gngt2
2.33496e-16	0.347125	0.977	0.91	4.55224e-12	Cap	Rpl39
4.799e-11	0.34673	0.61	0.432	9.35613e-07	Cap	Gimap4
3.93191e-15	0.346575	0.982	0.929	7.66566e-11	Cap	Rpl37a
1.38711e-11	0.346304	0.445	0.26	2.70431e-07	Cap	Enpp3
3.23725e-12	0.346226	0.66	0.456	6.31135e-08	Cap	Pmp22
3.47948e-13	0.345078	0.804	0.638	6.78359e-09	Cap	Ndufa3
2.26966e-09	0.344958	0.817	0.704	4.42492e-05	Cap	Podxl
2.1962e-08	0.341931	0.753	0.623	0.000428171	Cap	Atp5g1
2.33014e-17	0.341581	0.993	0.964	4.54283e-13	Cap	Rps29
3.04883e-13	0.340671	0.614	0.404	5.944e-09	Cap	Megf6
2.23613e-13	0.340116	0.628	0.407	4.35955e-09	Cap	Tinagl1
2.54924e-12	0.339616	0.806	0.661	4.97e-08	Cap	Pttg1ip
1.5756e-12	0.338682	0.779	0.617	3.0718e-08	Cap	Ndufa1
3.52186e-13	0.33867	0.879	0.744	6.86621e-09	Cap	Snrpg
4.26591e-11	0.33756	0.906	0.839	8.31681e-07	Cap	Slc45a3
1.96361e-15	0.337049	0.995	0.96	3.82825e-11	Cap	Rps8
5.21223e-12	0.335648	0.685	0.51	1.01618e-07	Cap	Loxl2
1.01461e-10	0.335546	0.61	0.431	1.97808e-06	Cap	Cda
2.71736e-11	0.335184	0.888	0.776	5.29776e-07	Cap	Rpl36al
1.27942e-08	0.335142	0.406	0.254	0.000249435	Cap	Slco2b1
7.65404e-08	0.334623	0.308	0.202	0.00149223	Cap	Kcnk5
1.81454e-10	0.332577	0.678	0.529	3.53762e-06	Cap	Ndufb2
7.13615e-14	0.332152	0.838	0.679	1.39126e-09	Cap	Ube2g2
9.11324e-17	0.331423	0.995	0.95	1.77672e-12	Cap	Ppia
8.35598e-16	0.331284	0.797	0.575	1.62908e-11	Cap	Ablim2
8.7405e-13	0.330995	0.76	0.588	1.70405e-08	Cap	Snrpd2
5.47374e-12	0.330515	0.79	0.628	1.06716e-07	Cap	Ndufb7
1.07156e-09	0.330208	0.432	0.296	2.08912e-05	Cap	2900041M22Rik
3.47914e-14	0.330186	0.918	0.768	6.78293e-10	Cap	Atp5j
5.09429e-13	0.329686	0.893	0.778	9.93183e-09	Cap	Jup
1.94054e-10	0.329317	0.82	0.683	3.78327e-06	Cap	Ndufb1-ps
1.10802e-09	0.32868	0.696	0.544	2.16019e-05	Cap	Gas6
4.69003e-15	0.327721	0.979	0.907	9.14369e-11	Cap	Rps16
1.39347e-11	0.326813	0.906	0.794	2.7167e-07	Cap	Atp5l
2.75004e-12	0.32637	1	0.991	5.36148e-08	Cap	Gnas
6.57049e-11	0.325188	0.701	0.554	1.28098e-06	Cap	Ndufa11
5.26809e-16	0.32507	0.995	0.962	1.02707e-11	Cap	Rps21
2.96103e-09	0.323915	0.838	0.703	5.77283e-05	Cap	Manf
5.20953e-17	0.323485	0.986	0.933	1.01565e-12	Cap	Psap
8.0292e-17	0.323253	0.993	0.985	1.56537e-12	Cap	Tmsb4x
5.28867e-07	0.322526	0.548	0.4	0.0103108	Cap	Adamts5
2.17205e-08	0.322096	0.966	0.897	0.000423463	Cap	Hsp90b1
4.41246e-11	0.321547	0.808	0.688	8.60254e-07	Cap	Sec61b
9.80783e-13	0.320184	0.913	0.775	1.91214e-08	Cap	Efnb2
1.93674e-13	0.319684	0.852	0.676	3.77587e-09	Cap	Thsd4
2.4714e-08	0.319654	0.817	0.688	0.000481824	Cap	Uqcrq
3.86502e-15	0.318612	0.963	0.847	7.53524e-11	Cap	Rpl31
1.09526e-13	0.318596	0.986	0.94	2.13532e-09	Cap	Rpl21
6.65921e-13	0.317771	0.87	0.728	1.29828e-08	Cap	S1pr1
2.19306e-08	0.317618	0.861	0.758	0.000427559	Cap	Uqcrb
9.50208e-12	0.316578	0.758	0.564	1.85253e-07	Cap	Pdlim4
2.93434e-10	0.316483	0.598	0.438	5.72078e-06	Cap	Gpr182
4.45701e-14	0.315256	0.906	0.783	8.68939e-10	Cap	Tmed9
2.72012e-11	0.315211	0.852	0.72	5.30314e-07	Cap	S100a13
1.72549e-14	0.314827	0.989	0.96	3.36402e-10	Cap	Rps24
5.67995e-09	0.313999	0.779	0.654	0.000110736	Cap	Atp5md
8.40732e-09	0.313673	0.658	0.508	0.000163909	Cap	Nop10
5.31123e-12	0.312339	0.925	0.821	1.03548e-07	Cap	Elob
1.51553e-10	0.311939	0.352	0.188	2.95468e-06	Cap	Mboat1
2.15584e-13	0.311167	0.995	0.977	4.20303e-09	Cap	Actb
2.03278e-10	0.310443	0.447	0.286	3.9631e-06	Cap	Fam129a
2.77543e-13	0.309891	0.954	0.881	5.41098e-09	Cap	Lamp1
4.30911e-09	0.309167	0.701	0.585	8.40104e-05	Cap	Ndufc1
7.16262e-14	0.30907	0.989	0.953	1.39642e-09	Cap	Timp2
1.99698e-11	0.308871	0.801	0.671	3.8933e-07	Cap	Kctd17
3.99764e-11	0.308281	0.548	0.356	7.7938e-07	Cap	Duox2
1.31572e-12	0.306761	0.975	0.901	2.56513e-08	Cap	Rps13
1.22139e-09	0.305886	0.795	0.657	2.38123e-05	Cap	Lamb1
9.9752e-11	0.304532	0.815	0.673	1.94477e-06	Cap	Ubl5
5.50983e-11	0.303229	0.868	0.743	1.0742e-06	Cap	Ndufa13
4.93499e-10	0.302851	0.902	0.817	9.62125e-06	Cap	Atp5h
1.74576e-10	0.302409	0.744	0.608	3.40353e-06	Cap	Ssr2
6.26713e-09	0.302294	0.317	0.189	0.000122184	Cap	Cst6
5.43058e-07	0.301402	0.543	0.396	0.0105875	Cap	Tril
6.60168e-12	0.30007	0.758	0.57	1.28706e-07	Cap	Spcs1
7.67556e-08	0.299309	0.881	0.792	0.00149643	Cap	Ctnnal1
3.51374e-13	0.298677	0.982	0.919	6.85039e-09	Cap	Rpl36
4.36901e-07	0.297296	0.53	0.392	0.00851783	Cap	Ifi27
2.64236e-09	0.297244	0.644	0.494	5.15155e-05	Cap	Xbp1
9.64e-09	0.29698	0.712	0.58	0.000187942	Cap	Magt1
5.2563e-10	0.296972	0.509	0.339	1.02477e-05	Cap	Castor1
1.09859e-12	0.296714	0.982	0.923	2.14182e-08	Cap	Myl6
3.69761e-13	0.296419	0.979	0.927	7.20885e-09	Cap	Rpl19
5.43694e-09	0.29635	0.877	0.776	0.000105999	Cap	Gpx4
7.61125e-15	0.295765	0.984	0.925	1.48389e-10	Cap	Rplp2
5.87383e-10	0.295111	0.966	0.902	1.14516e-05	Cap	Pdia3
8.34879e-10	0.294937	0.927	0.843	1.62768e-05	Cap	Cavin3
8.50597e-10	0.293999	0.689	0.523	1.65832e-05	Cap	Scd2
1.11674e-10	0.293432	0.651	0.469	2.1772e-06	Cap	Parvb
7.51375e-08	0.293115	0.735	0.594	0.00146488	Cap	Dapk2
2.26428e-13	0.293111	0.963	0.862	4.41444e-09	Cap	Rps17
1.84407e-10	0.292785	0.815	0.676	3.59521e-06	Cap	Edf1
1.29235e-13	0.291752	0.989	0.954	2.51957e-09	Cap	Cd47
1.04592e-08	0.29172	0.6	0.449	0.000203913	Cap	F2r
4.92628e-07	0.290843	0.333	0.206	0.00960428	Cap	Gucy1a1
4.59765e-11	0.290559	0.957	0.882	8.96357e-07	Cap	Ptms
1.36305e-11	0.29055	0.916	0.795	2.65741e-07	Cap	Rabac1
1.93229e-09	0.290424	0.774	0.624	3.7672e-05	Cap	Lrrc8a
3.28004e-08	0.290411	0.751	0.636	0.000639477	Cap	Pomp
1.23084e-13	0.289895	0.979	0.904	2.39965e-09	Cap	Rpl18
5.54262e-10	0.289891	0.646	0.48	1.08059e-05	Cap	Prdx4
4.7341e-12	0.289547	0.749	0.552	9.2296e-08	Cap	Spns2
1.6545e-14	0.2892	0.991	0.948	3.22561e-10	Cap	Rplp1
2.78043e-10	0.289187	0.555	0.387	5.42072e-06	Cap	Eno1
2.19277e-11	0.289034	0.968	0.908	4.27503e-07	Cap	Rps18
1.07023e-11	0.288279	0.977	0.924	2.08653e-07	Cap	Rpl17
3.70694e-11	0.287731	0.772	0.606	7.22705e-07	Cap	Ndufb8
1.18064e-08	0.287265	0.879	0.781	0.000230178	Cap	Selenow
3.62976e-08	0.287205	0.772	0.652	0.000707658	Cap	Hsd3b7
8.02988e-09	0.286245	0.877	0.776	0.000156551	Cap	Atp5d
6.82145e-09	0.285561	0.491	0.317	0.000132991	Cap	Comp
2.16666e-09	0.285286	0.733	0.576	4.22411e-05	Cap	Tmem64
6.20168e-08	0.285131	0.705	0.613	0.00120908	Cap	Ndufb5
6.0542e-08	0.285064	0.616	0.489	0.00118033	Cap	1110008P14Rik
3.39049e-15	0.28505	0.998	0.953	6.61009e-11	Cap	Rps20
1.39745e-10	0.284901	0.726	0.557	2.72447e-06	Cap	Ostc
9.34249e-09	0.284727	0.9	0.798	0.000182141	Cap	Atp5g2
1.97507e-10	0.284697	0.826	0.676	3.8506e-06	Cap	Atp5mpl
2.86329e-10	0.284428	0.648	0.479	5.58227e-06	Cap	Homer3
1.04445e-08	0.283673	0.744	0.607	0.000203627	Cap	Iscu
1.83292e-11	0.283571	1	1	3.57345e-07	Cap	Flt4
1.06285e-10	0.283519	0.959	0.884	2.07213e-06	Cap	Map1lc3b
2.66421e-09	0.283512	0.906	0.811	5.19415e-05	Cap	Sh3bgrl3
3.28337e-09	0.282764	0.63	0.479	6.40126e-05	Cap	Dpm3
8.72637e-09	0.282497	0.516	0.347	0.000170129	Cap	Rhou
6.86371e-12	0.281785	0.97	0.881	1.33815e-07	Cap	Rpl22
4.47775e-12	0.281377	0.523	0.319	8.72981e-08	Cap	Sema4d
8.86249e-11	0.28113	0.763	0.592	1.72783e-06	Cap	Cyp20a1
3.0458e-09	0.28068	0.763	0.602	5.9381e-05	Cap	Romo1
4.53911e-09	0.280602	0.852	0.721	8.84945e-05	Cap	Tomm7
8.51549e-09	0.280468	0.642	0.502	0.000166018	Cap	Tmem160
2.84744e-08	0.279261	0.603	0.455	0.000555137	Cap	Ptgfrn
6.14061e-09	0.279221	0.831	0.682	0.000119717	Cap	Mical2
2.46117e-13	0.27918	0.986	0.932	4.7983e-09	Cap	Rps23
4.2021e-09	0.278306	0.694	0.538	8.19241e-05	Cap	Bloc1s1
7.81058e-09	0.277664	0.811	0.705	0.000152275	Cap	Ndufa7
4.37016e-13	0.277276	0.982	0.911	8.52007e-09	Cap	Rpl26
1.21407e-12	0.277159	0.989	0.935	2.36696e-08	Cap	Rpl37
2.20875e-06	0.277098	0.516	0.393	0.0430618	Cap	Ppl
4.20002e-10	0.276978	0.781	0.613	8.18836e-06	Cap	Rassf9
9.1259e-09	0.276851	0.947	0.866	0.000177918	Cap	Calr
9.18202e-08	0.276095	0.674	0.527	0.00179013	Cap	Guk1
1.60244e-11	0.276004	0.922	0.829	3.12412e-07	Cap	Cav2
3.64973e-11	0.275963	0.975	0.926	7.11552e-07	Cap	Rpl32
5.49137e-09	0.275783	0.904	0.821	0.00010706	Cap	Arf5
2.77205e-11	0.275651	0.932	0.866	5.4044e-07	Cap	Nectin2
2.75347e-10	0.275321	0.943	0.844	5.36817e-06	Cap	Cald1
6.46772e-09	0.275317	0.758	0.628	0.000126095	Cap	Shc1
1.6158e-08	0.275208	0.429	0.27	0.000315017	Cap	Col5a2
1.13533e-08	0.274925	0.797	0.689	0.000221344	Cap	Fis1
2.35071e-11	0.274027	0.973	0.94	4.58294e-07	Cap	Rab11a
4.88455e-14	0.273929	0.459	0.244	9.52292e-10	Cap	Mustn1
3.89443e-13	0.273599	0.984	0.925	7.59257e-09	Cap	Rpl13a
7.96892e-08	0.273557	0.411	0.272	0.00155362	Cap	Ttyh1
7.5759e-09	0.273449	0.737	0.617	0.0001477	Cap	Swi5
1.48633e-12	0.273388	0.984	0.911	2.89775e-08	Cap	Rps5
1.9098e-09	0.273317	0.769	0.64	3.72334e-05	Cap	Brk1
3.34283e-10	0.273177	0.966	0.892	6.51718e-06	Cap	Uba52
9.25251e-09	0.272291	0.852	0.731	0.000180387	Cap	Psma7
5.3019e-15	0.27228	0.989	0.919	1.03366e-10	Cap	Cp
1.45397e-10	0.272251	0.537	0.344	2.83466e-06	Cap	Tgfb2
2.511e-07	0.272178	0.37	0.234	0.00489545	Cap	Fxyd1
2.54735e-08	0.271435	0.781	0.651	0.000496631	Cap	Micos10
1.90153e-09	0.270788	0.642	0.475	3.70722e-05	Cap	Tmed3
3.61878e-08	0.270518	0.596	0.446	0.000705516	Cap	Wdr83os
6.66506e-09	0.270383	0.708	0.561	0.000129942	Cap	Txndc17
6.79849e-08	0.270025	0.781	0.645	0.00132543	Cap	Pdap1
2.44251e-08	0.269733	0.553	0.383	0.000476192	Cap	Otud1
1.81564e-08	0.269166	0.897	0.807	0.000353977	Cap	Cavin1
3.93188e-08	0.269088	0.84	0.737	0.00076656	Cap	B230219D22Rik
1.47871e-11	0.269037	0.986	0.926	2.88289e-07	Cap	Marcks
5.39866e-10	0.268653	0.975	0.933	1.05252e-05	Cap	Rpl34
6.11843e-08	0.266595	0.644	0.491	0.00119285	Cap	Mrps24
3.42268e-07	0.266473	0.826	0.737	0.00667285	Cap	Chmp2a
8.45005e-11	0.266025	0.82	0.646	1.64742e-06	Cap	Adamtsl1
8.68992e-09	0.265853	0.815	0.677	0.000169419	Cap	Rras
6.96177e-09	0.265851	0.863	0.762	0.000135727	Cap	Rbx1
3.65565e-12	0.265716	0.687	0.48	7.12705e-08	Cap	Pparg
6.31059e-08	0.265615	0.826	0.685	0.00123031	Cap	Adgrf5
1.43072e-08	0.265613	0.865	0.76	0.000278933	Cap	Rbm3
1.00599e-09	0.265464	0.961	0.878	1.96129e-05	Cap	Rpl12
3.42018e-10	0.265432	0.616	0.426	6.66799e-06	Cap	Dipk2b
1.47029e-08	0.2654	0.822	0.709	0.000286649	Cap	Smdt1
3.38794e-11	0.265294	0.982	0.938	6.60512e-07	Cap	Rpl38
3.17393e-07	0.265047	0.774	0.663	0.00618789	Cap	Rnasek
7.49832e-09	0.264694	0.854	0.761	0.000146187	Cap	Ost4
2.6022e-09	0.264547	0.954	0.874	5.07325e-05	Cap	Naca
1.67451e-08	0.264024	0.82	0.684	0.000326462	Cap	Ssr4
4.99542e-10	0.26394	0.678	0.497	9.73908e-06	Cap	Banf1
1.38469e-08	0.26343	0.737	0.59	0.00026996	Cap	Ech1
1.12598e-06	0.262811	0.728	0.648	0.021952	Cap	Mfsd4a
4.01004e-09	0.262448	0.838	0.708	7.81797e-05	Cap	Atp5f1
5.21044e-12	0.26191	0.986	0.933	1.01583e-07	Cap	Rps27a
3.44881e-10	0.261865	0.776	0.609	6.72379e-06	Cap	Tmco1
3.93097e-08	0.261824	0.671	0.528	0.000766381	Cap	Taldo1
2.71741e-07	0.261654	0.642	0.509	0.00529786	Cap	H2afj
1.5438e-08	0.2611	0.568	0.408	0.000300979	Cap	Fam174b
5.16996e-09	0.260652	0.947	0.867	0.000100794	Cap	Cox7c
3.21552e-07	0.260521	0.874	0.789	0.00626897	Cap	Sri
5.53146e-10	0.259947	0.975	0.916	1.07841e-05	Cap	Rps10
1.24933e-09	0.259789	0.584	0.442	2.4357e-05	Cap	Pigt
1.20984e-08	0.259578	0.804	0.671	0.000235871	Cap	Ndufa2
8.05399e-11	0.258929	0.733	0.547	1.57021e-06	Cap	Ndufa5
8.09276e-08	0.258369	0.763	0.618	0.00157776	Cap	Arhgap26
3.89617e-09	0.258244	0.669	0.547	7.59598e-05	Cap	Ap2s1
1.79138e-07	0.258087	0.863	0.76	0.00349247	Cap	Set
4.4129e-08	0.257778	0.785	0.644	0.000860338	Cap	Olfm1
5.32418e-10	0.256988	0.954	0.863	1.038e-05	Cap	Rpl29
7.49755e-08	0.256253	0.667	0.527	0.00146172	Cap	Ndufa8
5.30468e-08	0.256192	0.897	0.829	0.0010342	Cap	Canx
2.03018e-06	0.255291	0.774	0.657	0.0395804	Cap	Reep1
1.06514e-06	0.255239	0.721	0.602	0.0207659	Cap	Ndufb4
4.61656e-09	0.25494	0.564	0.403	9.00045e-05	Cap	Tomm5
8.40976e-10	0.254692	0.537	0.352	1.63957e-05	Cap	Lfng
2.04913e-08	0.254195	0.685	0.522	0.000399498	Cap	Mill2
1.64241e-07	0.254138	0.614	0.5	0.00320205	Cap	Micos13
6.09515e-11	0.254037	0.957	0.871	1.18831e-06	Cap	Rpl23a
5.68827e-13	0.253363	0.993	0.939	1.10899e-08	Cap	Rps27
1.90581e-07	0.252948	0.623	0.493	0.00371556	Cap	Pgls
1.53365e-10	0.252804	0.986	0.942	2.99e-06	Cap	Rps4x
3.76099e-08	0.252432	0.628	0.471	0.000733242	Cap	Rbis
6.29441e-07	0.252182	0.772	0.686	0.0122716	Cap	Ift43
4.40978e-13	0.25132	0.993	0.936	8.59731e-09	Cap	Rps12
2.05268e-08	0.250681	0.708	0.568	0.000400191	Cap	Tmem14c
7.05149e-08	0.250377	0.836	0.761	0.00137476	Cap	Nedd8
1.22165e-08	0.250331	0.863	0.751	0.000238173	Cap	Aldoa
9.54856e-10	0.250081	0.973	0.926	1.86159e-05	Cap	Rps15

## Sheet: Capillary_Down
p_val	avg_log2FC	pct.1	pct.2	p_val_adj	cluster	gene
6.35582e-79	-2.72009	0.473	0.757	1.23913e-74	Cap	Egr1
1.1369e-56	-2.46172	0.514	0.744	2.2165e-52	Cap	Fos
2.88727e-63	-2.40941	0.199	0.574	5.62902e-59	Cap	Atf3
5.86372e-65	-2.37768	0.212	0.61	1.14319e-60	Cap	Fosb
1.88561e-66	-2.32941	0.683	0.834	3.67618e-62	Cap	Junb
2.18896e-62	-2.07026	0.242	0.607	4.26759e-58	Cap	Zfp36
4.02459e-52	-1.92618	0.276	0.594	7.84633e-48	Cap	Socs3
1.07867e-63	-1.87762	0.58	0.754	2.10298e-59	Cap	Ifrd1
1.31143e-46	-1.72657	0.863	0.871	2.55677e-42	Cap	Jun
1.5634e-54	-1.638	0.288	0.617	3.04801e-50	Cap	Ppp1r15a
1.41023e-50	-1.55552	0.865	0.882	2.74939e-46	Cap	Nfkbia
1.45752e-40	-1.53835	0.301	0.574	2.84158e-36	Cap	Dnajb1
4.74743e-50	-1.52848	0.662	0.807	9.2556e-46	Cap	Btg2
2.47871e-43	-1.51267	0.74	0.812	4.83249e-39	Cap	Klf4
7.68409e-41	-1.46322	0.249	0.55	1.49809e-36	Cap	Gadd45b
3.5827e-35	-1.44213	0.249	0.511	6.98483e-31	Cap	Rgs16
1.48373e-53	-1.43176	0.534	0.715	2.89268e-49	Cap	Ier2
1.87923e-60	-1.32689	0.263	0.603	3.66375e-56	Cap	Sertad1
1.74958e-12	-1.28915	0.132	0.276	3.41098e-08	Cap	Adm
2.51341e-41	-1.28421	0.445	0.705	4.90014e-37	Cap	Ints6
4.15244e-23	-1.27245	0.201	0.411	8.09559e-19	Cap	Ier3
4.51856e-33	-1.259	0.084	0.334	8.80938e-29	Cap	Nav3
3.52762e-43	-1.24789	0.909	0.882	6.87744e-39	Cap	Ubc
2.00418e-52	-1.23838	0.176	0.565	3.90734e-48	Cap	Irf1
4.46248e-39	-1.23124	0.064	0.36	8.70005e-35	Cap	Nr4a2
5.92252e-22	-1.22637	0.196	0.387	1.15465e-17	Cap	Stab2
3.1422e-38	-1.22543	0.89	0.921	6.12603e-34	Cap	Jund
8.70977e-17	-1.21346	0.329	0.532	1.69806e-12	Cap	Ccn1
1.25259e-31	-1.19038	0.655	0.765	2.44205e-27	Cap	Hes1
1.57674e-42	-1.17751	0.607	0.824	3.07401e-38	Cap	Zswim6
4.27704e-44	-1.17666	0.977	0.98	8.33851e-40	Cap	Nfat5
4.07571e-39	-1.17316	0.066	0.352	7.946e-35	Cap	Nr4a1
1.29369e-43	-1.15472	0.701	0.796	2.52218e-39	Cap	Stat3
1.75601e-45	-1.14726	0.037	0.349	3.42352e-41	Cap	Lsmem1
5.51507e-32	-1.10961	0.082	0.329	1.07522e-27	Cap	Npnt
2.8497e-28	-1.1018	0.205	0.474	5.55577e-24	Cap	Gem
1.16003e-40	-1.08994	0.105	0.419	2.2616e-36	Cap	Nup210l
4.81231e-08	-1.07686	0.084	0.174	0.000938209	Cap	Gdf15
5.99105e-26	-1.0714	0.568	0.656	1.16801e-21	Cap	Cdkn1a
4.06947e-12	-1.0613	0.4	0.464	7.93385e-08	Cap	Adamts1
1.89785e-08	-1.04609	0.311	0.407	0.000370006	Cap	Slc41a1
9.82492e-36	-1.02601	0.598	0.769	1.91547e-31	Cap	Clic4
1.69512e-18	-1.01989	0.728	0.719	3.3048e-14	Cap	Hspb1
2.32761e-18	-1.01376	0.142	0.32	4.5379e-14	Cap	Icam1
7.12765e-38	-1.00734	0.406	0.65	1.38961e-33	Cap	Ppp1r10
1.43595e-38	-0.98514	0.365	0.648	2.79953e-34	Cap	Nfkbiz
2.14437e-17	-0.98226	0.162	0.365	4.18067e-13	Cap	Gadd45g
1.90743e-19	-0.981357	0.447	0.556	3.71873e-15	Cap	Sparc
2.10784e-36	-0.980597	0.228	0.529	4.10945e-32	Cap	Tiparp
2.69974e-34	-0.980491	0.959	0.949	5.26341e-30	Cap	H3f3b
1.54498e-20	-0.965073	0.502	0.585	3.01209e-16	Cap	Dusp2
6.88815e-19	-0.95068	0.621	0.669	1.34291e-14	Cap	Sat1
1.64432e-19	-0.94772	0.406	0.526	3.20576e-15	Cap	Rcan1
7.96252e-24	-0.946348	0.139	0.344	1.55237e-19	Cap	Aff3
5.39367e-46	-0.944384	0.687	0.823	1.05155e-41	Cap	Ccnl1
1.88874e-08	-0.934879	0.037	0.11	0.000368229	Cap	Neo1
3.58392e-24	-0.93487	0.164	0.382	6.9872e-20	Cap	Rnd1
2.92057e-27	-0.923372	0.324	0.574	5.69395e-23	Cap	Nav1
1.04029e-22	-0.917275	0.829	0.882	2.02815e-18	Cap	Rapgef5
8.68102e-32	-0.916519	0.5	0.648	1.69245e-27	Cap	Ier5
3.45747e-26	-0.914978	0.813	0.837	6.74068e-22	Cap	Hsp90aa1
8.58861e-19	-0.909934	0.473	0.637	1.67444e-14	Cap	Man1a
6.53005e-14	-0.909372	0.82	0.856	1.2731e-09	Cap	Klf2
1.27809e-36	-0.90471	0.555	0.72	2.49177e-32	Cap	Atf4
1.0875e-22	-0.902317	0.046	0.233	2.12018e-18	Cap	Pld5
5.57434e-17	-0.889078	0.263	0.406	1.08677e-12	Cap	Tenm3
1.79696e-23	-0.883067	0.105	0.344	3.50334e-19	Cap	Pcdh17
3.58031e-23	-0.880491	0.114	0.353	6.98017e-19	Cap	Auts2
8.17438e-20	-0.868569	0.582	0.703	1.59368e-15	Cap	Plk2
1.65147e-35	-0.846453	0.365	0.638	3.2197e-31	Cap	Kdm6b
4.17886e-26	-0.845813	0.096	0.34	8.14711e-22	Cap	Taf4b
3.76409e-07	-0.833653	0.486	0.408	0.00733848	Cap	Nts
8.57004e-10	-0.829615	0.212	0.326	1.67082e-05	Cap	D5Ertd615e
1.7157e-37	-0.827621	0.79	0.83	3.34493e-33	Cap	Pnrc1
2.58966e-22	-0.826925	0.416	0.596	5.0488e-18	Cap	Pim1
6.98302e-10	-0.826198	0.671	0.685	1.36141e-05	Cap	Arhgap6
3.15618e-29	-0.820721	0.842	0.925	6.1533e-25	Cap	Arih1
1.06978e-13	-0.819655	0.11	0.268	2.08565e-09	Cap	Nav2
1.30373e-31	-0.815006	0.772	0.847	2.54174e-27	Cap	Zfand5
1.04638e-34	-0.80938	0.043	0.316	2.04002e-30	Cap	Gm26802
9.36672e-14	-0.803864	0.82	0.788	1.82614e-09	Cap	Cebpd
4.14742e-21	-0.787508	0.587	0.73	8.08582e-17	Cap	Hivep2
9.37065e-22	-0.777339	0.986	0.95	1.8269e-17	Cap	Hspa8
8.27899e-22	-0.776647	0.251	0.451	1.61407e-17	Cap	Sbno2
3.06784e-25	-0.771335	0.427	0.615	5.98106e-21	Cap	Ccnyl1
8.85657e-19	-0.762753	0.555	0.715	1.72668e-14	Cap	Igf1r
8.54481e-18	-0.756625	0.189	0.365	1.6659e-13	Cap	Ccser1
3.74356e-19	-0.752148	0.854	0.821	7.29845e-15	Cap	Apold1
1.52307e-09	-0.749644	0.667	0.781	2.96938e-05	Cap	Ext1
1.59431e-14	-0.749363	0.516	0.52	3.10827e-10	Cap	Mrc1
1.22142e-17	-0.747162	0.555	0.666	2.38128e-13	Cap	Cd24a
3.49537e-18	-0.738444	0.683	0.747	6.81458e-14	Cap	Dleu2
4.09783e-18	-0.736825	0.797	0.833	7.98912e-14	Cap	Dusp1
3.09864e-07	-0.735744	0.126	0.225	0.00604111	Cap	Hspa1b
1.13704e-31	-0.733911	0.066	0.334	2.21677e-27	Cap	Gm12216
9.13722e-17	-0.727949	0.589	0.699	1.78139e-12	Cap	Tsc22d2
1.40487e-07	-0.723387	0.249	0.355	0.00273893	Cap	Pdgfd
2.76773e-34	-0.722301	0.676	0.818	5.39596e-30	Cap	Wsb1
4.28643e-14	-0.720826	0.781	0.747	8.35682e-10	Cap	Cebpb
1.68382e-20	-0.71789	0.24	0.472	3.28277e-16	Cap	Rfx3
1.20097e-24	-0.716966	0.76	0.836	2.34142e-20	Cap	Btg1
1.20184e-23	-0.713037	0.142	0.365	2.34311e-19	Cap	Plekhg2
1.816e-28	-0.706696	0.904	0.942	3.54047e-24	Cap	Slc38a2
5.22468e-22	-0.704357	0.813	0.878	1.0186e-17	Cap	Jak1
5.15841e-10	-0.680664	0.039	0.134	1.00568e-05	Cap	Cxcl1
1.464e-11	-0.67731	0.548	0.61	2.85421e-07	Cap	Rps6ka3
1.85522e-08	-0.666587	0.486	0.584	0.000361694	Cap	Cacna1e
1.84255e-12	-0.665847	0.411	0.446	3.59224e-08	Cap	Ptx3
6.00463e-07	-0.663863	0.879	0.903	0.0117066	Cap	Arl15
1.45244e-20	-0.66308	0.041	0.223	2.83168e-16	Cap	Pde4c
7.26906e-09	-0.661194	0.521	0.598	0.000141718	Cap	Cemip2
1.86422e-09	-0.66004	0.984	0.979	3.63448e-05	Cap	Magi1
1.45737e-23	-0.65758	0.842	0.897	2.84129e-19	Cap	Jmjd1c
1.69368e-22	-0.654064	0.911	0.93	3.302e-18	Cap	Spag9
2.4936e-08	-0.645357	0.37	0.421	0.000486152	Cap	Ccdc141
4.66714e-12	-0.641027	0.879	0.896	9.09906e-08	Cap	Meis2
1.98815e-13	-0.631291	0.906	0.915	3.87609e-09	Cap	Dennd4a
6.48569e-23	-0.628727	0.747	0.833	1.26445e-18	Cap	Tra2b
4.66567e-23	-0.62787	0.68	0.801	9.09618e-19	Cap	Ddx3x
1.77773e-28	-0.624471	0.018	0.221	3.46585e-24	Cap	Gria2
1.35366e-21	-0.624439	0.507	0.69	2.6391e-17	Cap	Elf1
6.73406e-16	-0.620285	0.614	0.769	1.31287e-11	Cap	Magi3
1.492e-15	-0.618821	0.297	0.475	2.90879e-11	Cap	Myo1e
9.8678e-10	-0.616461	0.553	0.528	1.92383e-05	Cap	Aqp1
1.68486e-22	-0.616028	0.244	0.511	3.28481e-18	Cap	Chka
2.25085e-21	-0.614317	0.644	0.749	4.38825e-17	Cap	Tut7
2.12974e-28	-0.613569	0.167	0.427	4.15214e-24	Cap	Polg2
3.40462e-22	-0.612005	0.511	0.625	6.63764e-18	Cap	Snhg8
2.39931e-08	-0.611106	0.05	0.151	0.000467769	Cap	Ahsg
1.49713e-21	-0.610314	0.253	0.478	2.9188e-17	Cap	Rabgef1
1.34356e-16	-0.609407	0.196	0.39	2.61941e-12	Cap	Homer1
1.82406e-15	-0.608841	0.753	0.791	3.55619e-11	Cap	Sqstm1
8.07238e-11	-0.606137	0.516	0.653	1.57379e-06	Cap	Id3
5.14617e-21	-0.605332	0.452	0.632	1.0033e-16	Cap	Tob1
2.16024e-19	-0.599537	0.6	0.727	4.21161e-15	Cap	Ep400
6.5126e-17	-0.592047	0.893	0.874	1.2697e-12	Cap	Dnaja1
3.01494e-24	-0.584385	0.311	0.547	5.87792e-20	Cap	Sirt1
1.16348e-08	-0.582693	0.833	0.857	0.000226833	Cap	Apc
1.20294e-17	-0.580772	0.043	0.202	2.34525e-13	Cap	Zmat4
1.76626e-11	-0.578329	0.281	0.462	3.44349e-07	Cap	2610307P16Rik
3.76297e-17	-0.577595	0.388	0.596	7.33629e-13	Cap	Nedd9
7.56539e-08	-0.577439	0.37	0.485	0.00147495	Cap	Adam12
4.96988e-28	-0.569718	0.18	0.425	9.68928e-24	Cap	Ier5l
8.3681e-14	-0.56915	0.228	0.427	1.63145e-09	Cap	Odc1
4.24121e-20	-0.565892	0.148	0.374	8.26867e-16	Cap	Cited2
2.04878e-20	-0.562406	0.776	0.833	3.99431e-16	Cap	Aff4
1.14708e-15	-0.562093	0.808	0.834	2.23634e-11	Cap	Zfp36l1
2.12984e-20	-0.561852	0.747	0.819	4.15234e-16	Cap	Huwe1
4.54463e-19	-0.561523	0.486	0.605	8.86021e-15	Cap	Nasp
1.99027e-12	-0.561285	0.379	0.488	3.88023e-08	Cap	Malt1
1.17484e-20	-0.560531	0.525	0.682	2.29046e-16	Cap	Pcf11
6.04685e-20	-0.559423	0.381	0.522	1.17889e-15	Cap	Dnajb9
2.01421e-08	-0.558954	0.103	0.179	0.00039269	Cap	Adamts4
1.98346e-07	-0.555458	0.751	0.82	0.00386695	Cap	Fbxl7
3.63854e-22	-0.555177	0.607	0.709	7.09369e-18	Cap	Ube2s
7.33391e-19	-0.547039	0.329	0.517	1.42982e-14	Cap	Midn
5.91365e-17	-0.544484	0.493	0.638	1.15292e-12	Cap	Tle4
2.27932e-22	-0.543221	0.63	0.737	4.44376e-18	Cap	Brd2
1.64402e-12	-0.542412	0.774	0.761	3.20519e-08	Cap	Pnp
1.33359e-10	-0.542406	0.297	0.477	2.59996e-06	Cap	Angpt2
4.79423e-12	-0.541325	0.922	0.955	9.34683e-08	Cap	Dock4
1.36708e-21	-0.538264	0.201	0.453	2.66526e-17	Cap	Ern1
1.07493e-10	-0.53808	0.208	0.3	2.09569e-06	Cap	Prkcg
1.75441e-16	-0.536486	0.753	0.843	3.4204e-12	Cap	Luzp1
3.1655e-13	-0.535583	0.377	0.53	6.17145e-09	Cap	Ptpn4
1.093e-06	-0.532944	0.452	0.555	0.0213091	Cap	Shroom2
1.82775e-20	-0.532229	0.806	0.901	3.56339e-16	Cap	Top1
1.42171e-17	-0.531157	0.201	0.394	2.77177e-13	Cap	Fosl2
4.06619e-11	-0.53036	0.664	0.727	7.92744e-07	Cap	Itgav
1.68179e-12	-0.529113	0.514	0.646	3.27883e-08	Cap	Pdlim5
1.97098e-10	-0.526825	0.614	0.717	3.84262e-06	Cap	Rasgrp3
9.08336e-07	-0.524133	0.402	0.49	0.0177089	Cap	Hsph1
7.39466e-13	-0.521932	0.925	0.929	1.44166e-08	Cap	Ptprm
1.34544e-08	-0.519485	0.511	0.632	0.000262308	Cap	Col23a1
1.35331e-26	-0.515878	0.934	0.953	2.63841e-22	Cap	Rsrp1
4.15758e-16	-0.511274	0.518	0.675	8.10561e-12	Cap	Ccnt1
4.34184e-11	-0.509505	0.468	0.609	8.46485e-07	Cap	Kansl1l
3.30761e-19	-0.508545	0.352	0.547	6.44851e-15	Cap	Zfp131
9.82252e-11	-0.50818	0.557	0.642	1.915e-06	Cap	Csgalnact1
8.82083e-11	-0.507371	0.886	0.903	1.71971e-06	Cap	Tcf12
9.91482e-17	-0.505083	0.45	0.653	1.93299e-12	Cap	Rlim
1.2351e-27	-0.504469	0.041	0.265	2.40796e-23	Cap	Gm17056
2.82111e-16	-0.50393	0.055	0.217	5.50004e-12	Cap	Gm525
4.19136e-12	-0.503333	0.872	0.925	8.17147e-08	Cap	Prox1
1.90897e-14	-0.500578	0.116	0.285	3.72173e-10	Cap	Clu
1.02419e-16	-0.499879	0.352	0.535	1.99676e-12	Cap	Coq10b
3.69109e-10	-0.499406	0.523	0.618	7.19615e-06	Cap	Phldb2
1.04174e-14	-0.496413	0.326	0.507	2.03098e-10	Cap	Zbtb11
9.57481e-07	-0.495548	0.555	0.583	0.0186671	Cap	Ank
5.9349e-18	-0.494749	0.824	0.884	1.15707e-13	Cap	Elf2
1.78062e-19	-0.494141	0.804	0.849	3.47149e-15	Cap	Srsf2
1.69694e-08	-0.493676	0.564	0.617	0.000330835	Cap	Frmd4b
1.9336e-12	-0.493272	0.63	0.744	3.76974e-08	Cap	Polr2a
9.36312e-18	-0.490999	0.811	0.824	1.82543e-13	Cap	Mcl1
1.44195e-10	-0.487626	0.155	0.294	2.81123e-06	Cap	Sntb1
4.29e-14	-0.487523	0.142	0.316	8.36379e-10	Cap	Pik3r3
1.21429e-17	-0.486818	0.308	0.52	2.36737e-13	Cap	Ripk1
1.90857e-09	-0.486552	0.381	0.452	3.72095e-05	Cap	Trib1
8.54924e-11	-0.483906	0.699	0.695	1.66676e-06	Cap	Hivep3
5.34852e-21	-0.482802	0.116	0.334	1.04275e-16	Cap	Rel
1.11925e-12	-0.482682	0.648	0.677	2.18209e-08	Cap	Slc10a6
1.24876e-09	-0.48254	0.393	0.525	2.43459e-05	Cap	Chst11
1.40646e-09	-0.476724	0.74	0.748	2.74203e-05	Cap	Fyn
3.75427e-13	-0.473387	0.397	0.571	7.31933e-09	Cap	Arl5b
5.39217e-07	-0.473057	0.58	0.575	0.0105126	Cap	Creb5
3.15669e-11	-0.472616	0.566	0.672	6.15429e-07	Cap	Sorbs1
6.19867e-27	-0.471121	0.991	0.988	1.20849e-22	Cap	Ddx5
2.10494e-14	-0.470364	0.717	0.762	4.1038e-10	Cap	Gm8797
7.84254e-09	-0.469766	0.128	0.211	0.000152898	Cap	Lypd6
3.27722e-12	-0.469569	0.614	0.704	6.38927e-08	Cap	Hspa4
3.15534e-08	-0.468973	0.495	0.616	0.000615165	Cap	Ubash3b
4.02681e-19	-0.468888	0.822	0.906	7.85067e-15	Cap	Clk1
4.56243e-11	-0.46793	0.566	0.664	8.8949e-07	Cap	Vcl
8.21989e-12	-0.466433	0.269	0.433	1.60255e-07	Cap	H2-Q4
9.39181e-21	-0.465607	0.066	0.257	1.83103e-16	Cap	Rasd1
3.07638e-13	-0.462899	0.201	0.376	5.99772e-09	Cap	Ankrd28
4.23044e-10	-0.462889	0.749	0.809	8.24767e-06	Cap	Mat2a
6.05764e-12	-0.462878	0.989	0.941	1.181e-07	Cap	Ubb
1.07737e-11	-0.460397	0.6	0.651	2.10045e-07	Cap	Arhgef7
1.54668e-14	-0.460002	0.24	0.382	3.0154e-10	Cap	Olfml2a
4.11729e-09	-0.459358	0.304	0.405	8.02706e-05	Cap	Bach2
1.04536e-13	-0.459107	0.356	0.536	2.03803e-09	Cap	Litaf
6.11731e-11	-0.458758	0.352	0.484	1.19263e-06	Cap	Larp1b
4.88114e-12	-0.452181	0.505	0.643	9.51627e-08	Cap	Cpeb4
9.2345e-11	-0.451554	0.42	0.538	1.80036e-06	Cap	Cstf3
8.84723e-14	-0.45064	0.447	0.596	1.72486e-09	Cap	Azin1
4.06317e-13	-0.450107	0.733	0.804	7.92156e-09	Cap	Nufip2
1.17752e-22	-0.449223	0.05	0.254	2.29569e-18	Cap	Dusp5
1.60167e-07	-0.44875	0.591	0.644	0.00312261	Cap	Lncpint
1.40837e-12	-0.448725	0.265	0.446	2.74576e-08	Cap	Pde2a
4.21465e-18	-0.44709	0.219	0.434	8.21689e-14	Cap	Hexim1
7.56715e-13	-0.446682	0.228	0.407	1.47529e-08	Cap	Rbbp8
4.98611e-15	-0.445862	0.21	0.42	9.72092e-11	Cap	Slc4a7
4.0913e-10	-0.445698	0.76	0.804	7.97641e-06	Cap	Nbea
1.31298e-14	-0.44556	0.436	0.576	2.55979e-10	Cap	Nup98
4.5531e-12	-0.444144	0.58	0.681	8.87673e-08	Cap	Osbpl8
7.52527e-18	-0.444079	0.868	0.897	1.46713e-13	Cap	Rap1b
5.83903e-09	-0.443809	0.071	0.177	0.000113838	Cap	Serpine1
9.24065e-07	-0.442181	0.587	0.629	0.0180156	Cap	Sgk1
9.89082e-15	-0.442022	0.829	0.89	1.92832e-10	Cap	Tra2a
3.10398e-09	-0.440408	0.457	0.547	6.05152e-05	Cap	Rnf19b
7.031e-17	-0.43866	0.073	0.253	1.37076e-12	Cap	Phlda1
7.56258e-07	-0.438416	0.877	0.831	0.014744	Cap	Syne1
1.4822e-07	-0.436934	0.116	0.224	0.0028897	Cap	C430049B03Rik
9.32713e-11	-0.436051	0.402	0.564	1.81842e-06	Cap	Fnip1
2.04043e-13	-0.434984	0.151	0.315	3.97802e-09	Cap	Dnaja4
4.61768e-10	-0.434709	0.847	0.849	9.00263e-06	Cap	Kctd12
3.15141e-11	-0.434003	0.158	0.29	6.14399e-07	Cap	Tbc1d9
7.91023e-15	-0.432656	0.799	0.846	1.54218e-10	Cap	Kpna4
1.77272e-10	-0.432139	0.361	0.482	3.4561e-06	Cap	Nop58
5.7119e-19	-0.429234	0.13	0.336	1.11359e-14	Cap	Sik1
7.39828e-14	-0.428481	0.416	0.597	1.44237e-09	Cap	Rab43
1.92699e-20	-0.427709	0.075	0.275	3.75685e-16	Cap	Csrnp1
3.45611e-20	-0.426443	0.032	0.209	6.73804e-16	Cap	Gm3336
5.26117e-07	-0.425746	0.639	0.686	0.0102572	Cap	Bcas3
1.344e-06	-0.425668	0.571	0.546	0.0262027	Cap	Anxa1
1.16303e-10	-0.424263	0.066	0.189	2.26745e-06	Cap	Runx2
3.48487e-11	-0.423886	0.311	0.395	6.7941e-07	Cap	Gsap
1.32632e-08	-0.419747	0.6	0.693	0.000258578	Cap	Unc5b
4.32343e-08	-0.416108	0.155	0.271	0.000842896	Cap	Rspo3
5.88734e-16	-0.413122	0.023	0.158	1.1478e-11	Cap	Ppp1r9a
4.96028e-08	-0.41298	0.845	0.873	0.000967056	Cap	Pard3
1.30694e-06	-0.41145	0.66	0.73	0.0254801	Cap	Rhob
2.52232e-06	-0.410946	0.164	0.272	0.0491751	Cap	F8
5.66435e-20	-0.408741	0.055	0.228	1.10432e-15	Cap	Srgn
9.30862e-12	-0.406929	0.763	0.81	1.81481e-07	Cap	4932438A13Rik
1.45932e-28	-0.406419	0.011	0.208	2.8451e-24	Cap	Egr3
1.2313e-11	-0.406198	0.183	0.349	2.40054e-07	Cap	Slc20a1
4.89152e-11	-0.404871	0.071	0.19	9.53651e-07	Cap	Casp4
7.32031e-14	-0.40472	0.441	0.577	1.42717e-09	Cap	Zfas1
1.84705e-06	-0.40311	0.379	0.478	0.0360101	Cap	Dnm3
6.3956e-10	-0.402898	0.258	0.405	1.24689e-05	Cap	Mapk6
1.02338e-11	-0.402657	0.247	0.423	1.99517e-07	Cap	Nt5dc3
1.25645e-10	-0.401303	0.521	0.641	2.44957e-06	Cap	Evl
3.15702e-10	-0.400463	0.299	0.449	6.15492e-06	Cap	Phtf2
4.91684e-14	-0.400411	0.311	0.521	9.58588e-10	Cap	Mylip
3.21733e-09	-0.399753	0.525	0.638	6.27251e-05	Cap	Mbtd1
1.65186e-08	-0.399439	0.196	0.312	0.000322046	Cap	Nol10
4.28536e-10	-0.398217	0.276	0.416	8.35474e-06	Cap	Sox7
2.32748e-07	-0.398105	0.689	0.775	0.00453765	Cap	Tgfbr3
3.7274e-11	-0.397773	0.361	0.532	7.26695e-07	Cap	Acox1
1.96487e-13	-0.395638	0.858	0.894	3.8307e-09	Cap	Srsf5
1.59049e-06	-0.393361	0.374	0.46	0.0310082	Cap	Iqgap2
5.45765e-10	-0.391252	0.511	0.595	1.06402e-05	Cap	Znrf1
4.01109e-26	-0.390974	0.025	0.23	7.82003e-22	Cap	Iqcn
6.27487e-11	-0.390264	0.744	0.848	1.22335e-06	Cap	Arid4b
3.20703e-17	-0.389453	0.039	0.2	6.25243e-13	Cap	Astl
4.23286e-10	-0.388474	0.934	0.949	8.25239e-06	Cap	Gls
4.07779e-12	-0.388349	0.9	0.946	7.95006e-08	Cap	Mef2a
1.69477e-06	-0.38732	0.605	0.677	0.0330413	Cap	Adarb1
1.75099e-06	-0.386352	0.692	0.683	0.0341373	Cap	Lrch1
8.32351e-10	-0.385811	0.708	0.792	1.62275e-05	Cap	Ubr5
6.40274e-10	-0.384683	0.605	0.724	1.24828e-05	Cap	Med13
8.80973e-09	-0.384421	0.226	0.349	0.000171755	Cap	Ntn4
1.81718e-09	-0.384405	0.737	0.808	3.54277e-05	Cap	Ankrd17
1.79191e-11	-0.383962	0.516	0.587	3.49351e-07	Cap	Etf1
3.3199e-07	-0.38365	0.913	0.955	0.00647247	Cap	Ptprk
3.21593e-07	-0.379045	0.653	0.704	0.00626978	Cap	Rapgef2
2.55636e-08	-0.377214	0.034	0.115	0.000498388	Cap	Sbspon
1.1953e-12	-0.377053	0.057	0.194	2.33035e-08	Cap	Dock8
1.49324e-09	-0.375579	0.838	0.833	2.91121e-05	Cap	Sdcbp
2.2255e-06	-0.37456	0.326	0.415	0.0433884	Cap	Myo1d
1.01905e-11	-0.374403	0.689	0.753	1.98675e-07	Cap	Rbbp6
6.02714e-16	-0.37269	0.153	0.358	1.17505e-11	Cap	Map3k8
9.39583e-11	-0.37164	0.231	0.383	1.83181e-06	Cap	Mrps6
4.23529e-10	-0.371211	0.322	0.463	8.25712e-06	Cap	Cpeb2
1.78431e-08	-0.371162	0.354	0.48	0.000347869	Cap	P4ha1
5.16028e-09	-0.369856	0.491	0.597	0.000100605	Cap	Fgfr2
1.70265e-07	-0.368767	0.169	0.256	0.00331948	Cap	Pgf
5.39659e-07	-0.368356	0.384	0.487	0.0105212	Cap	Srgap1
1.46736e-12	-0.367942	0.916	0.917	2.86077e-08	Cap	Ptbp3
4.27788e-15	-0.367872	0.95	0.963	8.34016e-11	Cap	Fus
3.23479e-07	-0.367332	0.662	0.692	0.00630654	Cap	Cdk11b
3.80673e-07	-0.366721	0.409	0.493	0.00742159	Cap	Yap1
1.52052e-09	-0.363572	0.217	0.348	2.9644e-05	Cap	Fbxo30
1.07145e-14	-0.363082	0.87	0.837	2.0889e-10	Cap	Arf4
2.22574e-10	-0.362746	0.283	0.434	4.3393e-06	Cap	Sp4
4.31399e-10	-0.362303	0.311	0.455	8.41055e-06	Cap	Snhg1
3.57247e-10	-0.361092	0.347	0.481	6.9649e-06	Cap	Shb
1.44005e-11	-0.359997	0.897	0.922	2.80752e-07	Cap	Ankrd11
2.10525e-21	-0.357527	0.057	0.254	4.10439e-17	Cap	Pycard
3.41473e-07	-0.357376	0.703	0.779	0.00665736	Cap	Trio
1.36156e-06	-0.35714	0.646	0.713	0.026545	Cap	Klf10
4.86147e-10	-0.353832	0.477	0.51	9.47792e-06	Cap	Bhlhe40
2.72472e-09	-0.35276	0.628	0.738	5.31211e-05	Cap	Nptn
8.67928e-07	-0.352303	0.265	0.385	0.0169211	Cap	Gclc
9.49788e-18	-0.350894	0.023	0.173	1.85171e-13	Cap	Fam71a
2.76066e-07	-0.349687	0.776	0.805	0.00538219	Cap	Smarca2
3.98595e-08	-0.348741	0.998	0.999	0.0007771	Cap	Zbtb20
2.19007e-08	-0.347832	0.493	0.569	0.000426977	Cap	Map3k2
8.52068e-07	-0.346934	0.459	0.537	0.0166119	Cap	Rps6ka5
2.0888e-09	-0.346608	0.338	0.491	4.07233e-05	Cap	Mapkapk2
1.03788e-07	-0.346581	0.263	0.41	0.00202344	Cap	Cttnbp2
4.30258e-07	-0.343626	0.991	0.969	0.0083883	Cap	Ptma
3.50409e-08	-0.341621	0.338	0.496	0.000683158	Cap	Aff1
3.66381e-10	-0.341259	0.947	0.953	7.14296e-06	Cap	Tpm3
2.02282e-06	-0.340075	0.612	0.719	0.0394369	Cap	Pbx1
1.35248e-08	-0.338965	0.174	0.29	0.00026368	Cap	Baiap2
1.14705e-09	-0.338504	0.463	0.597	2.23629e-05	Cap	Chd1
2.44976e-13	-0.33823	0.034	0.163	4.77606e-09	Cap	Gprin3
6.05472e-09	-0.33787	0.228	0.379	0.000118043	Cap	Gfod1
1.03886e-07	-0.335346	0.616	0.655	0.00202537	Cap	Cask
1.91462e-07	-0.335056	0.596	0.696	0.00373275	Cap	Rapgef6
1.87207e-08	-0.334457	0.037	0.132	0.000364979	Cap	Sntg2
1.4309e-07	-0.334357	0.877	0.905	0.00278969	Cap	Arhgef12
4.67558e-07	-0.333686	0.071	0.172	0.00911551	Cap	Gm13889
9.77528e-11	-0.332751	0.215	0.376	1.90579e-06	Cap	Bcl2l11
4.71675e-09	-0.332213	0.763	0.801	9.19577e-05	Cap	Srsf7
4.46474e-08	-0.331934	0.112	0.206	0.000870446	Cap	Chn2
4.12173e-18	-0.331252	0.009	0.138	8.03573e-14	Cap	Ppm1n
1.58874e-12	-0.330582	0.016	0.121	3.09741e-08	Cap	Sult5a1
3.53667e-13	-0.329043	0.861	0.864	6.8951e-09	Cap	Pabpc1
4.75874e-09	-0.328786	0.881	0.906	9.27764e-05	Cap	Baz2b
4.34915e-10	-0.328645	0.027	0.118	8.47911e-06	Cap	Hbegf
1.9235e-08	-0.326667	0.068	0.17	0.000375005	Cap	Chsy3
1.10165e-08	-0.326629	0.461	0.541	0.000214778	Cap	Ndel1
6.40679e-10	-0.326555	0.126	0.26	1.24907e-05	Cap	Gch1
4.6165e-10	-0.325332	0.062	0.176	9.00032e-06	Cap	Hapln1
1.63463e-07	-0.324243	0.756	0.799	0.00318687	Cap	Nfkb1
2.86532e-10	-0.323333	0.119	0.261	5.58623e-06	Cap	Slc43a2
7.69672e-07	-0.322976	0.509	0.613	0.0150055	Cap	Rnf19a
1.32825e-09	-0.322449	0.63	0.695	2.58955e-05	Cap	BC005537
4.15539e-10	-0.322281	0.023	0.113	8.10135e-06	Cap	Wnt4
2.26122e-07	-0.321202	0.842	0.852	0.00440848	Cap	Gimap6
2.25261e-06	-0.319617	0.71	0.753	0.0439169	Cap	Ankhd1
1.68537e-06	-0.319421	0.575	0.65	0.0328579	Cap	Psme4
3.13104e-07	-0.318763	0.103	0.208	0.00610428	Cap	Slc12a2
2.51699e-07	-0.318718	0.888	0.876	0.00490712	Cap	Tanc1
5.49859e-12	-0.317502	0.927	0.876	1.07201e-07	Cap	Hspa5
1.78016e-11	-0.316874	0.137	0.282	3.47059e-07	Cap	Pde12
5.25474e-09	-0.316651	0.559	0.666	0.000102446	Cap	Rab5a
9.04162e-21	-0.313587	0.011	0.163	1.76275e-16	Cap	Rtn2
1.28568e-21	-0.311789	0.025	0.201	2.50657e-17	Cap	Milr1
3.12157e-13	-0.31058	0.032	0.152	6.08581e-09	Cap	Nr5a2
5.43978e-11	-0.310381	0.174	0.323	1.06054e-06	Cap	Katna1
1.13388e-08	-0.310153	0.119	0.235	0.000221061	Cap	Arhgap28
1.39962e-06	-0.309691	0.441	0.542	0.0272869	Cap	Memo1
3.43455e-14	-0.308894	0.014	0.125	6.69599e-10	Cap	Tox3
3.05429e-11	-0.307099	0.112	0.269	5.95464e-07	Cap	Zswim4
1.89365e-12	-0.306575	0.897	0.884	3.69187e-08	Cap	Ube2d3
1.23885e-07	-0.306569	0.671	0.719	0.00241526	Cap	Ppp1cb
4.51312e-07	-0.30639	0.603	0.648	0.00879878	Cap	Apaf1
6.24781e-13	-0.305078	0.014	0.121	1.21807e-08	Cap	Wdr95
8.89711e-10	-0.304124	0.45	0.561	1.73458e-05	Cap	Pcna
1.97359e-09	-0.304094	0.457	0.359	3.84771e-05	Cap	Cldn11
9.37177e-17	-0.304062	0.021	0.16	1.82712e-12	Cap	Rasa4
6.70095e-16	-0.303885	0.13	0.335	1.30642e-11	Cap	Vegfa
9.43269e-07	-0.303665	0.45	0.54	0.01839	Cap	Kank2
1.4422e-06	-0.303384	0.475	0.523	0.0281171	Cap	Scarf1
7.67111e-10	-0.302833	0.872	0.896	1.49556e-05	Cap	Sf3b1
1.2762e-06	-0.301783	0.349	0.443	0.0248807	Cap	Suco
1.66981e-06	-0.301163	0.986	0.993	0.0325546	Cap	Tcf4
5.62189e-13	-0.300852	0.059	0.203	1.09604e-08	Cap	Nfe2l3
2.98095e-10	-0.299391	0.822	0.847	5.81165e-06	Cap	Rsrc2
6.17212e-07	-0.298958	0.333	0.432	0.0120332	Cap	Bach1
1.43394e-07	-0.29829	0.509	0.595	0.0027956	Cap	Zranb1
1.15145e-11	-0.296247	0.062	0.188	2.24487e-07	Cap	a
1.75158e-06	-0.296242	0.237	0.358	0.0341488	Cap	Arhgap18
4.77737e-07	-0.294606	0.637	0.685	0.00931397	Cap	Ranbp2
1.49371e-12	-0.293192	0.027	0.142	2.91214e-08	Cap	Gas1
1.15056e-07	-0.292877	0.311	0.42	0.00224314	Cap	Snhg12
5.82033e-07	-0.291031	0.909	0.935	0.0113473	Cap	Smad1
1.1137e-16	-0.29015	0.016	0.146	2.17127e-12	Cap	Gm17749
8.25538e-07	-0.290049	0.297	0.43	0.0160947	Cap	Sec24a
2.69069e-07	-0.289736	0.297	0.414	0.00524577	Cap	Topors
7.33515e-09	-0.289639	0.311	0.452	0.000143006	Cap	Jpt1
2.01867e-07	-0.289636	0.642	0.732	0.00393561	Cap	Ggnbp2
1.76883e-07	-0.289569	0.158	0.29	0.00344851	Cap	Mafb
3.38605e-13	-0.28954	0.055	0.195	6.60144e-09	Cap	Tnfaip3
1.61156e-07	-0.289298	0.514	0.613	0.0031419	Cap	Fmr1
7.02001e-07	-0.289017	0.454	0.532	0.0136862	Cap	Senp2
3.53732e-07	-0.28896	0.623	0.651	0.00689635	Cap	Myo1b
9.10039e-07	-0.288537	0.247	0.378	0.0177421	Cap	Ezh2
1.50255e-15	-0.288086	0.05	0.212	2.92937e-11	Cap	Abtb2
7.1827e-08	-0.286922	0.774	0.818	0.00140034	Cap	Wac
1.8786e-06	-0.286228	0.237	0.321	0.0366253	Cap	Frmd4a
4.27819e-24	-0.285753	0.016	0.195	8.34077e-20	Cap	Lag3
1.34578e-06	-0.285557	0.107	0.201	0.0262372	Cap	Xylt1
8.0229e-07	-0.285505	0.338	0.367	0.0156414	Cap	Ddx23
8.25409e-07	-0.284763	0.331	0.424	0.0160922	Cap	Eif1a
2.22007e-09	-0.284288	0.676	0.719	4.32826e-05	Cap	Ubn1
1.14533e-06	-0.284129	0.616	0.699	0.0223293	Cap	Erc1
6.28131e-08	-0.284027	0.322	0.421	0.0012246	Cap	Slc31a1
1.63874e-07	-0.2796	0.658	0.709	0.00319489	Cap	Atp1b3
7.62457e-07	-0.27896	0.324	0.408	0.0148649	Cap	Nsun6
1.69709e-15	-0.278737	0.064	0.234	3.30864e-11	Cap	Siah2
1.14062e-06	-0.278611	0.546	0.602	0.0222376	Cap	Ptpn1
2.10619e-08	-0.27746	0.927	0.932	0.000410623	Cap	Lamp2
1.35869e-10	-0.277415	0.146	0.302	2.6489e-06	Cap	Gm12940
1.88945e-09	-0.276368	1	0.999	3.68367e-05	Cap	Malat1
1.36164e-07	-0.275592	0.055	0.152	0.00265465	Cap	Dlgap1
8.6919e-07	-0.272438	0.418	0.523	0.0169457	Cap	Cacul1
1.38905e-07	-0.270254	0.153	0.283	0.00270809	Cap	Simc1
4.13776e-10	-0.270245	0.11	0.249	8.06697e-06	Cap	Mxd1
1.17414e-13	-0.268026	0.059	0.213	2.28911e-09	Cap	Mrnip
3.98718e-07	-0.267679	0.144	0.265	0.0077734	Cap	Ccdc138
9.13198e-07	-0.26767	0.537	0.658	0.0178037	Cap	Apobec3
2.20704e-07	-0.267136	0.231	0.349	0.00430284	Cap	Zbtb10
5.20177e-07	-0.266039	0.301	0.379	0.0101414	Cap	Usp37
1.18193e-07	-0.265651	0.128	0.223	0.00230429	Cap	Plau
2.29899e-06	-0.265003	0.416	0.528	0.044821	Cap	Elmsan1
1.1452e-06	-0.263625	0.637	0.575	0.0223267	Cap	Kcnn3
2.69255e-09	-0.263279	0.187	0.343	5.24939e-05	Cap	Gnai1
1.24494e-06	-0.262573	0.731	0.734	0.0242714	Cap	Ndfip2
2.32049e-15	-0.26134	0.014	0.135	4.52402e-11	Cap	Egr2
3.39213e-11	-0.261211	0.025	0.121	6.6133e-07	Cap	Thrsp
1.76509e-09	-0.260739	0.187	0.338	3.44123e-05	Cap	Tgif1
1.21836e-12	-0.260438	0.016	0.119	2.37531e-08	Cap	Trim69
2.58006e-08	-0.258251	0.091	0.206	0.000503009	Cap	Sh2d4b
7.55268e-07	-0.256128	0.224	0.337	0.0147247	Cap	Relb
6.97384e-10	-0.255867	0.046	0.154	1.35962e-05	Cap	Sema7a
7.79752e-07	-0.255814	0.139	0.254	0.015202	Cap	Birc3
2.11447e-10	-0.253485	0.071	0.194	4.12238e-06	Cap	Nabp1
2.99767e-09	-0.252893	0.066	0.177	5.84426e-05	Cap	Ankrd42
1.31215e-07	-0.250108	0.224	0.345	0.00255817	Cap	Atg2a

## Sheet: Collecting_UP
p_val	avg_log2FC	pct.1	pct.2	p_val_adj	cluster	gene
5.13551e-148	2.36417	0.987	0.544	1.00122e-143	Col	Fos
1.32061e-85	2.17272	0.787	0.309	2.57466e-81	Col	Adamts1
5.72038e-109	2.16438	0.872	0.286	1.11525e-104	Col	Atf3
6.65845e-156	2.11794	1	0.7	1.29813e-151	Col	Junb
1.04562e-120	2.10717	0.843	0.262	2.03855e-116	Col	Rgs16
1.77051e-83	2.07991	0.816	0.328	3.45178e-79	Col	Ccn1
6.19511e-126	1.98332	0.976	0.541	1.2078e-121	Col	Egr1
8.36036e-116	1.90275	0.989	0.821	1.62994e-111	Col	Jun
6.73208e-106	1.89667	0.848	0.296	1.31249e-101	Col	Gadd45b
1.39593e-129	1.86157	0.949	0.296	2.7215e-125	Col	Fosb
6.80076e-64	1.85091	0.643	0.224	1.32588e-59	Col	Ier3
1.96034e-100	1.80817	0.885	0.43	3.82189e-96	Col	Dusp2
2.79958e-108	1.74038	0.907	0.353	5.45805e-104	Col	Ppp1r15a
2.89569e-97	1.69641	0.891	0.333	5.64544e-93	Col	Socs3
5.03904e-57	1.57721	0.595	0.182	9.82411e-53	Col	Gadd45g
2.2198e-98	1.55725	0.957	0.595	4.32772e-94	Col	Ifrd1
7.92633e-105	1.54604	0.912	0.321	1.54532e-100	Col	Zfp36
7.99914e-96	1.46986	0.944	0.543	1.55951e-91	Col	Ier2
1.25487e-83	1.44774	0.989	0.71	2.44649e-79	Col	Klf4
2.04665e-77	1.44437	0.96	0.638	3.99015e-73	Col	Hes1
2.01791e-71	1.41201	0.648	0.178	3.93411e-67	Col	Rnd1
8.376e-102	1.40222	0.987	0.853	1.63299e-97	Col	Ubc
9.70318e-76	1.39412	0.605	0.106	1.89173e-71	Col	Lsmem1
2.55694e-99	1.39091	0.989	0.832	4.985e-95	Col	Nfkbia
1.26198e-88	1.33191	0.992	0.754	2.46036e-84	Col	Dusp1
8.48638e-87	1.33038	0.835	0.282	1.6545e-82	Col	Irf1
1.06071e-87	1.30562	1	0.876	2.06796e-83	Col	Jund
1.06308e-93	1.22951	0.891	0.335	2.07258e-89	Col	Sertad1
1.22176e-53	1.20882	0.955	0.737	2.38194e-49	Col	Cebpd
5.61437e-50	1.19157	0.944	0.731	1.09458e-45	Col	Tm4sf1
6.53324e-49	1.19006	0.709	0.399	1.27372e-44	Col	Rcan1
7.18016e-45	1.17934	0.875	0.581	1.39984e-40	Col	Plk2
1.99703e-68	1.17681	0.859	0.498	3.8934e-64	Col	Ier5
1.08611e-58	1.16782	0.432	0.058	2.11748e-54	Col	Pde4c
1.81128e-63	1.16429	0.923	0.704	3.53127e-59	Col	Pnp
1.25528e-61	1.14723	0.893	0.496	2.44728e-57	Col	Id3
5.1749e-59	1.14506	0.648	0.186	1.0089e-54	Col	Nup210l
7.91904e-37	1.14204	0.899	0.659	1.5439e-32	Col	March3
5.80764e-73	1.09992	0.573	0.091	1.13226e-68	Col	Gm26802
2.01592e-44	1.06834	0.853	0.529	3.93023e-40	Col	Ints6
1.11613e-43	1.04743	0.533	0.153	2.176e-39	Col	Taf4b
4.2598e-65	1.02837	0.877	0.43	8.30491e-61	Col	Nfkbiz
7.73048e-59	1.02534	0.848	0.461	1.50713e-54	Col	Ppp1r10
1.70542e-23	1.02	0.675	0.417	3.32488e-19	Col	Cfh
2.01491e-53	1.01701	0.587	0.176	3.92828e-49	Col	Plekhg2
4.30602e-45	1.01536	0.84	0.544	8.39502e-41	Col	Cdkn1a
1.66378e-11	0.999524	0.395	0.234	3.24371e-07	Col	Fabp4
1.32353e-57	0.968597	0.925	0.517	2.58036e-53	Col	Clca3a1
6.08751e-35	0.968056	0.501	0.168	1.18682e-30	Col	Icam1
1.55688e-52	0.929332	0.88	0.582	3.03529e-48	Col	Atf4
2.80496e-54	0.917992	0.757	0.302	5.46855e-50	Col	Tiparp
5.06042e-46	0.911598	0.885	0.53	9.86579e-42	Col	Cd24a
3.07258e-39	0.900869	0.773	0.444	5.99031e-35	Col	Pim1
1.27484e-13	0.894924	0.2	0.065	2.48543e-09	Col	Cxcl1
2.30361e-27	0.88206	0.813	0.604	4.49111e-23	Col	Tsc22d2
8.3903e-60	0.88137	0.981	0.745	1.63577e-55	Col	Btg1
1.3921e-54	0.881322	0.856	0.483	2.71405e-50	Col	Snhg8
8.51488e-30	0.879285	0.995	0.973	1.66006e-25	Col	Nfat5
1.49081e-24	0.873385	0.861	0.667	2.90647e-20	Col	Hspb1
4.06099e-26	0.869867	0.912	0.798	7.9173e-22	Col	Tsc22d1
1.60489e-06	0.86191	0.528	0.397	0.0312889	Col	Nts
1.48139e-48	0.853587	0.936	0.698	2.88811e-44	Col	Stat3
1.28155e-45	0.817974	0.976	0.765	2.49851e-41	Col	Nudt4
1.13959e-33	0.81401	0.989	0.931	2.22174e-29	Col	Rhoj
2.22952e-47	0.807429	0.955	0.763	4.34666e-43	Col	Pnrc1
4.56204e-15	0.805793	0.267	0.097	8.89416e-11	Col	Gdf15
1.03901e-50	0.799141	0.797	0.362	2.02566e-46	Col	Dnajb1
1.63557e-26	0.797605	0.443	0.169	3.18871e-22	Col	Gm12216
8.1304e-16	0.795684	0.4	0.185	1.5851e-11	Col	Pcdh7
5.19432e-07	0.79554	0.224	0.112	0.0101268	Col	Mgp
9.40713e-07	0.793515	0.147	0.072	0.0183401	Col	Cxcl2
2.08398e-37	0.790824	0.829	0.62	4.06293e-33	Col	Gpx1
5.31099e-53	0.789044	1	0.933	1.03543e-48	Col	H3f3b
3.05933e-30	0.788508	0.933	0.783	5.96448e-26	Col	Zfp36l1
3.12273e-30	0.786165	0.819	0.588	6.08807e-26	Col	Sat1
5.9026e-34	0.786076	0.819	0.538	1.15077e-29	Col	Procr
5.59229e-26	0.784837	0.845	0.619	1.09027e-21	Col	Hivep2
8.9262e-28	0.780849	0.947	0.747	1.74025e-23	Col	Emp1
7.16869e-44	0.77728	0.92	0.7	1.39761e-39	Col	Ddx3x
4.42403e-24	0.775284	0.957	0.8	8.6251e-20	Col	Klf2
1.58747e-59	0.773134	0.421	0.045	3.09493e-55	Col	Gm3336
7.59472e-35	0.765168	0.891	0.643	1.48067e-30	Col	Clic4
2.03825e-36	0.764841	0.971	0.912	3.97377e-32	Col	Ifitm3
1.45519e-23	0.764216	0.597	0.303	2.83705e-19	Col	Gem
5.31571e-30	0.764009	0.88	0.633	1.03635e-25	Col	Foxp2
7.18705e-21	0.763839	0.912	0.764	1.40119e-16	Col	Lrg1
9.16836e-18	0.761864	0.312	0.119	1.78746e-13	Col	Apoe
2.75444e-37	0.748652	0.707	0.386	5.37005e-33	Col	Dnajb9
3.54329e-40	0.748353	0.987	0.945	6.908e-36	Col	Ubb
3.74398e-14	0.744279	0.251	0.088	7.29925e-10	Col	Kcnt2
3.19205e-43	0.742063	0.936	0.716	6.22322e-39	Col	Ccnl1
2.07101e-44	0.736745	0.827	0.473	4.03764e-40	Col	Tob1
2.77187e-42	0.736395	0.859	0.534	5.40405e-38	Col	Csrp2
3.78264e-30	0.734827	0.824	0.534	7.37463e-26	Col	Sgk1
4.8257e-54	0.730614	1	0.947	9.40818e-50	Col	Hspa8
1.34806e-32	0.727281	0.736	0.432	2.62817e-28	Col	Rnf19b
1.98341e-35	0.72336	0.795	0.477	3.86686e-31	Col	Nasp
9.46243e-24	0.722914	0.965	0.892	1.8448e-19	Col	Dennd4a
5.91791e-52	0.722882	0.467	0.083	1.15376e-47	Col	Gm17056
2.50885e-51	0.722294	0.395	0.05	4.89126e-47	Col	Astl
3.60331e-36	0.715104	0.557	0.199	7.025e-32	Col	Cited2
1.23221e-32	0.71055	0.837	0.587	2.40232e-28	Col	Pim3
8.40212e-42	0.709361	0.675	0.273	1.63808e-37	Col	Bgn
7.38675e-07	0.707316	0.56	0.401	0.0144012	Col	Igfbp5
2.27799e-25	0.705143	0.597	0.302	4.44117e-21	Col	Sbno2
3.25073e-35	0.703544	0.912	0.683	6.33762e-31	Col	Gm8797
5.98419e-45	0.701843	0.635	0.227	1.16668e-40	Col	Polg2
4.972e-36	0.677979	0.973	0.777	9.69342e-32	Col	Apold1
3.86614e-47	0.673822	0.963	0.68	7.53742e-43	Col	Btg2
1.32051e-26	0.672609	1	0.99	2.57447e-22	Col	Fth1
1.36545e-29	0.672186	0.72	0.386	2.66207e-25	Col	Tinagl1
2.74973e-27	0.671919	0.501	0.198	5.36088e-23	Col	Slco2a1
2.4023e-35	0.669256	0.789	0.455	4.68352e-31	Col	Kdm6b
5.19115e-34	0.664025	0.96	0.769	1.01207e-29	Col	Zfand5
1.49676e-34	0.657043	0.883	0.567	2.91809e-30	Col	Serpine2
1.67751e-23	0.656889	0.787	0.621	3.27048e-19	Col	Slc10a6
9.71196e-28	0.652479	0.963	0.865	1.89344e-23	Col	Hspa5
6.04392e-19	0.648097	0.416	0.203	1.17832e-14	Col	Rnaseh2a
4.71323e-25	0.647963	0.499	0.302	9.18891e-21	Col	Ddx23
1.01389e-33	0.647233	0.984	0.929	1.97668e-29	Col	Vim
9.08312e-15	0.64571	0.237	0.071	1.77084e-10	Col	Ahsg
2.93007e-25	0.645313	0.757	0.473	5.71247e-21	Col	Ccnyl1
2.06316e-41	0.64184	0.899	0.588	4.02233e-37	Col	Ube2s
1.79908e-32	0.639976	0.944	0.81	3.50748e-28	Col	Arf4
5.52462e-19	0.636054	0.589	0.366	1.07708e-14	Col	Trib1
5.26568e-30	0.634931	0.765	0.462	1.0266e-25	Col	Azin1
1.46061e-20	0.632892	0.813	0.635	2.8476e-16	Col	Ep400
3.67946e-11	0.630442	0.304	0.146	7.17347e-07	Col	Ccn2
1.31905e-23	0.629346	0.856	0.649	2.57161e-19	Col	Polr2a
1.19071e-25	0.628059	0.952	0.783	2.3214e-21	Col	Lcn2
2.9318e-30	0.627392	0.488	0.168	5.71584e-26	Col	Nr4a1
3.00062e-41	0.622364	0.627	0.235	5.85001e-37	Col	Ier5l
9.9319e-10	0.61953	0.12	0.032	1.93632e-05	Col	Edn1
6.20594e-29	0.618957	0.464	0.169	1.20991e-24	Col	Baiap2
1.59321e-22	0.618599	0.309	0.089	3.10612e-18	Col	Fmo2
7.35864e-32	0.616378	0.944	0.791	1.43464e-27	Col	Srsf2
7.27586e-29	0.615705	0.989	0.906	1.4185e-24	Col	Slc38a2
3.39019e-37	0.61102	0.992	0.945	6.60952e-33	Col	Eif1
1.15256e-24	0.610157	0.749	0.546	2.24703e-20	Col	Glod4
1.07342e-19	0.607615	0.883	0.702	2.09274e-15	Col	Zswim6
4.72794e-28	0.602736	1	0.979	9.21759e-24	Col	Tpt1
1.3806e-24	0.601916	0.651	0.361	2.69162e-20	Col	Nop58
4.43737e-19	0.598096	0.6	0.326	8.65109e-15	Col	Setbp1
3.85989e-40	0.596881	0.277	0.025	7.52525e-36	Col	Ppm1n
1.0561e-31	0.595187	0.939	0.708	2.05898e-27	Col	Fstl1
6.63018e-20	0.595105	0.549	0.33	1.29262e-15	Col	Flnc
6.37218e-45	0.592159	0.341	0.039	1.24232e-40	Col	Fam71a
2.27377e-42	0.591229	1	0.967	4.43295e-38	Col	Ptma
7.76824e-29	0.586839	1	0.967	1.5145e-24	Col	Tmsb10
6.27539e-27	0.585043	0.832	0.581	1.22345e-22	Col	Epas1
4.71368e-25	0.584844	0.648	0.336	9.1898e-21	Col	Chka
3.61262e-30	0.582393	0.704	0.377	7.04317e-26	Col	Sirt1
1.02612e-27	0.577695	0.299	0.06	2.00052e-23	Col	Bmp4
3.92512e-26	0.577205	0.795	0.505	7.65242e-22	Col	Rlim
1.64209e-20	0.568989	0.893	0.705	3.20142e-16	Col	Cebpb
4.00873e-24	0.566314	0.997	0.956	7.81542e-20	Col	Rps20
1.14326e-10	0.564046	0.387	0.224	2.22891e-06	Col	Prkcg
5.58301e-30	0.563096	0.949	0.769	1.08846e-25	Col	Mcl1
2.72651e-31	0.558383	0.603	0.27	5.3156e-27	Col	Hexim1
6.95605e-22	0.553467	0.933	0.733	1.35615e-17	Col	Mat2a
1.62678e-20	0.551595	0.917	0.771	3.17157e-16	Col	Zfp36l2
1.42254e-22	0.55087	0.981	0.911	2.77338e-18	Col	Ppp1r2
2.60135e-26	0.549715	0.997	0.956	5.0716e-22	Col	Rpl41
3.50589e-24	0.548427	0.981	0.935	6.83508e-20	Col	Rps3
4.18667e-24	0.541356	0.845	0.58	8.16233e-20	Col	Emcn
2.94161e-22	0.538913	0.744	0.482	5.73496e-18	Col	Maff
5.21713e-22	0.537526	0.883	0.728	1.01713e-17	Col	Wsb1
6.4709e-24	0.537241	0.715	0.461	1.26157e-19	Col	Zfas1
4.70615e-24	0.528254	0.531	0.231	9.17511e-20	Col	Mfap2
1.36689e-16	0.527325	0.613	0.373	2.66489e-12	Col	Larp1b
1.56079e-14	0.526454	0.531	0.32	3.04291e-10	Col	H2-Q4
6.67023e-27	0.525085	0.989	0.881	1.30043e-22	Col	Fgl2
4.01853e-20	0.522717	0.936	0.82	7.83453e-16	Col	Ctsl
1.31233e-27	0.522393	0.973	0.948	2.55851e-23	Col	Rpl18a
1.91999e-24	0.519201	0.973	0.93	3.74322e-20	Col	Rplp0
3.96664e-31	0.517921	0.971	0.821	7.73337e-27	Col	Pabpc1
4.02945e-26	0.516107	0.485	0.197	7.85582e-22	Col	Amotl2
8.61833e-08	0.515589	0.341	0.191	0.00168023	Col	Ptn
2.25831e-24	0.513874	0.971	0.932	4.4028e-20	Col	Rps14
1.15064e-20	0.513601	0.984	0.946	2.24329e-16	Col	Rps27
2.26967e-24	0.512312	0.997	0.979	4.42496e-20	Col	Eef1a1
1.85938e-23	0.511179	0.795	0.543	3.62505e-19	Col	Lmo4
1.143e-20	0.510461	0.843	0.647	2.2284e-16	Col	Brd2
5.01529e-08	0.507429	0.907	0.845	0.000977781	Col	Crim1
4.61022e-24	0.500545	0.669	0.371	8.98808e-20	Col	Midn
7.05209e-14	0.499185	0.64	0.475	1.37488e-09	Col	Supt5
1.05751e-20	0.499054	0.64	0.363	2.06173e-16	Col	Bambi
5.17211e-22	0.497408	0.987	0.943	1.00835e-17	Col	Rps12
8.04053e-22	0.497069	0.971	0.921	1.56758e-17	Col	Rps5
1.94151e-13	0.496846	0.867	0.731	3.78517e-09	Col	Il6st
3.99525e-08	0.496808	0.507	0.35	0.000778914	Col	Ackr3
1.91133e-21	0.49421	0.987	0.952	3.72633e-17	Col	Rplp1
1.24496e-15	0.492801	0.496	0.26	2.42718e-11	Col	Homer1
3.36524e-18	0.492676	0.472	0.24	6.56087e-14	Col	Fbxo30
1.71715e-17	0.491508	0.411	0.182	3.34776e-13	Col	Mafb
2.91314e-16	0.490581	0.829	0.637	5.67945e-12	Col	Klf10
6.87817e-20	0.489949	0.96	0.921	1.34097e-15	Col	Rpl39
5.68264e-20	0.488805	0.971	0.905	1.10789e-15	Col	Sptan1
9.83551e-22	0.484902	0.981	0.965	1.91753e-17	Col	Rps24
9.29869e-21	0.48365	0.989	0.967	1.81287e-16	Col	Rps21
3.50996e-19	0.481488	0.96	0.877	6.84301e-15	Col	Ifitm2
6.00951e-23	0.479569	0.979	0.959	1.17161e-18	Col	Rpl23
2.71454e-23	0.475182	0.989	0.93	5.29226e-19	Col	Rpl28
8.58639e-16	0.469234	0.616	0.382	1.674e-11	Col	Zbtb11
2.92332e-16	0.468884	0.907	0.738	5.6993e-12	Col	Nfatc1
1.19214e-17	0.468581	0.787	0.56	2.32419e-13	Col	Tubb4b
1.05689e-29	0.467419	0.443	0.14	2.06051e-25	Col	Parm1
3.93864e-31	0.464166	0.285	0.046	7.67878e-27	Col	Rtn2
4.28819e-15	0.462134	0.896	0.733	8.36025e-11	Col	Itga6
7.38593e-23	0.461366	0.955	0.93	1.43996e-18	Col	Rpl7
8.05083e-20	0.458383	0.979	0.937	1.56959e-15	Col	Rps9
8.46524e-11	0.456782	0.555	0.373	1.65038e-06	Col	Dusp6
1.47414e-24	0.456358	0.213	0.03	2.87399e-20	Col	Gm48089
4.55095e-15	0.454445	0.683	0.466	8.87254e-11	Col	Plaur
1.82592e-19	0.450497	0.981	0.947	3.55981e-15	Col	Rps4x
4.69826e-20	0.449842	0.971	0.934	9.15973e-16	Col	Rps7
1.73299e-09	0.449516	0.92	0.849	3.37863e-05	Col	Bcr
5.1017e-19	0.449464	0.968	0.946	9.94628e-15	Col	Rpl9
3.42416e-17	0.449144	0.901	0.733	6.67574e-13	Col	Tagln2
8.48695e-20	0.447655	0.795	0.542	1.65461e-15	Col	2410006H16Rik
6.19751e-20	0.445895	0.981	0.901	1.20827e-15	Col	S100a11
8.50758e-15	0.444608	0.512	0.281	1.65864e-10	Col	Gclc
1.85983e-19	0.444311	0.797	0.565	3.62593e-15	Col	Pcf11
5.33139e-11	0.443756	0.741	0.589	1.03941e-06	Col	Vcl
2.67716e-07	0.442518	0.904	0.838	0.0052194	Col	Jak1
1.7124e-17	0.442134	0.984	0.948	3.33849e-13	Col	Fau
1.60238e-08	0.441479	0.211	0.088	0.000312401	Col	Pid1
3.48761e-16	0.43903	0.747	0.522	6.79944e-12	Col	Stmn1
3.345e-14	0.438989	0.595	0.381	6.52141e-10	Col	Mapkapk2
2.72207e-20	0.438747	0.944	0.802	5.30696e-16	Col	Gas5
7.26838e-17	0.438629	0.992	0.967	1.41704e-12	Col	Rps29
5.88027e-16	0.438123	0.643	0.42	1.14642e-11	Col	Zfp131
6.70137e-21	0.437088	0.531	0.255	1.3065e-16	Col	Mrps6
2.08195e-19	0.436456	0.904	0.745	4.05898e-15	Col	Tuba1b
4.95736e-22	0.435643	0.963	0.858	9.66488e-18	Col	Rap1b
4.58927e-08	0.435358	0.843	0.716	0.000894724	Col	Pde4b
2.90736e-18	0.43337	0.595	0.335	5.66819e-14	Col	Snhg1
2.49088e-13	0.431537	0.949	0.864	4.85622e-09	Col	S100a6
5.44063e-13	0.428371	0.859	0.698	1.06071e-08	Col	Lmna
1.32745e-18	0.428234	0.403	0.163	2.58799e-14	Col	Tmem158
2.61781e-16	0.426981	0.475	0.234	5.10368e-12	Col	Cd93
5.68079e-16	0.423813	0.981	0.938	1.10753e-11	Col	Rps27a
3.06971e-19	0.423797	0.957	0.947	5.98471e-15	Col	Rps23
3.51086e-18	0.422999	0.944	0.893	6.84476e-14	Col	Rpl36a
3.82301e-20	0.422045	0.976	0.932	7.45335e-16	Col	Rpl3
2.86513e-38	0.421335	0.384	0.076	5.58585e-34	Col	Iqcn
8.96773e-18	0.420114	0.973	0.935	1.74835e-13	Col	Rpl37a
2.70412e-21	0.420067	0.237	0.051	5.27195e-17	Col	Gm17749
1.81708e-09	0.420055	0.437	0.257	3.54258e-05	Col	Tgfbi
6.49602e-24	0.419655	0.4	0.135	1.26646e-19	Col	Csrnp1
6.77616e-11	0.417804	0.611	0.423	1.32108e-06	Col	Acox1
1.99921e-16	0.416877	0.504	0.276	3.89766e-12	Col	Slc7a1
1.14421e-20	0.416855	0.971	0.9	2.23075e-16	Col	Rps6
2.37163e-19	0.415828	0.963	0.919	4.62374e-15	Col	Rps16
5.52195e-17	0.415402	0.973	0.951	1.07656e-12	Col	Rpl35a
2.47119e-16	0.41539	0.957	0.892	4.81783e-12	Col	Rpl22
3.60543e-13	0.414915	0.533	0.312	7.02915e-09	Col	Comp
1.11011e-15	0.413381	0.995	0.921	2.16427e-11	Col	Cp
8.70672e-17	0.413171	0.968	0.926	1.69746e-12	Col	Rpl10
7.73817e-09	0.412443	0.837	0.738	0.000150863	Col	Chd4
4.34471e-14	0.412371	0.747	0.525	8.47044e-10	Col	Sertad2
1.23772e-16	0.410066	0.979	0.934	2.41306e-12	Col	Rpl34
4.65627e-21	0.409745	0.987	0.937	9.07786e-17	Col	Tpm3
9.4868e-14	0.407994	0.531	0.308	1.84955e-09	Col	Sox7
1.39648e-11	0.406842	0.584	0.382	2.72258e-07	Col	Otud1
5.91593e-15	0.406518	0.725	0.508	1.15337e-10	Col	Tspo
5.39879e-17	0.406378	0.968	0.921	1.05255e-12	Col	Rpl26
1.59098e-15	0.405818	0.971	0.931	3.10177e-11	Col	Rpl32
4.34205e-19	0.404952	0.36	0.129	8.46525e-15	Col	Phlda1
6.95691e-27	0.404783	0.963	0.777	1.35632e-22	Col	Hsp90aa1
3.12797e-13	0.404603	0.419	0.253	6.09829e-09	Col	Ddx47
4.26703e-34	0.404167	0.344	0.065	8.31899e-30	Col	Milr1
2.43398e-16	0.404034	0.971	0.922	4.74528e-12	Col	Rps10
1.54393e-15	0.403291	0.981	0.919	3.01005e-11	Col	Rps15a
6.14001e-16	0.401403	0.232	0.065	1.19706e-11	Col	Hs6st3
1.33912e-15	0.401371	0.92	0.804	2.61074e-11	Col	Cavin1
1.87863e-17	0.400745	0.384	0.156	3.66257e-13	Col	Enc1
7.66451e-17	0.40058	0.965	0.932	1.49427e-12	Col	Rpl17
7.29094e-11	0.400379	0.624	0.45	1.42144e-06	Col	Bhlhe40
3.52034e-19	0.400294	0.963	0.947	6.86326e-15	Col	Rpl27a
2.50238e-20	0.400202	1	0.949	4.87864e-16	Col	Calm1
2.48784e-26	0.398485	0.384	0.114	4.8503e-22	Col	Pycard
5.9066e-17	0.398458	0.989	0.927	1.15155e-12	Col	Rps19
3.92953e-12	0.397826	0.979	0.93	7.661e-08	Col	Gls
4.1927e-16	0.397557	0.979	0.935	8.17409e-12	Col	Rpl30
3.31253e-10	0.396993	0.181	0.06	6.4581e-06	Col	Gsg1
7.68103e-14	0.394572	0.357	0.174	1.49749e-09	Col	Opa3
4.2935e-34	0.392531	0.333	0.059	8.37061e-30	Col	Lag3
8.75032e-15	0.392417	0.195	0.047	1.70596e-10	Col	Hbegf
3.58774e-22	0.392337	0.539	0.249	6.99466e-18	Col	Fosl2
3.13885e-16	0.391249	0.997	0.961	6.1195e-12	Col	Rps8
4.16982e-17	0.391146	0.955	0.886	8.12948e-13	Col	Rpl12
1.57708e-14	0.391027	0.981	0.945	3.07467e-10	Col	Rps28
5.82002e-15	0.390672	0.976	0.924	1.13467e-10	Col	Lbp
5.10139e-16	0.389272	0.963	0.916	9.94566e-12	Col	Rpl18
2.63536e-15	0.389184	0.36	0.162	5.13789e-11	Col	Fbxl18
2.14549e-06	0.387331	0.789	0.668	0.0418286	Col	Cyyr1
6.31327e-17	0.38695	0.685	0.426	1.23083e-12	Col	Chp2
2.05604e-12	0.386434	0.6	0.392	4.00846e-08	Col	Ripk1
2.88798e-16	0.386403	0.955	0.868	5.6304e-12	Col	Rpl4
8.29398e-15	0.386274	0.973	0.934	1.61699e-10	Col	Rps3a1
8.91427e-16	0.385132	0.963	0.924	1.73793e-11	Col	Rpl15
7.02238e-10	0.384944	0.208	0.078	1.36908e-05	Col	Sulf1
4.23491e-14	0.384566	0.747	0.528	8.25638e-10	Col	Tubb2a
2.66433e-15	0.384372	0.899	0.732	5.19437e-11	Col	Sqstm1
8.84498e-16	0.383897	0.981	0.941	1.72442e-11	Col	Rpl38
1.70077e-07	0.383682	0.563	0.428	0.00331583	Col	Yap1
2.01181e-08	0.382657	0.84	0.778	0.000392222	Col	Huwe1
4.6482e-13	0.382586	0.96	0.891	9.06214e-09	Col	Dstn
1.62849e-15	0.382077	0.963	0.857	3.1749e-11	Col	Tgm2
3.31024e-20	0.380938	0.333	0.111	6.45365e-16	Col	Dand5
4.89859e-15	0.380903	0.949	0.9	9.5503e-11	Col	Rps25
3.54984e-13	0.37974	0.464	0.261	6.92077e-09	Col	Taf13
6.22592e-12	0.378722	0.957	0.876	1.21381e-07	Col	Rpl23a
2.81409e-15	0.378393	0.987	0.954	5.48636e-11	Col	Rpl13
1.6124e-20	0.378087	0.187	0.027	3.14354e-16	Col	Gm34921
3.3985e-21	0.37784	0.792	0.51	6.62571e-17	Col	Gm1673
8.79885e-14	0.37782	0.389	0.189	1.71542e-09	Col	Ddah1
2.67965e-17	0.377332	0.379	0.152	5.22425e-13	Col	Gch1
5.66443e-15	0.377074	0.981	0.945	1.10434e-10	Col	Rps11
4.16317e-23	0.376721	0.331	0.093	8.11651e-19	Col	Lsr
2.13401e-17	0.374982	0.461	0.215	4.16047e-13	Col	Fmo1
7.13079e-17	0.374679	0.979	0.927	1.39022e-12	Col	Rps15
8.81775e-17	0.374113	0.96	0.897	1.71911e-12	Col	Rack1
2.43191e-13	0.372627	0.675	0.447	4.74126e-09	Col	Aldh2
4.37032e-23	0.37243	0.963	0.764	8.52038e-19	Col	Efnb2
1.54688e-15	0.371841	0.576	0.339	3.0158e-11	Col	Jpt1
1.31377e-20	0.371726	0.997	0.985	2.56132e-16	Col	Ddx5
3.81017e-10	0.37048	0.125	0.032	7.4283e-06	Col	Gm47507
1.17117e-15	0.370017	0.941	0.83	2.28331e-11	Col	Eif4a1
3.21101e-11	0.369655	0.779	0.59	6.26019e-07	Col	Col18a1
5.41647e-16	0.369639	0.973	0.933	1.056e-11	Col	Rplp2
7.85004e-12	0.369529	0.517	0.317	1.53044e-07	Col	Glul
5.22859e-15	0.369489	0.939	0.887	1.01937e-10	Col	Cox6c
2.35821e-15	0.368213	0.971	0.928	4.59757e-11	Col	Rpl5
6.31631e-17	0.367941	0.965	0.854	1.23143e-12	Col	Ncl
2.7541e-18	0.367733	0.123	0.008	5.36939e-14	Col	1200007C13Rik
3.40457e-24	0.367569	0.216	0.031	6.63756e-20	Col	Stpg4
1.05881e-14	0.36732	0.96	0.916	2.06426e-10	Col	Rps18
9.03889e-17	0.366498	0.971	0.896	1.76222e-12	Col	Rpl7a
1.11782e-15	0.366124	0.984	0.929	2.17931e-11	Col	Ftl1
1.8182e-15	0.362747	0.979	0.928	3.54476e-11	Col	Myl6
2.44522e-13	0.362319	0.957	0.882	4.76719e-09	Col	Dynll1
2.69889e-15	0.362154	0.965	0.872	5.26176e-11	Col	Anxa2
9.38976e-12	0.360491	0.84	0.688	1.83063e-07	Col	Mical2
5.99863e-17	0.360039	0.528	0.274	1.16949e-12	Col	Nos3
9.41165e-15	0.35972	0.971	0.909	1.8349e-10	Col	Rpl10a
3.23074e-14	0.359413	0.539	0.304	6.29865e-10	Col	Ern1
1.93351e-13	0.359336	0.528	0.316	3.76957e-09	Col	Topors
3.65193e-07	0.359038	0.883	0.789	0.00711979	Col	Gja1
1.3091e-13	0.358577	0.944	0.858	2.55221e-09	Col	Rpl27
3.1562e-12	0.357488	0.848	0.662	6.15334e-08	Col	Glis3
1.58843e-14	0.357334	0.971	0.902	3.0968e-10	Col	Rpl35
3.96418e-14	0.356985	0.485	0.291	7.72857e-10	Col	Btbd2
3.75093e-13	0.35685	0.963	0.92	7.3128e-09	Col	Rpl24
2.00404e-14	0.355201	0.957	0.912	3.90708e-10	Col	Rps13
9.82562e-14	0.354573	0.952	0.87	1.9156e-09	Col	Rpl29
7.01737e-13	0.354268	0.931	0.828	1.36811e-08	Col	Eef1b2
9.92886e-08	0.354089	0.429	0.278	0.00193573	Col	Hmox1
7.2033e-15	0.353368	0.912	0.774	1.40436e-10	Col	Gm10076
9.05928e-11	0.353035	0.984	0.95	1.7662e-06	Col	Rpl6
1.59677e-10	0.352857	0.861	0.718	3.11307e-06	Col	Gapdh
1.97659e-14	0.352597	0.965	0.893	3.85355e-10	Col	Rpl14
2.24001e-13	0.351808	0.973	0.926	4.36713e-09	Col	Rpl36
4.25201e-13	0.351748	0.976	0.932	8.28972e-09	Col	Rpl19
4.13199e-14	0.35155	0.987	0.938	8.05572e-10	Col	Rps2
1.06038e-22	0.351364	0.333	0.096	2.06731e-18	Col	Mrnip
6.75149e-11	0.351143	0.683	0.482	1.31627e-06	Col	Ctla2a
2.60236e-08	0.350901	0.725	0.579	0.000507356	Col	Slc3a2
2.46997e-12	0.350136	0.368	0.175	4.81546e-08	Col	Gm34455
1.02765e-06	0.349143	0.493	0.339	0.0200351	Col	Nfatc2
3.08441e-08	0.34807	0.379	0.224	0.000601337	Col	G0s2
8.75061e-22	0.347532	0.957	0.761	1.70602e-17	Col	Nsg1
2.41314e-15	0.347504	0.776	0.552	4.70466e-11	Col	Ldha
8.00727e-18	0.347367	0.597	0.332	1.5611e-13	Col	Pdlim3
2.63515e-07	0.345593	0.464	0.315	0.00513748	Col	Mapk6
3.08321e-15	0.344364	0.424	0.199	6.01102e-11	Col	Rel
1.65063e-10	0.343615	0.347	0.177	3.21806e-06	Col	Ccdc138
1.82671e-13	0.342347	0.595	0.368	3.56136e-09	Col	Tec
1.96215e-07	0.341722	0.885	0.782	0.00382541	Col	Ugcg
3.7327e-15	0.340711	0.995	0.93	7.27727e-11	Col	Calm2
1.44789e-17	0.339487	0.299	0.097	2.82281e-13	Col	Nabp1
5.88434e-14	0.339449	0.621	0.386	1.14721e-09	Col	Mylip
3.41678e-12	0.338852	0.968	0.936	6.66135e-08	Col	Rpl11
9.80822e-11	0.337899	0.869	0.779	1.91221e-06	Col	Tra2b
2.16554e-14	0.337647	0.965	0.875	4.22193e-10	Col	Oaz1
8.19136e-12	0.337487	0.979	0.943	1.59699e-07	Col	Rpl37
1.64177e-12	0.336015	0.949	0.867	3.2008e-08	Col	Slc25a4
2.08837e-18	0.335931	0.448	0.198	4.07148e-14	Col	Sik1
2.02065e-09	0.335743	0.565	0.387	3.93946e-05	Col	Shb
5.62639e-11	0.335244	0.912	0.806	1.09692e-06	Col	Uqcrh
4.1878e-30	0.335036	0.928	0.636	8.16454e-26	Col	Pkhd1l1
3.94725e-09	0.334543	0.661	0.477	7.69556e-05	Col	Nedd4l
9.34163e-12	0.334249	0.667	0.454	1.82124e-07	Col	Lmcd1
2.36928e-10	0.333568	0.872	0.745	4.61914e-06	Col	Nufip2
1.37865e-12	0.332884	0.352	0.17	2.68782e-08	Col	Cx3cr1
3.75907e-14	0.332584	0.216	0.064	7.32867e-10	Col	Abca4
4.61099e-12	0.332134	0.379	0.187	8.98959e-08	Col	Simc1
2.08892e-07	0.33184	0.795	0.644	0.00407257	Col	Crip1
3.68289e-10	0.331667	0.88	0.769	7.18016e-06	Col	Eif3h
5.96971e-15	0.330591	0.115	0.013	1.16385e-10	Col	Mast1
5.36537e-28	0.330445	0.464	0.173	1.04603e-23	Col	Ccdc3
2.06687e-15	0.330221	0.968	0.919	4.02957e-11	Col	Eef2
1.45662e-15	0.328754	0.995	0.964	2.83982e-11	Col	Cd9
1.16133e-14	0.326359	0.555	0.317	2.26412e-10	Col	Snhg12
6.6131e-09	0.326186	0.819	0.674	0.000128929	Col	Tut7
1.11875e-13	0.325787	0.499	0.281	2.18111e-09	Col	Cdkn2aip
6.39438e-07	0.325607	0.899	0.809	0.0124665	Col	Sdcbp
1.12261e-18	0.325298	0.659	0.384	2.18865e-14	Col	Hsph1
2.58968e-17	0.325022	0.299	0.101	5.04884e-13	Col	Gm15345
7.19977e-08	0.324757	0.725	0.56	0.00140367	Col	Thbd
2.22916e-30	0.324703	0.176	0.008	4.34597e-26	Col	Cd4
1.80611e-08	0.324475	0.8	0.664	0.000352119	Col	4921524J17Rik
1.24633e-15	0.322859	0.472	0.237	2.42985e-11	Col	Gxylt2
7.03479e-15	0.32247	0.973	0.936	1.3715e-10	Col	Rsrp1
1.4644e-10	0.321123	0.456	0.271	2.85499e-06	Col	Bcl2l11
4.14267e-20	0.320702	0.443	0.193	8.07654e-16	Col	Nr4a2
7.88501e-14	0.319189	0.979	0.914	1.53726e-09	Col	Chchd2
4.48462e-07	0.319062	0.347	0.224	0.00874321	Col	Bin3
5.83877e-13	0.318616	0.931	0.795	1.13833e-08	Col	Eif3f
2.40715e-12	0.318613	0.909	0.795	4.69299e-08	Col	Eif4a2
5.19351e-08	0.317961	0.437	0.272	0.00101253	Col	Ankrd28
1.09807e-12	0.317776	0.971	0.949	2.14079e-08	Col	Rpl21
5.20567e-07	0.316739	0.597	0.436	0.010149	Col	Samd4
3.9756e-09	0.31636	0.973	0.914	7.75083e-05	Col	Ndrg1
7.73664e-13	0.316131	0.675	0.449	1.50834e-08	Col	Slfn5
1.36611e-10	0.315898	1	0.983	2.66338e-06	Col	Tmsb4x
3.65564e-16	0.315895	0.195	0.043	7.12704e-12	Col	Wdr95
1.16315e-14	0.315746	0.989	0.927	2.26767e-10	Col	Rpl13a
1.35921e-13	0.315669	0.968	0.952	2.64992e-09	Col	Rpl8
1.26955e-14	0.314258	0.352	0.148	2.47511e-10	Col	Tgfa
1.44298e-17	0.314124	0.859	0.625	2.81324e-13	Col	Fn1
1.12073e-08	0.314092	0.651	0.483	0.000218498	Col	Nup98
2.20029e-13	0.313557	0.184	0.047	4.28968e-09	Col	Trim69
8.31611e-08	0.31307	0.685	0.537	0.00162131	Col	Rnf19a
7.34995e-12	0.312758	0.976	0.887	1.43295e-07	Col	Actg1
1.2317e-10	0.312623	0.877	0.752	2.40132e-06	Col	Cox7a2l
5.76462e-10	0.311129	0.877	0.756	1.12387e-05	Col	Txn1
7.59909e-11	0.31094	0.928	0.81	1.48152e-06	Col	Rpl22l1
8.12571e-10	0.310467	0.944	0.905	1.58419e-05	Col	Uba52
2.78701e-09	0.309792	0.691	0.514	5.43356e-05	Col	Etf1
8.4026e-11	0.309189	0.896	0.778	1.63817e-06	Col	Ostf1
6.31531e-11	0.308256	0.387	0.211	1.23123e-06	Col	Utp18
2.02051e-16	0.308252	0.456	0.217	3.93919e-12	Col	Foxc1
6.47338e-19	0.307505	0.237	0.056	1.26205e-14	Col	Mcmdc2
1.78065e-08	0.30699	0.325	0.175	0.000347155	Col	Zswim4
1.70868e-11	0.306685	0.515	0.307	3.33125e-07	Col	Nt5dc3
1.50924e-08	0.306293	0.741	0.579	0.000294242	Col	Rgl1
2.9484e-11	0.306064	0.227	0.087	5.74821e-07	Col	Cfap43
1.07373e-16	0.30537	0.304	0.105	2.09335e-12	Col	Myc
2.13465e-13	0.304821	0.445	0.23	4.16172e-09	Col	Map3k8
3.9175e-11	0.304676	0.949	0.843	7.63756e-07	Col	Npm1
8.64687e-13	0.304392	0.992	0.968	1.68579e-08	Col	Cavin2
5.89081e-16	0.302273	0.371	0.154	1.14847e-11	Col	Slc5a3
4.92956e-12	0.302164	0.28	0.118	9.61068e-08	Col	Nup107
1.67859e-06	0.301368	0.389	0.262	0.0327259	Col	Nolc1
6.44847e-10	0.299987	0.544	0.349	1.25719e-05	Col	Rabgef1
2.40112e-18	0.299851	0.533	0.27	4.68123e-14	Col	Amd1
1.75167e-15	0.299179	0.392	0.173	3.41506e-11	Col	Pde12
3.50056e-17	0.299083	0.472	0.229	6.8247e-13	Col	Met
3.63942e-13	0.298997	0.683	0.463	7.09541e-09	Col	Pcna
3.99568e-13	0.298687	0.272	0.105	7.78998e-09	Col	Elmod3
2.54234e-09	0.297501	0.48	0.298	4.95655e-05	Col	9530026P05Rik
1.23219e-07	0.297415	0.491	0.323	0.00240229	Col	Cacna2d1
7.53072e-09	0.29657	0.728	0.57	0.000146819	Col	Plekho1
2.85315e-09	0.296222	0.939	0.864	5.56251e-05	Col	Rpl31
3.21157e-10	0.295766	0.787	0.617	6.26128e-06	Col	Pgrmc1
3.80931e-12	0.29502	0.501	0.289	7.42663e-08	Col	Rbbp8
2.25712e-10	0.29424	0.749	0.568	4.40048e-06	Col	Grasp
4.67194e-11	0.293232	0.515	0.325	9.10841e-07	Col	Gsk3a
1.85924e-18	0.292985	0.224	0.052	3.62478e-14	Col	Gm26887
2.73402e-11	0.292122	0.419	0.224	5.33024e-07	Col	Lpl
7.6785e-08	0.29196	0.904	0.792	0.001497	Col	Cpne8
6.15576e-14	0.291569	0.272	0.097	1.20013e-09	Col	a
5.54243e-09	0.289433	0.861	0.734	0.000108055	Col	H2-T23
1.95323e-08	0.289087	0.387	0.229	0.000380801	Col	Katna1
4.29885e-07	0.288451	0.333	0.213	0.00838104	Col	2310001H17Rik
3.31365e-16	0.287966	0.296	0.101	6.46028e-12	Col	Nfe2l3
8.27835e-10	0.287428	0.941	0.868	1.61395e-05	Col	Myl12a
3.80712e-10	0.285777	0.928	0.825	7.42235e-06	Col	Nme2
6.13669e-12	0.284878	0.571	0.356	1.19641e-07	Col	Gsn
1.57268e-14	0.2841	0.237	0.072	3.0661e-10	Col	Gata6
8.44371e-09	0.283669	0.427	0.265	0.000164619	Col	Zbtb10
5.4769e-11	0.28303	0.672	0.465	1.06778e-06	Col	Pmp22
5.37138e-13	0.282536	0.44	0.231	1.0472e-08	Col	Zfp503
7.33775e-16	0.281774	0.285	0.096	1.43057e-11	Col	Tnfaip3
1.48041e-18	0.281348	0.901	0.675	2.8862e-14	Col	Prelp
4.24744e-08	0.279605	0.512	0.345	0.000828081	Col	Gstm1
5.03809e-11	0.279093	0.389	0.215	9.82226e-07	Col	Hspa2
2.07382e-10	0.278609	0.565	0.366	4.04312e-06	Col	Hspg2
5.0511e-07	0.278236	0.565	0.426	0.00984763	Col	Pabpc4
3.46455e-08	0.278025	0.397	0.239	0.000675449	Col	Fbxo33
4.44133e-09	0.276714	0.552	0.373	8.65882e-05	Col	Dnttip2
7.95772e-07	0.276118	0.928	0.839	0.0155144	Col	Elf2
5.9624e-09	0.275615	0.648	0.462	0.000116243	Col	Arl5b
4.00579e-07	0.273228	0.725	0.584	0.00780969	Col	Ccnt1
1.25139e-08	0.27312	0.936	0.879	0.00024397	Col	Rps17
3.94475e-08	0.271275	0.352	0.2	0.000769069	Col	Plod2
1.43259e-06	0.27065	0.307	0.181	0.0279298	Col	Birc3
7.90536e-09	0.269927	0.88	0.752	0.000154123	Col	Aldoa
7.85224e-15	0.269868	0.339	0.138	1.53087e-10	Col	Tspan7
1.54388e-10	0.2698	0.987	0.937	3.00994e-06	Col	Fxyd6
5.32792e-07	0.269394	0.64	0.491	0.0103873	Col	Pgm2
3.05577e-17	0.269122	0.8	0.551	5.95754e-13	Col	Kif26b
2.85281e-10	0.269104	0.781	0.608	5.56183e-06	Col	Gpi1
7.22618e-13	0.269025	0.296	0.119	1.40882e-08	Col	Sh2d4b
7.33525e-10	0.268625	0.952	0.855	1.43008e-05	Col	Srsf5
4.06199e-10	0.268364	0.965	0.904	7.91926e-06	Col	Ecscr
3.1819e-08	0.26806	0.381	0.22	0.000620343	Col	Plat
6.07015e-19	0.267045	0.16	0.024	1.18344e-14	Col	C2cd4b
1.44604e-10	0.266999	0.877	0.721	2.81919e-06	Col	Sub1
2.89122e-07	0.266267	0.413	0.273	0.00563673	Col	Bzw2
1.88947e-08	0.265853	0.661	0.482	0.000368372	Col	Osmr
2.76531e-12	0.265113	0.624	0.404	5.39125e-08	Col	Gm14964
2.42321e-08	0.264284	0.379	0.227	0.000472428	Col	Tdp2
6.84679e-16	0.262556	0.189	0.041	1.33485e-11	Col	Epha4
1.65924e-06	0.260743	0.355	0.247	0.0323485	Col	Uck2
1.36527e-08	0.26025	0.965	0.92	0.000266174	Col	Rpsa
4.4926e-16	0.25969	0.299	0.104	8.75877e-12	Col	Abtb2
1.62037e-12	0.259681	0.309	0.131	3.15908e-08	Col	Dll1
2.28168e-06	0.258573	0.915	0.852	0.0444836	Col	Top1
7.14914e-09	0.258439	0.867	0.726	0.00013938	Col	Cracr2b
2.42646e-17	0.257756	0.12	0.009	4.73063e-13	Col	Rtbdn
1.9344e-07	0.256772	0.872	0.756	0.00377131	Col	Srsf7
2.50925e-18	0.255783	0.152	0.019	4.89204e-14	Col	Efna2
9.95122e-07	0.255561	0.88	0.761	0.0194009	Col	Tanc2
3.77427e-11	0.255393	0.299	0.138	7.35832e-07	Col	Fblim1
2.82858e-08	0.254929	0.776	0.624	0.00055146	Col	Gm2000
2.21407e-11	0.254754	0.331	0.155	4.31656e-07	Col	Unc45b
6.72276e-09	0.254676	0.72	0.54	0.000131067	Col	Tle4
3.39853e-14	0.254667	0.997	0.969	6.62578e-10	Col	Hsp90ab1
1.10395e-12	0.254511	0.301	0.125	2.15226e-08	Col	Pdgfb
1.37305e-07	0.253707	0.336	0.195	0.00267689	Col	Eva1a
1.98719e-15	0.253572	0.189	0.045	3.87424e-11	Col	Hpn
5.33615e-09	0.252482	0.912	0.789	0.000104034	Col	Gngt2
8.06971e-10	0.252051	0.965	0.893	1.57327e-05	Col	Cav1
3.81525e-15	0.251187	0.312	0.118	7.43821e-11	Col	Gm20536

## Sheet: Collecting_Down
p_val	avg_log2FC	pct.1	pct.2	p_val_adj	cluster	gene
1.83244e-56	-2.03664	0.269	0.64	3.57253e-52	Col	Aqp1
6.36652e-37	-1.44771	0.101	0.412	1.24122e-32	Col	Stab2
7.47624e-36	-1.31833	0.323	0.595	1.45757e-31	Col	Mrc1
3.03755e-53	-1.30769	0.699	0.904	5.922e-49	Col	Syne1
3.68883e-28	-1.29562	0.096	0.364	7.19174e-24	Col	D5Ertd615e
9.63812e-36	-1.24924	0.045	0.333	1.87905e-31	Col	Nav3
5.78124e-26	-1.2435	0.539	0.736	1.12711e-21	Col	Arhgap6
2.94637e-37	-1.23431	0.96	0.983	5.74424e-33	Col	Ccl21a
2.38639e-33	-1.17766	0.192	0.51	4.6525e-29	Col	Slc9a9
6.46994e-32	-1.1152	0.141	0.444	1.26138e-27	Col	Tenm3
4.90648e-26	-1.09348	0.357	0.633	9.56567e-22	Col	Scn3a
4.77988e-24	-1.07274	0.333	0.592	9.31885e-20	Col	Efna5
1.90579e-22	-1.07269	0.163	0.382	3.71552e-18	Col	Pdgfd
6.70186e-33	-1.05948	0.069	0.358	1.30659e-28	Col	Aff3
5.22121e-24	-1.03657	0.28	0.513	1.01793e-19	Col	Adam12
3.32171e-36	-1.02587	0.528	0.762	6.476e-32	Col	Hivep3
4.31208e-33	-1.00315	0.395	0.674	8.40684e-29	Col	Kcnn3
8.96093e-20	-0.99934	0.709	0.831	1.74702e-15	Col	Pde7b
2.27345e-36	-0.999336	0.749	0.851	4.43232e-32	Col	Tspan18
4.52521e-21	-0.997732	0.117	0.299	8.82236e-17	Col	Npnt
1.07874e-33	-0.986083	0.976	0.982	2.1031e-29	Col	Magi1
7.50774e-36	-0.982247	0.781	0.879	1.46371e-31	Col	Asap1
1.27889e-21	-0.951231	0.251	0.507	2.49333e-17	Col	Ptx3
7.83618e-17	-0.91274	0.488	0.533	1.52774e-12	Col	Sparc
1.92083e-13	-0.902897	0.461	0.664	3.74485e-09	Col	Lyve1
4.37474e-21	-0.898742	0.461	0.682	8.529e-17	Col	St6galnac3
1.41362e-22	-0.893252	0.032	0.226	2.75599e-18	Col	Pld5
8.34548e-24	-0.891556	0.363	0.583	1.62703e-19	Col	Shroom2
9.82877e-26	-0.883188	0.565	0.76	1.91622e-21	Col	Trps1
1.81759e-35	-0.881854	0.776	0.917	3.54357e-31	Col	Plekhg1
9.43027e-31	-0.859304	0.488	0.714	1.83852e-26	Col	Prkcq
3.54414e-24	-0.856629	0.851	0.891	6.90965e-20	Col	Nrp2
4.12054e-27	-0.848686	0.541	0.742	8.03341e-23	Col	Lrch1
1.24332e-23	-0.841843	0.379	0.625	2.42397e-19	Col	Apba2
1.67429e-26	-0.817223	0.832	0.901	3.26419e-22	Col	Sned1
5.54993e-32	-0.812022	0.84	0.932	1.08201e-27	Col	Cped1
8.93199e-22	-0.798216	0.781	0.876	1.74138e-17	Col	Apc
5.04223e-16	-0.794698	0.451	0.621	9.83032e-12	Col	Ank
3.11172e-13	-0.791061	0.52	0.659	6.06661e-09	Col	Fgf13
1.47429e-29	-0.767471	0.739	0.872	2.87427e-25	Col	Pcsk6
6.02671e-30	-0.763391	0.875	0.952	1.17497e-25	Col	Dlg1
1.61502e-20	-0.762016	0.949	0.964	3.14864e-16	Col	Stox2
6.34217e-09	-0.757502	0.165	0.274	0.000123647	Col	Fibin
1.26923e-15	-0.744154	0.395	0.53	2.47449e-11	Col	Nav1
1.33895e-19	-0.743497	0.723	0.824	2.61041e-15	Col	Tc2n
5.52311e-21	-0.734303	0.517	0.688	1.07679e-16	Col	Dapk2
1.47082e-24	-0.728002	0.819	0.86	2.86751e-20	Col	Kctd12
1.43161e-15	-0.720698	0.168	0.362	2.79107e-11	Col	Ccser1
1.98561e-23	-0.718764	0.763	0.846	3.87115e-19	Col	Chd9
8.08445e-22	-0.716892	0.837	0.848	1.57615e-17	Col	Ctsd
1.44346e-26	-0.716814	0.56	0.741	2.81417e-22	Col	Aak1
1.01352e-19	-0.709603	0.779	0.879	1.97596e-15	Col	Pard3b
1.41446e-19	-0.709288	0.352	0.587	2.75763e-15	Col	Ablim3
6.58311e-23	-0.706911	0.656	0.78	1.28344e-18	Col	Fyn
4.51204e-22	-0.700094	0.68	0.822	8.79667e-18	Col	Agap1
5.94068e-13	-0.692715	0.579	0.597	1.15819e-08	Col	Col23a1
3.52157e-24	-0.692426	0.392	0.62	6.86566e-20	Col	Fam222b
1.27545e-11	-0.681729	0.168	0.316	2.48661e-07	Col	Auts2
2.0548e-32	-0.679519	0.872	0.94	4.00605e-28	Col	Ets1
1.30003e-26	-0.679156	0.176	0.442	2.53454e-22	Col	Gsap
1.25946e-22	-0.673712	0.816	0.854	2.45544e-18	Col	Ctdspl
2.86979e-13	-0.670784	0.44	0.574	5.59495e-09	Col	Arsb
1.10614e-13	-0.664841	0.445	0.596	2.15653e-09	Col	Mast4
1.55662e-22	-0.662888	0.339	0.547	3.03478e-18	Col	Dipk2b
2.11289e-07	-0.657909	0.139	0.246	0.00411929	Col	Nav2
4.57282e-22	-0.652939	0.899	0.931	8.91517e-18	Col	Peak1
1.03587e-18	-0.64922	0.856	0.908	2.01953e-14	Col	Vav3
2.19513e-19	-0.646857	0.976	0.981	4.27962e-15	Col	Tshz2
8.64264e-28	-0.644384	0.96	0.957	1.68497e-23	Col	Elk3
5.07665e-25	-0.643843	0.893	0.926	9.89743e-21	Col	Sash1
1.71467e-16	-0.643713	0.384	0.553	3.34292e-12	Col	Ankrd6
9.3278e-28	-0.643058	0.856	0.905	1.81855e-23	Col	Mxd4
3.91603e-20	-0.640566	0.845	0.918	7.6347e-16	Col	Tcf12
6.5607e-13	-0.638832	0.883	0.894	1.27907e-08	Col	Meis2
4.17188e-14	-0.637424	0.323	0.503	8.13349e-10	Col	Malt1
4.68121e-12	-0.63436	0.315	0.474	9.12649e-08	Col	Fgf12
4.64717e-16	-0.630535	0.392	0.562	9.06012e-12	Col	Fam171a1
5.34157e-25	-0.628032	0.957	0.976	1.04139e-20	Col	Lama4
3.407e-17	-0.625507	0.56	0.69	6.64229e-13	Col	Adarb1
1.51664e-13	-0.620442	0.432	0.556	2.95685e-09	Col	Gab1
2.16608e-20	-0.619458	0.917	0.946	4.22299e-16	Col	Itga9
4.23384e-23	-0.618773	0.709	0.821	8.25429e-19	Col	Uvrag
9.13499e-14	-0.617224	0.469	0.651	1.78096e-09	Col	Frmd4b
8.67274e-14	-0.617147	0.563	0.685	1.69084e-09	Col	Klf12
3.238e-25	-0.609776	0.891	0.94	6.31281e-21	Col	Luc7l2
2.5301e-16	-0.609763	0.837	0.911	4.93269e-12	Col	Calcrl
7.92948e-20	-0.609495	0.203	0.444	1.54593e-15	Col	Gm4258
6.23248e-26	-0.607912	0.717	0.852	1.21508e-21	Col	Nsd1
8.62458e-08	-0.606376	0.251	0.33	0.00168145	Col	Immp2l
1.0855e-21	-0.601674	0.523	0.703	2.11628e-17	Col	Emid1
1.80433e-17	-0.599026	0.373	0.556	3.51772e-13	Col	Dnmbp
3.79729e-18	-0.595285	0.896	0.898	7.40319e-14	Col	Prex2
6.07044e-20	-0.58485	0.781	0.865	1.18349e-15	Col	Ttc28
4.89121e-16	-0.583613	0.723	0.815	9.5359e-12	Col	Nbea
5.21468e-26	-0.583505	0.112	0.393	1.01665e-21	Col	Gm21541
3.64725e-24	-0.582234	0.816	0.873	7.11068e-20	Col	Myzap
2.93924e-22	-0.578906	0.024	0.205	5.73035e-18	Col	Gria2
2.86261e-16	-0.578028	0.045	0.191	5.58094e-12	Col	Zmat4
1.29579e-20	-0.577137	0.075	0.287	2.52627e-16	Col	Pgf
4.53604e-22	-0.570748	0.099	0.326	8.84346e-18	Col	Antxr2
2.5258e-17	-0.567683	0.861	0.888	4.92429e-13	Col	Susd6
8.67989e-24	-0.563662	0.299	0.542	1.69223e-19	Col	Klhdc10
1.42392e-24	-0.56169	0.939	0.957	2.77607e-20	Col	Tns1
2.15866e-15	-0.557925	0.723	0.776	4.20853e-11	Col	Mmp14
4.6044e-22	-0.557498	0.899	0.936	8.97674e-18	Col	Lyn
4.80197e-21	-0.557182	0.869	0.91	9.36193e-17	Col	Tnrc6c
1.49672e-14	-0.55718	0.309	0.489	2.91801e-10	Col	Dysf
1.00339e-21	-0.555188	0.789	0.848	1.9562e-17	Col	Snrk
5.55731e-18	-0.552382	0.627	0.739	1.08345e-13	Col	Agfg1
1.1959e-22	-0.552099	0.819	0.899	2.33152e-18	Col	Cald1
1.54308e-16	-0.551497	0.995	0.981	3.00839e-12	Col	Galnt18
9.35446e-15	-0.549902	0.349	0.503	1.82375e-10	Col	Acvr2a
8.63141e-18	-0.549339	0.509	0.682	1.68278e-13	Col	Rcsd1
1.12567e-19	-0.547749	0.184	0.394	2.1946e-15	Col	Olfml2a
3.58142e-14	-0.547427	0.325	0.503	6.98234e-10	Col	Srgap1
8.21579e-14	-0.547269	0.696	0.81	1.60175e-09	Col	Tmcc1
3.97242e-17	-0.54554	0.829	0.856	7.74463e-13	Col	Mef2c
5.51919e-14	-0.545272	0.477	0.64	1.07602e-09	Col	Plekha5
2.46219e-12	-0.545239	0.24	0.408	4.80029e-08	Col	B130024G19Rik
6.92602e-12	-0.544754	0.515	0.615	1.3503e-07	Col	Phldb2
2.44445e-13	-0.542403	0.408	0.572	4.7657e-09	Col	Inpp4b
1.32916e-10	-0.539342	0.477	0.601	2.59132e-06	Col	Atxn1
3.07153e-20	-0.538754	0.821	0.88	5.98825e-16	Col	Strn3
6.71168e-14	-0.538098	0.581	0.723	1.30851e-09	Col	Rasgrp3
2.41099e-18	-0.537877	0.667	0.788	4.70047e-14	Col	Ogt
4.97418e-09	-0.534714	0.515	0.611	9.69767e-05	Col	Wwox
1.68309e-14	-0.534557	0.472	0.616	3.28135e-10	Col	Mill2
1.63971e-13	-0.53223	0.504	0.637	3.19679e-09	Col	Ica1
3.26133e-16	-0.529372	0.96	0.97	6.35829e-12	Col	Sema6a
4.05396e-18	-0.52871	0.885	0.928	7.9036e-14	Col	Sbf2
3.23164e-21	-0.5267	0.683	0.804	6.3004e-17	Col	Eps15
1.95342e-17	-0.525644	0.843	0.901	3.80838e-13	Col	Gnaq
4.94014e-18	-0.525315	0.109	0.293	9.63129e-14	Col	Tnfsf10
7.86501e-13	-0.524165	0.907	0.935	1.53336e-08	Col	Ptprm
2.71391e-07	-0.520717	0.717	0.759	0.00529104	Col	Rora
1.00368e-16	-0.518821	0.232	0.455	1.95677e-12	Col	Sh3pxd2b
2.28692e-15	-0.518433	0.683	0.777	4.45858e-11	Col	Cd200
9.86472e-16	-0.518167	0.779	0.833	1.92323e-11	Col	Fcho2
1.75258e-17	-0.51683	0.248	0.46	3.41682e-13	Col	Mad1l1
4.9965e-10	-0.516641	0.275	0.41	9.74118e-06	Col	Bach2
1.48346e-13	-0.515706	0.451	0.612	2.89215e-09	Col	Tspan13
8.85731e-19	-0.51287	0.392	0.57	1.72682e-14	Col	Setx
1.10761e-15	-0.511903	0.651	0.747	2.15939e-11	Col	Tbl1x
7.50889e-20	-0.510598	0.899	0.932	1.46393e-15	Col	Tspan9
5.18755e-16	-0.510224	0.253	0.47	1.01137e-11	Col	9330175M20Rik
1.76718e-16	-0.50954	0.861	0.909	3.44529e-12	Col	Rere
4.79934e-14	-0.507981	0.669	0.761	9.35678e-10	Col	Raph1
4.2439e-13	-0.507962	0.501	0.652	8.2739e-09	Col	Sesn1
1.00156e-17	-0.506367	0.568	0.722	1.95264e-13	Col	Ttc14
6.79519e-13	-0.50601	0.744	0.778	1.32479e-08	Col	Ssh2
2.94351e-16	-0.505962	0.821	0.902	5.73866e-12	Col	Kansl1
3.7214e-15	-0.504757	0.6	0.687	7.25524e-11	Col	Unc5b
6.3508e-12	-0.503244	0.267	0.469	1.23815e-07	Col	Igf2
2.56641e-12	-0.49779	0.605	0.731	5.00348e-08	Col	Reep1
4.16391e-15	-0.497524	0.051	0.208	8.11795e-11	Col	Gm525
1.11437e-08	-0.497395	0.747	0.828	0.000217257	Col	Sema3a
1.96158e-10	-0.496732	0.336	0.448	3.82429e-06	Col	Myo1e
3.88565e-17	-0.495154	0.56	0.7	7.57547e-13	Col	Dennd6a
3.59987e-13	-0.495031	0.267	0.445	7.0183e-09	Col	Pde3b
2.67468e-10	-0.493003	0.325	0.473	5.21457e-06	Col	Iqgap2
2.31855e-11	-0.49109	0.523	0.616	4.52024e-07	Col	Rgs7bp
6.297e-12	-0.490121	0.875	0.884	1.22766e-07	Col	Abhd17b
9.41572e-08	-0.489939	0.371	0.503	0.00183569	Col	Gm16083
4.03998e-15	-0.486167	0.2	0.397	7.87635e-11	Col	A330023F24Rik
2.91792e-17	-0.485057	0.816	0.874	5.68877e-13	Col	Ccny
1.45702e-10	-0.484771	0.339	0.487	2.84061e-06	Col	Dnm3
6.22353e-12	-0.483071	0.576	0.685	1.21334e-07	Col	Gmfg
9.66954e-10	-0.479452	0.587	0.704	1.88517e-05	Col	Bcas3
4.78806e-11	-0.47941	0.499	0.637	9.33479e-07	Col	Scmh1
6.01721e-12	-0.478969	0.325	0.489	1.17311e-07	Col	Cdc14a
6.26028e-16	-0.478695	0.421	0.576	1.22051e-11	Col	Dram2
1.0466e-15	-0.477279	0.632	0.762	2.04045e-11	Col	Zfp638
3.6477e-14	-0.476805	0.608	0.719	7.11155e-10	Col	Git2
5.36004e-18	-0.475713	0.341	0.552	1.04499e-13	Col	Emilin1
9.16466e-13	-0.475575	0.499	0.623	1.78674e-08	Col	Cnot2
1.37796e-17	-0.475263	0.256	0.464	2.68647e-13	Col	Fam53b
8.59264e-11	-0.474937	0.381	0.52	1.67522e-06	Col	Chst11
1.47599e-12	-0.474741	0.691	0.743	2.8776e-08	Col	Vgll4
2.41409e-19	-0.474471	0.68	0.748	4.70652e-15	Col	Celf1
1.87117e-21	-0.473856	0.941	0.944	3.64803e-17	Col	Add3
1.55303e-15	-0.473418	0.531	0.668	3.0278e-11	Col	Strn
1.87452e-08	-0.473311	0.616	0.733	0.000365456	Col	Mgll
5.48936e-11	-0.473054	0.936	0.935	1.07021e-06	Col	Plce1
6.76211e-14	-0.471305	0.213	0.388	1.31834e-09	Col	Adam19
4.99446e-15	-0.470644	0.043	0.19	9.73721e-11	Col	Runx2
1.49524e-10	-0.469341	0.557	0.676	2.91512e-06	Col	Cask
2.31616e-14	-0.468443	0.299	0.487	4.51559e-10	Col	A4galt
2.27828e-14	-0.467532	0.616	0.745	4.44173e-10	Col	Eml4
7.28639e-13	-0.465602	0.195	0.36	1.42055e-08	Col	Ckb
6.98238e-14	-0.464178	0.68	0.8	1.36128e-09	Col	Mark3
1.61309e-11	-0.462526	0.555	0.65	3.14488e-07	Col	Mylk
5.94369e-14	-0.462137	0.528	0.674	1.15878e-09	Col	Zfp292
2.1608e-13	-0.462047	0.755	0.81	4.2127e-09	Col	Pan3
1.47016e-14	-0.461594	0.869	0.905	2.86623e-10	Col	Atrx
4.69056e-12	-0.460684	0.848	0.902	9.14471e-08	Col	Zeb1
5.46084e-15	-0.46058	0.419	0.577	1.06464e-10	Col	Cep170
7.42168e-17	-0.456711	0.949	0.95	1.44693e-12	Col	Txnip
2.50842e-07	-0.456461	0.96	0.977	0.00489043	Col	Reln
1.7926e-14	-0.456392	0.784	0.831	3.49485e-10	Col	Cdc42bpa
7.06463e-10	-0.456352	0.379	0.499	1.37732e-05	Col	Ar
1.7125e-13	-0.455215	0.379	0.562	3.33868e-09	Col	Rnf169
3.73674e-15	-0.454415	0.835	0.905	7.28515e-11	Col	Srgap2
1.37872e-08	-0.453038	0.488	0.594	0.000268795	Col	Nr6a1
7.90916e-11	-0.452945	0.605	0.719	1.54197e-06	Col	Rapgef2
1.12205e-08	-0.451766	0.147	0.288	0.000218756	Col	Sntb1
2.32195e-12	-0.451663	0.779	0.83	4.52687e-08	Col	Farp1
1.42069e-06	-0.450006	0.355	0.438	0.0276977	Col	Srgap3
7.9172e-08	-0.449134	0.371	0.469	0.00154354	Col	Lhfp
1.09542e-17	-0.447262	0.357	0.594	2.13563e-13	Col	Ccnt2
5.39371e-11	-0.44694	0.536	0.649	1.05156e-06	Col	Nsmce2
1.7118e-14	-0.446417	0.352	0.531	3.33732e-10	Col	Relch
1.50982e-13	-0.445802	0.435	0.579	2.94355e-09	Col	Krit1
3.25458e-16	-0.444854	0.803	0.831	6.34513e-12	Col	Shank3
1.67936e-13	-0.443814	0.163	0.36	3.27407e-09	Col	Slco2b1
6.58054e-09	-0.443379	0.264	0.364	0.000128294	Col	Sema6d
1.12281e-15	-0.443059	0.968	0.966	2.18904e-11	Col	Nr2f2
2.73978e-08	-0.442631	0.443	0.556	0.000534148	Col	Adgrl4
3.37632e-15	-0.442331	0.755	0.826	6.58248e-11	Col	Zfr
9.11859e-14	-0.442212	0.485	0.613	1.77776e-09	Col	Hmbox1
7.64857e-13	-0.44168	0.739	0.796	1.49116e-08	Col	Ubn2
2.27295e-12	-0.441567	0.2	0.393	4.43135e-08	Col	Trpc3
2.59069e-11	-0.441433	0.845	0.871	5.05081e-07	Col	Pard3
7.3835e-17	-0.441207	0.747	0.805	1.43949e-12	Col	Afap1l1
1.09416e-09	-0.441036	0.397	0.503	2.13317e-05	Col	Rin2
4.72158e-09	-0.439742	0.667	0.73	9.20519e-05	Col	Nhsl1
1.52484e-09	-0.439516	0.133	0.272	2.97283e-05	Col	Rspo3
1.35787e-09	-0.43937	0.669	0.75	2.64731e-05	Col	Gtdc1
1.7763e-15	-0.439281	0.072	0.235	3.46308e-11	Col	Itih5
3.56945e-10	-0.439075	0.168	0.31	6.95901e-06	Col	Zbtb7c
2.94891e-11	-0.438934	0.565	0.697	5.74919e-07	Col	Zfp280d
1.95721e-13	-0.43878	0.637	0.747	3.81577e-09	Col	Itch
5.74545e-11	-0.438392	0.509	0.645	1.12013e-06	Col	Rftn1
4.10931e-11	-0.438349	0.899	0.927	8.0115e-07	Col	Mpp7
9.85531e-11	-0.437783	0.795	0.863	1.92139e-06	Col	Zcchc7
6.0617e-11	-0.437624	0.693	0.778	1.18179e-06	Col	Trio
2.63483e-11	-0.436423	0.643	0.728	5.13687e-07	Col	Fgd6
4.09478e-13	-0.434622	0.6	0.693	7.98319e-09	Col	Fam193a
4.89617e-11	-0.434077	0.44	0.579	9.54557e-07	Col	Notch2
3.82404e-10	-0.432906	0.323	0.457	7.45536e-06	Col	Fut8
5.73611e-11	-0.432244	0.544	0.642	1.11831e-06	Col	Mtmr3
8.47724e-11	-0.431476	0.339	0.464	1.65272e-06	Col	Tshz3
2.48993e-12	-0.430303	0.981	0.971	4.85436e-08	Col	Maf
2.27127e-07	-0.429799	0.387	0.409	0.00442806	Col	2610307P16Rik
5.22587e-13	-0.428796	0.763	0.808	1.01884e-08	Col	Nr3c1
4.25173e-10	-0.428639	0.899	0.916	8.28918e-06	Col	Gab2
5.10194e-11	-0.427249	0.992	0.995	9.94675e-07	Col	Nfia
2.82166e-08	-0.427013	0.867	0.853	0.000550111	Col	Thsd7a
3.09214e-12	-0.426843	0.869	0.899	6.02844e-08	Col	Zfhx3
1.58434e-14	-0.42581	0.387	0.535	3.08883e-10	Col	Micu2
1.57471e-13	-0.425492	0.317	0.469	3.07005e-09	Col	Layn
3.97573e-13	-0.422972	0.573	0.712	7.75108e-09	Col	Lrch3
2.14715e-15	-0.422335	0.851	0.876	4.18608e-11	Col	Tnrc6b
4.00481e-15	-0.421773	0.696	0.77	7.80779e-11	Col	Ctnnd1
5.55075e-11	-0.421682	0.699	0.718	1.08217e-06	Col	Nhsl2
1.60636e-15	-0.420482	0.683	0.766	3.13177e-11	Col	Rbm5
2.11734e-12	-0.419404	0.392	0.536	4.12797e-08	Col	Gprc5b
8.55728e-11	-0.41879	0.757	0.786	1.66833e-06	Col	Mdfic
4.99574e-14	-0.418745	0.723	0.774	9.7397e-10	Col	Tspan14
5.21818e-11	-0.417897	0.429	0.576	1.01734e-06	Col	Pde10a
1.89551e-08	-0.417079	0.56	0.619	0.000369549	Col	Tmem164
3.84915e-13	-0.416535	0.509	0.621	7.50431e-09	Col	Nova2
4.9583e-09	-0.414967	0.744	0.788	9.66671e-05	Col	Nf1
4.06723e-13	-0.414676	0.651	0.759	7.92948e-09	Col	Gpatch8
1.26332e-11	-0.412236	0.691	0.77	2.46296e-07	Col	Ppp1r13b
8.08955e-08	-0.411433	0.499	0.57	0.00157714	Col	Ccnd3
3.25047e-10	-0.410681	0.56	0.68	6.33712e-06	Col	Lcor
6.2423e-07	-0.409874	0.315	0.44	0.01217	Col	Nox4
4.73381e-13	-0.409469	0.635	0.736	9.22904e-09	Col	Smg1
1.28468e-13	-0.409268	0.651	0.759	2.50461e-09	Col	Tnks2
7.8167e-14	-0.408417	0.339	0.507	1.52394e-09	Col	Sigmar1
2.10838e-12	-0.407961	0.504	0.586	4.11051e-08	Col	Ppp1r16b
1.03494e-09	-0.407853	0.56	0.63	2.01771e-05	Col	Tnfrsf11a
2.04007e-13	-0.40784	0.523	0.612	3.97732e-09	Col	Cdc42se2
1.27486e-12	-0.407661	1	1	2.48546e-08	Col	Flt4
4.88146e-11	-0.40705	0.269	0.397	9.51689e-07	Col	Cttnbp2
6.75406e-17	-0.406703	0.085	0.288	1.31677e-12	Col	Gm17167
1.14117e-11	-0.406132	0.845	0.856	2.22482e-07	Col	Fam172a
1.10756e-13	-0.405682	0.064	0.219	2.15929e-09	Col	Chn2
2.11045e-07	-0.405681	0.645	0.696	0.00411453	Col	Cox16
2.69265e-11	-0.405523	0.605	0.693	5.24958e-07	Col	Hjurp
1.11508e-09	-0.405233	0.845	0.894	2.17397e-05	Col	Tanc1
3.10928e-12	-0.404859	0.376	0.495	6.06185e-08	Col	Sgsm1
1.19868e-12	-0.403923	0.392	0.574	2.33695e-08	Col	Il11ra1
6.25317e-12	-0.403897	0.435	0.579	1.21912e-07	Col	Sulf2
4.29109e-21	-0.403226	0.789	0.83	8.3659e-17	Col	Actr2
1.99013e-07	-0.403028	0.963	0.967	0.00387996	Col	Zfpm2
5.33037e-11	-0.402916	0.219	0.389	1.03921e-06	Col	Slc7a7
1.32335e-10	-0.401721	0.197	0.363	2.58e-06	Col	Mboat2
2.23883e-09	-0.401079	0.187	0.339	4.36482e-05	Col	Nxpe4
5.53565e-11	-0.400641	0.208	0.365	1.07923e-06	Col	Ackr2
1.66773e-09	-0.400107	0.589	0.699	3.2514e-05	Col	Wipf1
2.226e-12	-0.39987	0.832	0.857	4.33982e-08	Col	Ctsb
2.69909e-13	-0.399847	0.027	0.148	5.26215e-09	Col	Ppp1r9a
1.23307e-14	-0.399775	0.984	0.961	2.404e-10	Col	Stt3b
3.00718e-15	-0.399327	0.037	0.193	5.86279e-11	Col	Dock8
6.1056e-15	-0.399323	0.195	0.409	1.19035e-10	Col	Snapc3
1.58039e-08	-0.399277	0.645	0.75	0.000308113	Col	Mgat5
3.41446e-10	-0.397961	0.496	0.578	6.65682e-06	Col	Slc12a6
5.95099e-13	-0.397896	0.613	0.68	1.16021e-08	Col	Rassf3
2.21018e-14	-0.397851	0.875	0.895	4.30896e-10	Col	Nipbl
1.50681e-08	-0.396977	0.917	0.903	0.000293768	Col	Zfp521
2.35769e-11	-0.396882	0.259	0.441	4.59655e-07	Col	Akap10
1.56021e-09	-0.396868	0.419	0.545	3.04179e-05	Col	Dph6
3.74266e-09	-0.396384	0.72	0.805	7.29668e-05	Col	Atp11c
1.00217e-11	-0.39636	0.573	0.681	1.95383e-07	Col	Ubr3
1.39018e-10	-0.394112	0.288	0.432	2.7103e-06	Col	Gm37494
8.85001e-11	-0.39391	0.821	0.86	1.7254e-06	Col	Prpf4b
1.0532e-09	-0.3934	0.632	0.707	2.05332e-05	Col	Atad2b
1.70474e-12	-0.393135	0.843	0.859	3.32357e-08	Col	Galnt1
2.32982e-07	-0.393075	0.104	0.224	0.00454223	Col	Sorbs2
1.16164e-13	-0.39227	0.965	0.972	2.26473e-09	Col	Pard6g
6.0313e-12	-0.392255	0.715	0.806	1.17586e-07	Col	Wwp1
5.89433e-10	-0.392058	0.368	0.528	1.14916e-05	Col	Phkb
3.17489e-12	-0.391929	0.733	0.802	6.18977e-08	Col	Pnisr
1.53355e-10	-0.391795	0.44	0.579	2.98981e-06	Col	Prpf39
1.75221e-07	-0.391659	0.141	0.259	0.00341611	Col	Ephb1
1.1038e-08	-0.391415	0.797	0.799	0.000215197	Col	Tcf7l1
4.9166e-11	-0.39139	0.867	0.884	9.5854e-07	Col	Exoc4
5.93793e-11	-0.391016	0.84	0.852	1.15766e-06	Col	Rnase4
1.67906e-10	-0.391001	0.504	0.595	3.27349e-06	Col	Zmym4
1.47534e-07	-0.390914	0.739	0.733	0.00287632	Col	Zbtb16
2.18261e-07	-0.39055	0.648	0.722	0.00425522	Col	Phf21a
4.28653e-09	-0.390051	0.491	0.592	8.35701e-05	Col	Dcaf6
3.752e-14	-0.389713	0.909	0.945	7.31491e-10	Col	Adam10
2.87423e-08	-0.389409	0.384	0.517	0.00056036	Col	Ptpn4
1.26179e-08	-0.389177	0.283	0.416	0.000245998	Col	Zfp608
9.65482e-11	-0.388616	0.984	0.974	1.8823e-06	Col	Fmnl2
4.83998e-12	-0.387149	0.419	0.564	9.43603e-08	Col	Mysm1
2.19294e-10	-0.386962	0.285	0.443	4.27536e-06	Col	Abl2
4.40311e-13	-0.386507	0.453	0.59	8.58431e-09	Col	Cpsf6
2.79717e-13	-0.386484	0.779	0.797	5.45336e-09	Col	Cdk17
3.82551e-09	-0.386134	0.565	0.657	7.45822e-05	Col	Itpkb
1.87223e-10	-0.385939	0.699	0.763	3.6501e-06	Col	Ttc3
2.38117e-10	-0.385474	0.573	0.667	4.64232e-06	Col	Atxn2
3.57699e-07	-0.384394	0.989	0.98	0.0069737	Col	Mmrn1
1.24686e-10	-0.384272	0.581	0.663	2.43087e-06	Col	Slmap
2.55694e-12	-0.382762	0.333	0.479	4.98501e-08	Col	Rprd2
9.72475e-11	-0.3824	0.64	0.721	1.89594e-06	Col	Ets2
1.72528e-06	-0.382099	0.304	0.369	0.0336361	Col	Trf
1.77802e-09	-0.381767	0.595	0.697	3.46643e-05	Col	Atf7
7.38945e-10	-0.381203	0.555	0.69	1.44065e-05	Col	Sppl3
1.68661e-10	-0.38011	0.475	0.588	3.28822e-06	Col	Nlk
3.28064e-07	-0.379772	0.304	0.432	0.00639593	Col	D330037F02Rik
6.95631e-07	-0.379332	0.677	0.657	0.013562	Col	Igf1r
1.1194e-10	-0.378971	0.595	0.668	2.18239e-06	Col	Cyp20a1
6.31693e-11	-0.378696	0.648	0.696	1.23155e-06	Col	Akap9
8.93771e-10	-0.377793	0.451	0.568	1.7425e-05	Col	Stim2
3.21727e-09	-0.377747	0.533	0.584	6.27239e-05	Col	Atp2b4
1.67512e-08	-0.377383	0.685	0.743	0.000326581	Col	Rbm6
1.0895e-11	-0.377348	0.803	0.856	2.12409e-07	Col	Sgk3
2.17332e-08	-0.37728	0.501	0.6	0.00042371	Col	Bcl2l1
6.60982e-12	-0.376855	0.965	0.92	1.28865e-07	Col	Ntn1
1.69335e-08	-0.376505	0.747	0.763	0.000330136	Col	Mtss1
6.0798e-11	-0.375473	0.467	0.575	1.18532e-06	Col	Rbms2
9.45712e-12	-0.375396	0.547	0.66	1.84376e-07	Col	Uhrf2
2.86857e-11	-0.375068	0.021	0.131	5.59257e-07	Col	Sntg2
3.2555e-12	-0.375014	0.76	0.822	6.34692e-08	Col	Birc6
1.13289e-08	-0.374748	0.264	0.387	0.000220869	Col	Copg2
8.00228e-07	-0.374606	0.789	0.838	0.0156013	Col	Aopep
1.94355e-06	-0.373994	0.307	0.411	0.0378914	Col	Atg10
2.4225e-13	-0.373913	0.155	0.336	4.7229e-09	Col	1810008I18Rik
1.7983e-11	-0.372993	0.589	0.707	3.50597e-07	Col	Grap
1.32795e-09	-0.372868	0.117	0.204	2.58897e-05	Col	Bcl2
1.14113e-10	-0.372831	0.851	0.879	2.22474e-06	Col	Dock1
2.94919e-08	-0.372597	0.821	0.857	0.000574974	Col	Cmip
5.30367e-11	-0.372573	0.141	0.299	1.034e-06	Col	Gm11266
6.16375e-15	-0.372384	0.965	0.95	1.20169e-10	Col	Tgfbr2
2.41995e-09	-0.371375	0.381	0.494	4.71794e-05	Col	Rasgrp2
3.46178e-09	-0.37121	0.597	0.676	6.74908e-05	Col	Rreb1
6.37194e-09	-0.370736	0.875	0.895	0.000124227	Col	Osbpl9
2.79346e-09	-0.370603	0.456	0.528	5.44612e-05	Col	Scarf1
2.61328e-10	-0.370482	0.192	0.355	5.09485e-06	Col	Ntn4
2.93986e-10	-0.370095	0.613	0.678	5.73155e-06	Col	4930402H24Rik
1.09142e-09	-0.369751	0.704	0.787	2.12782e-05	Col	Mkln1
3.07305e-09	-0.369714	0.637	0.66	5.99121e-05	Col	Mospd2
1.95092e-08	-0.369447	0.28	0.401	0.000380352	Col	Scai
4.01613e-11	-0.369169	0.443	0.564	7.82984e-07	Col	Marf1
2.0371e-11	-0.368759	0.203	0.363	3.97152e-07	Col	Rhobtb1
4.05995e-10	-0.368696	0.549	0.666	7.91528e-06	Col	Itsn1
2.25975e-14	-0.36848	0.784	0.829	4.4056e-10	Col	Add1
3.93568e-11	-0.368347	0.731	0.812	7.67301e-07	Col	Pum2
7.16884e-12	-0.368207	0.349	0.52	1.39764e-07	Col	Tnfaip8l1
2.21495e-11	-0.368137	0.336	0.485	4.31827e-07	Col	Nfatc3
5.61562e-11	-0.367903	0.408	0.529	1.09482e-06	Col	Tia1
5.80337e-10	-0.36757	0.901	0.914	1.13143e-05	Col	Lpp
4.52466e-09	-0.367451	0.744	0.799	8.82128e-05	Col	Dennd1a
1.37127e-08	-0.366699	0.341	0.486	0.000267343	Col	Lrp12
2.48313e-09	-0.366584	0.875	0.894	4.84112e-05	Col	Arhgap31
1.10512e-12	-0.365606	0.643	0.677	2.15454e-08	Col	Mob2
1.71665e-10	-0.365071	0.467	0.565	3.34679e-06	Col	Hmg20a
2.34246e-07	-0.364853	0.229	0.355	0.00456686	Col	Adcy9
5.49348e-08	-0.364705	0.757	0.792	0.00107101	Col	Cpq
4.58961e-12	-0.36333	0.152	0.276	8.9479e-08	Col	Fam124a
5.10452e-11	-0.362961	0.707	0.781	9.95177e-07	Col	Abi1
6.07637e-10	-0.362751	0.32	0.465	1.18465e-05	Col	9930111J21Rik2
1.19629e-07	-0.362319	0.648	0.727	0.00233228	Col	Sik3
5.89626e-11	-0.362316	0.579	0.698	1.14953e-06	Col	Sh2d3c
3.89937e-12	-0.361429	0.989	0.992	7.60222e-08	Col	Tcf4
5.77155e-11	-0.361092	0.333	0.434	1.12522e-06	Col	Snx29
6.55375e-08	-0.360861	0.261	0.394	0.00127772	Col	Sh3tc2
3.14979e-11	-0.35973	0.989	0.982	6.14083e-07	Col	Macf1
7.91981e-08	-0.359725	0.555	0.619	0.00154405	Col	Cog5
2.02005e-12	-0.359308	0.683	0.754	3.93828e-08	Col	Arhgef1
4.48261e-09	-0.358488	0.405	0.545	8.7393e-05	Col	Senp7
4.89938e-08	-0.358154	0.331	0.448	0.000955183	Col	Xdh
1.93933e-09	-0.35773	0.715	0.773	3.78092e-05	Col	Rb1cc1
3.36927e-12	-0.357706	0.709	0.789	6.56872e-08	Col	Ephb4
6.24689e-09	-0.357662	0.733	0.814	0.000121789	Col	Btbd3
2.39211e-08	-0.357316	0.555	0.665	0.000466366	Col	Mid2
1.30621e-09	-0.356794	0.787	0.822	2.54658e-05	Col	Fgd5
1.74122e-10	-0.356261	0.397	0.538	3.39467e-06	Col	Cept1
6.06744e-12	-0.355007	0.421	0.571	1.18291e-07	Col	Zfp871
5.99438e-12	-0.354905	0.859	0.846	1.16866e-07	Col	Fbln5
1.43146e-09	-0.354761	0.568	0.634	2.79078e-05	Col	Col4a3bp
4.51573e-07	-0.354705	0.544	0.656	0.00880386	Col	Susd4
1.19707e-11	-0.354684	0.272	0.42	2.33381e-07	Col	Vezt
3.26776e-10	-0.354294	0.477	0.607	6.37082e-06	Col	Arhgap27
3.61151e-10	-0.353761	0.275	0.424	7.041e-06	Col	Zup1
8.98906e-16	-0.35179	0.019	0.161	1.75251e-11	Col	Gprin3
7.39285e-08	-0.351597	0.461	0.577	0.00144131	Col	Herc4
6.9957e-10	-0.351216	0.536	0.588	1.36388e-05	Col	Hspa12b
7.90062e-07	-0.351159	0.624	0.716	0.0154031	Col	Rap1gds1
2.28708e-10	-0.35076	0.344	0.482	4.45889e-06	Col	Kbtbd11
4.98149e-08	-0.350586	0.832	0.861	0.000971192	Col	Hip1
9.23415e-07	-0.34993	0.947	0.944	0.0180029	Col	Dock4
1.18633e-08	-0.349709	0.077	0.205	0.000231286	Col	4933406I18Rik
4.49677e-14	-0.349578	0.139	0.332	8.76691e-10	Col	Lncppara
3.51736e-09	-0.349271	0.435	0.544	6.85745e-05	Col	Snx13
5.47317e-08	-0.349263	0.587	0.693	0.00106705	Col	Dyrk1a
1.43033e-10	-0.347738	0.467	0.558	2.78858e-06	Col	Sestd1
2.31677e-06	-0.34773	0.365	0.461	0.0451678	Col	Zfhx4
3.67196e-10	-0.347523	0.283	0.445	7.15886e-06	Col	Efcc1
2.7444e-11	-0.347309	0.621	0.708	5.35047e-07	Col	Zmynd8
1.49392e-11	-0.347169	0.283	0.453	2.91255e-07	Col	4833420G17Rik
5.59515e-10	-0.346813	0.267	0.444	1.09083e-05	Col	Zfp182
2.32305e-07	-0.346488	0.515	0.588	0.00452901	Col	Znrf1
1.51242e-11	-0.346201	0.664	0.708	2.9486e-07	Col	Ptpra
1.02202e-09	-0.346161	0.379	0.493	1.99253e-05	Col	Nhlrc2
2.7418e-08	-0.345317	0.344	0.45	0.000534542	Col	Mtss2
3.55641e-08	-0.345316	0.992	0.984	0.000693358	Col	Rbms1
5.7681e-10	-0.345112	0.709	0.756	1.12455e-05	Col	Etnk1
7.22882e-09	-0.344624	0.459	0.592	0.000140933	Col	Cwf19l2
1.15922e-07	-0.344501	0.789	0.851	0.00226001	Col	Numb
1.23054e-06	-0.343898	0.253	0.361	0.0239906	Col	Invs
5.14029e-12	-0.343549	0.504	0.628	1.00215e-07	Col	Ccm2l
3.99686e-10	-0.343493	0.381	0.485	7.79228e-06	Col	4930503L19Rik
3.75776e-08	-0.34287	0.8	0.854	0.000732614	Col	Phf20l1
1.11715e-08	-0.342549	0.405	0.536	0.0002178	Col	Asxl2
3.05722e-08	-0.342393	0.427	0.501	0.000596035	Col	Clec1a
5.9924e-10	-0.342041	0.216	0.387	1.16828e-05	Col	5330438D12Rik
7.37882e-08	-0.341282	0.72	0.761	0.00143857	Col	Nrip1
3.43181e-09	-0.341221	0.4	0.514	6.69066e-05	Col	Gpcpd1
9.14515e-11	-0.340647	0.536	0.597	1.78294e-06	Col	Clcn3
8.31364e-10	-0.340602	0.605	0.7	1.62083e-05	Col	Gtf2i
7.01498e-14	-0.340336	0.965	0.965	1.36764e-09	Col	Timp2
6.36217e-09	-0.340036	0.525	0.614	0.000124037	Col	Vps13d
6.73297e-08	-0.339719	0.323	0.454	0.00131266	Col	Prr14l
1.99298e-07	-0.339611	0.347	0.487	0.00388552	Col	Pced1b
1.01879e-07	-0.339051	0.376	0.511	0.00198624	Col	Trim2
5.70619e-07	-0.339045	0.741	0.806	0.0111248	Col	Arid1b
1.3393e-09	-0.337712	0.384	0.523	2.61109e-05	Col	Zfyve9
1.6628e-09	-0.337477	0.763	0.815	3.2418e-05	Col	Kif1b
5.66861e-08	-0.336368	0.253	0.375	0.00110515	Col	Sclt1
1.09225e-09	-0.336168	0.659	0.705	2.12946e-05	Col	Epn2
3.19472e-08	-0.335995	0.227	0.37	0.000622843	Col	Kiz
1.57731e-08	-0.335698	0.376	0.473	0.000307512	Col	Chm
1.26601e-09	-0.33564	0.624	0.663	2.46822e-05	Col	Klf3
2.02651e-08	-0.33555	0.347	0.488	0.000395088	Col	Inpp4a
7.54682e-08	-0.335508	0.389	0.45	0.00147133	Col	Msra
1.6637e-08	-0.334757	0.539	0.626	0.000324354	Col	Ube3c
6.11781e-11	-0.334747	0.963	0.958	1.19273e-06	Col	Arhgap29
1.09833e-06	-0.334733	0.813	0.869	0.0214131	Col	Abi3bp
1.00939e-10	-0.334032	0.656	0.686	1.96791e-06	Col	Faf1
1.99339e-09	-0.333931	0.4	0.54	3.88632e-05	Col	Rbm33
3.99641e-11	-0.333858	1	0.995	7.7914e-07	Col	Sptbn1
1.23251e-09	-0.333055	0.384	0.546	2.4029e-05	Col	Pkd2
3.06918e-08	-0.332649	0.539	0.592	0.000598367	Col	Sh3d19
1.20311e-08	-0.331811	0.312	0.388	0.000234558	Col	Ggct
2.01508e-06	-0.331518	0.528	0.606	0.0392859	Col	Cntln
2.0215e-06	-0.330932	0.635	0.73	0.0394112	Col	Tbc1d4
5.22963e-08	-0.330843	0.459	0.566	0.00101957	Col	Trappc8
8.3044e-08	-0.330747	0.717	0.765	0.00161903	Col	Mbd5
3.97012e-11	-0.330516	0.048	0.174	7.74015e-07	Col	Hapln1
2.65993e-07	-0.330516	0.656	0.739	0.00518579	Col	Tasor
1.43579e-12	-0.330234	0.989	0.985	2.79922e-08	Col	Ppfibp1
3.10729e-07	-0.330213	0.528	0.597	0.00605797	Col	Cdkal1
1.09729e-09	-0.330102	0.613	0.681	2.13927e-05	Col	Ehmt1
4.40907e-09	-0.329687	0.445	0.564	8.59591e-05	Col	Abca3
5.91761e-08	-0.329462	0.624	0.658	0.0011537	Col	Ncoa2
1.20765e-06	-0.329168	0.411	0.495	0.0235444	Col	Pmvk
4.0178e-10	-0.328806	0.632	0.686	7.83311e-06	Col	Cnot6l
4.41463e-09	-0.328673	0.515	0.643	8.60677e-05	Col	Kdm2a
3.40937e-08	-0.328635	0.507	0.605	0.000664691	Col	Asph
8.36505e-09	-0.328503	0.816	0.855	0.000163085	Col	Mtdh
2.49167e-09	-0.328039	0.856	0.859	4.85776e-05	Col	1700025G04Rik
1.30645e-09	-0.327028	0.621	0.691	2.54705e-05	Col	Setd2
2.91144e-07	-0.326688	0.579	0.652	0.00567614	Col	Dgkh
3.26334e-08	-0.326506	0.531	0.665	0.000636221	Col	Pik3ca
2.95305e-08	-0.326459	0.552	0.65	0.000575726	Col	Sfswap
5.15774e-11	-0.325302	0.467	0.362	1.00555e-06	Col	Cldn11
6.61832e-09	-0.325207	0.451	0.554	0.000129031	Col	Itfg1
6.71384e-07	-0.325184	0.288	0.355	0.0130893	Col	Snx24
1.94388e-07	-0.32463	0.331	0.454	0.00378978	Col	Pou2f1
1.81913e-08	-0.324393	0.485	0.563	0.000354658	Col	Ptbp2
3.52602e-07	-0.324378	0.467	0.575	0.00687433	Col	Mnat1
3.46132e-08	-0.324137	0.192	0.348	0.000674818	Col	Cd36
8.02467e-09	-0.323931	0.955	0.936	0.000156449	Col	Ptprk
4.28265e-09	-0.323553	0.491	0.619	8.34945e-05	Col	Pias1
9.89797e-11	-0.323468	0.736	0.782	1.92971e-06	Col	Papola
2.89853e-07	-0.323423	0.328	0.469	0.00565097	Col	Lepr
3.84341e-10	-0.321026	0.741	0.805	7.49311e-06	Col	Taok1
1.50903e-08	-0.320526	0.448	0.553	0.0002942	Col	Tbc1d9b
9.2418e-07	-0.3201	0.579	0.664	0.0180178	Col	Ambra1
4.94283e-12	-0.319874	0.773	0.78	9.63655e-08	Col	Oip5os1
1.186e-09	-0.318897	0.52	0.619	2.31222e-05	Col	Nipsnap2
2.17067e-06	-0.318136	0.541	0.61	0.0423194	Col	Trim24
2.15426e-09	-0.317714	0.685	0.753	4.19994e-05	Col	Fubp1
1.96165e-09	-0.317567	0.232	0.349	3.82444e-05	Col	Cdc42ep2
1.53073e-09	-0.316568	0.568	0.658	2.98432e-05	Col	U2surp
6.07225e-09	-0.316206	0.272	0.411	0.000118385	Col	Trip4
4.27751e-09	-0.316061	0.36	0.454	8.33944e-05	Col	Rif1
6.9044e-09	-0.316007	0.824	0.862	0.000134608	Col	Map4
4.83265e-08	-0.315997	0.528	0.609	0.000942173	Col	Chd7
1.96184e-06	-0.315917	0.507	0.586	0.0382481	Col	Tcf20
6.75136e-07	-0.315689	0.277	0.398	0.0131625	Col	Pde7a
1.65357e-09	-0.315618	0.909	0.903	3.2238e-05	Col	Pam
8.76974e-07	-0.315485	0.568	0.629	0.0170975	Col	Hpcal1
7.35535e-07	-0.315377	0.373	0.486	0.01434	Col	Sdccag8
9.3641e-09	-0.315082	0.725	0.789	0.000182563	Col	Zmynd11
5.36565e-09	-0.314994	0.469	0.556	0.000104609	Col	Mdm4
4.88043e-07	-0.314221	0.507	0.565	0.00951488	Col	Fkbp5
1.07434e-06	-0.313952	0.307	0.403	0.0209453	Col	C2cd5
1.13957e-07	-0.313328	0.269	0.363	0.00222172	Col	Mtm1
1.24437e-13	-0.313322	0.024	0.147	2.42602e-09	Col	Nr5a2
3.46288e-11	-0.312987	0.144	0.302	6.75123e-07	Col	Plekhg3
1.81368e-08	-0.312008	0.68	0.71	0.000353595	Col	Tut4
1.434e-07	-0.312006	0.475	0.595	0.00279572	Col	Usp47
4.51947e-13	-0.31166	0.96	0.944	8.81116e-09	Col	Lims1
5.91174e-07	-0.311539	0.285	0.403	0.0115255	Col	Spred1
1.13561e-08	-0.311434	0.571	0.644	0.000221399	Col	Hnrnpr
2.38608e-10	-0.311321	0.355	0.458	4.65189e-06	Col	Ireb2
1.96008e-09	-0.311117	0.813	0.83	3.82138e-05	Col	Atp6v0b
8.03377e-09	-0.311099	0.533	0.604	0.000156626	Col	Mafg
2.69206e-09	-0.311097	0.304	0.44	5.24845e-05	Col	Ube4a
7.62491e-10	-0.310855	0.629	0.669	1.48655e-05	Col	Cuedc1
3.15386e-08	-0.310019	0.629	0.712	0.000614876	Col	Ube3a
7.6676e-07	-0.309928	0.48	0.564	0.0149487	Col	Fer
1.03373e-07	-0.309832	0.235	0.355	0.00201535	Col	Enpp3
9.13956e-08	-0.309585	0.611	0.638	0.00178185	Col	Large1
5.34285e-10	-0.309243	0.552	0.61	1.04164e-05	Col	Elovl5
1.13874e-08	-0.309089	0.696	0.769	0.000222008	Col	Myo6
3.17063e-09	-0.308816	0.317	0.433	6.18147e-05	Col	Spopl
7.96397e-09	-0.308708	0.491	0.534	0.000155266	Col	Cspp1
2.32753e-10	-0.308401	0.016	0.114	4.53775e-06	Col	Sult5a1
5.83337e-08	-0.308381	0.605	0.688	0.00113727	Col	Ythdf3
4.96383e-09	-0.308314	0.432	0.536	9.67748e-05	Col	Dpp8
1.3503e-06	-0.308281	0.616	0.664	0.0263255	Col	Smc4
1.1553e-06	-0.308135	0.571	0.645	0.0225236	Col	Trip11
7.28329e-08	-0.307823	0.296	0.424	0.00141995	Col	Gpatch2
2.686e-08	-0.30766	0.443	0.547	0.000523662	Col	Arhgap12
1.7788e-07	-0.306876	0.397	0.478	0.00346795	Col	Smurf1
3.27552e-08	-0.306796	0.803	0.829	0.000638596	Col	Exoc6b
2.79175e-07	-0.306742	0.568	0.673	0.0054428	Col	Pear1
7.75328e-09	-0.306598	0.731	0.767	0.000151158	Col	Stag2
6.62376e-10	-0.306595	0.76	0.79	1.29137e-05	Col	Arap3
1.46273e-07	-0.306581	0.765	0.774	0.00285173	Col	Dnajc1
1.32067e-09	-0.306501	0.581	0.691	2.57478e-05	Col	Klc1
6.41734e-09	-0.306436	0.269	0.411	0.000125112	Col	Naa16
2.43735e-08	-0.306154	0.504	0.597	0.000475186	Col	Stx16
5.94155e-07	-0.305613	0.435	0.523	0.0115836	Col	Usp6nl
2.07607e-06	-0.305576	0.333	0.377	0.0404751	Col	Cradd
6.28505e-07	-0.30469	0.272	0.376	0.0122533	Col	Slc38a9
6.32076e-08	-0.304502	0.363	0.42	0.0012323	Col	Samhd1
3.46103e-09	-0.30427	0.573	0.644	6.74762e-05	Col	Rab8b
9.82394e-07	-0.30425	0.429	0.503	0.0191528	Col	Hibadh
1.23634e-06	-0.304105	0.36	0.453	0.0241037	Col	Wdr7
1.14881e-09	-0.303998	0.592	0.651	2.23973e-05	Col	Kat6a
6.68298e-08	-0.303613	0.48	0.583	0.00130291	Col	Map2k5
1.52452e-07	-0.303556	0.635	0.704	0.00297221	Col	Chchd3
2.98532e-07	-0.303476	0.291	0.398	0.00582018	Col	Tasor2
2.08275e-06	-0.302945	0.44	0.556	0.0406053	Col	Slc10a7
2.01511e-07	-0.302294	0.232	0.351	0.00392866	Col	Il2rg
1.68351e-07	-0.301515	0.835	0.849	0.00328217	Col	Lamc1
1.34203e-14	-0.301488	0.021	0.15	2.61641e-10	Col	Rasa4
1.36016e-08	-0.301158	0.664	0.718	0.000265177	Col	Kmt2a
5.3256e-08	-0.300996	0.152	0.248	0.00103828	Col	Lpin3
4.59314e-07	-0.300942	0.336	0.431	0.00895478	Col	Sik2
1.36543e-06	-0.300023	0.312	0.383	0.0266205	Col	Slfn3
4.00469e-10	-0.299683	0.245	0.368	7.80755e-06	Col	Myh10
9.57024e-12	-0.299657	0.189	0.358	1.86581e-07	Col	Gprc5c
1.47368e-06	-0.299556	0.893	0.905	0.0287308	Col	Tspan5
1.57141e-07	-0.299456	0.635	0.687	0.00306361	Col	Desi2
8.28885e-09	-0.299432	0.757	0.753	0.000161599	Col	Med13l
3.91763e-08	-0.29929	0.456	0.57	0.000763782	Col	Rc3h2
1.10809e-08	-0.29922	0.376	0.468	0.000216033	Col	Rnf145
3.48998e-07	-0.299	0.272	0.365	0.00680406	Col	Sgce
9.86702e-08	-0.298745	0.611	0.696	0.00192367	Col	Tpcn1
5.34419e-07	-0.298535	0.669	0.718	0.010419	Col	Fto
4.35831e-07	-0.297717	0.253	0.344	0.00849697	Col	Rnf217
7.38265e-10	-0.297699	0.853	0.903	1.43932e-05	Col	Arglu1
9.68394e-09	-0.297201	0.432	0.508	0.000188798	Col	Tent2
7.71823e-07	-0.297047	0.355	0.438	0.0150475	Col	Hace1
3.49958e-08	-0.296782	0.536	0.612	0.000682279	Col	Oga
1.81445e-06	-0.29613	0.499	0.615	0.0353745	Col	Pias2
4.91016e-09	-0.29603	0.68	0.732	9.57284e-05	Col	Ccnl2
6.96812e-07	-0.29597	0.397	0.514	0.0135851	Col	Abi2
2.21339e-07	-0.295885	0.533	0.631	0.00431523	Col	Gapvd1
1.06463e-08	-0.295638	0.213	0.333	0.00020756	Col	Zfp710
1.06095e-06	-0.295533	0.197	0.308	0.0206843	Col	Map2k6
8.36184e-11	-0.295021	0.267	0.398	1.63022e-06	Col	Sbf1
4.12565e-08	-0.294554	0.707	0.746	0.000804338	Col	Kras
4.72346e-07	-0.294309	0.485	0.565	0.00920887	Col	Dnm1l
2.32079e-07	-0.294133	0.691	0.728	0.00452461	Col	Golgb1
2.07532e-07	-0.294044	0.624	0.712	0.00404605	Col	R3hdm1
2.77387e-08	-0.293964	0.616	0.661	0.000540794	Col	Phf3
6.08148e-09	-0.293636	0.395	0.493	0.000118565	Col	Baz2a
9.29514e-07	-0.293445	0.376	0.496	0.0181218	Col	Map3k20
8.33833e-09	-0.292967	0.296	0.432	0.000162564	Col	Gpr107
5.34864e-08	-0.292858	0.408	0.514	0.00104277	Col	Jcad
9.1969e-08	-0.292208	0.933	0.937	0.00179303	Col	Kdr
5.12073e-07	-0.292006	0.693	0.731	0.00998337	Col	Sox18
1.45252e-07	-0.291994	0.648	0.647	0.00283184	Col	Zhx3
8.27748e-08	-0.291656	0.589	0.656	0.00161378	Col	Cul3
2.91732e-08	-0.291417	0.829	0.838	0.000568761	Col	Kmt2c
9.9694e-07	-0.291414	0.515	0.613	0.0194363	Col	Map4k3
3.88401e-07	-0.291054	0.453	0.555	0.00757227	Col	Taf15
7.13538e-07	-0.2909	0.701	0.775	0.0139111	Col	Irf2
7.84374e-12	-0.290143	0.888	0.878	1.52922e-07	Col	Wasf2
7.13389e-07	-0.29002	0.493	0.61	0.0139082	Col	Zc3h13
4.32152e-08	-0.289963	0.581	0.653	0.000842523	Col	Adnp
7.24322e-09	-0.289959	0.131	0.252	0.000141214	Col	Srr
2.37841e-06	-0.289679	0.459	0.555	0.0463694	Col	Rb1
6.95238e-09	-0.289583	0.595	0.675	0.000135544	Col	Dnm2
2.64091e-08	-0.289261	0.667	0.711	0.000514871	Col	Phf14
1.28774e-06	-0.288823	0.859	0.883	0.0251057	Col	Mical3
7.28352e-07	-0.288819	0.469	0.539	0.0142	Col	Kat2b
7.6187e-09	-0.288695	0.56	0.61	0.000148534	Col	Snx2
2.15164e-06	-0.28865	0.405	0.508	0.0419484	Col	1110059E24Rik
2.70615e-09	-0.288546	0.779	0.804	5.27592e-05	Col	Trip12
2.66717e-07	-0.288143	0.523	0.619	0.00519992	Col	Map4k5
6.84792e-07	-0.287682	0.483	0.548	0.0133507	Col	Sipa1l3
1.22567e-06	-0.286955	0.459	0.551	0.0238956	Col	AC149090.1
4.88874e-08	-0.286824	0.837	0.798	0.000953109	Col	Igfbp4
2.30018e-07	-0.286734	0.509	0.544	0.00448444	Col	Tom1l2
8.53956e-07	-0.286718	0.829	0.812	0.0166487	Col	Prkch
1.40158e-06	-0.286284	0.408	0.496	0.0273252	Col	Rmdn1
2.38155e-09	-0.286022	0.536	0.596	4.64307e-05	Col	Gna12
1.92544e-07	-0.285854	0.467	0.546	0.00375384	Col	Dennd4c
1.05253e-11	-0.285852	0.861	0.848	2.05201e-07	Col	Canx
1.65519e-06	-0.285598	0.835	0.874	0.0322696	Col	Setd5
6.90668e-09	-0.285541	0.179	0.319	0.000134653	Col	Myo5b
9.20865e-07	-0.285363	0.245	0.367	0.0179532	Col	Ncoa7
1.82615e-06	-0.284761	0.293	0.368	0.0356026	Col	Trmt9b
3.84617e-07	-0.284127	0.947	0.94	0.00749849	Col	Pitpnc1
1.99282e-06	-0.284042	0.573	0.6	0.038852	Col	Arhgap23
5.47956e-07	-0.283847	0.416	0.486	0.0106829	Col	Zfp532
9.56257e-07	-0.283013	0.779	0.8	0.0186432	Col	Dock6
1.61205e-07	-0.282523	0.501	0.562	0.00314285	Col	Map2k4
2.49787e-08	-0.28148	0.219	0.368	0.000486984	Col	Eya3
2.02019e-08	-0.281394	0.237	0.375	0.000393856	Col	Adamts10
2.98556e-07	-0.281165	0.4	0.465	0.00582064	Col	Tdrd3
5.13146e-09	-0.280992	0.277	0.429	0.000100043	Col	Casp7
1.81586e-06	-0.280602	0.773	0.769	0.0354019	Col	Ankrd12
6.62239e-07	-0.280239	0.627	0.666	0.012911	Col	Chd6
9.00074e-07	-0.280059	0.557	0.678	0.0175478	Col	1810026B05Rik
2.86767e-08	-0.279356	0.24	0.376	0.000559082	Col	Slc25a27
7.30973e-07	-0.27886	0.957	0.913	0.014251	Col	Klhl4
2.29256e-06	-0.278525	0.229	0.33	0.0446957	Col	Snx12
6.0036e-07	-0.278011	0.549	0.634	0.0117046	Col	Pkd1
7.95734e-08	-0.277807	0.371	0.479	0.00155136	Col	Pank2
2.15196e-07	-0.277257	0.491	0.563	0.00419546	Col	Rhobtb3
3.44246e-07	-0.277035	0.328	0.421	0.00671142	Col	Fbxw4
1.45259e-07	-0.276975	0.44	0.498	0.00283197	Col	Stxbp3
2.19659e-07	-0.27661	0.363	0.477	0.00428248	Col	Lars
9.39506e-09	-0.27533	0.304	0.407	0.000183166	Col	Gypc
1.375e-08	-0.275202	0.275	0.41	0.00026807	Col	Nek9
3.46166e-08	-0.275124	0.792	0.832	0.000674885	Col	Nckap1
6.7725e-09	-0.274377	0.192	0.318	0.000132037	Col	Zfp160
9.30481e-07	-0.274159	0.339	0.469	0.0181407	Col	Phc3
9.8704e-08	-0.274117	0.392	0.483	0.00192433	Col	Stk38
2.04509e-08	-0.27402	0.856	0.859	0.000398711	Col	Zfand3
1.31069e-07	-0.27392	0.523	0.558	0.00255533	Col	Atxn7
2.12283e-09	-0.27325	0.843	0.842	4.13868e-05	Col	Ktn1
5.03578e-08	-0.27323	0.312	0.432	0.000981776	Col	Anapc1
9.90439e-08	-0.273068	0.301	0.434	0.00193096	Col	Serinc5
2.62268e-07	-0.270854	0.248	0.314	0.00511318	Col	Bcl6b
7.44937e-07	-0.270421	0.296	0.42	0.0145233	Col	Rufy2
1.07036e-07	-0.270217	0.517	0.557	0.00208677	Col	Tet3
7.72168e-08	-0.269597	0.797	0.822	0.00150542	Col	Sh3gl3
2.96081e-07	-0.269047	0.725	0.765	0.0057724	Col	Scaf11
1.85704e-06	-0.268893	0.136	0.243	0.0362049	Col	Shld2
5.85771e-07	-0.268493	0.371	0.455	0.0114202	Col	Rnf141
9.46985e-07	-0.267624	0.832	0.873	0.0184624	Col	Tjp1
6.6283e-07	-0.267157	0.36	0.45	0.0129225	Col	Rftn2
9.0971e-11	-0.267083	0.709	0.638	1.77357e-06	Col	Tmod2
2.44469e-09	-0.266965	0.704	0.743	4.76617e-05	Col	Snx9
9.12594e-10	-0.266913	0.048	0.146	1.77919e-05	Col	Sema7a
7.33737e-09	-0.266714	0.677	0.716	0.000143049	Col	Smad4
2.27276e-06	-0.265868	0.691	0.705	0.0443098	Col	Ushbp1
2.06007e-06	-0.265748	0.56	0.62	0.0401631	Col	Baz1b
9.51475e-09	-0.26571	0.171	0.311	0.000185499	Col	Plaat3
3.11135e-07	-0.265594	0.888	0.917	0.00606588	Col	Pafah1b1
6.26951e-07	-0.265364	0.355	0.46	0.012223	Col	Arhgef11
1.16399e-09	-0.265218	0.019	0.116	2.26931e-05	Col	Tox3
1.17042e-06	-0.265216	0.541	0.628	0.0228185	Col	Tnrc18
1.98236e-06	-0.264883	0.411	0.497	0.038648	Col	Rab11fip5
2.08932e-06	-0.264231	0.272	0.401	0.0407334	Col	Rab3gap2
1.00089e-06	-0.264188	0.416	0.49	0.0195134	Col	Heg1
8.61653e-07	-0.263934	0.861	0.885	0.0167988	Col	Rbm25
6.40032e-07	-0.263333	0.413	0.47	0.0124781	Col	Foxn2
1.74318e-07	-0.26286	0.267	0.381	0.0033985	Col	Rprd1a
7.2778e-09	-0.262152	0.864	0.876	0.000141888	Col	Reep3
3.198e-07	-0.262051	0.325	0.432	0.00623483	Col	Gtf3c2
3.44822e-08	-0.261876	0.192	0.334	0.000672266	Col	Zdhhc1
1.46181e-07	-0.261863	0.224	0.341	0.00284995	Col	Taf1b
6.53205e-07	-0.261375	0.395	0.473	0.0127349	Col	Sept6
5.25439e-08	-0.260984	0.251	0.401	0.0010244	Col	Chfr
6.42036e-08	-0.260857	0.624	0.649	0.00125171	Col	Ino80d
7.04379e-07	-0.260721	0.331	0.414	0.0137326	Col	Armc8
5.57848e-07	-0.260568	0.893	0.897	0.0108758	Col	Arhgef12
4.5487e-14	-0.26008	0.053	0.209	8.86814e-10	Col	Tspan15
9.18208e-07	-0.259601	0.365	0.474	0.0179014	Col	Smarcad1
1.02204e-06	-0.259467	0.376	0.456	0.0199257	Col	Rptor
4.90486e-07	-0.25937	0.16	0.254	0.00956252	Col	Pot1b
6.65264e-07	-0.259106	0.635	0.663	0.01297	Col	Cbx5
4.89799e-07	-0.257718	0.243	0.38	0.00954912	Col	Arhgef15
3.01895e-08	-0.257547	0.616	0.655	0.000588574	Col	Tlk2
6.75323e-07	-0.257096	0.336	0.429	0.0131661	Col	Mfap3
1.1691e-06	-0.256504	0.707	0.798	0.0227928	Col	Map3k3
1.82219e-06	-0.256481	0.947	0.952	0.0355254	Col	Qk
6.22681e-07	-0.256218	0.715	0.745	0.0121398	Col	Brd4
2.46331e-07	-0.255984	0.229	0.338	0.00480247	Col	Gm20559
1.12469e-06	-0.255976	0.357	0.459	0.0219269	Col	Med15
2.05062e-07	-0.255816	0.693	0.703	0.00399789	Col	Cers4
2.55735e-07	-0.255774	0.477	0.56	0.00498582	Col	Smarcc2
1.48415e-07	-0.255713	0.725	0.741	0.0028935	Col	Zcchc14
7.25884e-07	-0.254732	0.771	0.796	0.0141518	Col	Hook3
3.12716e-08	-0.254404	0.979	0.967	0.000609671	Col	Egfl7
5.76126e-07	-0.254352	0.76	0.787	0.0112322	Col	Rab10
2.40011e-07	-0.253838	0.336	0.432	0.00467926	Col	Qser1
1.10275e-07	-0.25335	0.771	0.78	0.00214992	Col	Mier1
1.23285e-08	-0.252811	0.139	0.247	0.000240357	Col	Dcp1a
1.55578e-07	-0.252418	0.824	0.814	0.00303315	Col	Pacsin2
1.28305e-09	-0.252267	0.96	0.955	2.50144e-05	Col	Gnb1
1.42979e-07	-0.252234	0.149	0.27	0.00278752	Col	Nxpe3
7.29636e-08	-0.251748	0.224	0.358	0.0014225	Col	Lpcat1
1.99244e-06	-0.251412	0.245	0.333	0.0388446	Col	Sec22a
5.78794e-07	-0.250806	0.189	0.318	0.0112842	Col	Tmem260
2.40619e-06	-0.250766	0.821	0.814	0.0469111	Col	Pcmtd1
6.32871e-07	-0.250438	0.245	0.346	0.0123385	Col	Caap1
2.1757e-07	-0.250434	0.336	0.435	0.00424175	Col	Zfp266

## Sheet: Ptx3_Cap_UP
p_val	avg_log2FC	pct.1	pct.2	p_val_adj	cluster	gene
3.99329e-75	1.8688	0.761	0.211	7.78533e-71	Ptx3 Cap	Stab2
9.22753e-50	1.82213	0.591	0.21	1.799e-45	Ptx3 Cap	D5Ertd615e
1.18726e-80	1.74306	0.71	0.132	2.31468e-76	Ptx3 Cap	Nav3
1.21764e-58	1.69038	0.859	0.634	2.3739e-54	Ptx3 Cap	Arhgap6
1.07622e-65	1.66045	0.87	0.449	2.09819e-61	Ptx3 Cap	Aqp1
3.48957e-68	1.58732	0.815	0.441	6.80327e-64	Ptx3 Cap	Mrc1
5.81706e-56	1.58424	0.496	0.087	1.13409e-51	Ptx3 Cap	Pld5
4.12201e-57	1.56521	0.946	0.758	8.03626e-53	Ptx3 Cap	Pde7b
1.59719e-118	1.56366	1	0.975	3.11387e-114	Ptx3 Cap	Magi1
2.26477e-60	1.5435	0.699	0.27	4.4154e-56	Ptx3 Cap	Tenm3
4.82147e-55	1.52034	0.587	0.16	9.39993e-51	Ptx3 Cap	Npnt
3.09467e-53	1.48246	0.804	0.445	6.03336e-49	Ptx3 Cap	Efna5
2.102e-56	1.47592	0.779	0.361	4.09807e-52	Ptx3 Cap	Adam12
1.63275e-52	1.45839	0.754	0.334	3.1832e-48	Ptx3 Cap	Slc9a9
7.06643e-59	1.44904	0.659	0.177	1.37767e-54	Ptx3 Cap	Aff3
1.27328e-64	1.43923	0.826	0.441	2.4824e-60	Ptx3 Cap	Shroom2
9.89259e-48	1.42173	0.732	0.465	1.92866e-43	Ptx3 Cap	Sparc
4.98034e-34	1.39297	0.565	0.256	9.70968e-30	Ptx3 Cap	Pdgfd
2.02249e-54	1.37875	0.79	0.517	3.94305e-50	Ptx3 Cap	Ank
1.21172e-70	1.36244	0.891	0.518	2.36238e-66	Ptx3 Cap	Kcnn3
8.71359e-67	1.31328	0.975	0.813	1.6988e-62	Ptx3 Cap	Syne1
1.48791e-74	1.31218	0.895	0.645	2.90082e-70	Ptx3 Cap	Hivep3
3.57392e-46	1.2913	0.797	0.539	6.96772e-42	Ptx3 Cap	Col23a1
1.86205e-55	1.2581	0.833	0.483	3.63025e-51	Ptx3 Cap	Apba2
1.12687e-47	1.2579	0.623	0.225	2.19694e-43	Ptx3 Cap	Ccser1
9.90601e-68	1.25283	0.935	0.793	1.93128e-63	Ptx3 Cap	Tspan18
5.12727e-71	1.24575	0.967	0.821	9.99613e-67	Ptx3 Cap	Asap1
1.47071e-60	1.23084	0.866	0.639	2.86729e-56	Ptx3 Cap	Lrch1
2.27858e-71	1.21147	0.967	0.859	4.44232e-67	Ptx3 Cap	Sned1
1.91988e-56	1.2109	0.96	0.872	3.743e-52	Ptx3 Cap	Meis2
2.86431e-34	1.19728	0.88	0.713	5.58426e-30	Ptx3 Cap	Rora
9.33225e-47	1.17507	0.891	0.657	1.81942e-42	Ptx3 Cap	Trps1
1.49965e-57	1.16648	0.978	0.853	2.92372e-53	Ptx3 Cap	Nrp2
4.99205e-72	1.1587	0.975	0.852	9.7325e-68	Ptx3 Cap	Plekhg1
1.37783e-37	1.15685	0.728	0.358	2.68621e-33	Ptx3 Cap	Ptx3
3.86122e-71	1.13136	0.986	0.874	7.52783e-67	Ptx3 Cap	Tcf12
2.57029e-36	1.12646	0.822	0.567	5.01104e-32	Ptx3 Cap	St6galnac3
1.02963e-38	1.12346	0.395	0.086	2.00737e-34	Ptx3 Cap	Zmat4
1.26652e-38	1.12112	0.736	0.484	2.46921e-34	Ptx3 Cap	Arsb
1.54263e-26	1.11769	0.775	0.579	3.00751e-22	Ptx3 Cap	Fgf13
3.97869e-27	1.09929	0.507	0.214	7.75686e-23	Ptx3 Cap	Auts2
3.48383e-55	1.09813	0.696	0.467	6.79208e-51	Ptx3 Cap	Fam171a1
3.91626e-17	1.08634	0.449	0.284	7.63513e-13	Ptx3 Cap	Gm26917
2.47219e-40	1.0812	0.996	0.95	4.81977e-36	Ptx3 Cap	Stox2
3.33585e-50	1.08091	0.957	0.823	6.50358e-46	Ptx3 Cap	Pard3b
1.74436e-55	1.07751	0.909	0.702	3.4008e-51	Ptx3 Cap	Fyn
1.88214e-54	1.07594	0.993	0.914	3.66943e-50	Ptx3 Cap	Dlg1
2.75239e-52	1.05964	0.736	0.444	5.36605e-48	Ptx3 Cap	Dnmbp
3.56654e-46	1.04455	0.801	0.531	6.95333e-42	Ptx3 Cap	Phldb2
3.86306e-52	1.03006	0.993	0.958	7.53141e-48	Ptx3 Cap	Zfpm2
8.0799e-48	1.02605	0.46	0.075	1.57526e-43	Ptx3 Cap	Gria2
4.0487e-34	1.02315	0.764	0.514	7.89335e-30	Ptx3 Cap	Atxn1
2.09382e-39	1.01488	0.953	0.895	4.0821e-35	Ptx3 Cap	Zfp521
1.19943e-44	1.01143	0.812	0.609	2.33842e-40	Ptx3 Cap	Prkcq
1.32147e-54	1.01043	0.935	0.751	2.57634e-50	Ptx3 Cap	Nbea
3.87021e-59	1.00846	0.986	0.912	7.54535e-55	Ptx3 Cap	Ptprm
4.91354e-50	0.99971	0.663	0.29	9.57943e-46	Ptx3 Cap	Gsap
4.09957e-29	0.995179	0.757	0.638	7.99253e-25	Ptx3 Cap	Igf1r
7.44706e-25	0.983517	0.623	0.379	1.45188e-20	Ptx3 Cap	Fgf12
2.38403e-55	0.97949	0.964	0.911	4.6479e-51	Ptx3 Cap	Peak1
1.64482e-32	0.979125	0.725	0.509	3.20673e-28	Ptx3 Cap	Mast4
3.82924e-36	0.975582	0.685	0.347	7.46548e-32	Ptx3 Cap	Myo1e
6.26063e-44	0.971746	0.96	0.876	1.22057e-39	Ptx3 Cap	Vav3
2.62597e-47	0.967571	0.971	0.878	5.11959e-43	Ptx3 Cap	Prex2
3.0447e-43	0.966872	0.757	0.466	5.93594e-39	Ptx3 Cap	Inpp4b
1.79752e-46	0.962433	0.844	0.845	3.50445e-42	Ptx3 Cap	Ctsd
7.72263e-15	0.962366	0.431	0.27	1.5056e-10	Ptx3 Cap	Lrmda
1.46712e-43	0.953941	0.902	0.802	2.86029e-39	Ptx3 Cap	Chd9
2.74475e-46	0.950799	0.873	0.643	5.35116e-42	Ptx3 Cap	Aak1
1.23183e-36	0.95032	0.395	0.084	2.40158e-32	Ptx3 Cap	Runx2
1.28096e-37	0.944583	0.996	0.966	2.49735e-33	Ptx3 Cap	Reln
4.51444e-30	0.940354	0.496	0.183	8.80135e-26	Ptx3 Cap	Sntb1
1.06929e-36	0.936424	0.67	0.432	2.08468e-32	Ptx3 Cap	Chst11
1.69838e-41	0.935748	0.92	0.823	3.31115e-37	Ptx3 Cap	Ctdspl
3.47976e-46	0.923101	0.917	0.831	6.78414e-42	Ptx3 Cap	Mef2c
3.6978e-31	0.922553	0.638	0.378	7.20923e-27	Ptx3 Cap	Iqgap2
4.65929e-37	0.91644	0.496	0.175	9.08375e-33	Ptx3 Cap	Tnfsf10
6.08484e-36	0.915112	0.993	0.976	1.1863e-31	Ptx3 Cap	Tshz2
2.33397e-38	0.915086	0.638	0.413	4.5503e-34	Ptx3 Cap	Acvr2a
4.95361e-37	0.905949	0.728	0.363	9.65756e-33	Ptx3 Cap	Dysf
1.99352e-28	0.902635	0.725	0.468	3.88657e-24	Ptx3 Cap	Ablim3
2.95433e-50	0.898195	0.975	0.902	5.75976e-46	Ptx3 Cap	Sash1
3.13472e-44	0.89818	0.616	0.262	6.11146e-40	Ptx3 Cap	Olfml2a
3.91879e-32	0.896736	0.493	0.165	7.64008e-28	Ptx3 Cap	Rspo3
4.32898e-38	0.896118	0.989	0.922	8.43978e-34	Ptx3 Cap	Plce1
3.20313e-27	0.894707	0.663	0.484	6.24482e-23	Ptx3 Cap	Gab1
2.77333e-27	0.892265	0.79	0.614	5.40688e-23	Ptx3 Cap	Klf12
5.62442e-28	0.889645	0.819	0.632	1.09654e-23	Ptx3 Cap	Bcas3
1.98654e-35	0.882518	0.83	0.743	3.87296e-31	Ptx3 Cap	Mmp14
2.63023e-37	0.88076	0.909	0.815	5.1279e-33	Ptx3 Cap	Pcsk6
8.01254e-50	0.872824	0.989	0.966	1.56212e-45	Ptx3 Cap	Lama4
4.2999e-21	0.872759	0.754	0.504	8.38308e-17	Ptx3 Cap	Scn3a
6.08284e-26	0.870936	0.554	0.324	1.18591e-21	Ptx3 Cap	Bach2
3.989e-44	0.867275	0.935	0.818	7.77696e-40	Ptx3 Cap	Ttc28
4.35867e-46	0.863926	0.946	0.869	8.49767e-42	Ptx3 Cap	Gnaq
2.83303e-37	0.86181	0.841	0.647	5.52327e-33	Ptx3 Cap	Rapgef2
1.01063e-30	0.858536	0.801	0.565	1.97032e-26	Ptx3 Cap	Csgalnact1
1.24698e-32	0.854347	0.652	0.401	2.43111e-28	Ptx3 Cap	Srgap1
1.76353e-32	0.851998	0.862	0.756	3.43818e-28	Ptx3 Cap	Tmcc1
2.89258e-30	0.849421	0.804	0.614	5.63938e-26	Ptx3 Cap	Adarb1
3.50735e-47	0.848956	0.996	0.993	6.83792e-43	Ptx3 Cap	Nfia
3.81139e-18	0.848915	0.565	0.375	7.43068e-14	Ptx3 Cap	Srgap3
6.20785e-44	0.845283	0.822	0.678	1.21028e-39	Ptx3 Cap	Agfg1
1.11705e-30	0.841832	0.938	0.866	2.17781e-26	Ptx3 Cap	Susd6
5.67805e-43	0.838303	0.891	0.799	1.10699e-38	Ptx3 Cap	Fcho2
1.22172e-54	0.83491	0.986	0.91	2.38186e-50	Ptx3 Cap	Lyn
1.8751e-31	0.834519	0.833	0.751	3.65569e-27	Ptx3 Cap	Ssh2
1.84835e-31	0.832665	0.413	0.098	3.60355e-27	Ptx3 Cap	Gm525
1.2976e-36	0.830956	0.967	0.89	2.52981e-32	Ptx3 Cap	Cped1
1.38392e-39	0.830758	0.967	0.903	2.69809e-35	Ptx3 Cap	Sbf2
4.91586e-37	0.828329	0.996	0.931	9.58396e-33	Ptx3 Cap	Dock4
1.99474e-22	0.826609	0.725	0.567	3.88894e-18	Ptx3 Cap	Frmd4b
3.33102e-35	0.824259	0.406	0.115	6.49415e-31	Ptx3 Cap	Chn2
4.96586e-31	0.82272	0.699	0.422	9.68143e-27	Ptx3 Cap	Ptpn4
3.71172e-25	0.821661	0.822	0.683	7.23637e-21	Ptx3 Cap	Nhsl1
2.82918e-39	0.818956	0.909	0.758	5.51578e-35	Ptx3 Cap	Uvrag
2.46058e-22	0.81634	0.453	0.181	4.79714e-18	Ptx3 Cap	F8
2.19179e-32	0.810125	0.841	0.759	4.27311e-28	Ptx3 Cap	Nf1
4.99279e-39	0.806325	0.928	0.867	9.73394e-35	Ptx3 Cap	Kansl1
9.95032e-29	0.803554	0.75	0.56	1.93991e-24	Ptx3 Cap	Ica1
2.79244e-19	0.802994	0.486	0.276	5.44414e-15	Ptx3 Cap	Pbx3
5.08011e-32	0.799937	0.938	0.873	9.90418e-28	Ptx3 Cap	Zeb1
9.71983e-33	0.799128	0.978	0.964	1.89498e-28	Ptx3 Cap	Sema6a
1.35431e-34	0.795132	0.826	0.62	2.64036e-30	Ptx3 Cap	Unc5b
1.28079e-34	0.793478	0.681	0.462	2.49702e-30	Ptx3 Cap	Scarf1
9.56491e-26	0.79213	0.688	0.532	1.86477e-21	Ptx3 Cap	Nr6a1
3.22824e-17	0.788809	0.627	0.423	6.29379e-13	Ptx3 Cap	Gm16083
1.71621e-44	0.788702	0.88	0.728	3.34593e-40	Ptx3 Cap	Tspan14
8.06643e-31	0.7887	0.522	0.195	1.57263e-26	Ptx3 Cap	Antxr2
1.66378e-31	0.785491	0.601	0.32	3.2437e-27	Ptx3 Cap	Zfp608
4.21662e-24	0.78521	0.917	0.884	8.22071e-20	Ptx3 Cap	Calcrl
8.90215e-27	0.784235	0.75	0.554	1.73556e-22	Ptx3 Cap	Plekha5
6.61439e-39	0.782312	0.717	0.395	1.28954e-34	Ptx3 Cap	Sgsm1
5.95598e-26	0.779541	0.92	0.822	1.16118e-21	Ptx3 Cap	Fbxl17
2.34339e-28	0.778481	0.888	0.775	4.56868e-24	Ptx3 Cap	Tcf7l1
5.65431e-28	0.778049	0.978	0.976	1.10237e-23	Ptx3 Cap	Fmnl2
9.71943e-26	0.777407	0.746	0.565	1.8949e-21	Ptx3 Cap	Tmem164
1.64989e-29	0.77722	0.946	0.864	3.21662e-25	Ptx3 Cap	Ralgapa2
2.40775e-19	0.776079	0.54	0.416	4.69416e-15	Ptx3 Cap	Lhfp
4.99706e-28	0.769372	0.909	0.802	9.74226e-24	Ptx3 Cap	Aopep
8.40677e-11	0.763914	0.308	0.217	1.63898e-06	Ptx3 Cap	Plxdc2
1.84759e-32	0.763645	0.717	0.493	3.60205e-28	Ptx3 Cap	Notch2
2.24946e-33	0.763486	0.884	0.757	4.38554e-29	Ptx3 Cap	Dennd1a
5.17037e-29	0.762052	0.746	0.524	1.00801e-24	Ptx3 Cap	Atp2b4
1.53642e-26	0.755356	0.572	0.338	2.99541e-22	Ptx3 Cap	Pde2a
4.5533e-41	0.755003	0.931	0.881	8.87712e-37	Ptx3 Cap	Mxd4
2.41916e-24	0.754927	0.279	0.054	4.7164e-20	Ptx3 Cap	Sntg2
1.45033e-29	0.752738	0.975	0.928	2.82757e-25	Ptx3 Cap	Itga9
6.32647e-28	0.752567	0.681	0.524	1.23341e-23	Ptx3 Cap	Fam222b
3.21653e-18	0.751994	0.703	0.591	6.27094e-14	Ptx3 Cap	Flrt2
3.12036e-31	0.750996	0.891	0.769	6.08345e-27	Ptx3 Cap	Pan3
1.23522e-20	0.749989	0.569	0.326	2.40819e-16	Ptx3 Cap	Gm4258
4.729e-28	0.747235	0.902	0.833	9.21965e-24	Ptx3 Cap	Cmip
5.26633e-34	0.745476	0.938	0.885	1.02672e-29	Ptx3 Cap	Rere
4.36981e-29	0.745346	0.417	0.129	8.51938e-25	Ptx3 Cap	Itih5
9.12356e-18	0.743487	0.514	0.32	1.77873e-13	Ptx3 Cap	B130024G19Rik
9.26771e-42	0.740765	0.355	0.049	1.80683e-37	Ptx3 Cap	Nr5a2
4.47436e-25	0.739604	0.623	0.396	8.72321e-21	Ptx3 Cap	Cdc14a
1.25291e-29	0.738914	0.659	0.45	2.44268e-25	Ptx3 Cap	Nos1ap
1.04579e-24	0.737322	0.902	0.75	2.03888e-20	Ptx3 Cap	Agap1
8.3589e-14	0.736355	0.993	0.973	1.62965e-09	Ptx3 Cap	Ccl21a
2.46042e-34	0.73508	0.717	0.541	4.79684e-30	Ptx3 Cap	Hmbox1
2.2496e-19	0.734784	0.601	0.43	4.38583e-15	Ptx3 Cap	Ar
3.80369e-33	0.729539	0.953	0.868	7.41568e-29	Ptx3 Cap	Srgap2
1.96286e-26	0.728633	0.75	0.629	3.8268e-22	Ptx3 Cap	Mospd2
8.59388e-20	0.726522	0.591	0.407	1.67546e-15	Ptx3 Cap	Dnm3
1.25641e-35	0.726024	0.764	0.609	2.4495e-31	Ptx3 Cap	Atxn2
1.46651e-14	0.724963	0.873	0.855	2.8591e-10	Ptx3 Cap	Kalrn
8.29366e-29	0.722623	0.692	0.535	1.61693e-24	Ptx3 Cap	Znrf1
7.28294e-25	0.719971	0.996	0.982	1.41988e-20	Ptx3 Cap	Galnt18
5.96348e-22	0.719649	0.812	0.65	1.16264e-17	Ptx3 Cap	Pbx1
1.32397e-27	0.719178	0.92	0.824	2.58122e-23	Ptx3 Cap	Zcchc7
1.4804e-28	0.719161	0.736	0.583	2.88619e-24	Ptx3 Cap	Mtmr3
3.42094e-25	0.717156	0.812	0.745	6.66946e-21	Ptx3 Cap	Mtss1
3.53502e-30	0.717016	0.935	0.845	6.89187e-26	Ptx3 Cap	Strn3
5.71856e-18	0.716424	0.967	0.938	1.11489e-13	Ptx3 Cap	Ldb2
3.96135e-23	0.715302	0.793	0.677	7.72304e-19	Ptx3 Cap	Phf21a
8.24443e-32	0.715004	0.957	0.884	1.60733e-27	Ptx3 Cap	Tnrc6c
3.26444e-27	0.714823	0.772	0.623	6.36436e-23	Ptx3 Cap	Rreb1
4.11789e-18	0.714399	0.757	0.61	8.02825e-14	Ptx3 Cap	Dapk2
1.1404e-30	0.713746	0.971	0.914	2.22332e-26	Ptx3 Cap	Luc7l2
2.06251e-22	0.713449	0.29	0.068	4.02106e-18	Ptx3 Cap	Ppp1r9a
2.60211e-26	0.711077	0.873	0.723	5.07307e-22	Ptx3 Cap	Trio
1.48371e-19	0.70998	0.707	0.588	2.89265e-15	Ptx3 Cap	Enox2
3.3555e-28	0.706961	0.815	0.735	6.54188e-24	Ptx3 Cap	Mbd5
1.62615e-14	0.705299	0.899	0.846	3.17034e-10	Ptx3 Cap	Thsd7a
7.36306e-24	0.700032	0.547	0.287	1.4355e-19	Ptx3 Cap	Slc7a7
7.41625e-33	0.699449	0.351	0.06	1.44587e-28	Ptx3 Cap	Gprin3
8.3956e-31	0.698773	0.696	0.528	1.63681e-26	Ptx3 Cap	Ppp1r16b
1.52996e-30	0.697517	0.75	0.636	2.9828e-26	Ptx3 Cap	4930402H24Rik
2.6027e-21	0.695967	0.583	0.376	5.07422e-17	Ptx3 Cap	Fut8
3.94046e-26	0.694752	0.757	0.588	7.68233e-22	Ptx3 Cap	Mylk
5.12093e-32	0.693763	0.768	0.598	9.98377e-28	Ptx3 Cap	Rcsd1
2.64809e-24	0.692618	0.761	0.617	5.16271e-20	Ptx3 Cap	Zhx3
8.2809e-31	0.69183	0.826	0.678	1.61444e-26	Ptx3 Cap	Eml4
6.51389e-22	0.691649	0.504	0.3	1.26995e-17	Ptx3 Cap	A330023F24Rik
2.22388e-21	0.690988	0.478	0.278	4.33567e-17	Ptx3 Cap	Adcy9
4.57331e-12	0.689692	0.659	0.564	8.91612e-08	Ptx3 Cap	Wwox
8.70766e-31	0.689565	0.862	0.845	1.69765e-26	Ptx3 Cap	Kctd12
2.55043e-22	0.689023	0.522	0.314	4.97231e-18	Ptx3 Cap	Sh3tc2
3.06887e-15	0.688823	0.362	0.19	5.98306e-11	Ptx3 Cap	Ephb1
2.13561e-16	0.687924	0.551	0.392	4.16359e-12	Ptx3 Cap	Akt3
4.41141e-34	0.687264	0.877	0.742	8.60048e-30	Ptx3 Cap	Eps15
1.43935e-20	0.686302	0.569	0.346	2.80615e-16	Ptx3 Cap	Sh3pxd2b
2.37621e-29	0.683839	0.906	0.795	4.63265e-25	Ptx3 Cap	Cdc42bpa
4.75529e-27	0.681876	0.366	0.093	9.27092e-23	Ptx3 Cap	Dock8
7.47404e-28	0.679168	0.855	0.743	1.45714e-23	Ptx3 Cap	Mark3
1.64653e-17	0.679102	0.428	0.312	3.21008e-13	Ptx3 Cap	Sema6d
7.15917e-31	0.675417	0.996	0.981	1.39575e-26	Ptx3 Cap	Macf1
7.33892e-22	0.674277	0.739	0.602	1.4308e-17	Ptx3 Cap	Large1
1.25205e-24	0.673909	0.931	0.866	2.441e-20	Ptx3 Cap	Exoc4
1.58541e-22	0.67277	0.775	0.715	3.09092e-18	Ptx3 Cap	Gtdc1
2.94528e-26	0.670982	0.652	0.544	5.74211e-22	Ptx3 Cap	Tspan13
2.56899e-20	0.670104	0.841	0.736	5.00851e-16	Ptx3 Cap	Tbc1d5
2.54124e-29	0.668135	0.92	0.87	4.9544e-25	Ptx3 Cap	Tanc1
2.15226e-26	0.667993	0.931	0.855	4.19604e-22	Ptx3 Cap	Dock1
7.27412e-20	0.667365	0.812	0.687	1.41816e-15	Ptx3 Cap	Nhsl2
2.76497e-17	0.667362	0.326	0.154	5.39058e-13	Ptx3 Cap	Gm4876
1.42515e-30	0.667191	0.975	0.946	2.77848e-26	Ptx3 Cap	Tns1
3.81872e-07	0.667006	0.627	0.532	0.00744499	Ptx3 Cap	Cacna1e
1.01937e-22	0.663979	0.598	0.349	1.98737e-18	Ptx3 Cap	Mad1l1
2.13827e-17	0.663937	0.406	0.254	4.16878e-13	Ptx3 Cap	Me3
8.50654e-28	0.662988	0.815	0.671	1.65844e-23	Ptx3 Cap	Ushbp1
2.72541e-24	0.660452	0.88	0.764	5.31346e-20	Ptx3 Cap	Arid1b
3.57514e-23	0.660293	0.957	0.934	6.9701e-19	Ptx3 Cap	Prkag2
1.4915e-19	0.658755	0.79	0.636	2.90782e-15	Ptx3 Cap	Rasal2
1.04436e-23	0.658481	0.848	0.772	2.03609e-19	Ptx3 Cap	Prkce
3.08527e-18	0.658293	0.591	0.393	6.01505e-14	Ptx3 Cap	Zfhx4
3.47133e-27	0.657015	0.826	0.64	6.7677e-23	Ptx3 Cap	Ttc14
2.27824e-33	0.655219	0.891	0.816	4.44165e-29	Ptx3 Cap	Snrk
6.41008e-20	0.652503	0.928	0.906	1.24971e-15	Ptx3 Cap	Gab2
1.43901e-24	0.65223	0.409	0.172	2.8055e-20	Ptx3 Cap	Lpin3
2.54951e-24	0.652036	0.775	0.663	4.97053e-20	Ptx3 Cap	Atad2b
1.9766e-21	0.651725	0.797	0.703	3.85358e-17	Ptx3 Cap	Vti1a
1.92156e-20	0.651142	0.587	0.393	3.74626e-16	Ptx3 Cap	Msra
6.16218e-22	0.649258	0.768	0.642	1.20138e-17	Ptx3 Cap	Wipf1
4.00698e-20	0.648997	0.833	0.688	7.812e-16	Ptx3 Cap	Magi3
2.1061e-29	0.648063	0.931	0.837	4.10606e-25	Ptx3 Cap	Myzap
2.63881e-17	0.647946	0.855	0.807	5.14462e-13	Ptx3 Cap	Prkch
2.31271e-19	0.64794	0.67	0.462	4.50886e-15	Ptx3 Cap	Ankrd6
3.27537e-18	0.647777	0.841	0.784	6.38566e-14	Ptx3 Cap	Tc2n
7.63175e-31	0.647078	0.895	0.848	1.48789e-26	Ptx3 Cap	Ccny
1.50506e-16	0.646785	0.638	0.527	2.93427e-12	Ptx3 Cap	Ccnd3
2.61493e-21	0.646021	0.529	0.289	5.09807e-17	Ptx3 Cap	Adam19
1.14611e-22	0.645617	0.797	0.719	2.23446e-18	Ptx3 Cap	Raph1
3.86609e-28	0.644652	0.928	0.863	7.53732e-24	Ptx3 Cap	Mical3
1.53776e-20	0.641919	0.906	0.901	2.99802e-16	Ptx3 Cap	Tspan5
1.21116e-17	0.641163	0.822	0.727	2.36128e-13	Ptx3 Cap	Tgfbr3
2.97359e-23	0.640446	0.851	0.72	5.79731e-19	Ptx3 Cap	Ppp1r13b
2.89366e-26	0.63996	0.935	0.877	5.64149e-22	Ptx3 Cap	Osbpl9
3.74525e-18	0.637941	0.931	0.869	7.30173e-14	Ptx3 Cap	Abhd17b
2.71142e-21	0.63686	0.547	0.351	5.28618e-17	Ptx3 Cap	Gm37494
1.47743e-23	0.635899	0.783	0.618	2.88039e-19	Ptx3 Cap	Emid1
7.37101e-21	0.633308	0.79	0.63	1.43705e-16	Ptx3 Cap	Dyrk1a
2.9939e-17	0.631682	0.297	0.149	5.83692e-13	Ptx3 Cap	Bcl2
4.56032e-27	0.631099	0.54	0.371	8.89081e-23	Ptx3 Cap	Fam53b
3.34403e-23	0.631034	0.899	0.803	6.51952e-19	Ptx3 Cap	Shank3
2.32972e-19	0.629182	0.562	0.394	4.54201e-15	Ptx3 Cap	Tshz3
5.51012e-18	0.628896	0.855	0.762	1.07425e-13	Ptx3 Cap	Atp11c
1.32694e-20	0.626742	0.431	0.174	2.587e-16	Ptx3 Cap	Pgf
1.44402e-12	0.626658	0.547	0.368	2.81526e-08	Ptx3 Cap	Nox4
4.33871e-34	0.626648	0.993	0.944	8.45875e-30	Ptx3 Cap	Tgfbr2
2.647e-23	0.626555	0.764	0.644	5.16058e-19	Ptx3 Cap	Hjurp
3.55751e-24	0.624316	0.46	0.171	6.93572e-20	Ptx3 Cap	Gm17167
6.3264e-30	0.623898	0.949	0.916	1.23339e-25	Ptx3 Cap	Tspan9
1.00044e-18	0.623572	0.717	0.564	1.95046e-14	Ptx3 Cap	AW554918
3.36202e-18	0.620222	0.909	0.838	6.5546e-14	Ptx3 Cap	Fam172a
4.05535e-21	0.618358	0.572	0.412	7.90631e-17	Ptx3 Cap	Lrp12
2.26212e-24	0.617952	0.775	0.592	4.41022e-20	Ptx3 Cap	Strn
1.65544e-22	0.617727	0.764	0.642	3.22745e-18	Ptx3 Cap	Fam193a
5.70824e-24	0.61745	0.79	0.682	1.11288e-19	Ptx3 Cap	Fto
4.04026e-19	0.617421	0.83	0.692	7.87688e-15	Ptx3 Cap	Mgat5
8.12593e-29	0.616444	0.902	0.86	1.58423e-24	Ptx3 Cap	Tnrc6b
2.21015e-16	0.615113	0.906	0.853	4.30891e-12	Ptx3 Cap	Abca1
7.54392e-17	0.613646	0.841	0.696	1.47076e-12	Ptx3 Cap	Dleu2
1.01049e-19	0.610753	0.475	0.264	1.97006e-15	Ptx3 Cap	Osr1
8.41638e-18	0.610207	0.601	0.44	1.64086e-13	Ptx3 Cap	Phlpp1
4.33357e-19	0.604853	0.696	0.678	8.44873e-15	Ptx3 Cap	Cox16
4.64079e-17	0.604381	0.558	0.353	9.04769e-13	Ptx3 Cap	Pde3b
7.47282e-15	0.603656	0.587	0.508	1.4569e-10	Ptx3 Cap	Adgrl4
1.76994e-16	0.601216	0.826	0.646	3.45068e-12	Ptx3 Cap	Rasgrp3
3.68759e-26	0.600326	0.859	0.76	7.18933e-22	Ptx3 Cap	Wwp1
7.10855e-24	0.598748	0.685	0.549	1.38588e-19	Ptx3 Cap	Asph
6.39814e-24	0.598569	0.938	0.884	1.24738e-19	Ptx3 Cap	Atrx
6.25106e-24	0.598168	0.761	0.622	1.21871e-19	Ptx3 Cap	Ubr3
2.28268e-20	0.597237	0.815	0.695	4.45032e-16	Ptx3 Cap	Tbl1x
2.04115e-21	0.596814	0.754	0.674	3.97942e-17	Ptx3 Cap	Rap1gds1
1.35543e-17	0.595751	0.739	0.617	2.64255e-13	Ptx3 Cap	Cask
3.89736e-13	0.595432	0.757	0.738	7.5983e-09	Ptx3 Cap	Ehbp1
1.75483e-19	0.594354	0.906	0.853	3.42121e-15	Ptx3 Cap	Pard3
2.89659e-30	0.593219	0.326	0.059	5.6472e-26	Ptx3 Cap	Rasa4
2.67638e-18	0.591387	0.514	0.25	5.21787e-14	Ptx3 Cap	Cd36
1.22443e-14	0.588664	0.446	0.257	2.38715e-10	Ptx3 Cap	Nxpe4
5.70283e-19	0.588291	0.986	0.987	1.11182e-14	Ptx3 Cap	Rbms1
3.15162e-17	0.587956	0.46	0.275	6.1444e-13	Ptx3 Cap	Ckb
3.47721e-22	0.587901	0.659	0.499	6.77918e-18	Ptx3 Cap	Cep170
5.37826e-18	0.587143	0.917	0.937	1.04855e-13	Ptx3 Cap	Ntn1
1.11079e-26	0.586926	0.707	0.559	2.16559e-22	Ptx3 Cap	Vps13d
5.89368e-20	0.586412	0.725	0.611	1.14903e-15	Ptx3 Cap	Mid2
6.73765e-22	0.586203	0.859	0.795	1.31357e-17	Ptx3 Cap	Mllt10
1.75633e-19	0.585652	0.239	0.046	3.42414e-15	Ptx3 Cap	Sult5a1
2.23616e-22	0.585545	0.58	0.36	4.35961e-18	Ptx3 Cap	Snx29
4.55746e-21	0.585027	0.764	0.717	8.88522e-17	Ptx3 Cap	Rbm6
1.06522e-19	0.584397	0.685	0.502	2.07676e-15	Ptx3 Cap	Prpf39
4.07807e-23	0.583495	0.909	0.886	7.95061e-19	Ptx3 Cap	Zfhx3
2.74956e-24	0.583126	0.877	0.785	5.36054e-20	Ptx3 Cap	Birc6
1.40328e-06	0.583055	0.504	0.376	0.0273584	Ptx3 Cap	2610307P16Rik
5.29119e-16	0.582347	0.859	0.796	1.03157e-11	Ptx3 Cap	Igfbp4
3.86025e-25	0.582007	0.862	0.802	7.52595e-21	Ptx3 Cap	Nsd1
4.41553e-21	0.581594	0.699	0.575	8.60852e-17	Ptx3 Cap	Atf7ip
2.33242e-18	0.580355	0.601	0.485	4.54729e-14	Ptx3 Cap	Memo1
5.34477e-18	0.578651	0.804	0.678	1.04202e-13	Ptx3 Cap	Fgd6
2.8066e-16	0.577785	0.536	0.316	5.47174e-12	Ptx3 Cap	Cttnbp2
7.51487e-21	0.577666	0.957	0.899	1.4651e-16	Ptx3 Cap	Lpp
1.80621e-18	0.576188	0.754	0.621	3.52138e-14	Ptx3 Cap	Ncoa2
6.17799e-20	0.576009	0.489	0.297	1.20446e-15	Ptx3 Cap	Mtm1
6.30976e-20	0.575423	0.312	0.094	1.23015e-15	Ptx3 Cap	Hapln1
2.34551e-19	0.574643	0.641	0.508	4.5728e-15	Ptx3 Cap	Stim2
5.64626e-13	0.573228	0.924	0.849	1.10079e-08	Ptx3 Cap	Rapgef5
6.36573e-20	0.569824	0.616	0.405	1.24106e-15	Ptx3 Cap	Inpp4a
2.98918e-21	0.569632	0.775	0.665	5.8277e-17	Ptx3 Cap	Git2
5.17673e-23	0.567893	0.623	0.395	1.00925e-18	Ptx3 Cap	Rnf145
1.02644e-17	0.565898	0.732	0.567	2.00115e-13	Ptx3 Cap	Ube3c
3.06754e-16	0.565896	0.685	0.579	5.98048e-12	Ptx3 Cap	Cog5
4.7479e-21	0.565495	0.659	0.507	9.25651e-17	Ptx3 Cap	Sulf2
5.36609e-20	0.564444	0.616	0.445	1.04617e-15	Ptx3 Cap	Relch
1.59871e-18	0.564365	0.79	0.697	3.11684e-14	Ptx3 Cap	Tasor
9.76601e-15	0.563389	0.634	0.574	1.90398e-10	Ptx3 Cap	Zfp407
3.46965e-18	0.562925	0.428	0.237	6.76443e-14	Ptx3 Cap	Map2k6
2.50836e-24	0.562593	0.583	0.473	4.8903e-20	Ptx3 Cap	Gprc5b
1.56577e-19	0.56222	0.583	0.378	3.05262e-15	Ptx3 Cap	Mtss2
1.18918e-06	0.561551	0.764	0.673	0.0231842	Ptx3 Cap	Etl4
3.71508e-17	0.561301	0.685	0.536	7.24292e-13	Ptx3 Cap	Xpr1
4.45216e-19	0.561285	0.851	0.776	8.67994e-15	Ptx3 Cap	Cdk17
5.01816e-10	0.56106	0.54	0.457	9.7834e-06	Ptx3 Cap	Npas3
2.0903e-10	0.559896	0.464	0.336	4.07524e-06	Ptx3 Cap	Cep112
7.35088e-20	0.559517	0.888	0.819	1.43313e-15	Ptx3 Cap	Numb
9.79394e-25	0.558907	0.732	0.643	1.90943e-20	Ptx3 Cap	Rassf3
1.64174e-20	0.55876	0.902	0.847	3.20074e-16	Ptx3 Cap	1700025G04Rik
1.5169e-19	0.558654	0.786	0.702	2.95735e-15	Ptx3 Cap	Wwc2
6.91434e-14	0.557326	0.558	0.374	1.34802e-09	Ptx3 Cap	Igf2
1.52954e-20	0.557044	0.826	0.748	2.98199e-16	Ptx3 Cap	Mkln1
1.54695e-09	0.55654	0.413	0.268	3.01593e-05	Ptx3 Cap	Syn2
1.92075e-20	0.556439	0.62	0.436	3.7447e-16	Ptx3 Cap	Klhdc10
3.65778e-13	0.555908	0.714	0.61	7.13121e-09	Ptx3 Cap	Itpkb
4.08936e-10	0.555078	0.341	0.226	7.97261e-06	Ptx3 Cap	Maml3
5.82378e-14	0.553449	0.707	0.594	1.1354e-09	Ptx3 Cap	Nsmce2
3.44456e-21	0.553421	0.841	0.782	6.71552e-17	Ptx3 Cap	Dock6
2.76678e-14	0.553297	0.754	0.648	5.39411e-10	Ptx3 Cap	Scaper
7.19336e-18	0.552407	0.772	0.647	1.40242e-13	Ptx3 Cap	Lrch3
3.96386e-14	0.551964	0.609	0.486	7.72793e-10	Ptx3 Cap	Rps6ka5
1.80146e-16	0.551953	0.576	0.375	3.51214e-12	Ptx3 Cap	Prr14l
1.31962e-14	0.550609	0.543	0.376	2.57272e-10	Ptx3 Cap	Uty
1.37924e-20	0.550039	0.877	0.795	2.68896e-16	Ptx3 Cap	Fgd5
2.59667e-16	0.550016	0.641	0.492	5.06246e-12	Ptx3 Cap	Slc10a7
1.18639e-11	0.549282	0.656	0.474	2.313e-07	Ptx3 Cap	Lhfpl2
5.10163e-18	0.549168	0.739	0.644	9.94613e-14	Ptx3 Cap	Csnk1g1
2.12538e-18	0.548411	0.547	0.395	4.14365e-14	Ptx3 Cap	Wdr7
2.70765e-18	0.548251	0.656	0.488	5.27883e-14	Ptx3 Cap	Il11ra1
1.51888e-20	0.546022	0.826	0.699	2.9612e-16	Ptx3 Cap	Zfp638
5.07547e-12	0.545749	0.562	0.437	9.89514e-08	Ptx3 Cap	Schip1
1.89011e-25	0.545443	0.261	0.044	3.68496e-21	Ptx3 Cap	Thrsp
5.99078e-21	0.544936	0.96	0.91	1.16796e-16	Ptx3 Cap	Ets1
5.15002e-20	0.54455	0.801	0.791	1.00405e-15	Ptx3 Cap	Tcf7l2
8.90542e-28	0.544306	1	1	1.7362e-23	Ptx3 Cap	Flt4
2.9077e-12	0.542761	0.612	0.602	5.66886e-08	Ptx3 Cap	Gas7
4.32796e-15	0.54218	0.431	0.311	8.43779e-11	Ptx3 Cap	Snx24
3.61061e-21	0.541917	0.674	0.6	7.03924e-17	Ptx3 Cap	Col4a3bp
3.64425e-18	0.541791	0.804	0.763	7.10484e-14	Ptx3 Cap	Dnajc1
3.04969e-16	0.541752	0.496	0.344	5.94568e-12	Ptx3 Cap	C2cd5
7.01317e-13	0.540722	0.663	0.553	1.36729e-08	Ptx3 Cap	Mill2
3.10114e-27	0.540276	1	0.989	6.04599e-23	Ptx3 Cap	Tcf4
1.52147e-16	0.539465	0.815	0.719	2.96625e-12	Ptx3 Cap	Ankhd1
5.2125e-15	0.539182	0.674	0.535	1.01623e-10	Ptx3 Cap	Dcaf6
3.51226e-16	0.538739	0.822	0.672	6.8475e-12	Ptx3 Cap	Tbc1d4
7.32914e-11	0.537737	0.79	0.762	1.42889e-06	Ptx3 Cap	Sncaip
1.19842e-19	0.537479	0.71	0.561	2.33643e-15	Ptx3 Cap	Map4k5
2.39421e-14	0.53684	0.736	0.578	4.66776e-10	Ptx3 Cap	Tnfrsf11a
6.24795e-20	0.536565	0.804	0.693	1.2181e-15	Ptx3 Cap	Itch
1.49866e-14	0.536131	0.808	0.76	2.92178e-10	Ptx3 Cap	Ankrd12
7.92319e-15	0.536037	0.841	0.767	1.5447e-10	Ptx3 Cap	Cpq
8.47289e-12	0.535879	0.707	0.543	1.65187e-07	Ptx3 Cap	Creb5
3.76372e-11	0.535825	0.457	0.362	7.33775e-07	Ptx3 Cap	Atg10
9.92472e-17	0.533952	0.678	0.564	1.93492e-12	Ptx3 Cap	Cnot2
3.00976e-17	0.53163	0.754	0.594	5.86784e-13	Ptx3 Cap	Atp9b
4.68314e-14	0.531611	0.489	0.288	9.13025e-10	Ptx3 Cap	Kiz
4.43231e-14	0.530977	0.565	0.496	8.64123e-10	Ptx3 Cap	Hdac8
9.51467e-13	0.530225	0.699	0.586	1.85498e-08	Ptx3 Cap	Sesn1
6.02119e-17	0.530127	0.384	0.17	1.17389e-12	Ptx3 Cap	Slc43a2
1.00396e-08	0.52992	0.268	0.187	0.000195731	Ptx3 Cap	Prkn
1.04926e-19	0.52932	0.75	0.651	2.04565e-15	Ptx3 Cap	Gng2
7.1604e-22	0.528691	0.757	0.664	1.39599e-17	Ptx3 Cap	Cdk13
8.17349e-18	0.528461	0.924	0.841	1.5935e-13	Ptx3 Cap	Zfand3
3.47145e-16	0.527806	0.591	0.393	6.76795e-12	Ptx3 Cap	Abcb7
9.36197e-12	0.527183	0.873	0.823	1.82521e-07	Ptx3 Cap	Arhgef3
2.10836e-20	0.524944	0.917	0.882	4.11046e-16	Ptx3 Cap	Nipbl
8.56066e-12	0.524928	0.707	0.57	1.66899e-07	Ptx3 Cap	Scmh1
2.93822e-18	0.524279	0.623	0.485	5.72835e-14	Ptx3 Cap	Snx13
2.29757e-15	0.523845	0.583	0.422	4.47933e-11	Ptx3 Cap	Smurf1
7.34985e-12	0.523497	0.399	0.246	1.43293e-07	Ptx3 Cap	Gramd1b
5.35751e-20	0.522946	0.808	0.726	1.0445e-15	Ptx3 Cap	Etnk1
7.93841e-11	0.522349	0.797	0.712	1.54767e-06	Ptx3 Cap	Rbms3
2.23109e-17	0.521829	0.757	0.612	4.34974e-13	Ptx3 Cap	Myo1b
1.56048e-17	0.521576	0.83	0.737	3.04232e-13	Ptx3 Cap	Rb1cc1
4.88095e-17	0.521404	0.746	0.66	9.51591e-13	Ptx3 Cap	Faf1
1.24298e-17	0.520826	0.786	0.748	2.42331e-13	Ptx3 Cap	Rbfox2
4.54342e-13	0.520001	0.721	0.623	8.85784e-09	Ptx3 Cap	Cblb
2.98209e-20	0.519577	0.931	0.898	5.81389e-16	Ptx3 Cap	Pam
4.08351e-17	0.518807	0.982	0.972	7.96121e-13	Ptx3 Cap	Maf
1.36632e-13	0.517965	0.964	0.936	2.66378e-09	Ptx3 Cap	Ptprk
5.38999e-13	0.517923	0.529	0.394	1.05083e-08	Ptx3 Cap	Zdhhc14
4.21342e-14	0.517406	0.67	0.612	8.21448e-10	Ptx3 Cap	Susd4
9.017e-13	0.516907	0.739	0.692	1.75795e-08	Ptx3 Cap	Btbd9
6.42348e-12	0.515984	0.514	0.389	1.25232e-07	Ptx3 Cap	Xdh
7.1536e-19	0.515802	0.891	0.821	1.39466e-14	Ptx3 Cap	Kmt2c
6.34206e-15	0.515741	0.659	0.546	1.23645e-10	Ptx3 Cap	Zmym4
6.08037e-14	0.515701	0.743	0.621	1.18543e-09	Ptx3 Cap	Lcor
8.18922e-16	0.515099	0.924	0.897	1.59657e-11	Ptx3 Cap	Stag1
2.3225e-12	0.515088	0.587	0.463	4.52794e-08	Ptx3 Cap	Dipk2b
1.01231e-16	0.514821	0.406	0.198	1.97359e-12	Ptx3 Cap	Fam124a
7.82798e-17	0.514526	0.736	0.615	1.52614e-12	Ptx3 Cap	Ambra1
4.63674e-12	0.514323	0.725	0.645	9.03979e-08	Ptx3 Cap	Phip
8.4303e-19	0.514314	0.822	0.726	1.64357e-14	Ptx3 Cap	Tnrc6a
3.00172e-14	0.513768	0.54	0.406	5.85215e-10	Ptx3 Cap	A4galt
3.14914e-15	0.513193	0.587	0.452	6.13957e-11	Ptx3 Cap	Clec1a
1.52527e-15	0.513029	0.703	0.551	2.97367e-11	Ptx3 Cap	Pias2
2.45186e-15	0.512989	0.688	0.567	4.78014e-11	Ptx3 Cap	Arhgap23
3.99595e-19	0.511731	1	0.998	7.7905e-15	Ptx3 Cap	Zbtb20
1.91203e-17	0.511591	0.692	0.617	3.7277e-13	Ptx3 Cap	Zfp292
1.89762e-18	0.511587	0.96	0.957	3.69959e-14	Ptx3 Cap	Elk3
7.63753e-15	0.511308	0.377	0.19	1.48901e-10	Ptx3 Cap	Rps6ka2
6.70289e-13	0.511306	0.525	0.326	1.3068e-08	Ptx3 Cap	Scai
3.50905e-18	0.511048	0.304	0.144	6.84124e-14	Ptx3 Cap	A830082K12Rik
5.02158e-17	0.510035	0.938	0.901	9.79006e-13	Ptx3 Cap	Rbpms
4.27822e-12	0.509169	0.337	0.177	8.34081e-08	Ptx3 Cap	1110051M20Rik
4.93242e-12	0.508723	0.475	0.32	9.61625e-08	Ptx3 Cap	Copg2
1.92216e-16	0.508382	0.764	0.643	3.74743e-12	Ptx3 Cap	Atf7
1.14802e-10	0.507906	0.29	0.138	2.23818e-06	Ptx3 Cap	4933406I18Rik
7.78852e-21	0.506789	0.598	0.504	1.51845e-16	Ptx3 Cap	Tbc1d9b
7.04437e-14	0.506684	0.457	0.32	1.37337e-09	Ptx3 Cap	Bbs9
3.86885e-11	0.506624	0.837	0.742	7.54272e-07	Ptx3 Cap	Nr3c2
2.98524e-14	0.506459	0.641	0.561	5.82002e-10	Ptx3 Cap	Cdkal1
7.75761e-15	0.50591	0.464	0.309	1.51242e-10	Ptx3 Cap	R3hcc1l
5.41563e-20	0.505188	0.801	0.683	1.05583e-15	Ptx3 Cap	Smg1
9.90047e-16	0.504209	0.565	0.408	1.9302e-11	Ptx3 Cap	Tbck
1.10293e-13	0.504166	0.562	0.431	2.15028e-09	Ptx3 Cap	Klhl3
1.29986e-20	0.503976	0.786	0.714	2.53421e-16	Ptx3 Cap	Tnks2
1.79859e-19	0.503276	0.641	0.548	3.50653e-15	Ptx3 Cap	Gigyf2
3.94938e-10	0.501497	0.978	0.932	7.6997e-06	Ptx3 Cap	Pitpnc1
4.25941e-18	0.50089	0.714	0.598	8.30415e-14	Ptx3 Cap	Sfswap
1.19697e-11	0.50064	0.457	0.333	2.33361e-07	Ptx3 Cap	Sil1
6.15078e-30	0.500447	0.286	0.043	1.19916e-25	Ptx3 Cap	Ifitm10
7.4191e-14	0.500445	0.551	0.366	1.44643e-09	Ptx3 Cap	Sik2
1.76071e-18	0.500227	0.739	0.642	3.43267e-14	Ptx3 Cap	Ehmt1
5.37715e-17	0.499116	0.25	0.077	1.04833e-12	Ptx3 Cap	Ddx60
6.69944e-13	0.499111	0.533	0.364	1.30612e-08	Ptx3 Cap	Abl2
3.38961e-18	0.498975	0.583	0.436	6.60839e-14	Ptx3 Cap	Zfp532
1.56674e-12	0.498369	0.522	0.355	3.05451e-08	Ptx3 Cap	Akap10
8.28518e-16	0.498192	0.605	0.486	1.61528e-11	Ptx3 Cap	Rnf169
1.36874e-17	0.49785	0.924	0.891	2.6685e-13	Ptx3 Cap	Baz2b
7.71209e-18	0.497342	0.67	0.491	1.50355e-13	Ptx3 Cap	Ccnt2
4.01096e-20	0.496615	0.424	0.2	7.81976e-16	Ptx3 Cap	Tmco4
1.70274e-18	0.494448	0.891	0.825	3.31967e-14	Ptx3 Cap	Phf20l1
3.44849e-13	0.494206	0.601	0.45	6.72318e-09	Ptx3 Cap	Abi2
1.86326e-15	0.493498	0.775	0.743	3.6326e-11	Ptx3 Cap	Nrip1
3.99519e-13	0.493083	0.703	0.605	7.78901e-09	Ptx3 Cap	Psme4
5.28975e-18	0.492604	0.855	0.779	1.03129e-13	Ptx3 Cap	4932438A13Rik
2.55006e-15	0.491533	0.504	0.367	4.9716e-11	Ptx3 Cap	Myo18a
1.38622e-12	0.491398	0.645	0.56	2.70257e-08	Ptx3 Cap	Sh3d19
2.32293e-21	0.490898	0.293	0.073	4.52879e-17	Ptx3 Cap	Sema7a
4.60289e-10	0.49039	0.464	0.306	8.97379e-06	Ptx3 Cap	Trpc3
8.73236e-16	0.489836	0.598	0.499	1.70246e-11	Ptx3 Cap	Kat2b
5.22361e-14	0.489369	0.75	0.614	1.01839e-09	Ptx3 Cap	Usp24
8.25685e-19	0.489038	0.732	0.608	1.60976e-14	Ptx3 Cap	Itsn1
2.87716e-13	0.489023	0.841	0.855	5.6093e-09	Ptx3 Cap	Plcb4
1.48881e-12	0.488958	0.518	0.331	2.90258e-08	Ptx3 Cap	Fam219a
1.51601e-12	0.488421	0.583	0.452	2.95561e-08	Ptx3 Cap	Nrf1
6.4295e-16	0.487852	0.964	0.947	1.25349e-11	Ptx3 Cap	Qk
8.98991e-16	0.487297	0.656	0.53	1.75267e-11	Ptx3 Cap	Nlk
4.43341e-19	0.486696	0.348	0.118	8.64337e-15	Ptx3 Cap	Dipk1b
1.24298e-08	0.486266	0.924	0.92	0.000242331	Ptx3 Cap	Ube2e2
2.96896e-10	0.48619	0.862	0.865	5.78828e-06	Ptx3 Cap	Tmtc1
1.12496e-13	0.486138	0.652	0.512	2.19322e-09	Ptx3 Cap	Ptbp2
1.59871e-15	0.486123	0.482	0.275	3.11685e-11	Ptx3 Cap	Rhobtb1
3.20975e-18	0.48607	0.605	0.474	6.25773e-14	Ptx3 Cap	Rbm33
9.09934e-16	0.485699	0.446	0.261	1.77401e-11	Ptx3 Cap	Zfp710
2.56606e-11	0.485445	0.645	0.452	5.0028e-07	Ptx3 Cap	Nav1
9.4333e-14	0.485323	0.605	0.485	1.83912e-09	Ptx3 Cap	Dph6
2.6147e-19	0.485174	0.837	0.818	5.09761e-15	Ptx3 Cap	Exoc6b
5.00856e-13	0.48476	0.641	0.519	9.76469e-09	Ptx3 Cap	Herc4
1.40182e-09	0.484582	0.373	0.206	2.73299e-05	Ptx3 Cap	Trerf1
3.46328e-15	0.484153	0.739	0.618	6.75201e-11	Ptx3 Cap	Pear1
3.50204e-16	0.48415	0.772	0.665	6.82758e-12	Ptx3 Cap	R3hdm1
6.16628e-14	0.483522	0.496	0.267	1.20218e-09	Ptx3 Cap	Gm21541
4.61337e-14	0.48351	0.779	0.727	8.99422e-10	Ptx3 Cap	Cnot4
1.40166e-13	0.483114	0.652	0.536	2.73267e-09	Ptx3 Cap	Fars2
4.95889e-14	0.482685	0.42	0.285	9.66784e-10	Ptx3 Cap	E130307A14Rik
2.73838e-12	0.482634	0.888	0.838	5.33875e-08	Ptx3 Cap	Msrb3
3.81354e-16	0.48244	0.844	0.753	7.43487e-12	Ptx3 Cap	Map3k3
7.03025e-13	0.481787	0.859	0.779	1.37062e-08	Ptx3 Cap	Smarca2
2.10471e-16	0.481411	0.634	0.457	4.10334e-12	Ptx3 Cap	Micu2
4.42374e-17	0.480671	0.808	0.734	8.62453e-13	Ptx3 Cap	Zfp148
4.92518e-15	0.48006	0.764	0.691	9.60213e-11	Ptx3 Cap	Vps13b
2.45178e-15	0.479919	0.518	0.304	4.78e-11	Ptx3 Cap	Snapc3
1.7852e-15	0.479898	0.518	0.393	3.48044e-11	Ptx3 Cap	Pou2f1
3.14937e-13	0.479834	0.533	0.405	6.14002e-09	Ptx3 Cap	Fbxl20
7.26996e-12	0.479659	0.464	0.268	1.41735e-07	Ptx3 Cap	Ntn4
1.22092e-17	0.478029	0.63	0.531	2.38031e-13	Ptx3 Cap	Cpsf6
4.43109e-11	0.477502	0.815	0.777	8.63885e-07	Ptx3 Cap	Ssbp2
2.90329e-16	0.476925	0.728	0.636	5.66026e-12	Ptx3 Cap	Chd6
3.01022e-19	0.47681	0.667	0.587	5.86872e-15	Ptx3 Cap	Gapvd1
1.77719e-14	0.476395	0.37	0.207	3.46482e-10	Ptx3 Cap	Zfp618
1.63275e-11	0.475779	0.616	0.553	3.1832e-07	Ptx3 Cap	Mcu
9.03931e-12	0.475634	0.656	0.578	1.7623e-07	Ptx3 Cap	Babam2
1.85743e-17	0.47563	0.873	0.826	3.62125e-13	Ptx3 Cap	Ash1l
1.25418e-11	0.475091	0.457	0.326	2.44515e-07	Ptx3 Cap	Zbtb46
7.49169e-14	0.474851	0.714	0.641	1.46058e-09	Ptx3 Cap	Fchsd2
4.40475e-12	0.474595	0.46	0.279	8.58749e-08	Ptx3 Cap	Mboat2
2.065e-10	0.474523	0.424	0.35	4.02592e-06	Ptx3 Cap	Cradd
6.71148e-14	0.474429	0.743	0.629	1.30847e-09	Ptx3 Cap	Sppl3
1.33166e-15	0.474204	0.543	0.319	2.5962e-11	Ptx3 Cap	Rab3gap2
1.48712e-10	0.473485	0.721	0.615	2.89929e-06	Ptx3 Cap	Sorbs1
2.35375e-10	0.473432	0.652	0.54	4.58887e-06	Ptx3 Cap	Kansl1l
4.83038e-15	0.473426	0.822	0.729	9.4173e-11	Ptx3 Cap	Myo6
3.16932e-13	0.472894	0.417	0.262	6.17891e-09	Ptx3 Cap	Frmd4a
7.21924e-15	0.472861	0.467	0.316	1.40746e-10	Ptx3 Cap	Slc38a9
9.16492e-14	0.472653	0.837	0.768	1.78679e-09	Ptx3 Cap	Pnisr
1.72291e-16	0.472373	0.656	0.46	3.35898e-12	Ptx3 Cap	Pkd2
1.13371e-15	0.471054	0.764	0.669	2.21027e-11	Ptx3 Cap	Ube3a
5.88839e-16	0.469522	0.717	0.605	1.148e-11	Ptx3 Cap	Csnk1g3
1.96385e-13	0.469256	0.572	0.405	3.82872e-09	Ptx3 Cap	Syne3
1.40384e-13	0.469077	0.554	0.428	2.73692e-09	Ptx3 Cap	Sdccag8
3.80818e-16	0.468733	0.772	0.68	7.42443e-12	Ptx3 Cap	Phf14
7.84129e-14	0.468679	0.721	0.596	1.52874e-09	Ptx3 Cap	Xrn1
4.38562e-13	0.468675	0.634	0.491	8.5502e-09	Ptx3 Cap	Setx
6.55655e-18	0.468085	0.833	0.906	1.27827e-13	Ptx3 Cap	Ly6e
7.18285e-19	0.467973	0.793	0.768	1.40037e-14	Ptx3 Cap	Gng12
1.60475e-13	0.467661	0.649	0.508	3.12862e-09	Ptx3 Cap	Sos2
1.07658e-16	0.467299	0.793	0.712	2.09891e-12	Ptx3 Cap	Gpatch8
4.58409e-14	0.46702	0.612	0.519	8.93715e-10	Ptx3 Cap	Krit1
5.13706e-11	0.466705	0.482	0.317	1.00152e-06	Ptx3 Cap	Slc4a7
3.39164e-17	0.466647	0.649	0.542	6.61235e-13	Ptx3 Cap	Npr1
4.49963e-10	0.46658	0.594	0.441	8.77249e-06	Ptx3 Cap	Rin2
6.85819e-15	0.465768	0.572	0.474	1.33707e-10	Ptx3 Cap	Tia1
4.73063e-16	0.465636	0.714	0.594	9.22283e-12	Ptx3 Cap	Apobec3
2.28694e-10	0.464029	0.645	0.572	4.45863e-06	Ptx3 Cap	Sipa1l1
1.13868e-13	0.463489	0.62	0.532	2.21997e-09	Ptx3 Cap	Exoc5
9.04068e-14	0.463484	0.649	0.499	1.76257e-09	Ptx3 Cap	Marf1
1.17333e-12	0.463373	0.685	0.568	2.28753e-08	Ptx3 Cap	Dennd1b
2.10713e-10	0.462877	0.638	0.558	4.10806e-06	Ptx3 Cap	Oxr1
1.45687e-10	0.462838	0.833	0.783	2.84032e-06	Ptx3 Cap	Rabgap1l
3.96429e-11	0.462819	0.649	0.579	7.72878e-07	Ptx3 Cap	9930021J03Rik
1.86526e-13	0.462392	0.67	0.493	3.63651e-09	Ptx3 Cap	Sipa1l3
2.01855e-13	0.460507	0.547	0.42	3.93536e-09	Ptx3 Cap	Chm
4.68745e-13	0.459996	0.641	0.51	9.13865e-09	Ptx3 Cap	Hmg20a
3.44709e-13	0.459699	0.569	0.389	6.72045e-09	Ptx3 Cap	Layn
4.96249e-19	0.459676	0.946	0.932	9.67486e-15	Ptx3 Cap	Adam10
5.93129e-15	0.457831	1	0.978	1.15636e-10	Ptx3 Cap	Mmrn1
4.50954e-14	0.457358	0.975	0.952	8.79179e-10	Ptx3 Cap	Stab1
2.52539e-16	0.457175	0.627	0.53	4.92349e-12	Ptx3 Cap	Spata6
2.35896e-10	0.457149	0.964	0.944	4.59902e-06	Ptx3 Cap	Diaph2
8.51434e-11	0.457057	0.377	0.213	1.65996e-06	Ptx3 Cap	Wdpcp
6.18574e-14	0.456274	0.438	0.279	1.20597e-09	Ptx3 Cap	Lemd3
1.1311e-10	0.456061	0.754	0.692	2.20518e-06	Ptx3 Cap	Sik3
4.65002e-14	0.455667	0.446	0.277	9.06568e-10	Ptx3 Cap	Arfgef2
3.15611e-15	0.455597	0.5	0.407	6.15315e-11	Ptx3 Cap	Mtf2
1.51601e-13	0.454804	0.507	0.31	2.95561e-09	Ptx3 Cap	Trf
3.01035e-15	0.454719	0.634	0.543	5.86898e-11	Ptx3 Cap	Usp47
7.36089e-15	0.454711	0.75	0.681	1.43508e-10	Ptx3 Cap	Ptpra
1.06572e-14	0.454423	0.982	0.967	2.07772e-10	Ptx3 Cap	Pard6g
8.86552e-13	0.454186	0.511	0.389	1.72842e-08	Ptx3 Cap	Hace1
2.23525e-15	0.454151	0.554	0.408	4.35784e-11	Ptx3 Cap	Usp33
8.53898e-11	0.454101	0.62	0.505	1.66476e-06	Ptx3 Cap	Dlc1
4.10576e-13	0.452814	0.496	0.371	8.00459e-09	Ptx3 Cap	Ttc7b
7.44203e-17	0.451426	0.565	0.455	1.4509e-12	Ptx3 Cap	Ctif
3.54735e-12	0.450357	0.609	0.492	6.91592e-08	Ptx3 Cap	Dock7
2.43796e-11	0.450002	0.83	0.773	4.75305e-07	Ptx3 Cap	Ankrd17
3.38693e-10	0.449636	0.63	0.524	6.60316e-06	Ptx3 Cap	Arhgef28
5.03412e-12	0.449451	0.793	0.751	9.81452e-08	Ptx3 Cap	Itpr1
1.12511e-12	0.449185	0.833	0.766	2.19351e-08	Ptx3 Cap	Ubn2
1.20486e-12	0.448762	0.511	0.349	2.349e-08	Ptx3 Cap	Zup1
8.43226e-10	0.448726	0.692	0.585	1.64395e-05	Ptx3 Cap	Rftn1
1.26629e-06	0.44857	0.844	0.785	0.0246875	Ptx3 Cap	Fbxl7
3.61141e-12	0.448357	0.406	0.263	7.04081e-08	Ptx3 Cap	Disc1
8.14548e-13	0.448116	0.514	0.397	1.58804e-08	Ptx3 Cap	Lrrk1
2.45974e-15	0.44803	0.786	0.741	4.79551e-11	Ptx3 Cap	Wdfy3
8.37145e-15	0.448004	0.989	0.96	1.6321e-10	Ptx3 Cap	Nr2f2
4.10105e-11	0.447145	0.471	0.336	7.99541e-07	Ptx3 Cap	Pde7a
7.4132e-14	0.446915	0.565	0.44	1.44528e-09	Ptx3 Cap	Ip6k1
3.77626e-10	0.446722	0.551	0.487	7.36219e-06	Ptx3 Cap	Ppp1r12b
2.55239e-11	0.446713	0.641	0.516	4.97614e-07	Ptx3 Cap	Man2a1
3.32563e-14	0.446546	0.688	0.614	6.48364e-10	Ptx3 Cap	Map4k2
4.40026e-13	0.446397	0.627	0.547	8.57875e-09	Ptx3 Cap	Tcf20
2.06825e-14	0.446283	0.667	0.546	4.03227e-10	Ptx3 Cap	Stx16
8.57323e-13	0.446024	0.757	0.724	1.67144e-08	Ptx3 Cap	Rsrc1
9.60288e-11	0.446016	0.819	0.795	1.87218e-06	Ptx3 Cap	Smg6
2.45167e-10	0.445145	0.743	0.629	4.77978e-06	Ptx3 Cap	Ophn1
1.14045e-06	0.44412	0.964	0.926	0.0222343	Ptx3 Cap	Mir99ahg
1.51462e-12	0.443471	0.645	0.571	2.95289e-08	Ptx3 Cap	Braf
9.87626e-18	0.443306	0.826	0.757	1.92547e-13	Ptx3 Cap	Zmynd11
1.10816e-14	0.443209	0.851	0.764	2.16046e-10	Ptx3 Cap	Arap3
4.75527e-14	0.443066	0.801	0.71	9.27088e-10	Ptx3 Cap	Celf1
2.53826e-14	0.443004	0.746	0.687	4.94859e-10	Ptx3 Cap	Ap3b1
5.6923e-08	0.442903	0.768	0.677	0.00110977	Ptx3 Cap	Reep1
2.55783e-11	0.442645	0.591	0.465	4.98674e-07	Ptx3 Cap	Ranbp9
9.79069e-15	0.442402	0.764	0.738	1.90879e-10	Ptx3 Cap	Pakap.1
1.17762e-14	0.442	0.634	0.519	2.29588e-10	Ptx3 Cap	Rhobtb3
8.61459e-17	0.441731	0.623	0.569	1.6795e-12	Ptx3 Cap	Clcn3
9.1287e-12	0.441486	0.522	0.497	1.77973e-07	Ptx3 Cap	Ncoa1
1.39994e-16	0.441427	0.674	0.543	2.72933e-12	Ptx3 Cap	Arhgap27
2.83366e-11	0.441315	0.395	0.218	5.52451e-07	Ptx3 Cap	Gm11266
1.67871e-13	0.441262	0.656	0.527	3.27282e-09	Ptx3 Cap	Map2k5
3.57302e-14	0.440999	0.572	0.416	6.96596e-10	Ptx3 Cap	Washc4
8.88939e-08	0.440167	0.478	0.35	0.00173308	Ptx3 Cap	Fign
1.93549e-19	0.439441	0.293	0.087	3.77344e-15	Ptx3 Cap	Lpar6
6.5748e-16	0.438878	0.717	0.654	1.28182e-11	Ptx3 Cap	Mob2
3.78736e-16	0.438624	0.663	0.552	7.38384e-12	Ptx3 Cap	Cnot1
9.97479e-15	0.438567	0.833	0.799	1.94469e-10	Ptx3 Cap	Zfr
4.90561e-13	0.438552	0.743	0.661	9.56398e-09	Ptx3 Cap	Fgfr1
3.80609e-14	0.437868	0.87	0.844	7.42035e-10	Ptx3 Cap	Prpf4b
1.75945e-09	0.437766	0.612	0.584	3.43022e-05	Ptx3 Cap	Rgs7bp
4.35861e-12	0.436989	0.391	0.266	8.49755e-08	Ptx3 Cap	Tmlhe
1.63123e-11	0.436691	0.431	0.325	3.18024e-07	Ptx3 Cap	Trmt9b
7.03762e-12	0.436173	0.413	0.249	1.37205e-07	Ptx3 Cap	Stk39
8.27466e-12	0.435988	0.674	0.563	1.61323e-07	Ptx3 Cap	Chd7
3.18552e-15	0.43593	0.63	0.578	6.2105e-11	Ptx3 Cap	Rnf216
1.30739e-10	0.435703	0.583	0.525	2.54888e-06	Ptx3 Cap	Nr2c2
1.31528e-12	0.435679	0.598	0.495	2.56427e-08	Ptx3 Cap	Fbxw7
1.01568e-08	0.435206	0.348	0.228	0.000198017	Ptx3 Cap	Gab3
1.08362e-14	0.43477	0.67	0.571	2.11263e-10	Ptx3 Cap	Nipsnap2
1.00059e-12	0.433973	0.54	0.363	1.95074e-08	Ptx3 Cap	Efcc1
3.93323e-14	0.433911	0.732	0.647	7.66822e-10	Ptx3 Cap	Sh2d3c
3.20881e-12	0.433613	0.75	0.746	6.2559e-08	Ptx3 Cap	Etv6
1.12697e-13	0.433279	0.725	0.614	2.19713e-09	Ptx3 Cap	Cul3
1.43581e-17	0.433104	0.899	0.873	2.79926e-13	Ptx3 Cap	Rbm25
2.75296e-10	0.432541	0.67	0.606	5.36717e-06	Ptx3 Cap	Exoc6
2.82874e-12	0.432176	0.58	0.459	5.51492e-08	Ptx3 Cap	Abcc5
3.15665e-13	0.431891	0.511	0.344	6.1542e-09	Ptx3 Cap	Vezt
3.15154e-10	0.431504	0.721	0.644	6.14425e-06	Ptx3 Cap	Zfp280d
1.17475e-13	0.431467	0.699	0.557	2.2903e-09	Ptx3 Cap	Snd1
2.13338e-13	0.431343	0.761	0.704	4.15923e-09	Ptx3 Cap	Fbxo11
4.86888e-12	0.431114	0.351	0.23	9.49237e-08	Ptx3 Cap	Prdm5
2.10454e-10	0.431019	0.326	0.229	4.10302e-06	Ptx3 Cap	4833422C13Rik
5.76583e-11	0.430941	0.63	0.509	1.12411e-06	Ptx3 Cap	Pde10a
1.68727e-10	0.430906	0.583	0.49	3.28949e-06	Ptx3 Cap	Dis3l2
2.12693e-10	0.430899	0.681	0.618	4.14666e-06	Ptx3 Cap	Dgkh
8.45569e-13	0.430579	0.605	0.529	1.64852e-08	Ptx3 Cap	Asah2
9.97886e-15	0.430399	0.221	0.062	1.94548e-10	Ptx3 Cap	Cpne7
1.03072e-09	0.430253	0.725	0.737	2.0095e-05	Ptx3 Cap	Zbtb16
8.65952e-10	0.43024	0.797	0.755	1.68826e-05	Ptx3 Cap	Tead1
4.88882e-09	0.430141	0.924	0.934	9.53124e-05	Ptx3 Cap	Dip2c
1.71146e-10	0.42992	0.623	0.537	3.33667e-06	Ptx3 Cap	Slc12a6
5.63398e-10	0.429618	0.703	0.635	1.0984e-05	Ptx3 Cap	Itpk1
2.89142e-14	0.428753	0.812	0.747	5.63711e-10	Ptx3 Cap	Abi1
8.65983e-15	0.428645	0.808	0.718	1.68832e-10	Ptx3 Cap	Zcchc14
2.54293e-10	0.428233	0.696	0.59	4.95769e-06	Ptx3 Cap	Scaf8
4.40405e-09	0.428126	0.942	0.904	8.58614e-05	Ptx3 Cap	Foxn3
2.46712e-12	0.428037	0.67	0.569	4.8099e-08	Ptx3 Cap	Nova2
1.8858e-09	0.427459	0.938	0.914	3.67655e-05	Ptx3 Cap	Mpp7
3.59736e-13	0.426832	0.514	0.429	7.01341e-09	Ptx3 Cap	Tdrd3
7.35652e-14	0.426702	0.598	0.465	1.43423e-09	Ptx3 Cap	Emilin1
1.06389e-09	0.426189	0.797	0.731	2.07415e-05	Ptx3 Cap	Abcg2
2.23836e-07	0.426049	0.301	0.162	0.0043639	Ptx3 Cap	Sorbs2
3.98263e-10	0.425979	0.417	0.264	7.76453e-06	Ptx3 Cap	Bcl6b
4.40384e-18	0.425817	0.913	0.883	8.58573e-14	Ptx3 Cap	Arglu1
4.22747e-11	0.425401	0.377	0.295	8.24188e-07	Ptx3 Cap	Umad1
1.77021e-11	0.425194	0.652	0.501	3.4512e-07	Ptx3 Cap	Dram2
1.98527e-12	0.424707	0.692	0.558	3.87049e-08	Ptx3 Cap	Map4k3
2.83579e-14	0.424652	0.873	0.834	5.52865e-10	Ptx3 Cap	Crebbp
1.50105e-12	0.424163	0.696	0.584	2.92645e-08	Ptx3 Cap	Kdm2a
4.66693e-14	0.424135	0.815	0.744	9.09864e-10	Ptx3 Cap	Pald1
2.40205e-16	0.424098	0.54	0.491	4.68304e-12	Ptx3 Cap	Ubtd1
3.89329e-08	0.42386	0.522	0.426	0.000759037	Ptx3 Cap	Trappc9
6.40078e-16	0.423621	0.576	0.494	1.2479e-11	Ptx3 Cap	Efr3a
5.73533e-17	0.423292	0.167	0.023	1.11816e-12	Ptx3 Cap	Tmem132d
1.71009e-10	0.423195	0.587	0.505	3.33399e-06	Ptx3 Cap	Cspp1
8.00511e-12	0.422826	0.558	0.483	1.56068e-07	Ptx3 Cap	Rcor1
4.92259e-11	0.422096	0.87	0.866	9.59709e-07	Ptx3 Cap	Sgms1
4.5819e-13	0.42199	0.616	0.492	8.93288e-09	Ptx3 Cap	Arhgap12
1.25955e-09	0.419961	0.739	0.686	2.45561e-05	Ptx3 Cap	Mia3
7.07123e-18	0.419929	0.192	0.03	1.37861e-13	Ptx3 Cap	Col26a1
1.98123e-12	0.419681	0.696	0.61	3.86261e-08	Ptx3 Cap	Pik3ca
9.35615e-12	0.419671	0.866	0.809	1.82408e-07	Ptx3 Cap	Nckap1
1.03039e-12	0.419603	0.993	0.989	2.00884e-08	Ptx3 Cap	Dock9
8.89927e-12	0.41935	0.496	0.37	1.735e-07	Ptx3 Cap	Mgat4a
5.23336e-13	0.41921	0.598	0.53	1.0203e-08	Ptx3 Cap	Mnat1
4.25884e-10	0.419078	0.685	0.614	8.30303e-06	Ptx3 Cap	Plpp3
1.35661e-15	0.418235	0.351	0.15	2.64485e-11	Ptx3 Cap	Plau
1.33745e-12	0.4172	0.572	0.445	2.60749e-08	Ptx3 Cap	Vps54
3.96245e-07	0.417144	0.514	0.409	0.00772519	Ptx3 Cap	Supt3
6.14321e-11	0.416479	0.565	0.457	1.19768e-06	Ptx3 Cap	1110059E24Rik
1.06061e-12	0.416063	0.601	0.503	2.06776e-08	Ptx3 Cap	Mysm1
2.23277e-15	0.415782	0.518	0.412	4.35301e-11	Ptx3 Cap	Ankfy1
1.81725e-06	0.415205	0.225	0.139	0.0354291	Ptx3 Cap	Hsf3
5.00424e-14	0.414765	0.373	0.291	9.75627e-10	Ptx3 Cap	Sec22a
3.31481e-11	0.414371	0.587	0.405	6.46255e-07	Ptx3 Cap	Nfatc3
2.5317e-13	0.414027	0.674	0.567	4.9358e-09	Ptx3 Cap	Ncoa3
4.1607e-17	0.413991	0.801	0.786	8.1117e-13	Ptx3 Cap	Pum2
2.9118e-10	0.41369	0.5	0.379	5.67684e-06	Ptx3 Cap	Samhd1
2.09121e-09	0.413245	0.728	0.656	4.07702e-05	Ptx3 Cap	Rev3l
9.71812e-10	0.412875	0.475	0.342	1.89465e-05	Ptx3 Cap	Spred1
7.02676e-10	0.412871	0.496	0.348	1.36994e-05	Ptx3 Cap	Tent4b
4.63815e-12	0.412746	0.478	0.373	9.04255e-08	Ptx3 Cap	Fbxw4
4.46237e-11	0.412295	0.438	0.274	8.69983e-07	Ptx3 Cap	Ripor3
2.6121e-11	0.411801	0.587	0.457	5.09255e-07	Ptx3 Cap	Zfyve9
1.58404e-13	0.411797	0.489	0.415	3.08824e-09	Ptx3 Cap	Rfx7
1.21676e-11	0.411708	0.605	0.533	2.37219e-07	Ptx3 Cap	Atxn7
8.67908e-14	0.411458	0.493	0.376	1.69207e-09	Ptx3 Cap	Spopl
2.90423e-10	0.41143	0.605	0.563	5.66208e-06	Ptx3 Cap	Bcl2l1
3.0759e-13	0.411018	0.449	0.253	5.99678e-09	Ptx3 Cap	Zdhhc1
6.20972e-13	0.41099	0.38	0.255	1.21065e-08	Ptx3 Cap	Plekhg5
2.11228e-13	0.410908	0.728	0.652	4.1181e-09	Ptx3 Cap	Ppp6r3
5.52402e-15	0.41031	0.449	0.27	1.07696e-10	Ptx3 Cap	Gm20559
1.64595e-11	0.41014	0.565	0.491	3.20894e-07	Ptx3 Cap	Senp7
6.78351e-16	0.409995	0.362	0.198	1.32251e-11	Ptx3 Cap	Ift80
1.98111e-12	0.409333	0.58	0.394	3.86237e-08	Ptx3 Cap	Phc3
3.9885e-12	0.409266	0.496	0.339	7.77598e-08	Ptx3 Cap	Trip4
7.85201e-12	0.409176	0.732	0.694	1.53083e-07	Ptx3 Cap	Tut4
1.67446e-09	0.409028	0.612	0.577	3.26454e-05	Ptx3 Cap	Cntln
1.11186e-08	0.408554	0.92	0.969	0.000216769	Ptx3 Cap	Selenop
3.46536e-10	0.408229	0.196	0.06	6.75606e-06	Ptx3 Cap	Tox3
1.5375e-08	0.407971	0.558	0.463	0.00029975	Ptx3 Cap	Phkb
2.16638e-10	0.407759	0.46	0.317	4.22357e-06	Ptx3 Cap	Ccdc88c
2.62989e-15	0.407687	0.859	0.889	5.12723e-11	Ptx3 Cap	Afdn
2.62384e-12	0.407399	0.728	0.635	5.11544e-08	Ptx3 Cap	Upf2
4.42261e-15	0.407018	0.699	0.674	8.62232e-11	Ptx3 Cap	Eif4g3
2.8678e-13	0.406871	0.71	0.627	5.59107e-09	Ptx3 Cap	Tlk2
1.41209e-11	0.406565	0.855	0.854	2.75301e-07	Ptx3 Cap	Galnt1
1.81894e-13	0.406304	0.736	0.701	3.54621e-09	Ptx3 Cap	Zfp644
5.40479e-12	0.405693	0.859	0.785	1.05372e-07	Ptx3 Cap	Kif1b
1.11948e-07	0.405546	0.518	0.429	0.00218253	Ptx3 Cap	Elp4
1.84629e-11	0.405484	0.62	0.502	3.59953e-07	Ptx3 Cap	Taf15
2.7241e-12	0.405187	0.714	0.658	5.31091e-08	Ptx3 Cap	Ano6
7.97312e-14	0.404901	0.58	0.504	1.55444e-09	Ptx3 Cap	Vps41
8.37349e-13	0.404737	0.58	0.444	1.6325e-08	Ptx3 Cap	Tnfaip8l1
5.56087e-13	0.40452	0.957	0.931	1.08415e-08	Ptx3 Cap	Kdr
1.05308e-12	0.40444	0.409	0.243	2.05309e-08	Ptx3 Cap	Lncppara
4.60765e-13	0.403966	0.594	0.506	8.98307e-09	Ptx3 Cap	Dennd4c
9.70466e-13	0.403601	0.721	0.674	1.89202e-08	Ptx3 Cap	Gatad2b
8.89716e-08	0.403434	0.377	0.28	0.00173459	Ptx3 Cap	Gm16685
1.2593e-12	0.403348	0.797	0.743	2.45514e-08	Ptx3 Cap	Med13l
8.53736e-11	0.403298	0.511	0.359	1.66444e-06	Ptx3 Cap	Dcaf5
8.29183e-14	0.402629	0.917	0.89	1.61658e-09	Ptx3 Cap	Arhgef12
8.51553e-08	0.402069	0.819	0.779	0.00166019	Ptx3 Cap	Ube2h
1.61395e-10	0.401394	0.703	0.629	3.14656e-06	Ptx3 Cap	Cep350
8.32418e-08	0.401308	0.308	0.181	0.00162288	Ptx3 Cap	Slc22a23
2.5979e-14	0.401003	0.275	0.112	5.06487e-10	Ptx3 Cap	Lacc1
6.65448e-12	0.400482	0.793	0.791	1.29736e-07	Ptx3 Cap	St3gal6
3.87547e-20	0.399627	0.196	0.027	7.55562e-16	Ptx3 Cap	Adamtsl2
4.4339e-13	0.398098	0.736	0.655	8.64433e-09	Ptx3 Cap	Plcg1
4.36453e-07	0.397606	0.525	0.43	0.00850908	Ptx3 Cap	Eml6
2.06603e-15	0.397546	0.772	0.728	4.02793e-11	Ptx3 Cap	Ap2a2
4.18782e-11	0.397508	0.395	0.307	8.16458e-07	Ptx3 Cap	Cbfa2t2
4.50618e-14	0.397258	0.54	0.402	8.78524e-10	Ptx3 Cap	Arhgef11
1.22312e-10	0.397221	0.42	0.31	2.3846e-06	Ptx3 Cap	Asb3
1.17255e-12	0.396819	0.681	0.637	2.28599e-08	Ptx3 Cap	Rabgap1
9.18096e-13	0.396489	0.627	0.577	1.78992e-08	Ptx3 Cap	Cdc42se2
4.32855e-11	0.396141	0.551	0.485	8.43895e-07	Ptx3 Cap	Usp6nl
1.37525e-13	0.39598	0.63	0.607	2.6812e-09	Ptx3 Cap	Hpcal1
2.53315e-15	0.395958	0.514	0.411	4.93863e-11	Ptx3 Cap	Pcmtd2
3.48769e-15	0.395855	0.833	0.812	6.79961e-11	Ptx3 Cap	Add1
1.07692e-12	0.395713	0.699	0.647	2.09957e-08	Ptx3 Cap	Cuedc1
4.72847e-12	0.395072	0.775	0.742	9.21862e-08	Ptx3 Cap	Ctnnd1
7.81416e-10	0.39504	0.598	0.474	1.52345e-05	Ptx3 Cap	Asxl2
1.21941e-07	0.394596	0.612	0.532	0.00237736	Ptx3 Cap	Fkbp5
2.00487e-13	0.394319	0.775	0.727	3.90869e-09	Ptx3 Cap	Top2b
1.78612e-10	0.394186	0.688	0.578	3.48222e-06	Ptx3 Cap	Cop1
5.82478e-12	0.393888	0.627	0.531	1.1356e-07	Ptx3 Cap	Helz
1.74442e-07	0.393787	0.366	0.274	0.00340091	Ptx3 Cap	Sh3rf1
8.69604e-09	0.393575	0.301	0.15	0.000169538	Ptx3 Cap	Cyp4b1
7.37932e-07	0.393362	0.413	0.31	0.0143867	Ptx3 Cap	Ankrd44
9.14913e-10	0.393254	0.504	0.371	1.78371e-05	Ptx3 Cap	Frs2
2.68913e-09	0.393187	0.511	0.421	5.24272e-05	Ptx3 Cap	Taf3
1.48097e-11	0.393088	0.783	0.715	2.8873e-07	Ptx3 Cap	Acap2
1.0297e-09	0.392954	0.424	0.317	2.0075e-05	Ptx3 Cap	Sgce
1.08761e-10	0.39285	0.449	0.337	2.12041e-06	Ptx3 Cap	Tmem241
1.75285e-12	0.392786	0.507	0.378	3.41735e-08	Ptx3 Cap	4833420G17Rik
8.23181e-11	0.392568	0.837	0.791	1.60487e-06	Ptx3 Cap	2900026A02Rik
1.09415e-10	0.392225	0.525	0.431	2.13315e-06	Ptx3 Cap	Abl1
8.73089e-11	0.391937	0.775	0.714	1.70218e-06	Ptx3 Cap	Phactr2
7.41002e-09	0.391895	0.688	0.617	0.000144466	Ptx3 Cap	Kdm6a
1.1035e-10	0.391557	0.583	0.53	2.15138e-06	Ptx3 Cap	Dnmt3a
1.49647e-07	0.391317	0.558	0.438	0.00291752	Ptx3 Cap	Rasgrp2
2.14793e-09	0.391247	0.859	0.804	4.18761e-05	Ptx3 Cap	Farp1
3.7489e-11	0.391192	0.471	0.36	7.30886e-07	Ptx3 Cap	Srbd1
9.64429e-16	0.391189	0.779	0.748	1.88025e-11	Ptx3 Cap	Cdc42bpb
1.39225e-09	0.391079	0.696	0.612	2.71433e-05	Ptx3 Cap	Bbx
8.54927e-11	0.390857	0.822	0.789	1.66677e-06	Ptx3 Cap	Ptk2
2.57605e-20	0.390791	0.797	0.862	5.02227e-16	Ptx3 Cap	Rnase4
1.97635e-15	0.390602	0.75	0.694	3.8531e-11	Ptx3 Cap	Smad4
6.51319e-12	0.390573	0.721	0.658	1.26981e-07	Ptx3 Cap	Cnot6l
1.30757e-12	0.390495	0.529	0.362	2.54924e-08	Ptx3 Cap	Serinc5
1.14865e-10	0.390459	0.659	0.573	2.23942e-06	Ptx3 Cap	Rsf1
1.14905e-13	0.390389	0.359	0.191	2.24019e-09	Ptx3 Cap	Dgke
7.81922e-11	0.390125	0.475	0.388	1.52444e-06	Ptx3 Cap	Ankrd10
3.64637e-07	0.389895	0.616	0.529	0.00710896	Ptx3 Cap	Lrba
7.20199e-09	0.389784	0.764	0.707	0.00014041	Ptx3 Cap	Ralgapa1
4.60188e-10	0.389672	0.409	0.296	8.97183e-06	Ptx3 Cap	Slc23a2
1.83353e-06	0.388307	0.304	0.209	0.0357466	Ptx3 Cap	A730081D07Rik
5.42449e-10	0.387637	0.475	0.368	1.05756e-05	Ptx3 Cap	Thada
8.35377e-15	0.387515	0.225	0.057	1.62865e-10	Ptx3 Cap	Ltb
3.85103e-12	0.387294	0.522	0.408	7.50798e-08	Ptx3 Cap	Exoc2
8.46459e-13	0.387278	0.746	0.688	1.65026e-08	Ptx3 Cap	Wdr33
2.66802e-11	0.38686	0.783	0.733	5.20157e-07	Ptx3 Cap	Herc1
3.95359e-11	0.386598	0.62	0.5	7.70792e-07	Ptx3 Cap	Ap1g1
1.56858e-10	0.386378	0.685	0.602	3.0581e-06	Ptx3 Cap	Fam168a
2.6828e-08	0.386243	0.417	0.308	0.000523039	Ptx3 Cap	Invs
1.72293e-17	0.385395	0.268	0.073	3.35902e-13	Ptx3 Cap	Clca2
3.19567e-15	0.385172	0.576	0.532	6.23028e-11	Ptx3 Cap	Zzef1
2.88064e-13	0.384808	0.536	0.465	5.61609e-09	Ptx3 Cap	Eri3
6.23007e-11	0.384737	0.297	0.17	1.21461e-06	Ptx3 Cap	Nceh1
1.34548e-09	0.384618	0.79	0.681	2.62314e-05	Ptx3 Cap	Kmt2a
4.81023e-10	0.384527	0.301	0.182	9.37803e-06	Ptx3 Cap	Parp14
3.38024e-10	0.384508	0.71	0.607	6.59011e-06	Ptx3 Cap	Uhrf2
3.91615e-14	0.384465	0.681	0.695	7.63492e-10	Ptx3 Cap	Epn2
1.87988e-11	0.384347	0.391	0.253	3.66502e-07	Ptx3 Cap	Tmem260
2.1677e-13	0.384326	0.522	0.417	4.22614e-09	Ptx3 Cap	Ssbp3
1.77005e-09	0.384212	0.275	0.172	3.4509e-05	Ptx3 Cap	Ift88
1.05079e-19	0.384208	0.196	0.026	2.04861e-15	Ptx3 Cap	Gm32067
2.93227e-11	0.384084	0.547	0.432	5.71676e-07	Ptx3 Cap	4930503L19Rik
1.88587e-10	0.383824	0.54	0.445	3.67669e-06	Ptx3 Cap	Paxbp1
4.21291e-11	0.38363	0.594	0.543	8.2135e-07	Ptx3 Cap	Golga4
9.65804e-12	0.382241	0.457	0.296	1.88293e-07	Ptx3 Cap	Zfp236
9.05942e-12	0.382144	0.754	0.743	1.76622e-07	Ptx3 Cap	Ttc3
3.83538e-12	0.38206	0.732	0.675	7.47747e-08	Ptx3 Cap	Rbm26
5.05358e-13	0.38167	0.493	0.359	9.85245e-09	Ptx3 Cap	Smap2
1.05908e-11	0.38165	0.572	0.509	2.06477e-07	Ptx3 Cap	Creb1
5.46293e-09	0.381645	0.772	0.695	0.000106505	Ptx3 Cap	Mtmr12
3.9312e-11	0.38154	0.641	0.583	7.66426e-07	Ptx3 Cap	Kdm4c
1.84465e-08	0.381292	0.438	0.316	0.000359632	Ptx3 Cap	Sclt1
2.36902e-11	0.381264	0.402	0.28	4.61864e-07	Ptx3 Cap	Ppp6r2
3.31428e-13	0.381203	0.377	0.257	6.46152e-09	Ptx3 Cap	Myo9b
1.21152e-11	0.380971	0.667	0.55	2.36198e-07	Ptx3 Cap	Taok2
4.94551e-11	0.380627	0.42	0.353	9.64177e-07	Ptx3 Cap	Ggct
7.25002e-10	0.380585	0.848	0.853	1.41346e-05	Ptx3 Cap	Map4
9.52562e-11	0.380432	0.736	0.707	1.85712e-06	Ptx3 Cap	Cdk12
5.33052e-10	0.37986	0.101	0.018	1.03924e-05	Ptx3 Cap	Neto1
1.57746e-13	0.379745	0.674	0.585	3.07542e-09	Ptx3 Cap	Tnrc18
7.7824e-12	0.379164	0.67	0.638	1.51726e-07	Ptx3 Cap	Pds5b
2.15049e-07	0.378408	0.732	0.637	0.0041926	Ptx3 Cap	Dip2b
3.84264e-07	0.378146	0.714	0.665	0.00749161	Ptx3 Cap	Ulk2
1.76084e-22	0.378044	0.268	0.051	3.43294e-18	Ptx3 Cap	Lrrn2
9.6293e-09	0.377922	0.402	0.297	0.000187733	Ptx3 Cap	Rnf217
1.9477e-07	0.377858	0.109	0.038	0.00379724	Ptx3 Cap	Fcer1g
7.60527e-10	0.377085	0.522	0.427	1.48272e-05	Ptx3 Cap	Armh3
4.02902e-10	0.377065	0.696	0.621	7.85497e-06	Ptx3 Cap	Arid2
1.07445e-06	0.377002	0.543	0.525	0.0209475	Ptx3 Cap	Cadps2
5.52551e-08	0.376872	0.348	0.25	0.00107725	Ptx3 Cap	Tbc1d30
1.05215e-08	0.376645	0.449	0.267	0.000205127	Ptx3 Cap	Slco2b1
4.71915e-11	0.376526	0.504	0.399	9.20046e-07	Ptx3 Cap	Xpo6
1.71891e-14	0.376276	0.736	0.713	3.35119e-10	Ptx3 Cap	Lnpep
4.76137e-13	0.376112	0.569	0.418	9.28277e-09	Ptx3 Cap	Ctnnbl1
4.49993e-11	0.37601	0.764	0.732	8.77307e-07	Ptx3 Cap	Grb10
9.99009e-13	0.37518	0.851	0.831	1.94767e-08	Ptx3 Cap	Mycbp2
2.34173e-09	0.375158	0.42	0.342	4.56544e-05	Ptx3 Cap	Pmepa1
2.58965e-12	0.374986	0.772	0.714	5.04878e-08	Ptx3 Cap	Prrc2b
7.59582e-10	0.37431	0.659	0.589	1.48088e-05	Ptx3 Cap	Baz1b
2.76879e-09	0.373872	0.812	0.819	5.39804e-05	Ptx3 Cap	Pacsin2
7.7212e-09	0.372668	0.67	0.571	0.000150533	Ptx3 Cap	Chst15
4.65262e-08	0.372534	0.514	0.373	0.000907074	Ptx3 Cap	C77080
5.80415e-09	0.37246	0.703	0.642	0.000113158	Ptx3 Cap	Gmfg
4.19987e-10	0.372256	0.591	0.517	8.18807e-06	Ptx3 Cap	5031425E22Rik
4.38654e-08	0.371964	0.319	0.17	0.0008552	Ptx3 Cap	Nexn
1.47925e-06	0.371843	0.746	0.691	0.0288395	Ptx3 Cap	Ypel2
4.88395e-08	0.37181	0.435	0.351	0.000952175	Ptx3 Cap	Tasor2
2.96372e-08	0.371591	0.899	0.853	0.000577806	Ptx3 Cap	Setd5
2.59249e-10	0.371576	0.841	0.81	5.05432e-06	Ptx3 Cap	Pcmtd1
1.88309e-08	0.371317	0.536	0.469	0.000367127	Ptx3 Cap	Tbc1d12
3.64174e-08	0.370566	0.341	0.194	0.000709994	Ptx3 Cap	Mettl15
1.21891e-09	0.370335	0.855	0.819	2.37639e-05	Ptx3 Cap	Pkn2
1.26148e-10	0.370064	0.859	0.821	2.45938e-06	Ptx3 Cap	Ddx17
1.44439e-10	0.369986	0.572	0.532	2.81598e-06	Ptx3 Cap	Fer
2.40894e-06	0.369975	0.63	0.584	0.0469646	Ptx3 Cap	Atrnl1
5.34941e-10	0.369948	0.558	0.53	1.04292e-05	Ptx3 Cap	Trappc8
3.93728e-08	0.369765	0.362	0.283	0.000767612	Ptx3 Cap	Scfd2
6.54164e-12	0.369584	0.732	0.689	1.27536e-07	Ptx3 Cap	Ets2
3.74342e-10	0.369555	0.717	0.644	7.29816e-06	Ptx3 Cap	Evi5
2.04828e-09	0.368866	0.543	0.452	3.99333e-05	Ptx3 Cap	Phf20
1.35792e-08	0.36881	0.478	0.405	0.00026474	Ptx3 Cap	Gfod2
3.72421e-09	0.368227	0.551	0.532	7.26071e-05	Ptx3 Cap	Map1b
1.35171e-10	0.368161	0.464	0.371	2.63528e-06	Ptx3 Cap	Armc8
1.62531e-10	0.367765	0.757	0.707	3.1687e-06	Ptx3 Cap	Ccnl2
6.33879e-08	0.367695	0.308	0.19	0.00123581	Ptx3 Cap	Znrf3
2.5469e-11	0.367555	0.261	0.113	4.96543e-07	Ptx3 Cap	Boc
2.38315e-11	0.36733	0.417	0.266	4.64619e-07	Ptx3 Cap	Tulp3
3.00517e-13	0.367277	0.736	0.657	5.85889e-09	Ptx3 Cap	Gtf2i
3.63942e-09	0.367047	0.645	0.578	7.09541e-05	Ptx3 Cap	Jarid2
1.63967e-10	0.366738	0.514	0.389	3.19669e-06	Ptx3 Cap	Smc5
1.45279e-10	0.366015	0.413	0.299	2.83236e-06	Ptx3 Cap	Mrtfa
2.39645e-12	0.365895	0.772	0.722	4.67213e-08	Ptx3 Cap	Snx9
8.17187e-11	0.365608	0.257	0.106	1.59319e-06	Ptx3 Cap	Galnt15
2.30979e-08	0.364678	0.504	0.468	0.000450317	Ptx3 Cap	Xrcc4
5.53245e-08	0.364594	0.536	0.443	0.00107861	Ptx3 Cap	Map3k20
5.36893e-13	0.36425	0.757	0.739	1.04673e-08	Ptx3 Cap	Rbm5
6.84482e-14	0.364111	0.649	0.401	1.33447e-09	Ptx3 Cap	Malt1
2.02768e-09	0.364111	0.529	0.43	3.95317e-05	Ptx3 Cap	Pibf1
1.85587e-11	0.364033	0.696	0.636	3.61821e-07	Ptx3 Cap	Phf3
3.96049e-10	0.364016	0.486	0.473	7.72136e-06	Ptx3 Cap	Sgcd
1.41979e-10	0.363467	0.96	0.955	2.76801e-06	Ptx3 Cap	Dst
2.76418e-10	0.362987	0.54	0.496	5.38905e-06	Ptx3 Cap	Dennd3
1.91111e-08	0.362881	0.38	0.267	0.00037259	Ptx3 Cap	Rab31
1.77172e-09	0.361959	0.438	0.348	3.45414e-05	Ptx3 Cap	Lyst
6.09914e-12	0.361597	0.21	0.074	1.18909e-07	Ptx3 Cap	Shc3
1.51024e-09	0.36141	0.359	0.232	2.94436e-05	Ptx3 Cap	Plekhg3
2.89143e-08	0.361406	0.428	0.308	0.000563714	Ptx3 Cap	Man1c1
7.51835e-12	0.361283	0.275	0.107	1.46578e-07	Ptx3 Cap	Sh3kbp1
4.94793e-09	0.361256	0.543	0.466	9.64648e-05	Ptx3 Cap	Hibadh
8.9025e-10	0.361168	0.609	0.515	1.73563e-05	Ptx3 Cap	Zdhhc17
1.4625e-10	0.361032	0.696	0.606	2.85129e-06	Ptx3 Cap	Zfc3h1
2.4791e-10	0.360678	0.493	0.414	4.83326e-06	Ptx3 Cap	Slc17a5
3.27167e-10	0.360263	0.424	0.283	6.37845e-06	Ptx3 Cap	Vsig10
5.15533e-08	0.360098	0.692	0.604	0.00100508	Ptx3 Cap	Ccar1
4.17084e-11	0.360073	0.591	0.534	8.13146e-07	Ptx3 Cap	Tet3
2.44554e-06	0.359942	0.301	0.201	0.0476783	Ptx3 Cap	Gm15261
9.07068e-10	0.359813	0.812	0.739	1.76842e-05	Ptx3 Cap	Scaf11
3.82298e-18	0.358776	0.181	0.031	7.45328e-14	Ptx3 Cap	Exoc3l2
3.59918e-10	0.357935	0.717	0.66	7.01696e-06	Ptx3 Cap	Erc1
7.6743e-11	0.357915	0.71	0.624	1.49618e-06	Ptx3 Cap	Ino80d
1.53039e-11	0.357567	0.598	0.514	2.98365e-07	Ptx3 Cap	Mdm4
1.64033e-07	0.357288	0.71	0.689	0.00319798	Ptx3 Cap	Celf2
1.82612e-10	0.356923	0.145	0.036	3.56021e-06	Ptx3 Cap	Bnc2
4.48056e-11	0.356247	0.406	0.278	8.7353e-07	Ptx3 Cap	Wdr20
2.2161e-13	0.355285	0.917	0.832	4.32051e-09	Ptx3 Cap	Apc
3.80305e-11	0.355252	0.413	0.31	7.41443e-07	Ptx3 Cap	Mtif2
1.22666e-08	0.355058	0.678	0.624	0.000239149	Ptx3 Cap	Arfgef1
4.50428e-10	0.354989	0.612	0.555	8.78155e-06	Ptx3 Cap	Zranb1
5.50685e-09	0.354881	0.406	0.253	0.000107361	Ptx3 Cap	1810008I18Rik
2.1407e-07	0.354852	0.384	0.361	0.00417351	Ptx3 Cap	Upp2
6.5534e-10	0.354781	0.406	0.247	1.27765e-05	Ptx3 Cap	Myo5b
8.34712e-09	0.354428	0.659	0.592	0.000162736	Ptx3 Cap	Stx8
4.0292e-09	0.354361	0.848	0.854	7.85532e-05	Ptx3 Cap	Hip1
1.09147e-08	0.354353	0.272	0.151	0.000212793	Ptx3 Cap	Ftx
5.45333e-12	0.354106	0.134	0.03	1.06318e-07	Ptx3 Cap	AA467197
4.58198e-12	0.353991	0.322	0.201	8.93303e-08	Ptx3 Cap	Txndc16
1.01052e-10	0.353818	0.591	0.515	1.9701e-06	Ptx3 Cap	Abca3
2.99291e-12	0.353469	0.467	0.364	5.83497e-08	Ptx3 Cap	Dpy19l4
9.86913e-08	0.353401	0.815	0.79	0.00192409	Ptx3 Cap	Nr3c1
2.02641e-12	0.353024	0.609	0.595	3.95068e-08	Ptx3 Cap	Rnf38
5.83365e-12	0.353008	0.533	0.457	1.13733e-07	Ptx3 Cap	Rab11fip5
6.83527e-14	0.352729	0.315	0.126	1.3326e-09	Ptx3 Cap	Tspan15
4.46582e-08	0.352131	0.663	0.619	0.000870655	Ptx3 Cap	Kat6b
4.63959e-11	0.352101	0.536	0.406	9.04535e-07	Ptx3 Cap	Rptor
3.65736e-08	0.351648	0.587	0.531	0.00071304	Ptx3 Cap	Dnm1l
6.99659e-11	0.35158	0.58	0.492	1.36406e-06	Ptx3 Cap	Clasp1
1.98453e-10	0.351288	0.837	0.841	3.86904e-06	Ptx3 Cap	Kmt2e
1.22613e-09	0.351156	0.402	0.3	2.39046e-05	Ptx3 Cap	Atp6v0a1
4.06391e-08	0.350994	0.428	0.33	0.0007923	Ptx3 Cap	Ttc17
4.08189e-10	0.35096	0.337	0.228	7.95805e-06	Ptx3 Cap	Tmem175
3.27728e-11	0.350795	0.783	0.751	6.38938e-07	Ptx3 Cap	Itsn2
5.17671e-10	0.350266	0.355	0.239	1.00925e-05	Ptx3 Cap	Ttpa
1.0222e-08	0.350085	0.264	0.168	0.000199287	Ptx3 Cap	Glis1
1.26067e-07	0.349852	0.558	0.475	0.0024578	Ptx3 Cap	Cdk19
1.60464e-08	0.349466	0.431	0.335	0.00031284	Ptx3 Cap	Dop1a
4.31164e-07	0.348462	0.692	0.653	0.00840597	Ptx3 Cap	Larp4b
4.58048e-10	0.348269	0.348	0.177	8.9301e-06	Ptx3 Cap	Rab27a
8.69756e-11	0.348149	0.699	0.656	1.69568e-06	Ptx3 Cap	Ythdf3
7.60667e-11	0.347979	0.62	0.545	1.483e-06	Ptx3 Cap	Dnajc7
1.05146e-09	0.347931	0.652	0.57	2.04992e-05	Ptx3 Cap	Btaf1
1.31458e-07	0.347868	0.395	0.382	0.00256291	Ptx3 Cap	Pacs1
1.01951e-09	0.347169	0.558	0.483	1.98763e-05	Ptx3 Cap	Cept1
6.65803e-09	0.347119	0.663	0.604	0.000129805	Ptx3 Cap	Svil
7.07492e-08	0.346887	0.438	0.372	0.00137933	Ptx3 Cap	Fam49b
7.08051e-09	0.346885	0.46	0.422	0.000138042	Ptx3 Cap	Lepr
9.23243e-12	0.346876	0.417	0.305	1.79996e-07	Ptx3 Cap	Samd9l
9.00356e-09	0.346796	0.275	0.346	0.000175533	Ptx3 Cap	Xist
1.78233e-08	0.346672	0.623	0.524	0.000347483	Ptx3 Cap	Rbms2
1.17812e-09	0.346462	0.504	0.447	2.29687e-05	Ptx3 Cap	Rnf144a
2.51298e-08	0.346415	0.71	0.635	0.000489931	Ptx3 Cap	Smc4
3.6421e-09	0.346392	0.467	0.368	7.10063e-05	Ptx3 Cap	Gpatch2
7.67661e-08	0.345858	0.551	0.421	0.00149663	Ptx3 Cap	Cplane1
5.11579e-09	0.344937	0.67	0.642	9.97375e-05	Ptx3 Cap	Cyp20a1
4.20753e-11	0.344919	0.583	0.526	8.203e-07	Ptx3 Cap	Rc3h2
9.64791e-10	0.344366	0.457	0.406	1.88096e-05	Ptx3 Cap	Itm2a
4.4206e-09	0.344157	0.862	0.836	8.6184e-05	Ptx3 Cap	Sgk3
4.34442e-07	0.343534	0.793	0.743	0.00846988	Ptx3 Cap	Stk3
4.17095e-07	0.343526	0.475	0.399	0.00813168	Ptx3 Cap	Tnfaip8l3
1.62108e-09	0.343134	0.725	0.658	3.16047e-05	Ptx3 Cap	Setd2
3.68094e-08	0.342259	0.623	0.52	0.000717635	Ptx3 Cap	Crybg3
8.34498e-12	0.34109	0.431	0.279	1.62694e-07	Ptx3 Cap	Gprc5c
3.30378e-11	0.34091	0.696	0.566	6.44104e-07	Ptx3 Cap	Ccm2l
2.09155e-11	0.340626	0.446	0.287	4.07768e-07	Ptx3 Cap	Lpcat1
1.35628e-10	0.340515	0.449	0.369	2.6442e-06	Ptx3 Cap	Orc4
9.05124e-09	0.340214	0.435	0.283	0.000176463	Ptx3 Cap	Ncoa5
1.8978e-10	0.340064	0.337	0.216	3.69994e-06	Ptx3 Cap	Cep162
2.12254e-06	0.340015	0.63	0.536	0.041381	Ptx3 Cap	Foxo3
9.93642e-10	0.339472	0.504	0.365	1.9372e-05	Ptx3 Cap	Gpr107
9.8522e-11	0.339242	0.391	0.267	1.92079e-06	Ptx3 Cap	Tbc1d19
3.17276e-09	0.33896	0.547	0.437	6.1856e-05	Ptx3 Cap	Sigmar1
1.59802e-09	0.338889	0.645	0.615	3.11549e-05	Ptx3 Cap	Skap2
1.63398e-07	0.338732	0.315	0.186	0.00318561	Ptx3 Cap	Shld2
1.44113e-11	0.338611	0.685	0.654	2.80963e-07	Ptx3 Cap	Klc1
4.50452e-11	0.338378	0.525	0.44	8.78202e-07	Ptx3 Cap	Pbxip1
1.94808e-14	0.337779	0.525	0.498	3.79798e-10	Ptx3 Cap	Ggta1
3.82307e-10	0.33771	0.551	0.449	7.45345e-06	Ptx3 Cap	Gimap8
1.8144e-09	0.337605	0.598	0.526	3.53735e-05	Ptx3 Cap	Ppp3cb
1.10124e-07	0.337597	0.877	0.891	0.00214697	Ptx3 Cap	Arhgap31
3.67981e-07	0.337487	0.522	0.399	0.00717416	Ptx3 Cap	9930111J21Rik2
5.32858e-10	0.337343	0.764	0.713	1.03886e-05	Ptx3 Cap	Pcm1
1.95443e-09	0.33712	0.359	0.244	3.81035e-05	Ptx3 Cap	Bicra
2.86371e-07	0.336662	0.446	0.356	0.0055831	Ptx3 Cap	Bmt2
2.92494e-09	0.336492	0.732	0.671	5.70246e-05	Ptx3 Cap	Zmynd8
2.84177e-10	0.336278	0.728	0.675	5.54032e-06	Ptx3 Cap	Epc1
1.07754e-08	0.335794	0.612	0.479	0.000210077	Ptx3 Cap	Dpp8
2.42835e-08	0.335471	0.417	0.329	0.000473431	Ptx3 Cap	Nfyc
2.27312e-07	0.335327	0.663	0.609	0.00443168	Ptx3 Cap	Ccdc88a
4.42411e-10	0.334764	0.732	0.658	8.62525e-06	Ptx3 Cap	Tacc1
2.47544e-10	0.334732	0.391	0.24	4.82611e-06	Ptx3 Cap	Plaat3
4.94154e-09	0.334573	0.359	0.26	9.63403e-05	Ptx3 Cap	Mbtps2
3.10545e-07	0.334212	0.236	0.135	0.00605438	Ptx3 Cap	Jazf1
2.74313e-07	0.334094	0.75	0.69	0.00534801	Ptx3 Cap	Ggnbp2
7.17575e-07	0.334066	0.301	0.213	0.0139899	Ptx3 Cap	Iqsec2
2.16868e-11	0.334014	0.786	0.787	4.22805e-07	Ptx3 Cap	Taok1
3.03637e-10	0.333785	0.583	0.518	5.9197e-06	Ptx3 Cap	Ppp4r3a
6.81049e-08	0.333554	0.446	0.387	0.00132777	Ptx3 Cap	Aftph
5.65465e-08	0.333466	0.721	0.675	0.00110243	Ptx3 Cap	Chchd3
3.40411e-09	0.333435	0.453	0.312	6.63665e-05	Ptx3 Cap	Arhgef15
5.95499e-09	0.333265	0.268	0.129	0.000116098	Ptx3 Cap	Zdhhc15
1.52511e-09	0.332899	0.833	0.787	2.97335e-05	Ptx3 Cap	Trip12
9.28471e-13	0.33248	0.38	0.341	1.81015e-08	Ptx3 Cap	Pikfyve
5.54784e-13	0.332417	0.732	0.709	1.08161e-08	Ptx3 Cap	Thra
2.86347e-11	0.332406	0.761	0.727	5.58262e-07	Ptx3 Cap	Arhgef1
8.52271e-09	0.332115	0.612	0.555	0.000166159	Ptx3 Cap	Fbxw11
3.86631e-09	0.331918	0.388	0.233	7.53775e-05	Ptx3 Cap	Patj
2.03887e-07	0.331723	0.554	0.492	0.00397499	Ptx3 Cap	Pcnx
3.48498e-07	0.331658	0.641	0.612	0.00679432	Ptx3 Cap	Myo9a
5.87587e-10	0.33158	0.29	0.216	1.14556e-05	Ptx3 Cap	Ttll5
4.91141e-09	0.331191	0.446	0.295	9.57529e-05	Ptx3 Cap	Eya3
1.18824e-08	0.331029	0.522	0.419	0.000231659	Ptx3 Cap	Akap11
6.42587e-09	0.330653	0.504	0.415	0.000125279	Ptx3 Cap	Limk2
3.43505e-08	0.330588	0.543	0.405	0.000669698	Ptx3 Cap	Stxbp5
1.17741e-07	0.330584	0.457	0.368	0.00229549	Ptx3 Cap	Sec24a
1.17949e-08	0.330077	0.395	0.274	0.000229953	Ptx3 Cap	Lrig2
9.01849e-08	0.32943	0.815	0.739	0.00175824	Ptx3 Cap	Trpm7
2.62038e-08	0.329138	0.63	0.607	0.000510868	Ptx3 Cap	Tjp2
1.75539e-09	0.328934	0.804	0.787	3.4223e-05	Ptx3 Cap	Glg1
2.67882e-09	0.328852	0.275	0.148	5.22263e-05	Ptx3 Cap	Pml
1.09738e-07	0.328818	0.431	0.335	0.00213946	Ptx3 Cap	Firre
7.26196e-09	0.328438	0.489	0.424	0.000141579	Ptx3 Cap	Rprd2
3.96805e-09	0.328419	0.428	0.256	7.73611e-05	Ptx3 Cap	Gnai1
5.4547e-09	0.328411	0.475	0.3	0.000106345	Ptx3 Cap	Cotl1
1.63131e-12	0.328322	0.257	0.12	3.1804e-08	Ptx3 Cap	Prr5l
4.15641e-08	0.328236	0.366	0.245	0.000810334	Ptx3 Cap	Pitpnm2
1.60225e-08	0.327044	0.547	0.414	0.000312376	Ptx3 Cap	Ralgapb
1.73054e-08	0.327008	0.399	0.289	0.000337385	Ptx3 Cap	Xpo4
1.42966e-07	0.326965	0.54	0.447	0.00278726	Ptx3 Cap	Gcc2
9.96518e-09	0.326643	0.326	0.229	0.000194281	Ptx3 Cap	Dzip3
2.00247e-08	0.326395	0.775	0.779	0.000390401	Ptx3 Cap	Smurf2
2.04749e-06	0.325604	0.714	0.647	0.0399178	Ptx3 Cap	Dennd6a
2.13377e-10	0.325556	0.431	0.314	4.15999e-06	Ptx3 Cap	Slc25a27
1.05532e-08	0.325258	0.569	0.477	0.000205745	Ptx3 Cap	Ylpm1
4.33054e-07	0.325007	0.33	0.235	0.00844282	Ptx3 Cap	Sfmbt1
4.00717e-09	0.324585	0.583	0.541	7.81238e-05	Ptx3 Cap	Rufy3
5.32056e-08	0.324385	0.409	0.32	0.0010373	Ptx3 Cap	Foxj3
6.1418e-08	0.324357	0.656	0.564	0.00119741	Ptx3 Cap	Pias1
2.87735e-09	0.324079	0.558	0.531	5.60968e-05	Ptx3 Cap	Ncoa6
1.51106e-08	0.323799	0.33	0.218	0.000294596	Ptx3 Cap	Stxbp4
1.88714e-09	0.32378	0.775	0.704	3.67917e-05	Ptx3 Cap	Erg
1.12999e-07	0.32359	0.464	0.415	0.00220304	Ptx3 Cap	Tcerg1
3.99889e-09	0.323382	0.518	0.407	7.79624e-05	Ptx3 Cap	Med15
1.50638e-08	0.323179	0.297	0.174	0.000293685	Ptx3 Cap	Trim23
2.64728e-10	0.322964	0.942	0.95	5.16115e-06	Ptx3 Cap	Lims1
4.52266e-09	0.322679	0.286	0.192	8.81738e-05	Ptx3 Cap	Galk2
2.14651e-09	0.322658	0.873	0.882	4.18484e-05	Ptx3 Cap	Tbx1
2.5467e-11	0.322463	0.507	0.492	4.96505e-07	Ptx3 Cap	Rab28
2.9606e-11	0.322169	0.746	0.731	5.77199e-07	Ptx3 Cap	Acin1
6.11307e-09	0.322168	0.83	0.796	0.00011918	Ptx3 Cap	Bptf
1.37743e-07	0.321871	0.576	0.509	0.00268544	Ptx3 Cap	Filip1
1.93485e-07	0.321446	0.29	0.166	0.00377218	Ptx3 Cap	D130040H23Rik
1.87821e-09	0.321354	0.38	0.352	3.66176e-05	Ptx3 Cap	Phf6
2.59203e-09	0.32124	0.362	0.22	5.05342e-05	Ptx3 Cap	Hoxa3
8.30663e-09	0.320903	0.562	0.49	0.000161946	Ptx3 Cap	Srcap
5.06012e-09	0.320868	0.406	0.269	9.86521e-05	Ptx3 Cap	Nid2
3.50294e-09	0.320683	0.696	0.603	6.82932e-05	Ptx3 Cap	Fam120a
2.39601e-08	0.320617	0.659	0.635	0.000467127	Ptx3 Cap	Slmap
1.1698e-07	0.32036	0.743	0.711	0.00228064	Ptx3 Cap	Golgb1
4.45597e-07	0.319796	0.572	0.525	0.00868735	Ptx3 Cap	Tom1l2
6.50403e-07	0.319539	0.569	0.499	0.0126802	Ptx3 Cap	Acvr1
1.81771e-10	0.319258	0.891	0.892	3.54381e-06	Ptx3 Cap	Usp34
7.88922e-07	0.31924	0.71	0.613	0.0153808	Ptx3 Cap	Apaf1
6.9612e-09	0.318975	0.543	0.528	0.000135716	Ptx3 Cap	Mark2
4.45703e-15	0.318917	0.199	0.046	8.68942e-11	Ptx3 Cap	Etv1
1.29553e-08	0.318659	0.906	0.871	0.000252577	Ptx3 Cap	Ncor1
1.00392e-08	0.318522	0.551	0.445	0.000195723	Ptx3 Cap	Ppp4r1
1.72653e-08	0.31837	0.319	0.265	0.000336605	Ptx3 Cap	Cnrip1
7.42261e-09	0.317769	0.877	0.89	0.000144711	Ptx3 Cap	Mbnl1
5.88374e-08	0.317355	0.736	0.718	0.00114709	Ptx3 Cap	Srpk2
1.87347e-06	0.317194	0.38	0.263	0.0365251	Ptx3 Cap	Herc6
2.78347e-07	0.317174	0.351	0.292	0.00542666	Ptx3 Cap	Fam135a
1.35794e-16	0.316931	0.254	0.073	2.64744e-12	Ptx3 Cap	Prex1
9.08594e-07	0.316592	0.264	0.14	0.017714	Ptx3 Cap	Megf11
1.14815e-07	0.316506	0.348	0.257	0.00223844	Ptx3 Cap	Arntl
5.95479e-09	0.316424	0.409	0.277	0.000116095	Ptx3 Cap	Plekhm3
1.46884e-08	0.316108	0.859	0.847	0.000286366	Ptx3 Cap	Fbln5
2.95803e-08	0.315931	0.547	0.477	0.000576697	Ptx3 Cap	Crtc3
2.37149e-08	0.315853	0.826	0.779	0.000462346	Ptx3 Cap	Afap1l1
7.79626e-09	0.315841	0.46	0.332	0.000151996	Ptx3 Cap	Rai1
1.18647e-16	0.315733	0.772	0.883	2.31313e-12	Ptx3 Cap	Ndufc2
1.0104e-07	0.315615	0.928	0.929	0.00196987	Ptx3 Cap	Sntb2
3.65741e-07	0.3155	0.623	0.537	0.00713048	Ptx3 Cap	Cwf19l2
1.98526e-06	0.315199	0.507	0.426	0.0387047	Ptx3 Cap	Tmem135
2.63987e-08	0.315035	0.236	0.11	0.00051467	Ptx3 Cap	C530008M17Rik
5.73872e-07	0.314762	0.453	0.369	0.0111882	Ptx3 Cap	Anks1
7.1266e-08	0.314559	0.659	0.615	0.0013894	Ptx3 Cap	Rsbn1l
4.1858e-08	0.313893	0.236	0.164	0.000816063	Ptx3 Cap	Cpeb3
5.70398e-11	0.313871	0.236	0.084	1.11205e-06	Ptx3 Cap	Ccdc122
7.02917e-09	0.313371	0.576	0.561	0.000137041	Ptx3 Cap	Rmnd5a
5.09012e-07	0.313263	0.859	0.836	0.0099237	Ptx3 Cap	Snrnp70
1.29738e-09	0.313105	0.496	0.465	2.52938e-05	Ptx3 Cap	Rmdn1
1.06525e-06	0.312934	0.196	0.112	0.0207681	Ptx3 Cap	Bicd1
3.77009e-11	0.312833	0.594	0.528	7.35017e-07	Ptx3 Cap	Pkn1
2.44961e-08	0.312601	0.558	0.516	0.000477575	Ptx3 Cap	Itfg1
2.48743e-11	0.312351	0.221	0.082	4.8495e-07	Ptx3 Cap	Cxadr
4.63161e-07	0.312326	0.482	0.37	0.00902979	Ptx3 Cap	Fkbp15
4.64981e-07	0.311866	0.341	0.25	0.00906526	Ptx3 Cap	Slc16a2
2.03203e-07	0.311685	0.373	0.421	0.00396165	Ptx3 Cap	Airn
2.92428e-09	0.3116	0.373	0.259	5.70119e-05	Ptx3 Cap	Zfp160
2.38012e-06	0.311409	0.594	0.51	0.0464029	Ptx3 Cap	Rb1
1.67839e-07	0.311312	0.37	0.248	0.00327219	Ptx3 Cap	Lnx2
9.7028e-10	0.311254	0.583	0.691	1.89166e-05	Ptx3 Cap	Ghr
1.73426e-10	0.311115	0.377	0.295	3.38111e-06	Ptx3 Cap	Tet2
5.21312e-08	0.310724	0.779	0.751	0.00101635	Ptx3 Cap	Stag2
3.03477e-09	0.310631	0.207	0.097	5.91658e-05	Ptx3 Cap	Smad3
6.58453e-09	0.310348	0.391	0.271	0.000128372	Ptx3 Cap	Ahdc1
5.1521e-07	0.310309	0.384	0.33	0.0100445	Ptx3 Cap	Nt5dc1
1.53266e-09	0.310095	0.37	0.265	2.98807e-05	Ptx3 Cap	Rcbtb1
1.61119e-09	0.310012	0.67	0.6	3.14117e-05	Ptx3 Cap	Kmt5b
3.95966e-08	0.309889	0.366	0.279	0.000771974	Ptx3 Cap	Fam193b
1.69533e-08	0.309622	0.322	0.227	0.000330521	Ptx3 Cap	Pign
2.26452e-08	0.309077	0.493	0.432	0.00044149	Ptx3 Cap	Hectd4
4.98066e-09	0.309021	0.674	0.641	9.7103e-05	Ptx3 Cap	Sbno1
2.99268e-10	0.308773	0.634	0.631	5.83453e-06	Ptx3 Cap	Plod1
2.19291e-08	0.308053	0.54	0.453	0.000427529	Ptx3 Cap	Vps13c
1.20042e-07	0.307537	0.225	0.107	0.00234035	Ptx3 Cap	Rtn1
4.42179e-07	0.307144	0.464	0.376	0.00862072	Ptx3 Cap	Zfp182
1.5732e-07	0.306739	0.63	0.576	0.00306711	Ptx3 Cap	Zmym2
3.13446e-08	0.30641	0.467	0.411	0.000611095	Ptx3 Cap	Cdyl
1.04831e-07	0.306275	0.529	0.455	0.00204379	Ptx3 Cap	Igsf3
5.90986e-08	0.306014	0.464	0.414	0.00115219	Ptx3 Cap	Spats2l
1.45779e-08	0.305955	0.486	0.38	0.00028421	Ptx3 Cap	Gtf3c2
2.33635e-08	0.305937	0.62	0.578	0.000455494	Ptx3 Cap	Zc3h7a
3.99976e-09	0.305716	0.5	0.444	7.79794e-05	Ptx3 Cap	Atrn
4.40702e-08	0.305666	0.529	0.471	0.000859193	Ptx3 Cap	Xpo7
2.69938e-09	0.304997	0.351	0.254	5.2627e-05	Ptx3 Cap	Cep164
1.15906e-07	0.304949	0.659	0.603	0.00225971	Ptx3 Cap	Ppp2r5e
1.09104e-12	0.304499	0.804	0.862	2.12709e-08	Ptx3 Cap	Ctsb
1.20626e-06	0.304377	0.192	0.112	0.0235173	Ptx3 Cap	Cers6
3.26309e-08	0.304282	0.62	0.578	0.000636173	Ptx3 Cap	Rictor
2.50246e-09	0.304238	0.464	0.39	4.87881e-05	Ptx3 Cap	Parg
4.30717e-10	0.304076	0.616	0.57	8.39726e-06	Ptx3 Cap	Gna12
2.07479e-06	0.30405	0.801	0.742	0.0404501	Ptx3 Cap	Ogt
2.04181e-08	0.303506	0.587	0.592	0.000398072	Ptx3 Cap	Trim24
1.25925e-09	0.303026	0.402	0.357	2.45503e-05	Ptx3 Cap	Gopc
5.72372e-08	0.302878	0.793	0.744	0.0011159	Ptx3 Cap	Irf2
2.27382e-08	0.302393	0.257	0.183	0.000443304	Ptx3 Cap	Slc35d2
9.74673e-09	0.302186	0.409	0.312	0.000190022	Ptx3 Cap	Htt
1.25415e-06	0.302143	0.355	0.278	0.0244509	Ptx3 Cap	Mpp6
1.68914e-06	0.302059	0.652	0.56	0.0329314	Ptx3 Cap	Fip1l1
7.56512e-10	0.301978	0.786	0.777	1.4749e-05	Ptx3 Cap	Pxn
3.31379e-08	0.301915	0.529	0.475	0.000646057	Ptx3 Cap	Tent2
6.98828e-07	0.301521	0.699	0.678	0.0136243	Ptx3 Cap	Akap9
3.94978e-08	0.301436	0.504	0.483	0.000770048	Ptx3 Cap	Ankib1
2.16468e-10	0.30141	0.638	0.615	4.22025e-06	Ptx3 Cap	Hexa
5.23597e-14	0.300645	0.167	0.035	1.02081e-09	Ptx3 Cap	Cd38
6.47217e-10	0.30055	0.449	0.398	1.26181e-05	Ptx3 Cap	Mau2
5.91883e-08	0.299844	0.449	0.356	0.00115394	Ptx3 Cap	Kdm5b
8.3809e-07	0.299635	0.529	0.464	0.0163394	Ptx3 Cap	Pik3c2a
1.09244e-06	0.299556	0.634	0.562	0.0212982	Ptx3 Cap	Brwd1
1.28825e-07	0.298479	0.928	0.926	0.00251157	Ptx3 Cap	Smad1
2.04088e-07	0.298319	0.417	0.338	0.00397889	Ptx3 Cap	Lats1
3.12866e-08	0.298152	0.446	0.358	0.000609963	Ptx3 Cap	Bcar1
8.58412e-08	0.297853	0.569	0.472	0.00167356	Ptx3 Cap	Chd8
9.3073e-09	0.297766	0.442	0.358	0.000181455	Ptx3 Cap	Rapgef1
6.37388e-08	0.297707	0.438	0.417	0.00124265	Ptx3 Cap	Wrn
5.04261e-07	0.2977	0.297	0.216	0.00983107	Ptx3 Cap	Dync2h1
7.70664e-08	0.297541	0.547	0.468	0.00150249	Ptx3 Cap	Nsmaf
2.69331e-08	0.29706	0.399	0.319	0.000525088	Ptx3 Cap	2510009E07Rik
1.59234e-07	0.296905	0.409	0.31	0.00310442	Ptx3 Cap	Zfyve1
8.83632e-07	0.296816	0.431	0.324	0.0172273	Ptx3 Cap	Robo4
1.00788e-08	0.296791	0.707	0.698	0.000196496	Ptx3 Cap	Cers4
2.23891e-09	0.29674	0.322	0.233	4.36499e-05	Ptx3 Cap	Smo
4.67569e-08	0.296416	0.801	0.774	0.000911573	Ptx3 Cap	Rab10
2.11904e-08	0.296262	0.272	0.164	0.000413129	Ptx3 Cap	Zmat1
3.67492e-07	0.296231	0.46	0.37	0.00716462	Ptx3 Cap	Nin
1.58635e-06	0.296157	0.304	0.257	0.0309275	Ptx3 Cap	Fam120c
9.34678e-08	0.295909	0.659	0.594	0.00182225	Ptx3 Cap	Clock
2.85976e-07	0.295041	0.489	0.361	0.00557539	Ptx3 Cap	Ube4b
1.06794e-09	0.294829	0.525	0.439	2.08206e-05	Ptx3 Cap	Mtmr2
2.95258e-10	0.294737	0.92	0.949	5.75635e-06	Ptx3 Cap	Add3
2.58457e-07	0.294678	0.413	0.336	0.00503888	Ptx3 Cap	Dym
5.06353e-08	0.294412	0.417	0.321	0.000987185	Ptx3 Cap	Rad54l2
8.5773e-09	0.29428	0.543	0.524	0.000167223	Ptx3 Cap	Fscn1
5.41609e-10	0.293799	0.775	0.798	1.05592e-05	Ptx3 Cap	Zfand6
4.31231e-10	0.293765	0.692	0.672	8.40729e-06	Ptx3 Cap	Srek1
9.50469e-07	0.293667	0.464	0.415	0.0185304	Ptx3 Cap	Ahr
2.44141e-10	0.293646	0.649	0.679	4.75977e-06	Ptx3 Cap	Desi2
3.98142e-07	0.29347	0.377	0.29	0.00776217	Ptx3 Cap	Taf1b
9.85631e-07	0.293353	0.417	0.325	0.0192159	Ptx3 Cap	Nbas
2.1565e-06	0.292609	0.395	0.339	0.0420431	Ptx3 Cap	Btrc
6.60828e-10	0.292434	0.725	0.739	1.28835e-05	Ptx3 Cap	Brd4
3.59278e-07	0.292352	0.362	0.279	0.00700447	Ptx3 Cap	Tmem161b
7.00744e-07	0.292192	0.62	0.674	0.0136617	Ptx3 Cap	Zfp423
2.39169e-07	0.292127	0.471	0.343	0.00466283	Ptx3 Cap	Yeats2
1.54304e-10	0.292034	0.63	0.597	3.0083e-06	Ptx3 Cap	Ccser2
4.90451e-09	0.291855	0.344	0.181	9.56183e-05	Ptx3 Cap	Atl1
3.71639e-07	0.291629	0.609	0.572	0.00724547	Ptx3 Cap	Scamp1
2.10818e-08	0.291612	0.623	0.618	0.00041101	Ptx3 Cap	Clasp2
1.73359e-09	0.291562	0.779	0.785	3.37981e-05	Ptx3 Cap	Prkcz
1.85086e-07	0.29096	0.29	0.196	0.00360844	Ptx3 Cap	Lrrk2
3.89376e-10	0.290653	0.678	0.646	7.59128e-06	Ptx3 Cap	Dnm2
5.54841e-07	0.290544	0.696	0.617	0.0108172	Ptx3 Cap	Wdr44
2.563e-08	0.290329	0.547	0.526	0.000499683	Ptx3 Cap	Bdp1
5.69057e-08	0.290295	0.362	0.288	0.00110943	Ptx3 Cap	Zfp280c
7.06e-09	0.289795	0.145	0.046	0.000137642	Ptx3 Cap	Exph5
9.638e-08	0.289701	0.518	0.506	0.00187902	Ptx3 Cap	Usp3
1.98575e-06	0.289617	0.645	0.6	0.0387142	Ptx3 Cap	Gbf1
1.69385e-07	0.28948	0.478	0.398	0.00330234	Ptx3 Cap	Lmtk2
5.85166e-08	0.28914	0.322	0.256	0.00114084	Ptx3 Cap	Metap1d
1.01041e-07	0.289063	0.384	0.249	0.0019699	Ptx3 Cap	2610008E11Rik
9.15942e-07	0.288941	0.272	0.185	0.0178572	Ptx3 Cap	Ccdc191
7.09154e-08	0.288832	0.565	0.491	0.00138257	Ptx3 Cap	Sirpa
9.26163e-08	0.288479	0.826	0.821	0.00180565	Ptx3 Cap	Erbin
1.63724e-10	0.288311	0.859	0.877	3.19197e-06	Ptx3 Cap	Myh9
3.06872e-07	0.287818	0.399	0.268	0.00598278	Ptx3 Cap	Depdc5
1.94473e-07	0.287449	0.554	0.454	0.00379144	Ptx3 Cap	Stx6
6.21071e-08	0.287265	0.482	0.418	0.00121084	Ptx3 Cap	Akap8l
5.14385e-09	0.287024	0.543	0.519	0.000100285	Ptx3 Cap	Phactr4
1.68064e-06	0.285926	0.58	0.512	0.0327658	Ptx3 Cap	Zzz3
5.95127e-10	0.285804	0.341	0.279	1.16026e-05	Ptx3 Cap	Zfyve16
4.68363e-08	0.285786	0.438	0.384	0.00091312	Ptx3 Cap	Phf12
7.76464e-09	0.285607	0.707	0.665	0.000151379	Ptx3 Cap	Grap
1.22091e-06	0.285225	0.243	0.132	0.0238029	Ptx3 Cap	Fam214a
8.46699e-07	0.285177	0.547	0.463	0.0165072	Ptx3 Cap	Camsap2
6.98422e-07	0.285144	0.442	0.388	0.0136164	Ptx3 Cap	Kdm3b
3.52325e-10	0.285087	0.391	0.307	6.86892e-06	Ptx3 Cap	Rarg
3.72825e-08	0.284595	0.293	0.171	0.00072686	Ptx3 Cap	Ap4e1
1.73611e-06	0.284418	0.312	0.222	0.0338472	Ptx3 Cap	Zfp322a
2.12484e-09	0.28441	0.601	0.6	4.14258e-05	Ptx3 Cap	Appl1
7.39905e-07	0.284348	0.428	0.343	0.0144252	Ptx3 Cap	AU040320
6.18298e-07	0.284095	0.536	0.44	0.0120543	Ptx3 Cap	Tnpo3
2.89578e-08	0.283544	0.576	0.526	0.000564561	Ptx3 Cap	Arid1a
2.12629e-06	0.283544	0.489	0.435	0.0414541	Ptx3 Cap	0610010F05Rik
6.59685e-08	0.283503	0.598	0.557	0.00128612	Ptx3 Cap	Prkd3
4.36155e-07	0.283468	0.576	0.537	0.00850328	Ptx3 Cap	Mga
8.23891e-07	0.283042	0.413	0.299	0.0160626	Ptx3 Cap	Cyp4f13
4.0007e-11	0.282867	0.63	0.668	7.79976e-07	Ptx3 Cap	Arhgap5
4.56309e-07	0.282859	0.337	0.302	0.0088962	Ptx3 Cap	St7
3.52287e-07	0.282763	0.272	0.149	0.00686819	Ptx3 Cap	Asb7
3.25843e-08	0.28276	0.322	0.235	0.000635264	Ptx3 Cap	Hid1
5.24102e-10	0.282307	0.605	0.594	1.02179e-05	Ptx3 Cap	Snx2
5.05698e-07	0.281894	0.652	0.575	0.00985908	Ptx3 Cap	Oga
2.19913e-07	0.28173	0.442	0.402	0.00428742	Ptx3 Cap	Msantd2
2.33736e-07	0.281501	0.207	0.136	0.00455691	Ptx3 Cap	Ddb2
4.07813e-08	0.281486	0.471	0.364	0.000795071	Ptx3 Cap	Casp7
1.36332e-08	0.281446	0.453	0.476	0.000265794	Ptx3 Cap	Micu1
1.21382e-06	0.281149	0.417	0.371	0.0236646	Ptx3 Cap	Rspry1
1.08787e-09	0.28103	0.649	0.629	2.12091e-05	Ptx3 Cap	Arrb1
7.89455e-07	0.280872	0.333	0.198	0.0153912	Ptx3 Cap	Rnf157
1.25206e-06	0.280468	0.674	0.647	0.0244101	Ptx3 Cap	March7
8.19097e-07	0.28009	0.58	0.485	0.0159691	Ptx3 Cap	Zfx
8.44184e-07	0.280019	0.761	0.739	0.0164582	Ptx3 Cap	Luc7l3
8.30288e-07	0.279869	0.543	0.469	0.0161873	Ptx3 Cap	Gnb4
2.06844e-08	0.279368	0.953	0.968	0.000403264	Ptx3 Cap	Kank3
4.81003e-07	0.279298	0.884	0.874	0.00937763	Ptx3 Cap	Cald1
2.18554e-08	0.279173	0.228	0.133	0.000426093	Ptx3 Cap	Zfp975
3.30537e-08	0.27893	0.659	0.645	0.000644416	Ptx3 Cap	Mapkap1
3.82532e-07	0.278631	0.257	0.156	0.00745784	Ptx3 Cap	Vav2
1.08117e-07	0.278402	0.373	0.24	0.00210786	Ptx3 Cap	Kif3a
6.80931e-08	0.277509	0.732	0.722	0.00132754	Ptx3 Cap	Pten
2.26669e-07	0.277446	0.312	0.192	0.00441914	Ptx3 Cap	Dcp1a
1.14827e-07	0.277132	0.569	0.475	0.00223867	Ptx3 Cap	Gns
1.45877e-06	0.277043	0.475	0.36	0.0284401	Ptx3 Cap	St7l
4.88181e-08	0.276959	0.355	0.365	0.000951758	Ptx3 Cap	Slfn3
7.49042e-10	0.276762	0.268	0.239	1.46033e-05	Ptx3 Cap	Cpped1
8.71114e-08	0.276165	0.772	0.748	0.00169832	Ptx3 Cap	Ctcf
2.14417e-08	0.276069	0.511	0.494	0.000418027	Ptx3 Cap	Pdxdc1
1.80165e-06	0.275845	0.449	0.402	0.0351249	Ptx3 Cap	Nsf
3.60198e-07	0.275655	0.634	0.573	0.00702242	Ptx3 Cap	Trpc4ap
8.51763e-10	0.275587	0.989	0.985	1.6606e-05	Ptx3 Cap	Son
9.47439e-08	0.275492	0.725	0.726	0.00184713	Ptx3 Cap	Asap2
3.22115e-08	0.27457	0.844	0.849	0.000627996	Ptx3 Cap	Gsk3b
1.38246e-08	0.274446	0.634	0.602	0.000269525	Ptx3 Cap	Fbxl3
1.07013e-07	0.274052	0.304	0.257	0.00208632	Ptx3 Cap	Reps1
1.85098e-07	0.274014	0.906	0.91	0.00360867	Ptx3 Cap	Ptpn12
3.4761e-07	0.2738	0.359	0.241	0.00677701	Ptx3 Cap	Cog3
6.05391e-07	0.2735	0.297	0.2	0.0118027	Ptx3 Cap	Eif2ak3
4.938e-11	0.273499	0.844	0.89	9.62713e-07	Ptx3 Cap	Wasf2
6.98533e-09	0.273303	0.507	0.474	0.000136186	Ptx3 Cap	Uimc1
1.85101e-06	0.273265	0.855	0.863	0.0360873	Ptx3 Cap	Klf7
4.47934e-10	0.273028	0.721	0.76	8.73293e-06	Ptx3 Cap	Pum1
1.81867e-09	0.272737	0.359	0.295	3.54568e-05	Ptx3 Cap	Pogz
5.50159e-07	0.272587	0.62	0.614	0.0107259	Ptx3 Cap	Stard8
3.54858e-08	0.272566	0.558	0.533	0.000691831	Ptx3 Cap	Gon4l
1.34064e-06	0.27245	0.322	0.223	0.0261372	Ptx3 Cap	Dnase2a
2.15991e-08	0.272432	0.775	0.767	0.000421095	Ptx3 Cap	Papola
5.33053e-07	0.27234	0.413	0.358	0.0103924	Ptx3 Cap	Otud7b
5.22921e-08	0.272115	0.649	0.609	0.00101949	Ptx3 Cap	Arnt
9.74896e-09	0.272072	0.464	0.435	0.000190066	Ptx3 Cap	Tbc1d23
3.87521e-07	0.272071	0.268	0.2	0.00755511	Ptx3 Cap	Lclat1
1.15974e-10	0.272013	0.239	0.084	2.26104e-06	Ptx3 Cap	Ltc4s
1.1594e-06	0.27184	0.536	0.456	0.0226036	Ptx3 Cap	Efna1
9.87005e-07	0.271412	0.457	0.366	0.0192427	Ptx3 Cap	Acsf2
1.11932e-06	0.270927	0.475	0.383	0.0218223	Ptx3 Cap	Ube4a
9.09149e-07	0.270898	0.841	0.833	0.0177248	Ptx3 Cap	Nsd3
1.35823e-07	0.270362	0.746	0.715	0.00264801	Ptx3 Cap	Ppp2r5c
2.71958e-07	0.27006	0.598	0.576	0.00530209	Ptx3 Cap	Tbl1xr1
9.4086e-09	0.269672	0.261	0.238	0.00018343	Ptx3 Cap	Rbm41
5.37696e-07	0.269036	0.576	0.537	0.0104829	Ptx3 Cap	Map2k4
1.84817e-07	0.268648	0.511	0.454	0.00360319	Ptx3 Cap	Baz2a
1.89218e-11	0.268273	0.685	0.741	3.68899e-07	Ptx3 Cap	Bod1l
1.79466e-17	0.268244	0.181	0.026	3.49887e-13	Ptx3 Cap	Vstm4
2.10619e-08	0.267948	0.207	0.146	0.000410623	Ptx3 Cap	Prdm11
6.70396e-07	0.267826	0.428	0.355	0.01307	Ptx3 Cap	Ints8
3.64576e-07	0.267345	0.591	0.513	0.00710778	Ptx3 Cap	Zfp871
2.80362e-09	0.266844	0.359	0.256	5.46594e-05	Ptx3 Cap	Stk4
1.28317e-09	0.266772	0.344	0.259	2.50166e-05	Ptx3 Cap	Dusp7
5.32683e-08	0.266524	0.417	0.356	0.00103852	Ptx3 Cap	Nf2
4.65562e-07	0.266499	0.775	0.756	0.00907659	Ptx3 Cap	Hectd1
2.39097e-09	0.266358	0.728	0.734	4.66144e-05	Ptx3 Cap	Sh3bgrl
1.08684e-06	0.266349	0.493	0.393	0.021189	Ptx3 Cap	Mpp1
5.44699e-08	0.266257	0.616	0.592	0.00106194	Ptx3 Cap	Zfp207
3.72546e-07	0.266226	0.384	0.35	0.00726316	Ptx3 Cap	Vkorc1l1
4.45208e-09	0.266095	0.5	0.486	8.67977e-05	Ptx3 Cap	Rab3gap1
3.70312e-08	0.265899	0.569	0.531	0.000721961	Ptx3 Cap	Dgkz
4.24866e-08	0.265604	0.902	0.957	0.000828319	Ptx3 Cap	Gpm6a
1.23981e-06	0.265545	0.692	0.642	0.0241713	Ptx3 Cap	Klf3
5.51058e-12	0.2653	0.185	0.051	1.07434e-07	Ptx3 Cap	Gm49539
3.37994e-07	0.264875	0.293	0.196	0.00658953	Ptx3 Cap	Odf2l
5.94781e-08	0.264745	0.348	0.289	0.00115959	Ptx3 Cap	Ercc6l2
6.51378e-07	0.263903	0.239	0.122	0.0126993	Ptx3 Cap	Trim14
5.21016e-07	0.263773	0.844	0.844	0.0101577	Ptx3 Cap	Mtdh
6.28775e-07	0.26371	0.359	0.323	0.0122586	Ptx3 Cap	Sec24d
9.94801e-07	0.263513	0.254	0.218	0.0193946	Ptx3 Cap	Tbc1d32
2.29126e-06	0.263414	0.551	0.48	0.0446704	Ptx3 Cap	Stx2
1.08863e-07	0.263115	0.438	0.383	0.00212239	Ptx3 Cap	Prkacb
1.92488e-07	0.263082	0.293	0.164	0.00375275	Ptx3 Cap	Dgcr8
2.10913e-07	0.262922	0.663	0.664	0.00411195	Ptx3 Cap	Tlk1
1.0347e-06	0.262793	0.344	0.275	0.0201726	Ptx3 Cap	Mfhas1
4.82528e-07	0.262695	0.486	0.404	0.00940737	Ptx3 Cap	Abcg1
1.03794e-08	0.262535	0.536	0.509	0.000202357	Ptx3 Cap	Ep300
2.03486e-10	0.262104	0.12	0.02	3.96715e-06	Ptx3 Cap	Xkr4
1.93328e-08	0.262045	0.547	0.515	0.000376912	Ptx3 Cap	Ankrd13a
2.42742e-07	0.261861	0.225	0.177	0.0047325	Ptx3 Cap	Zfp976
1.43172e-06	0.261625	0.627	0.573	0.0279128	Ptx3 Cap	Mafg
5.12666e-08	0.261347	0.217	0.183	0.000999493	Ptx3 Cap	Cd46
2.00993e-10	0.261337	0.543	0.509	3.91856e-06	Ptx3 Cap	Fkbp9
8.67803e-08	0.261311	0.25	0.146	0.00169187	Ptx3 Cap	E130102H24Rik
1.94109e-06	0.261087	0.301	0.204	0.0378436	Ptx3 Cap	Mindy4
6.45526e-08	0.260765	0.493	0.417	0.00125852	Ptx3 Cap	Ppfia1
2.79741e-07	0.259884	0.337	0.268	0.00545382	Ptx3 Cap	March8
7.12805e-13	0.259813	0.159	0.032	1.38968e-08	Ptx3 Cap	Neurl1a
7.80231e-08	0.259671	0.793	0.788	0.00152114	Ptx3 Cap	Mprip
3.61519e-07	0.259663	0.399	0.308	0.00704818	Ptx3 Cap	Cpt1a
2.1709e-06	0.259313	0.337	0.345	0.0423239	Ptx3 Cap	Gramd3
8.72283e-07	0.25893	0.587	0.549	0.017006	Ptx3 Cap	Mpzl1
2.19283e-06	0.258463	0.558	0.523	0.0427514	Ptx3 Cap	Cdc73
1.68309e-08	0.258412	0.641	0.632	0.000328135	Ptx3 Cap	Kat6a
3.23113e-08	0.258189	0.482	0.44	0.000629941	Ptx3 Cap	Yipf5
9.24335e-08	0.257583	0.504	0.422	0.00180208	Ptx3 Cap	Safb2
1.85006e-06	0.257272	0.659	0.672	0.0360689	Ptx3 Cap	Sltm
1.70631e-06	0.256855	0.232	0.161	0.0332663	Ptx3 Cap	Nubpl
7.3661e-07	0.256379	0.446	0.389	0.0143609	Ptx3 Cap	Pip5k1a
3.04726e-08	0.256334	0.232	0.122	0.000594094	Ptx3 Cap	2010315B03Rik
3.51342e-14	0.255681	0.192	0.042	6.84976e-10	Ptx3 Cap	Cracr2a
1.08108e-06	0.255574	0.279	0.154	0.0210768	Ptx3 Cap	Ttc8
4.4233e-07	0.255286	0.801	0.819	0.00862367	Ptx3 Cap	Sh3gl3
2.20402e-09	0.25524	0.808	0.821	4.29695e-05	Ptx3 Cap	Actr2
1.15434e-09	0.254624	0.333	0.357	2.25049e-05	Ptx3 Cap	Btbd10
1.87957e-06	0.254226	0.594	0.594	0.0366442	Ptx3 Cap	Elovl5
1.73762e-07	0.254062	0.569	0.51	0.00338766	Ptx3 Cap	Numa1
8.39457e-07	0.25373	0.232	0.158	0.0163661	Ptx3 Cap	Slc38a6
4.97645e-07	0.253235	0.5	0.435	0.00970209	Ptx3 Cap	Pank2
3.69007e-07	0.252924	0.649	0.649	0.00719417	Ptx3 Cap	Crebrf
4.95633e-07	0.252647	0.308	0.294	0.00966286	Ptx3 Cap	Ppm1h
3.45006e-08	0.252501	0.725	0.768	0.000672624	Ptx3 Cap	Parva
8.8399e-07	0.25247	0.38	0.296	0.0172343	Ptx3 Cap	Slc25a12
7.29386e-07	0.25158	0.362	0.281	0.0142201	Ptx3 Cap	Osbpl2
5.36868e-07	0.251257	0.279	0.2	0.0104668	Ptx3 Cap	Adar
7.67789e-07	0.251102	0.449	0.364	0.0149688	Ptx3 Cap	Ttc5
1.57738e-06	0.25048	0.261	0.212	0.0307527	Ptx3 Cap	Zfp398
1.03926e-06	0.250085	0.246	0.162	0.0202614	Ptx3 Cap	Eml1

## Sheet: Ptx3_Cap_Down
p_val	avg_log2FC	pct.1	pct.2	p_val_adj	cluster	gene
6.46611e-48	-3.05337	0.413	0.735	1.26063e-43	Ptx3 Cap	Fos
1.09412e-52	-2.70803	0.572	0.839	2.1331e-48	Ptx3 Cap	Junb
1.07178e-42	-2.63375	0.428	0.725	2.08954e-38	Ptx3 Cap	Egr1
2.77766e-32	-2.5095	0.149	0.509	5.41533e-28	Ptx3 Cap	Nts
6.0466e-61	-2.41682	0.627	0.931	1.17884e-56	Ptx3 Cap	Jun
5.41098e-44	-2.35815	0.123	0.536	1.05493e-39	Ptx3 Cap	Atf3
8.60434e-43	-2.30405	0.174	0.56	1.6775e-38	Ptx3 Cap	Fosb
8.52728e-32	-2.19372	0.156	0.522	1.66248e-27	Ptx3 Cap	Igfbp5
1.28795e-40	-2.11824	0.141	0.522	2.51098e-36	Ptx3 Cap	Adamts1
6.1635e-33	-2.10593	0.188	0.538	1.20164e-28	Ptx3 Cap	Ccn1
1.04839e-59	-2.01122	0.471	0.871	2.04394e-55	Ptx3 Cap	Klf4
2.54431e-40	-1.97543	0.188	0.565	4.96039e-36	Ptx3 Cap	Zfp36
6.11365e-61	-1.96272	0.514	0.863	1.19192e-56	Ptx3 Cap	Tm4sf1
3.52563e-39	-1.90032	0.192	0.567	6.87356e-35	Ptx3 Cap	Socs3
2.65346e-104	-1.88852	0.808	0.98	5.17319e-100	Ptx3 Cap	Vim
1.41093e-41	-1.84032	0.42	0.769	2.75076e-37	Ptx3 Cap	Ifrd1
7.92323e-50	-1.80278	0.681	0.927	1.54471e-45	Ptx3 Cap	Nfkbia
3.29726e-41	-1.64725	0.199	0.59	6.42833e-37	Ptx3 Cap	Ppp1r15a
7.51624e-45	-1.6251	0.116	0.539	1.46537e-40	Ptx3 Cap	Gadd45b
6.73641e-43	-1.6181	0.562	0.86	1.31333e-38	Ptx3 Cap	Cebpd
3.11914e-44	-1.61265	0.236	0.642	6.08107e-40	Ptx3 Cap	Dusp2
8.02179e-61	-1.60848	0.768	0.949	1.56393e-56	Ptx3 Cap	Fgl2
2.37514e-60	-1.59222	0.536	0.909	4.63058e-56	Ptx3 Cap	Apold1
8.93589e-42	-1.58231	0.105	0.509	1.74214e-37	Ptx3 Cap	Rgs16
2.58746e-46	-1.57857	0.714	0.937	5.04451e-42	Ptx3 Cap	Ubc
3.04164e-89	-1.57037	0.971	0.998	5.92998e-85	Ptx3 Cap	Fth1
2.52796e-44	-1.55932	0.761	0.95	4.92851e-40	Ptx3 Cap	Jund
2.36953e-43	-1.5593	0.71	0.862	4.61963e-39	Ptx3 Cap	Lcn2
4.02369e-67	-1.55548	0.507	0.897	7.84459e-63	Ptx3 Cap	Nsg1
4.51379e-67	-1.55167	0.283	0.797	8.80009e-63	Ptx3 Cap	Fn1
1.35653e-30	-1.53189	0.221	0.553	2.64469e-26	Ptx3 Cap	Dnajb1
1.09573e-40	-1.5274	0.616	0.874	2.13624e-36	Ptx3 Cap	Dusp1
1.63003e-39	-1.51342	0.362	0.733	3.1779e-35	Ptx3 Cap	Ier2
9.24309e-36	-1.50183	0.373	0.694	1.80203e-31	Ptx3 Cap	Cdkn1a
1.44897e-71	-1.49564	0.435	0.899	2.8249e-67	Ptx3 Cap	Emp1
1.2161e-59	-1.48518	0.543	0.898	2.37091e-55	Ptx3 Cap	Nudt4
8.3182e-33	-1.48254	0.525	0.82	1.62172e-28	Ptx3 Cap	Btg2
7.3839e-51	-1.41555	0.275	0.722	1.43957e-46	Ptx3 Cap	Cd24a
2.39798e-70	-1.41383	0.844	0.992	4.67509e-66	Ptx3 Cap	Hspa8
8.7131e-38	-1.40874	0.446	0.802	1.69871e-33	Ptx3 Cap	Hes1
7.09448e-26	-1.35343	0.67	0.841	1.38314e-21	Ptx3 Cap	Lrg1
3.48142e-81	-1.35293	0.906	0.994	6.78737e-77	Ptx3 Cap	Tmsb10
5.77365e-65	-1.34898	0.656	0.949	1.12563e-60	Ptx3 Cap	S100a6
1.61834e-63	-1.31629	0.75	0.94	3.15511e-59	Ptx3 Cap	Ifitm2
1.23907e-42	-1.31226	0.192	0.569	2.4157e-38	Ptx3 Cap	Sertad1
3.13041e-49	-1.30685	0.833	0.954	6.10305e-45	Ptx3 Cap	Ifitm3
3.37753e-24	-1.2964	0.663	0.891	6.58484e-20	Ptx3 Cap	Klf2
6.90233e-16	-1.26177	0.17	0.387	1.34568e-11	Ptx3 Cap	Ier3
6.56575e-67	-1.25754	0.757	0.967	1.28006e-62	Ptx3 Cap	S100a11
1.66294e-52	-1.25353	0.496	0.854	3.24207e-48	Ptx3 Cap	Tagln2
1.5433e-31	-1.24183	0.268	0.646	3.00882e-27	Ptx3 Cap	Stmn2
1.26483e-65	-1.23962	0.185	0.749	2.46591e-61	Ptx3 Cap	Clca3a1
1.19635e-07	-1.23374	0.127	0.255	0.0023324	Ptx3 Cap	Adm
1.62597e-56	-1.23279	0.236	0.73	3.16999e-52	Ptx3 Cap	Pdlim4
1.38913e-28	-1.23232	0.362	0.672	2.70826e-24	Ptx3 Cap	Id3
1.19459e-92	-1.22913	0.851	0.986	2.32898e-88	Ptx3 Cap	Eif1
9.37251e-50	-1.21902	0.562	0.876	1.82726e-45	Ptx3 Cap	Btg1
2.41011e-32	-1.21792	0.413	0.758	4.69875e-28	Ptx3 Cap	Crip1
2.148e-55	-1.21675	0.268	0.757	4.18773e-51	Ptx3 Cap	Serpine2
1.26353e-54	-1.19717	0.442	0.859	2.46338e-50	Ptx3 Cap	Fstl1
4.12206e-71	-1.1798	0.92	0.986	8.03638e-67	Ptx3 Cap	Cd9
8.44543e-23	-1.17566	0.438	0.709	1.64652e-18	Ptx3 Cap	Sat1
4.41232e-36	-1.1708	0.094	0.473	8.60226e-32	Ptx3 Cap	Ackr3
8.74377e-25	-1.16	0.554	0.811	1.70469e-20	Ptx3 Cap	Cebpb
1.26356e-19	-1.13069	0.101	0.35	2.46345e-15	Ptx3 Cap	Gadd45g
7.47323e-24	-1.11869	0.431	0.724	1.45698e-19	Ptx3 Cap	Plk2
3.14512e-41	-1.11424	0.859	0.976	6.13173e-37	Ptx3 Cap	H3f3b
5.84297e-34	-1.09845	0.221	0.612	1.13915e-29	Ptx3 Cap	Ednrb
4.47976e-56	-1.09075	0.844	0.986	8.73375e-52	Ptx3 Cap	Ubb
6.20586e-09	-1.0801	0.167	0.308	0.000120989	Ptx3 Cap	Fabp4
3.68358e-32	-1.07932	0.272	0.629	7.18151e-28	Ptx3 Cap	Nfkbiz
4.68513e-41	-1.06839	0.069	0.475	9.13413e-37	Ptx3 Cap	Cldn11
1.49627e-46	-1.06722	0.728	0.96	2.91713e-42	Ptx3 Cap	Actg1
1.77956e-24	-1.06605	0.576	0.814	3.46942e-20	Ptx3 Cap	Stat3
1.20188e-19	-1.05106	0.283	0.54	2.34318e-15	Ptx3 Cap	Rcan1
1.25476e-48	-1.04645	0.725	0.943	2.44629e-44	Ptx3 Cap	Anxa2
2.26131e-73	-1.04393	0.899	0.996	4.40866e-69	Ptx3 Cap	Ptma
5.85718e-45	-1.03989	0.851	0.974	1.14191e-40	Ptx3 Cap	S100a10
5.2421e-51	-1.03875	0.214	0.687	1.022e-46	Ptx3 Cap	Gm1673
2.03421e-63	-1.02947	0.877	0.991	3.9659e-59	Ptx3 Cap	Rpl41
8.11626e-11	-1.02234	0.221	0.416	1.58235e-06	Ptx3 Cap	Slc41a1
3.48855e-30	-1.02143	0.304	0.659	6.80128e-26	Ptx3 Cap	Stmn1
9.56184e-32	-1.02115	0.341	0.687	1.86418e-27	Ptx3 Cap	Sgk1
7.04494e-32	-1.02043	0.435	0.726	1.37348e-27	Ptx3 Cap	Atf4
3.49858e-14	-1.01661	0.547	0.767	6.82082e-10	Ptx3 Cap	Hspb1
7.65949e-27	-1.00891	0.076	0.371	1.49329e-22	Ptx3 Cap	Rnd1
2.97245e-26	-1.00849	0.033	0.302	5.79509e-22	Ptx3 Cap	Lsmem1
5.8977e-15	-1.00374	0.101	0.305	1.14982e-10	Ptx3 Cap	Nr4a2
5.08268e-19	-1.00347	0.072	0.316	9.9092e-15	Ptx3 Cap	Plat
1.85608e-55	-0.996387	0.862	0.99	3.61862e-51	Ptx3 Cap	Calm1
1.34705e-19	-0.995579	0.072	0.306	2.62621e-15	Ptx3 Cap	Nr4a1
1.30306e-15	-0.986611	0.101	0.303	2.54044e-11	Ptx3 Cap	Icam1
1.4713e-39	-0.985532	0.449	0.814	2.86845e-35	Ptx3 Cap	Prelp
5.1628e-11	-0.98524	0.594	0.611	1.00654e-06	Ptx3 Cap	Lyve1
1.91607e-38	-0.985225	0.667	0.936	3.73556e-34	Ptx3 Cap	Dnaja1
2.28757e-08	-0.983808	0.047	0.17	0.000445984	Ptx3 Cap	Gdf15
5.28314e-32	-0.978764	0.598	0.889	1.03e-27	Ptx3 Cap	Hsp90aa1
5.58327e-28	-0.972523	0.558	0.819	1.08851e-23	Ptx3 Cap	Pnp
8.45505e-58	-0.966751	0.906	0.986	1.6484e-53	Ptx3 Cap	Rps24
6.29076e-35	-0.966254	0.178	0.559	1.22645e-30	Ptx3 Cap	Tinagl1
1.26869e-49	-0.966224	0.725	0.948	2.47344e-45	Ptx3 Cap	Cox6c
3.29944e-52	-0.96506	0.793	0.972	6.43259e-48	Ptx3 Cap	Rps5
1.38675e-46	-0.962849	0.275	0.716	2.70361e-42	Ptx3 Cap	Csrp2
4.91882e-25	-0.960001	0.333	0.631	9.58974e-21	Ptx3 Cap	Ppp1r10
2.05306e-49	-0.95871	0.801	0.966	4.00264e-45	Ptx3 Cap	Rpl39
9.92991e-40	-0.957866	0.746	0.941	1.93593e-35	Ptx3 Cap	Rps26
1.14299e-18	-0.955331	0.051	0.281	2.22836e-14	Ptx3 Cap	Ptn
3.04611e-50	-0.948287	0.888	0.989	5.9387e-46	Ptx3 Cap	Rps20
8.87698e-61	-0.941023	0.888	0.985	1.73066e-56	Ptx3 Cap	Rpl23
3.56961e-52	-0.939766	0.862	0.981	6.95932e-48	Ptx3 Cap	Rps27
4.97224e-46	-0.939097	0.699	0.94	9.69389e-42	Ptx3 Cap	Slc25a4
1.15471e-58	-0.930896	0.913	0.99	2.25121e-54	Ptx3 Cap	Rps29
7.50728e-68	-0.929512	0.946	0.994	1.46362e-63	Ptx3 Cap	Eef1a1
1.70499e-35	-0.92839	0.87	0.968	3.32405e-31	Ptx3 Cap	Rhoj
1.25827e-57	-0.927715	0.83	0.98	2.45312e-53	Ptx3 Cap	Rps9
2.96026e-52	-0.926353	0.913	0.989	5.77133e-48	Ptx3 Cap	Rps21
2.37984e-49	-0.919902	0.848	0.983	4.63974e-45	Ptx3 Cap	Rps28
3.13801e-49	-0.917799	0.797	0.966	6.11787e-45	Ptx3 Cap	Rps16
3.11773e-35	-0.914389	0.388	0.769	6.07833e-31	Ptx3 Cap	Olfm1
5.46482e-53	-0.914019	0.87	0.986	1.06542e-48	Ptx3 Cap	Rplp1
1.15449e-53	-0.913907	0.855	0.981	2.2508e-49	Ptx3 Cap	Rpl18a
1.50036e-30	-0.912858	0.409	0.75	2.9251e-26	Ptx3 Cap	Gpx1
1.82906e-58	-0.911107	0.942	0.996	3.56594e-54	Ptx3 Cap	Tpt1
2.16668e-54	-0.910242	0.895	0.991	4.22416e-50	Ptx3 Cap	Rps8
7.7773e-26	-0.904531	0.167	0.499	1.51626e-21	Ptx3 Cap	Tiparp
5.94313e-34	-0.902023	0.946	0.982	1.15867e-29	Ptx3 Cap	Cavin2
4.53156e-23	-0.896848	0.366	0.661	8.83473e-19	Ptx3 Cap	Ier5
9.00764e-21	-0.896068	0.105	0.371	1.75613e-16	Ptx3 Cap	Nup210l
1.24137e-28	-0.89257	0.507	0.804	2.42017e-24	Ptx3 Cap	Lmna
5.34381e-27	-0.888105	0.63	0.866	1.04183e-22	Ptx3 Cap	Pnrc1
7.49933e-46	-0.887727	0.826	0.973	1.46207e-41	Ptx3 Cap	Rplp0
4.26446e-39	-0.884282	0.225	0.642	8.31399e-35	Ptx3 Cap	Maff
1.04786e-17	-0.877437	0.257	0.484	2.0429e-13	Ptx3 Cap	Irf1
3.11138e-47	-0.872295	0.837	0.98	6.06596e-43	Ptx3 Cap	Rps27a
6.04212e-53	-0.870189	0.819	0.968	1.17797e-48	Ptx3 Cap	Rpl7
1.28749e-47	-0.86129	0.783	0.967	2.51009e-43	Ptx3 Cap	Rpl18
1.99816e-46	-0.85789	0.83	0.974	3.89561e-42	Ptx3 Cap	Rps7
8.31959e-38	-0.856921	0.174	0.584	1.62199e-33	Ptx3 Cap	Chp2
4.43979e-47	-0.856746	0.819	0.981	8.65581e-43	Ptx3 Cap	Rpl30
2.01347e-47	-0.852649	0.833	0.975	3.92546e-43	Ptx3 Cap	Rpl37a
3.0078e-32	-0.84714	0.761	0.949	5.86401e-28	Ptx3 Cap	Dstn
1.05624e-45	-0.846357	0.801	0.971	2.05925e-41	Ptx3 Cap	Rps10
5.57569e-44	-0.844938	0.866	0.978	1.08704e-39	Ptx3 Cap	Rps11
5.09113e-47	-0.841812	0.859	0.984	9.92567e-43	Ptx3 Cap	Fau
1.41453e-40	-0.8404	0.822	0.966	2.75776e-36	Ptx3 Cap	Rps15a
8.66294e-15	-0.840242	0.167	0.415	1.68893e-10	Ptx3 Cap	Slc8a1
1.4076e-34	-0.839751	0.783	0.947	2.74426e-30	Ptx3 Cap	Cav1
2.57391e-18	-0.837	0.355	0.586	5.0181e-14	Ptx3 Cap	Ctla2a
1.34556e-42	-0.836107	0.815	0.97	2.62331e-38	Ptx3 Cap	Rpl10
6.58792e-46	-0.835028	0.833	0.974	1.28438e-41	Ptx3 Cap	Rpl19
2.8799e-41	-0.830375	0.79	0.96	5.61466e-37	Ptx3 Cap	Rps13
6.08152e-43	-0.827986	0.819	0.975	1.18565e-38	Ptx3 Cap	Rps14
3.86113e-45	-0.826499	0.873	0.97	7.52765e-41	Ptx3 Cap	Rps23
1.1494e-13	-0.824556	0.721	0.858	2.24087e-09	Ptx3 Cap	Tsc22d1
1.21072e-16	-0.823333	0.409	0.658	2.36042e-12	Ptx3 Cap	Thbd
1.37357e-59	-0.821121	0.902	0.996	2.67791e-55	Ptx3 Cap	Hsp90ab1
1.1474e-35	-0.821072	0.094	0.462	2.23698e-31	Ptx3 Cap	Bgn
2.02522e-49	-0.819623	0.826	0.975	3.94837e-45	Ptx3 Cap	Rpl3
2.3202e-44	-0.818589	0.855	0.983	4.52346e-40	Ptx3 Cap	Rps4x
3.35574e-49	-0.813063	0.822	0.973	6.54235e-45	Ptx3 Cap	Rps15
1.28744e-33	-0.809562	0.315	0.704	2.50999e-29	Ptx3 Cap	Tubb4b
1.033e-45	-0.808362	0.833	0.976	2.01394e-41	Ptx3 Cap	Rpl28
1.69613e-20	-0.807447	0.308	0.596	3.30677e-16	Ptx3 Cap	Pim1
1.31221e-11	-0.805751	0.221	0.429	2.55828e-07	Ptx3 Cap	Gem
3.05525e-39	-0.805196	0.815	0.978	5.95651e-35	Ptx3 Cap	Ftl1
7.66274e-41	-0.80459	0.801	0.969	1.49393e-36	Ptx3 Cap	Rpl26
5.94345e-36	-0.803314	0.804	0.964	1.15873e-31	Ptx3 Cap	Ndrg1
4.64557e-48	-0.802952	0.844	0.971	9.057e-44	Ptx3 Cap	Rplp2
8.57725e-10	-0.802944	0.333	0.53	1.67222e-05	Ptx3 Cap	Cfh
1.0673e-32	-0.801559	0.891	0.967	2.08081e-28	Ptx3 Cap	Fxyd6
2.03592e-24	-0.799292	0.529	0.804	3.96923e-20	Ptx3 Cap	Gm8797
1.43738e-43	-0.798915	0.866	0.974	2.80231e-39	Ptx3 Cap	Rpl9
6.39347e-41	-0.798759	0.877	0.978	1.24647e-36	Ptx3 Cap	Rpl35a
8.00229e-41	-0.79843	0.848	0.983	1.56013e-36	Ptx3 Cap	Rps12
7.93159e-30	-0.795935	0.88	0.954	1.54634e-25	Ptx3 Cap	Lbp
2.1794e-47	-0.795683	0.42	0.86	4.24895e-43	Ptx3 Cap	Dapk1
7.35635e-42	-0.795017	0.848	0.966	1.43419e-37	Ptx3 Cap	Rpl17
2.05506e-34	-0.794611	0.054	0.384	4.00654e-30	Ptx3 Cap	Mfap2
5.87873e-38	-0.79389	0.717	0.946	1.14612e-33	Ptx3 Cap	Rpl23a
9.49462e-30	-0.793521	0.301	0.663	1.85107e-25	Ptx3 Cap	Snhg8
2.2975e-26	-0.792904	0.022	0.28	4.4792e-22	Ptx3 Cap	Gm26802
6.38294e-18	-0.79241	0.159	0.415	1.24442e-13	Ptx3 Cap	Odc1
7.75114e-38	-0.790459	0.772	0.96	1.51116e-33	Ptx3 Cap	Rpl35
2.38566e-40	-0.784849	0.833	0.978	4.65108e-36	Ptx3 Cap	Rps3
2.81889e-39	-0.782713	0.083	0.491	5.49571e-35	Ptx3 Cap	Pdlim3
4.0897e-38	-0.780685	0.841	0.969	7.97327e-34	Ptx3 Cap	Rpl32
1.61052e-50	-0.780039	0.873	0.989	3.13988e-46	Ptx3 Cap	Ppia
4.76192e-40	-0.77953	0.848	0.973	9.28384e-36	Ptx3 Cap	Rpl34
1.0015e-42	-0.777968	0.841	0.982	1.95253e-38	Ptx3 Cap	Rpl37
5.03042e-29	-0.777858	0.554	0.826	9.80731e-25	Ptx3 Cap	H2-T23
2.07913e-42	-0.777481	0.826	0.976	4.05348e-38	Ptx3 Cap	Rps3a1
1.07787e-19	-0.775806	0.228	0.522	2.10142e-15	Ptx3 Cap	Hsph1
4.57352e-38	-0.769843	0.815	0.957	8.91654e-34	Ptx3 Cap	Rps18
1.14413e-31	-0.767574	0.225	0.601	2.23059e-27	Ptx3 Cap	Pmp22
3.51542e-40	-0.76344	0.815	0.978	6.85365e-36	Ptx3 Cap	Rps19
4.65545e-31	-0.762963	0.652	0.899	9.07627e-27	Ptx3 Cap	Arf4
7.99957e-22	-0.761912	0.493	0.767	1.5596e-17	Ptx3 Cap	Marcksl1
2.88326e-50	-0.760328	0.87	0.988	5.6212e-46	Ptx3 Cap	Rpl13
2.19351e-42	-0.760228	0.746	0.957	4.27648e-38	Ptx3 Cap	Rpl14
1.53148e-39	-0.760175	0.819	0.965	2.98578e-35	Ptx3 Cap	Rpl15
2.3065e-30	-0.759066	0.743	0.924	4.49675e-26	Ptx3 Cap	Tgm2
3.29066e-25	-0.756545	0.703	0.913	6.41546e-21	Ptx3 Cap	Tuba1a
1.19972e-34	-0.756074	0.75	0.952	2.33897e-30	Ptx3 Cap	Rpl22
1.35308e-46	-0.753624	0.801	0.982	2.63797e-42	Ptx3 Cap	Rpl13a
6.61998e-37	-0.747415	0.754	0.947	1.29063e-32	Ptx3 Cap	Rpl36a
1.62176e-39	-0.746379	0.714	0.949	3.16179e-35	Ptx3 Cap	Oaz1
1.31469e-11	-0.746085	0.594	0.744	2.56312e-07	Ptx3 Cap	Clic4
1.33265e-32	-0.744634	0.754	0.945	2.59814e-28	Ptx3 Cap	Rpl12
4.21041e-38	-0.744031	0.79	0.97	8.20862e-34	Ptx3 Cap	Chchd2
4.55769e-30	-0.743467	0.159	0.514	8.88567e-26	Ptx3 Cap	Bambi
1.28864e-41	-0.741974	0.873	0.976	2.51232e-37	Ptx3 Cap	Rpl21
2.99117e-41	-0.740002	0.764	0.96	5.83158e-37	Ptx3 Cap	Rps6
4.2798e-14	-0.738646	0.007	0.147	8.3439e-10	Ptx3 Cap	Ahsg
5.22399e-27	-0.738411	0.112	0.442	1.01847e-22	Ptx3 Cap	Comp
1.1913e-36	-0.737512	0.826	0.969	2.32256e-32	Ptx3 Cap	Rpl36
2.68717e-38	-0.736933	0.877	0.972	5.23891e-34	Ptx3 Cap	Rpl38
4.39955e-34	-0.732261	0.714	0.94	8.57737e-30	Ptx3 Cap	Rpl29
2.00052e-37	-0.731885	0.804	0.965	3.90022e-33	Ptx3 Cap	Rpl24
3.41445e-41	-0.731287	0.866	0.974	6.65681e-37	Ptx3 Cap	Rpl27a
2.97988e-36	-0.72973	0.851	0.978	5.80957e-32	Ptx3 Cap	Rps2
5.16276e-15	-0.728926	0.094	0.319	1.00653e-10	Ptx3 Cap	Postn
1.10736e-33	-0.726961	0.79	0.949	2.15891e-29	Ptx3 Cap	Uba52
1.11104e-34	-0.726685	0.663	0.92	2.16608e-30	Ptx3 Cap	Mtch1
2.75795e-27	-0.725748	0.417	0.734	5.37689e-23	Ptx3 Cap	Snu13
1.48519e-08	-0.72476	0.507	0.649	0.000289553	Ptx3 Cap	Ints6
1.60645e-15	-0.722542	0.12	0.356	3.13194e-11	Ptx3 Cap	Tgfbi
1.96912e-10	-0.721971	0.529	0.698	3.83899e-06	Ptx3 Cap	Tsc22d2
2.97622e-49	-0.721148	0.051	0.494	5.80244e-45	Ptx3 Cap	Rhou
1.7306e-24	-0.720945	0.634	0.868	3.37397e-20	Ptx3 Cap	Mcl1
4.46908e-31	-0.71938	0.812	0.95	8.71292e-27	Ptx3 Cap	Ecscr
3.81376e-16	-0.718786	0.659	0.809	7.43531e-12	Ptx3 Cap	Ccnl1
1.43723e-32	-0.718278	0.707	0.932	2.80203e-28	Ptx3 Cap	Rpl31
6.35903e-38	-0.714464	0.877	0.981	1.23976e-33	Ptx3 Cap	Rpl6
2.48492e-17	-0.71397	0.42	0.668	4.8446e-13	Ptx3 Cap	Procr
4.30732e-19	-0.71279	0.58	0.831	8.39755e-15	Ptx3 Cap	Sqstm1
4.36465e-29	-0.711269	0.732	0.929	8.50931e-25	Ptx3 Cap	Myl12a
1.30925e-26	-0.709664	0.384	0.73	2.55252e-22	Ptx3 Cap	Tmod2
6.51949e-39	-0.708774	0.822	0.971	1.27104e-34	Ptx3 Cap	Rpl5
5.33765e-32	-0.703229	0.58	0.873	1.04063e-27	Ptx3 Cap	Gm10076
1.28004e-15	-0.701973	0.67	0.862	2.49556e-11	Ptx3 Cap	Zfand5
4.71052e-26	-0.700876	0.312	0.647	9.18363e-22	Ptx3 Cap	Arhgdib
4.31425e-33	-0.698508	0.696	0.93	8.41105e-29	Ptx3 Cap	Prdx1
7.72879e-23	-0.694988	0.413	0.721	1.5068e-18	Ptx3 Cap	Pim3
7.55832e-20	-0.693487	0.754	0.929	1.47357e-15	Ptx3 Cap	Hspa5
1.14197e-35	-0.693191	0.707	0.94	2.22638e-31	Ptx3 Cap	Rpl4
4.31497e-30	-0.691168	0.656	0.909	8.41246e-26	Ptx3 Cap	Eef1b2
2.39201e-51	-0.690636	0.333	0.819	4.66346e-47	Ptx3 Cap	Pkhd1l1
6.43731e-28	-0.689661	0.67	0.902	1.25502e-23	Ptx3 Cap	Nme2
2.09701e-29	-0.685919	0.808	0.963	4.08832e-25	Ptx3 Cap	Arl4a
1.13659e-22	-0.685765	0.467	0.756	2.21589e-18	Ptx3 Cap	Dtx1
7.11902e-32	-0.685591	0.786	0.963	1.38792e-27	Ptx3 Cap	Rpl10a
6.30446e-36	-0.684751	0.833	0.974	1.22912e-31	Ptx3 Cap	Rpl11
8.91716e-38	-0.68111	0.866	0.98	1.73849e-33	Ptx3 Cap	Rpl8
3.7658e-24	-0.679261	0.478	0.757	7.3418e-20	Ptx3 Cap	Grina
4.69488e-30	-0.679165	0.739	0.942	9.15314e-26	Ptx3 Cap	Naca
5.45662e-32	-0.678342	0.717	0.941	1.06382e-27	Ptx3 Cap	Rps17
3.74417e-13	-0.676452	0.098	0.302	7.29962e-09	Ptx3 Cap	Taf4b
6.80509e-31	-0.670521	0.779	0.957	1.32672e-26	Ptx3 Cap	Serf2
4.22379e-26	-0.668859	0.188	0.538	8.23469e-22	Ptx3 Cap	Gm14964
4.03526e-24	-0.667586	0.812	0.962	7.86714e-20	Ptx3 Cap	Ppp1r2
2.71016e-30	-0.667294	0.547	0.851	5.28372e-26	Ptx3 Cap	Aldoa
7.37856e-21	-0.66646	0.348	0.631	1.43852e-16	Ptx3 Cap	Tob1
1.86314e-33	-0.666119	0.775	0.951	3.63237e-29	Ptx3 Cap	Rack1
6.04492e-27	-0.665452	0.576	0.846	1.17852e-22	Ptx3 Cap	Txn1
5.58583e-31	-0.663833	0.837	0.97	1.08901e-26	Ptx3 Cap	Myl6
2.09511e-26	-0.662665	0.413	0.744	4.08462e-22	Ptx3 Cap	Ube2s
4.15474e-27	-0.662019	0.612	0.879	8.10007e-23	Ptx3 Cap	Gngt2
2.93221e-16	-0.661957	0.116	0.337	5.71663e-12	Ptx3 Cap	Plekhg2
3.89148e-22	-0.657447	0.159	0.473	7.58683e-18	Ptx3 Cap	Lgals1
2.1564e-25	-0.650763	0.565	0.848	4.20412e-21	Ptx3 Cap	Tuba1b
2.806e-27	-0.648951	0.54	0.831	5.47058e-23	Ptx3 Cap	Atp6v0e
9.68373e-26	-0.646746	0.685	0.907	1.88794e-21	Ptx3 Cap	Eif4a1
7.16057e-24	-0.646627	0.464	0.762	1.39602e-19	Ptx3 Cap	Ehd1
1.60826e-30	-0.645006	0.783	0.948	3.13547e-26	Ptx3 Cap	Rps25
9.53942e-28	-0.644725	0.692	0.929	1.85981e-23	Ptx3 Cap	Tubb5
7.76197e-13	-0.644205	0.217	0.429	1.51327e-08	Ptx3 Cap	Sbno2
1.16285e-25	-0.642304	0.652	0.885	2.26709e-21	Ptx3 Cap	Cavin1
1.15056e-18	-0.641571	0.609	0.832	2.24314e-14	Ptx3 Cap	Nfatc1
5.71223e-28	-0.640148	0.634	0.896	1.11366e-23	Ptx3 Cap	Gas5
2.12878e-14	-0.639064	0.036	0.197	4.15027e-10	Ptx3 Cap	Pde4c
1.33626e-19	-0.638946	0.496	0.756	2.60517e-15	Ptx3 Cap	4921524J17Rik
3.63992e-32	-0.635748	0.775	0.954	7.09639e-28	Ptx3 Cap	Rpl7a
1.08906e-20	-0.634348	0.264	0.578	2.12323e-16	Ptx3 Cap	Slfn5
2.21094e-37	-0.633039	0.899	0.984	4.31046e-33	Ptx3 Cap	H3f3a
1.38555e-17	-0.628276	0.496	0.756	2.70127e-13	Ptx3 Cap	Foxp2
5.95283e-30	-0.627931	0.594	0.895	1.16056e-25	Ptx3 Cap	Eif3f
2.72765e-21	-0.627788	0.341	0.654	5.31782e-17	Ptx3 Cap	Tubb2a
2.97946e-34	-0.623342	0.953	0.997	5.80875e-30	Ptx3 Cap	Tmsb4x
2.98732e-31	-0.623261	0.663	0.927	5.82408e-27	Ptx3 Cap	Npm1
3.98811e-23	-0.621855	0.942	0.985	7.77522e-19	Ptx3 Cap	Ahnak
2.63092e-14	-0.620421	0.373	0.595	5.12924e-10	Ptx3 Cap	Kdm6b
4.02834e-21	-0.620233	0.315	0.631	7.85365e-17	Ptx3 Cap	Nasp
1.31466e-25	-0.619768	0.634	0.888	2.56306e-21	Ptx3 Cap	Uqcrh
2.28262e-28	-0.618688	0.576	0.874	4.4502e-24	Ptx3 Cap	Rpl36al
1.07743e-19	-0.618628	0.101	0.352	2.10055e-15	Ptx3 Cap	Cited2
2.1607e-24	-0.617851	0.692	0.904	4.2125e-20	Ptx3 Cap	Cav2
2.51822e-25	-0.615807	0.775	0.939	4.90952e-21	Ptx3 Cap	Cyb5a
3.00563e-26	-0.613609	0.728	0.922	5.85978e-22	Ptx3 Cap	Rpl27
9.38e-08	-0.613058	0.025	0.123	0.00182872	Ptx3 Cap	Cxcl1
1.22619e-21	-0.609646	0.547	0.814	2.39058e-17	Ptx3 Cap	Gapdh
6.15732e-31	-0.606811	0.634	0.915	1.20043e-26	Ptx3 Cap	Selenok
1.78781e-24	-0.606506	0.768	0.939	3.48552e-20	Ptx3 Cap	Dynll1
6.9126e-34	-0.606145	0.79	0.97	1.34768e-29	Ptx3 Cap	Rpsa
6.96467e-27	-0.606061	0.225	0.571	1.35783e-22	Ptx3 Cap	Lysmd2
7.25619e-15	-0.604716	0.62	0.799	1.41467e-10	Ptx3 Cap	Ddx3x
1.28702e-18	-0.603154	0.297	0.567	2.50918e-14	Ptx3 Cap	Aldh2
6.87258e-29	-0.600584	0.181	0.55	1.33988e-24	Ptx3 Cap	Aph1b
9.5348e-28	-0.600499	0.112	0.452	1.85891e-23	Ptx3 Cap	Serping1
6.01295e-23	-0.599739	0.692	0.907	1.17228e-18	Ptx3 Cap	Pabpc1
5.57322e-23	-0.599507	0.062	0.336	1.08655e-18	Ptx3 Cap	Lpl
1.56155e-16	-0.597286	0.098	0.332	3.0444e-12	Ptx3 Cap	Slco2a1
3.36004e-35	-0.595649	0.783	0.972	6.55073e-31	Ptx3 Cap	Eef2
6.88946e-18	-0.594499	0.279	0.557	1.34317e-13	Ptx3 Cap	Bhlhe40
3.66077e-25	-0.592326	0.348	0.683	7.13704e-21	Ptx3 Cap	Lmo4
2.3361e-24	-0.592209	0.591	0.866	4.55447e-20	Ptx3 Cap	Gpx4
6.28764e-11	-0.590624	0.062	0.224	1.22584e-06	Ptx3 Cap	Ccn2
1.0323e-26	-0.589965	0.091	0.412	2.01257e-22	Ptx3 Cap	Nos3
5.94015e-29	-0.588884	0.681	0.929	1.15809e-24	Ptx3 Cap	Btf3
7.50687e-18	-0.586531	0.225	0.494	1.46354e-13	Ptx3 Cap	Otud1
1.99692e-41	-0.586415	0.348	0.788	3.89319e-37	Ptx3 Cap	Cdh13
2.20124e-24	-0.584852	0.504	0.812	4.29153e-20	Ptx3 Cap	Sec61g
6.10631e-20	-0.583596	0.312	0.609	1.19049e-15	Ptx3 Cap	Azin1
8.22068e-23	-0.580607	0.489	0.784	1.6027e-18	Ptx3 Cap	Rras
5.92622e-22	-0.579785	0.409	0.715	1.15538e-17	Ptx3 Cap	Epas1
5.39936e-18	-0.578294	0.391	0.671	1.05266e-13	Ptx3 Cap	2410006H16Rik
3.30112e-17	-0.575938	0.301	0.574	6.43587e-13	Ptx3 Cap	Rnf19b
2.97828e-13	-0.574556	0.489	0.698	5.80645e-09	Ptx3 Cap	Emcn
2.87439e-36	-0.572111	0.837	0.986	5.60391e-32	Ptx3 Cap	Gnai2
5.14318e-12	-0.57204	0.38	0.596	1.00271e-07	Ptx3 Cap	Ucp2
5.79297e-39	-0.57159	0.935	0.995	1.1294e-34	Ptx3 Cap	Actb
1.21745e-25	-0.571487	0.344	0.685	2.37354e-21	Ptx3 Cap	Ldha
3.02649e-09	-0.570123	0.087	0.236	5.90045e-05	Ptx3 Cap	Rbp7
1.1336e-25	-0.568396	0.63	0.899	2.21007e-21	Ptx3 Cap	Rpl22l1
4.05739e-22	-0.5676	0.612	0.863	7.91029e-18	Ptx3 Cap	Ndufa4
2.16304e-20	-0.567036	0.822	0.957	4.21705e-16	Ptx3 Cap	Cst3
3.83369e-16	-0.565786	0.268	0.53	7.47417e-12	Ptx3 Cap	Dnajb9
5.52892e-22	-0.563589	0.446	0.722	1.07792e-17	Ptx3 Cap	Pgrmc1
3.77819e-21	-0.563194	0.587	0.841	7.36596e-17	Ptx3 Cap	Snrpg
7.10227e-20	-0.558407	0.645	0.879	1.38466e-15	Ptx3 Cap	Atp5e
8.34111e-19	-0.554935	0.489	0.749	1.62618e-14	Ptx3 Cap	Atp5md
3.54947e-31	-0.553951	0.728	0.96	6.92005e-27	Ptx3 Cap	Pde4d
5.4482e-19	-0.553553	0.243	0.531	1.06218e-14	Ptx3 Cap	Foxc2
7.54523e-19	-0.552228	0.076	0.318	1.47102e-14	Ptx3 Cap	G0s2
8.13156e-23	-0.552144	0.533	0.824	1.58533e-18	Ptx3 Cap	Tomm7
1.096e-22	-0.550278	0.728	0.926	2.13676e-18	Ptx3 Cap	Ncl
1.47108e-28	-0.549816	0.703	0.943	2.86803e-24	Ptx3 Cap	Cox7c
6.63521e-19	-0.54868	0.5	0.785	1.2936e-14	Ptx3 Cap	March3
1.58901e-07	-0.548234	0.438	0.604	0.00309794	Ptx3 Cap	Gja4
8.01997e-19	-0.544217	0.536	0.809	1.56357e-14	Ptx3 Cap	H2afz
3.02609e-16	-0.544163	0.707	0.89	5.89966e-12	Ptx3 Cap	Ctsl
2.22953e-16	-0.54414	0.587	0.817	4.34669e-12	Ptx3 Cap	Il6st
1.44738e-37	-0.54382	0.025	0.373	2.82181e-33	Ptx3 Cap	Esam
2.62677e-31	-0.543346	0.562	0.888	5.12115e-27	Ptx3 Cap	Efnb2
4.5823e-21	-0.543343	0.312	0.621	8.93366e-17	Ptx3 Cap	Nop10
1.44478e-19	-0.541884	0.83	0.952	2.81675e-15	Ptx3 Cap	Crip2
1.96957e-15	-0.541526	0.087	0.305	3.83987e-11	Ptx3 Cap	Net1
1.07511e-08	-0.537757	0.308	0.46	0.000209603	Ptx3 Cap	Trib1
3.10307e-13	-0.537194	0.627	0.832	6.04974e-09	Ptx3 Cap	Mat2a
6.99003e-25	-0.536318	0.804	0.962	1.36278e-20	Ptx3 Cap	Ybx1
1.51696e-18	-0.53442	0.594	0.831	2.95746e-14	Ptx3 Cap	Cox5b
7.30659e-19	-0.533722	0.609	0.834	1.42449e-14	Ptx3 Cap	Cox7a2l
3.92174e-24	-0.533564	0.25	0.586	7.64582e-20	Ptx3 Cap	Cdc42ep5
2.72778e-23	-0.526986	0.703	0.925	5.31808e-19	Ptx3 Cap	Gng5
3.83622e-19	-0.526314	0.33	0.607	7.47909e-15	Ptx3 Cap	Zyx
3.50118e-11	-0.526144	0.5	0.703	6.82589e-07	Ptx3 Cap	Pdlim1
3.18329e-21	-0.526058	0.634	0.864	6.20614e-17	Ptx3 Cap	Cox7a2
1.06317e-28	-0.523891	0.043	0.347	2.07275e-24	Ptx3 Cap	Fmo1
7.38667e-17	-0.522986	0.145	0.393	1.44011e-12	Ptx3 Cap	Polg2
2.90483e-24	-0.522921	0.703	0.924	5.66326e-20	Ptx3 Cap	Gabarap
8.26051e-17	-0.521894	0.533	0.769	1.61047e-12	Ptx3 Cap	Rps27l
5.46589e-21	-0.521766	0.71	0.916	1.06563e-16	Ptx3 Cap	Cox8a
8.8107e-17	-0.521386	0.109	0.352	1.71773e-12	Ptx3 Cap	Cd93
6.78879e-24	-0.520881	0.649	0.892	1.32354e-19	Ptx3 Cap	Cnbp
1.14911e-21	-0.51856	0.899	0.965	2.24031e-17	Ptx3 Cap	Tpm3
2.50848e-20	-0.518407	0.533	0.808	4.89053e-16	Ptx3 Cap	Uqcr11
2.26634e-06	-0.517548	0.268	0.395	0.0441846	Ptx3 Cap	Gjc2
1.48422e-20	-0.517265	0.442	0.724	2.89363e-16	Ptx3 Cap	Eif3i
3.96931e-08	-0.514246	0.551	0.717	0.000773856	Ptx3 Cap	Hivep2
1.69444e-24	-0.512054	0.783	0.956	3.30349e-20	Ptx3 Cap	Cox4i1
7.02729e-20	-0.512036	0.33	0.631	1.37004e-15	Ptx3 Cap	Tspo
1.83541e-23	-0.511803	0.717	0.93	3.57831e-19	Ptx3 Cap	Slc25a3
1.14955e-22	-0.511402	0.536	0.824	2.24117e-18	Ptx3 Cap	Sub1
1.32415e-22	-0.510861	0.428	0.741	2.58156e-18	Ptx3 Cap	D8Ertd738e
2.26377e-06	-0.510764	0.793	0.863	0.0441344	Ptx3 Cap	Klf6
8.49682e-20	-0.510582	0.529	0.795	1.65654e-15	Ptx3 Cap	Ndufa7
2.64803e-18	-0.508852	0.862	0.972	5.16259e-14	Ptx3 Cap	Ramp2
2.67035e-11	-0.507684	0.707	0.84	5.20612e-07	Ptx3 Cap	Eln
9.50835e-22	-0.507282	0.688	0.914	1.85375e-17	Ptx3 Cap	Arpc1b
1.84786e-20	-0.50707	0.525	0.794	3.60259e-16	Ptx3 Cap	Cd151
1.19848e-25	-0.505235	0.736	0.949	2.33656e-21	Ptx3 Cap	Cfl1
5.67464e-15	-0.504331	0.341	0.582	1.10633e-10	Ptx3 Cap	Zfas1
1.61108e-21	-0.501773	0.67	0.904	3.14096e-17	Ptx3 Cap	Elob
2.49603e-22	-0.501143	0.761	0.944	4.86626e-18	Ptx3 Cap	Ptms
1.38836e-15	-0.50046	0.312	0.583	2.70675e-11	Ptx3 Cap	Plaur
1.79035e-18	-0.500013	0.652	0.877	3.49046e-14	Ptx3 Cap	Atp5l
1.38524e-20	-0.498797	0.58	0.837	2.70066e-16	Ptx3 Cap	Snrpb
4.86554e-19	-0.498408	0.652	0.878	9.48585e-15	Ptx3 Cap	Atp5g2
1.8474e-18	-0.497447	0.5	0.772	3.6017e-14	Ptx3 Cap	Uqcr10
3.75113e-18	-0.49716	0.46	0.736	7.31319e-14	Ptx3 Cap	Mall
2.63109e-22	-0.49555	0.562	0.842	5.12957e-18	Ptx3 Cap	Mrfap1
4.37957e-08	-0.494599	0.467	0.644	0.00085384	Ptx3 Cap	Tsc22d3
3.4917e-09	-0.494385	0.859	0.948	6.80742e-05	Ptx3 Cap	Slc38a2
1.40943e-06	-0.493843	0.938	0.984	0.0274783	Ptx3 Cap	AY036118
1.3485e-11	-0.493789	0.551	0.748	2.62903e-07	Ptx3 Cap	Polr2a
2.42248e-16	-0.493236	0.63	0.844	4.72287e-12	Ptx3 Cap	Eif3h
6.73516e-20	-0.493099	0.833	0.953	1.31309e-15	Ptx3 Cap	Fkbp1a
6.86515e-07	-0.492664	0.558	0.697	0.0133843	Ptx3 Cap	Slc10a6
4.53308e-20	-0.490051	0.707	0.912	8.8377e-16	Ptx3 Cap	Sem1
4.9836e-18	-0.48926	0.685	0.888	9.71602e-14	Ptx3 Cap	Eif5
4.2456e-16	-0.488902	0.221	0.493	8.27722e-12	Ptx3 Cap	Ifi27
2.09554e-13	-0.48874	0.043	0.22	4.08546e-09	Ptx3 Cap	Lypd6
3.89792e-18	-0.486545	0.518	0.778	7.59938e-14	Ptx3 Cap	Fis1
2.87385e-07	-0.485757	0.043	0.157	0.00560286	Ptx3 Cap	Kcnt2
4.73547e-16	-0.485641	0.293	0.571	9.23227e-12	Ptx3 Cap	Lmcd1
5.89337e-21	-0.485066	0.649	0.893	1.14897e-16	Ptx3 Cap	Sh3bgrl3
8.01134e-24	-0.484003	0.453	0.777	1.56189e-19	Ptx3 Cap	Fzd6
1.21801e-15	-0.48224	0.547	0.775	2.37463e-11	Ptx3 Cap	Ndufb1-ps
1.39088e-19	-0.482206	0.681	0.893	2.71166e-15	Ptx3 Cap	Pfdn5
3.1087e-15	-0.481141	0.467	0.71	6.06071e-11	Ptx3 Cap	Nsa2
1.59374e-12	-0.48094	0.71	0.867	3.10716e-08	Ptx3 Cap	Srsf2
2.36071e-06	-0.48066	0.083	0.197	0.0460245	Ptx3 Cap	Apoe
6.56002e-15	-0.47963	0.221	0.457	1.27894e-10	Ptx3 Cap	Snhg1
3.63997e-11	-0.478358	0.228	0.434	7.09649e-07	Ptx3 Cap	Flnc
7.58189e-11	-0.478237	0.388	0.614	1.47817e-06	Ptx3 Cap	Dpysl3
5.21762e-18	-0.476608	0.236	0.525	1.01723e-13	Ptx3 Cap	Mtus1
4.69701e-10	-0.476288	0.489	0.683	9.15729e-06	Ptx3 Cap	Col18a1
6.8195e-26	-0.474896	0.076	0.377	1.32953e-21	Ptx3 Cap	Mustn1
6.22676e-22	-0.474756	0.112	0.4	1.21397e-17	Ptx3 Cap	Slc7a1
3.4314e-13	-0.47411	0.25	0.492	6.68985e-09	Ptx3 Cap	Nop58
2.05981e-21	-0.472375	0.605	0.872	4.0158e-17	Ptx3 Cap	Atp5j
8.86408e-22	-0.47077	0.909	0.979	1.72814e-17	Ptx3 Cap	Itm2b
5.16908e-17	-0.470649	0.152	0.417	1.00776e-12	Ptx3 Cap	Cd300lg
2.28003e-16	-0.470404	0.116	0.363	4.44514e-12	Ptx3 Cap	Socs2
4.42276e-18	-0.47022	0.141	0.404	8.62261e-14	Ptx3 Cap	9530026P05Rik
1.04718e-23	-0.467933	0.174	0.504	2.04157e-19	Ptx3 Cap	B3gnt8
1.06055e-14	-0.467317	0.786	0.914	2.06764e-10	Ptx3 Cap	Rap1b
2.01845e-20	-0.465862	0.743	0.936	3.93516e-16	Ptx3 Cap	Bsg
7.01151e-13	-0.465699	0.417	0.652	1.36696e-08	Ptx3 Cap	Glod4
1.36853e-22	-0.463442	0.014	0.237	2.66809e-18	Ptx3 Cap	Gm17056
2.64396e-16	-0.463258	0.656	0.869	5.15467e-12	Ptx3 Cap	Cox6b1
1.66686e-24	-0.462981	0.069	0.357	3.24972e-20	Ptx3 Cap	Met
2.23486e-19	-0.462615	0.058	0.298	4.35708e-15	Ptx3 Cap	Gucy1a1
1.69327e-17	-0.462575	0.359	0.645	3.3012e-13	Ptx3 Cap	Bag1
1.88211e-13	-0.461472	0.011	0.149	3.66936e-09	Ptx3 Cap	Hgf
4.47323e-17	-0.461173	0.609	0.839	8.72101e-13	Ptx3 Cap	Uqcrb
7.76223e-14	-0.461132	0.072	0.271	1.51332e-09	Ptx3 Cap	Tmem158
2.32771e-07	-0.459867	0.315	0.474	0.00453811	Ptx3 Cap	Hmgb2
9.50689e-17	-0.45931	0.134	0.385	1.85346e-12	Ptx3 Cap	Mrps6
1.65844e-17	-0.458441	0.518	0.785	3.23329e-13	Ptx3 Cap	Uqcrq
1.52275e-09	-0.457402	0.717	0.865	2.96875e-05	Ptx3 Cap	Sdcbp
1.35395e-12	-0.456605	0.286	0.524	2.63965e-08	Ptx3 Cap	Coq10b
6.49792e-20	-0.456472	0.873	0.971	1.26684e-15	Ptx3 Cap	Rab11a
5.72466e-16	-0.455253	0.609	0.821	1.11608e-11	Ptx3 Cap	Ppp1ca
7.95246e-13	-0.454791	0.634	0.817	1.55041e-08	Ptx3 Cap	Itga6
1.20006e-09	-0.454255	0.446	0.623	2.33963e-05	Ptx3 Cap	Rlim
9.576e-15	-0.453022	0.446	0.685	1.86694e-10	Ptx3 Cap	Ranbp1
2.81857e-11	-0.452897	0.283	0.5	5.49508e-07	Ptx3 Cap	Midn
2.69803e-18	-0.452118	0.406	0.701	5.26007e-14	Ptx3 Cap	Hspe1
9.81585e-13	-0.451327	0.058	0.23	1.9137e-08	Ptx3 Cap	Phlda1
3.57739e-07	-0.449067	0.17	0.328	0.00697448	Ptx3 Cap	Id1
3.35173e-14	-0.44775	0.163	0.392	6.53452e-10	Ptx3 Cap	Ier5l
2.29254e-10	-0.446878	0.214	0.411	4.46953e-06	Ptx3 Cap	Sox7
5.41407e-20	-0.44651	0.446	0.742	1.05553e-15	Ptx3 Cap	Cct2
2.16703e-12	-0.446205	0.351	0.58	4.22485e-08	Ptx3 Cap	Pgm2
7.82794e-19	-0.443341	0.413	0.709	1.52614e-14	Ptx3 Cap	Eloc
2.88797e-20	-0.443147	0.728	0.927	5.6304e-16	Ptx3 Cap	Atp5b
1.16673e-10	-0.442628	0.304	0.512	2.27465e-06	Ptx3 Cap	Sirt1
8.75781e-17	-0.44243	0.319	0.606	1.70742e-12	Ptx3 Cap	Itgb4
3.45409e-14	-0.441722	0.467	0.717	6.7341e-10	Ptx3 Cap	Atp5g1
8.39186e-15	-0.44161	0.652	0.83	1.63608e-10	Ptx3 Cap	Myl12b
5.60741e-18	-0.441003	0.533	0.798	1.09322e-13	Ptx3 Cap	Bri3
7.49561e-13	-0.440885	0.315	0.547	1.46134e-08	Ptx3 Cap	Bcl10
2.48159e-18	-0.440419	0.859	0.972	4.83811e-14	Ptx3 Cap	Calm2
1.61422e-18	-0.440346	0.543	0.806	3.14709e-14	Ptx3 Cap	Eef1d
9.92735e-17	-0.440307	0.341	0.626	1.93544e-12	Ptx3 Cap	Aprt
1.08319e-14	-0.440156	0.652	0.852	2.1118e-10	Ptx3 Cap	Dad1
5.90269e-17	-0.439065	0.493	0.757	1.15079e-12	Ptx3 Cap	Mapre1
2.89572e-15	-0.437921	0.612	0.836	5.64549e-11	Ptx3 Cap	Dusp3
4.0979e-11	-0.435459	0.54	0.744	7.98926e-07	Ptx3 Cap	Brd2
1.08082e-07	-0.435335	0.029	0.136	0.00210717	Ptx3 Cap	Adgrl3
6.05617e-14	-0.435239	0.482	0.721	1.18071e-09	Ptx3 Cap	Cox6a1
1.17026e-16	-0.434323	0.728	0.913	2.28155e-12	Ptx3 Cap	Gnb2
3.82078e-12	-0.43421	0.33	0.551	7.44899e-08	Ptx3 Cap	Lgmn
1.8462e-07	-0.433763	0.036	0.145	0.00359934	Ptx3 Cap	Pid1
1.11223e-10	-0.433725	0.641	0.816	2.16841e-06	Ptx3 Cap	Aebp1
6.19481e-19	-0.43286	0.493	0.779	1.20774e-14	Ptx3 Cap	Ubl5
5.03952e-14	-0.432564	0.656	0.854	9.82506e-10	Ptx3 Cap	Selenow
1.2451e-20	-0.431758	0.062	0.305	2.42744e-16	Ptx3 Cap	Ccdc3
6.62013e-13	-0.429595	0.243	0.479	1.29066e-08	Ptx3 Cap	Utp3
8.85774e-13	-0.428084	0.359	0.602	1.72691e-08	Ptx3 Cap	Hoxd9
9.71521e-20	-0.42702	0.17	0.466	1.89408e-15	Ptx3 Cap	Gucy1b1
3.0858e-14	-0.426009	0.504	0.74	6.01607e-10	Ptx3 Cap	Hsd3b7
6.92712e-15	-0.42596	0.728	0.897	1.35051e-10	Ptx3 Cap	Ywhaz
1.28594e-17	-0.425364	0.232	0.52	2.50706e-13	Ptx3 Cap	Ephx1
5.34823e-21	-0.424498	0.594	0.865	1.04269e-16	Ptx3 Cap	Atp5d
4.18545e-15	-0.423935	0.797	0.928	8.15995e-11	Ptx3 Cap	Eif4g2
1.08646e-11	-0.423459	0.163	0.374	2.11817e-07	Ptx3 Cap	Fosl2
7.20372e-09	-0.423061	0.703	0.84	0.000140444	Ptx3 Cap	Zfp36l2
1.92655e-09	-0.421745	0.486	0.668	3.75601e-05	Ptx3 Cap	Pcf11
3.09642e-17	-0.420369	0.29	0.578	6.03679e-13	Ptx3 Cap	Carhsp1
1.04918e-08	-0.419205	0.616	0.787	0.000204548	Ptx3 Cap	Pde4b
3.48155e-12	-0.415419	0.514	0.735	6.78763e-08	Ptx3 Cap	Tceal9
1.14757e-13	-0.415213	0.63	0.839	2.23731e-09	Ptx3 Cap	Atp5j2
1.06656e-16	-0.414569	0.149	0.411	2.07937e-12	Ptx3 Cap	Tln2
5.1862e-17	-0.414014	0.496	0.767	1.0111e-12	Ptx3 Cap	Nol7
2.92399e-13	-0.413771	0.207	0.442	5.70061e-09	Ptx3 Cap	Gata2
3.00967e-13	-0.412916	0.703	0.876	5.86765e-09	Ptx3 Cap	Ybx3
2.97967e-15	-0.412433	0.018	0.185	5.80916e-11	Ptx3 Cap	Gm3336
3.43729e-11	-0.412012	0.634	0.812	6.70135e-07	Ptx3 Cap	Actn1
1.59351e-16	-0.411986	0.214	0.491	3.10671e-12	Ptx3 Cap	Ppl
2.95489e-17	-0.411811	0.446	0.724	5.76085e-13	Ptx3 Cap	Gm2000
7.691e-17	-0.411467	0.449	0.728	1.49944e-12	Ptx3 Cap	Ndufa1
3.88562e-15	-0.411268	0.533	0.776	7.5754e-11	Ptx3 Cap	Atp5mpl
6.0287e-19	-0.409883	0.185	0.476	1.17536e-14	Ptx3 Cap	Gsn
5.15626e-18	-0.409703	0.04	0.253	1.00526e-13	Ptx3 Cap	Csrnp1
3.05352e-18	-0.409309	0.087	0.336	5.95315e-14	Ptx3 Cap	Foxc1
1.67028e-12	-0.409024	0.609	0.806	3.25638e-08	Ptx3 Cap	Cracr2b
5.38148e-15	-0.40894	0.091	0.314	1.04917e-10	Ptx3 Cap	Dkk3
2.65485e-17	-0.407723	0.609	0.853	5.17589e-13	Ptx3 Cap	Prdx2
3.35982e-08	-0.407526	0.37	0.552	0.000655031	Ptx3 Cap	Arl5b
1.73035e-21	-0.406971	0.145	0.433	3.37349e-17	Ptx3 Cap	Nrxn3
1.44496e-13	-0.406664	0.268	0.511	2.81709e-09	Ptx3 Cap	Fam174b
4.10504e-15	-0.40642	0.362	0.63	8.00318e-11	Ptx3 Cap	Taldo1
1.2303e-12	-0.406274	0.391	0.634	2.39859e-08	Ptx3 Cap	Rtl8a
6.2243e-13	-0.405906	0.587	0.805	1.21349e-08	Ptx3 Cap	Ywhah
5.10727e-16	-0.404645	0.779	0.94	9.95713e-12	Ptx3 Cap	S100a16
1.09039e-06	-0.404365	0.152	0.301	0.0212583	Ptx3 Cap	Prkcg
1.74668e-13	-0.403937	0.507	0.745	3.40533e-09	Ptx3 Cap	Ran
8.51122e-09	-0.403269	0.37	0.561	0.000165935	Ptx3 Cap	Supt5
3.85672e-11	-0.4029	0.587	0.784	7.51906e-07	Ptx3 Cap	Nid1
1.04007e-15	-0.402711	0.543	0.782	2.02771e-11	Ptx3 Cap	Gabarapl2
5.15138e-24	-0.40256	0.033	0.275	1.00431e-19	Ptx3 Cap	Parm1
1.3431e-13	-0.400552	0.149	0.373	2.6185e-09	Ptx3 Cap	Hist1h2bc
1.8366e-11	-0.399569	0.141	0.345	3.58063e-07	Ptx3 Cap	Gxylt2
9.54003e-13	-0.398588	0.634	0.836	1.85992e-08	Ptx3 Cap	Rbm3
6.38958e-12	-0.398152	0.435	0.662	1.24571e-07	Ptx3 Cap	Plekho1
7.55622e-13	-0.397243	0.261	0.501	1.47316e-08	Ptx3 Cap	Bex3
3.22223e-13	-0.396291	0.634	0.825	6.28206e-09	Ptx3 Cap	Nedd8
4.74566e-16	-0.395913	0.246	0.522	9.25214e-12	Ptx3 Cap	Trim47
3.77207e-11	-0.395579	0.297	0.523	7.35403e-07	Ptx3 Cap	Ahnak2
5.49226e-14	-0.395416	0.377	0.63	1.07077e-09	Ptx3 Cap	Ndufb2
2.04467e-11	-0.394824	0.58	0.784	3.9863e-07	Ptx3 Cap	Podxl
9.85688e-15	-0.393258	0.949	0.993	1.9217e-10	Ptx3 Cap	Cldn5
5.40262e-23	-0.393	0.351	0.686	1.05329e-18	Ptx3 Cap	Spns2
1.43439e-16	-0.392706	0.598	0.842	2.79649e-12	Ptx3 Cap	Ost4
4.56496e-14	-0.392278	0.366	0.623	8.89985e-10	Ptx3 Cap	Tpi1
4.47691e-16	-0.391117	0.464	0.732	8.72818e-12	Ptx3 Cap	Sap18
4.74191e-13	-0.390186	0.112	0.321	9.24484e-09	Ptx3 Cap	Amotl2
6.82542e-12	-0.389654	0.482	0.706	1.33068e-07	Ptx3 Cap	Rassf1
1.85657e-12	-0.389301	0.457	0.693	3.61958e-08	Ptx3 Cap	Ppp1r11
1.97684e-14	-0.389137	0.449	0.708	3.85405e-10	Ptx3 Cap	Romo1
3.28281e-14	-0.389106	0.764	0.911	6.40016e-10	Ptx3 Cap	Hnrnpf
6.67085e-16	-0.389049	0.014	0.181	1.30055e-11	Ptx3 Cap	Astl
1.34899e-14	-0.388448	0.536	0.778	2.63e-10	Ptx3 Cap	Gm11808
9.83891e-19	-0.386751	0.435	0.732	1.91819e-14	Ptx3 Cap	1810037I17Rik
1.28612e-13	-0.386453	0.214	0.456	2.50742e-09	Ptx3 Cap	Jpt1
1.4055e-16	-0.386427	0.558	0.815	2.74015e-12	Ptx3 Cap	Psmb1
2.25759e-07	-0.386262	0.214	0.37	0.00440139	Ptx3 Cap	Slfn2
8.95836e-16	-0.386192	0.536	0.791	1.74652e-11	Ptx3 Cap	Raly
9.18876e-20	-0.385997	0.022	0.228	1.79144e-15	Ptx3 Cap	Cthrc1
7.40623e-14	-0.385956	0.699	0.885	1.44392e-09	Ptx3 Cap	Arpc3
9.80746e-13	-0.384824	0.38	0.61	1.91206e-08	Ptx3 Cap	Map1lc3a
1.01183e-14	-0.384798	0.692	0.885	1.97266e-10	Ptx3 Cap	Atp5h
3.62115e-14	-0.382604	0.011	0.158	7.0598e-10	Ptx3 Cap	Bmp4
6.7115e-13	-0.381423	0.304	0.549	1.30847e-08	Ptx3 Cap	F2r
1.97242e-15	-0.380209	0.554	0.802	3.84544e-11	Ptx3 Cap	Atp5f1
1.54734e-16	-0.380111	0.659	0.878	3.01669e-12	Ptx3 Cap	Atp5a1
1.52969e-16	-0.380012	0.257	0.539	2.98228e-12	Ptx3 Cap	Impdh2
3.90396e-10	-0.379999	0.522	0.715	7.61117e-06	Ptx3 Cap	Mfsd4a
1.55971e-12	-0.379628	0.5	0.73	3.04081e-08	Ptx3 Cap	Hsbp1
1.34209e-14	-0.379131	0.533	0.778	2.61654e-10	Ptx3 Cap	Atp6v1f
2.03442e-12	-0.378552	0.337	0.583	3.96631e-08	Ptx3 Cap	Osmr
4.76757e-14	-0.378504	0.471	0.719	9.29486e-10	Ptx3 Cap	Ndufa6
2.84046e-11	-0.376577	0.609	0.803	5.53775e-07	Ptx3 Cap	S100a13
3.39006e-13	-0.376124	0.754	0.911	6.60927e-09	Ptx3 Cap	Sumo2
2.14463e-11	-0.375458	0.004	0.111	4.18118e-07	Ptx3 Cap	Sbspon
6.45258e-10	-0.375259	0.558	0.726	1.25799e-05	Ptx3 Cap	Hnrnpa1
6.69142e-20	-0.373894	0.652	0.898	1.30456e-15	Ptx3 Cap	Atp6v0c
6.70849e-13	-0.373231	0.442	0.684	1.30789e-08	Ptx3 Cap	1810058I24Rik
3.29493e-11	-0.373097	0.899	0.97	6.4238e-07	Ptx3 Cap	Ece1
8.94026e-12	-0.372983	0.406	0.637	1.74299e-07	Ptx3 Cap	Bloc1s1
4.30121e-15	-0.372897	0.768	0.936	8.38564e-11	Ptx3 Cap	Msn
7.29863e-13	-0.372449	0.551	0.779	1.42294e-08	Ptx3 Cap	Atp5k
6.00251e-13	-0.370769	0.395	0.642	1.17025e-08	Ptx3 Cap	Ndufs7
2.33159e-14	-0.370091	0.533	0.774	4.54566e-10	Ptx3 Cap	Pebp1
9.86911e-12	-0.368011	0.62	0.819	1.92408e-07	Ptx3 Cap	P4hb
7.54709e-13	-0.367941	0.38	0.623	1.47138e-08	Ptx3 Cap	Ndufa8
2.62466e-14	-0.366913	0.797	0.94	5.11704e-10	Ptx3 Cap	Selenof
5.00877e-13	-0.366866	0.304	0.534	9.7651e-09	Ptx3 Cap	Alyref
7.07778e-12	-0.366137	0.634	0.829	1.37988e-07	Ptx3 Cap	Srsf7
1.30762e-16	-0.365417	0.076	0.306	2.54934e-12	Ptx3 Cap	F2rl1
1.70503e-06	-0.364863	0.873	0.943	0.0332414	Ptx3 Cap	Col4a1
4.40715e-13	-0.36456	0.297	0.544	8.59218e-09	Ptx3 Cap	Smim11
9.61979e-12	-0.364414	0.319	0.553	1.87548e-07	Ptx3 Cap	Cstb
2.05457e-14	-0.364087	0.507	0.758	4.00559e-10	Ptx3 Cap	Park7
4.82477e-08	-0.363799	0.29	0.48	0.000940637	Ptx3 Cap	Larp1b
1.43412e-11	-0.363794	0.351	0.583	2.79597e-07	Ptx3 Cap	Hoxd8
4.47579e-13	-0.362561	0.504	0.743	8.726e-09	Ptx3 Cap	Micos10
9.25641e-12	-0.36047	0.486	0.711	1.80463e-07	Ptx3 Cap	Atp6v1e1
2.67684e-13	-0.360405	0.442	0.69	5.21877e-09	Ptx3 Cap	Ech1
4.38836e-11	-0.359965	0.351	0.578	8.55554e-07	Ptx3 Cap	1110008P14Rik
1.09136e-09	-0.359818	0.804	0.9	2.12772e-05	Ptx3 Cap	Ctnnb1
3.02625e-10	-0.359799	0.659	0.83	5.89998e-06	Ptx3 Cap	Tanc2
3.87481e-16	-0.358967	0.522	0.784	7.55433e-12	Ptx3 Cap	Cox5a
4.9019e-11	-0.358645	0.884	0.962	9.55674e-07	Ptx3 Cap	Marcks
6.15666e-16	-0.358621	0.659	0.88	1.2003e-11	Ptx3 Cap	Rabac1
5.9082e-09	-0.358297	0.214	0.403	0.000115186	Ptx3 Cap	Sdc1
8.41345e-11	-0.357592	0.533	0.747	1.64029e-06	Ptx3 Cap	Cyyr1
7.37032e-08	-0.357363	0.634	0.786	0.00143692	Ptx3 Cap	Serpinb6a
5.50918e-16	-0.35709	0.649	0.873	1.07407e-11	Ptx3 Cap	Eif4a2
7.02637e-13	-0.356166	0.667	0.863	1.36986e-08	Ptx3 Cap	Bzw1
2.81688e-11	-0.356011	0.681	0.857	5.49179e-07	Ptx3 Cap	Eif5a
1.65519e-10	-0.355234	0.547	0.748	3.22695e-06	Ptx3 Cap	Tmem109
7.7441e-14	-0.354713	0.645	0.853	1.50979e-09	Ptx3 Cap	Hnrnpa0
7.76231e-13	-0.354239	0.453	0.695	1.51334e-08	Ptx3 Cap	Snrpd2
3.98122e-15	-0.352487	0.489	0.75	7.7618e-11	Ptx3 Cap	Chmp4b
4.83905e-14	-0.352378	0.572	0.806	9.43422e-10	Ptx3 Cap	Eif3k
7.53506e-10	-0.351349	0.359	0.573	1.46904e-05	Ptx3 Cap	Ctsh
2.62068e-12	-0.350822	0.707	0.888	5.10927e-08	Ptx3 Cap	Fcgrt
1.82317e-11	-0.35049	0.152	0.361	3.55445e-07	Ptx3 Cap	Ttyh1
1.71286e-12	-0.350267	0.344	0.586	3.33939e-08	Ptx3 Cap	Mrps21
1.98605e-09	-0.349345	0.449	0.658	3.872e-05	Ptx3 Cap	Fxyd5
2.83778e-12	-0.349052	0.612	0.819	5.53254e-08	Ptx3 Cap	Ptges3
5.08134e-11	-0.348242	0.058	0.221	9.90658e-07	Ptx3 Cap	Dusp5
3.95638e-11	-0.346034	0.562	0.77	7.71335e-07	Ptx3 Cap	Sec61b
2.34213e-08	-0.345842	0.228	0.399	0.000456623	Ptx3 Cap	Hexim1
2.90343e-11	-0.34532	0.674	0.854	5.66052e-07	Ptx3 Cap	Sri
1.13668e-14	-0.344974	0.417	0.682	2.21607e-10	Ptx3 Cap	Tmem64
2.41976e-10	-0.344715	0.091	0.266	4.71757e-06	Ptx3 Cap	Gm34455
1.27891e-14	-0.344586	0.489	0.746	2.49336e-10	Ptx3 Cap	Ndufa3
9.3692e-13	-0.344484	0.533	0.762	1.82662e-08	Ptx3 Cap	Npc2
7.63014e-14	-0.344348	0.757	0.925	1.48757e-09	Ptx3 Cap	Pfn1
2.66691e-11	-0.343999	0.272	0.502	5.19941e-07	Ptx3 Cap	Gcnt1
4.89206e-11	-0.34358	0.402	0.628	9.53755e-07	Ptx3 Cap	Agrn
3.74978e-11	-0.343324	0.971	0.993	7.31057e-07	Ptx3 Cap	Ddx5
8.62288e-12	-0.3431	0.471	0.698	1.68112e-07	Ptx3 Cap	Tma7
2.39763e-10	-0.342723	0.377	0.598	4.67442e-06	Ptx3 Cap	H2afj
9.28841e-15	-0.342249	0.402	0.669	1.81087e-10	Ptx3 Cap	Skp1a
2.2492e-11	-0.341601	0.649	0.834	4.38504e-07	Ptx3 Cap	Rbx1
6.33958e-13	-0.340944	0.529	0.763	1.23597e-08	Ptx3 Cap	Ndufa2
1.3684e-11	-0.340933	0.417	0.647	2.66783e-07	Ptx3 Cap	Flot1
8.00085e-22	-0.339937	0.149	0.448	1.55985e-17	Ptx3 Cap	Sema4d
1.63659e-10	-0.33944	0.083	0.25	3.1907e-06	Ptx3 Cap	Gch1
8.70671e-15	-0.339226	0.308	0.577	1.69746e-10	Ptx3 Cap	Hcfc1r1
9.41566e-14	-0.339188	0.442	0.697	1.83568e-09	Ptx3 Cap	Mdh2
8.73057e-11	-0.33904	0.348	0.571	1.70211e-06	Ptx3 Cap	Pcna
2.10493e-11	-0.338903	0.496	0.718	4.10378e-07	Ptx3 Cap	Cetn3
1.97736e-15	-0.338509	0.656	0.875	3.85506e-11	Ptx3 Cap	Arhgdia
3.66569e-11	-0.338492	0.525	0.74	7.14664e-07	Ptx3 Cap	Hnrnpab
2.49774e-09	-0.337588	0.399	0.607	4.8696e-05	Ptx3 Cap	Etf1
3.12899e-14	-0.336941	0.583	0.819	6.10027e-10	Ptx3 Cap	Ppp2ca
2.26808e-06	-0.336765	0.279	0.437	0.0442185	Ptx3 Cap	Rabgef1
4.37044e-15	-0.336441	0.42	0.689	8.5206e-11	Ptx3 Cap	Vps28
7.52237e-10	-0.336212	0.373	0.587	1.46656e-05	Ptx3 Cap	Fkbp3
3.20262e-11	-0.335893	0.101	0.291	6.24383e-07	Ptx3 Cap	Baiap2
1.02212e-07	-0.335587	0.246	0.409	0.00199273	Ptx3 Cap	Topors
6.73963e-14	-0.335353	0.46	0.714	1.31396e-09	Ptx3 Cap	Tgoln1
5.62983e-13	-0.334219	0.322	0.571	1.09759e-08	Ptx3 Cap	Cltb
1.15049e-12	-0.333808	0.504	0.738	2.243e-08	Ptx3 Cap	Syf2
1.69074e-10	-0.333783	0.435	0.655	3.29627e-06	Ptx3 Cap	Txndc17
2.67449e-11	-0.333557	0.46	0.687	5.21418e-07	Ptx3 Cap	Vamp8
8.56522e-11	-0.333269	0.464	0.687	1.66988e-06	Ptx3 Cap	Ndufb4
2.47227e-13	-0.332407	0.558	0.79	4.81994e-09	Ptx3 Cap	Pcbp1
7.42566e-11	-0.33213	0.286	0.504	1.44771e-06	Ptx3 Cap	Trmt112
8.5252e-11	-0.331881	0.522	0.734	1.66207e-06	Ptx3 Cap	Ubxn1
7.73851e-14	-0.33085	0.159	0.397	1.5087e-09	Ptx3 Cap	Nqo1
1.72959e-14	-0.330316	0.101	0.323	3.37201e-10	Ptx3 Cap	Rassf10
8.74027e-12	-0.329998	0.446	0.681	1.704e-07	Ptx3 Cap	Ubald2
4.2218e-12	-0.329891	0.033	0.172	8.23081e-08	Ptx3 Cap	Egr3
7.90694e-07	-0.329338	0.283	0.456	0.0154154	Ptx3 Cap	Fndc1
1.15933e-11	-0.329075	0.301	0.534	2.26022e-07	Ptx3 Cap	0610012G03Rik
1.77958e-11	-0.329034	0.297	0.529	3.46946e-07	Ptx3 Cap	Ing1
1.93628e-10	-0.328542	0.554	0.756	3.77497e-06	Ptx3 Cap	Sbds
2.10414e-16	-0.328366	0.971	1	4.10223e-12	Ptx3 Cap	Gnas
7.92606e-13	-0.328328	0.42	0.668	1.54526e-08	Ptx3 Cap	Mrpl33
2.19232e-12	-0.327602	0.522	0.753	4.27414e-08	Ptx3 Cap	Chmp5
5.1597e-09	-0.326668	0.5	0.692	0.000100594	Ptx3 Cap	Iscu
2.63019e-10	-0.326392	0.565	0.763	5.12782e-06	Ptx3 Cap	Edf1
7.0764e-07	-0.326233	0.435	0.59	0.0137961	Ptx3 Cap	Skil
3.36162e-10	-0.325769	0.442	0.658	6.55381e-06	Ptx3 Cap	Lamtor2
1.24181e-12	-0.325578	0.25	0.492	2.42103e-08	Ptx3 Cap	Eno1
2.9281e-10	-0.324957	0.33	0.543	5.70862e-06	Ptx3 Cap	Cops9
1.0516e-12	-0.324927	0.228	0.469	2.05019e-08	Ptx3 Cap	Duox2
3.4595e-13	-0.32457	0.819	0.955	6.74465e-09	Ptx3 Cap	H2-D1
1.17116e-11	-0.324436	0.565	0.78	2.28329e-07	Ptx3 Cap	Sfr1
2.24241e-07	-0.323823	0.054	0.176	0.00437181	Ptx3 Cap	Fmo2
8.86589e-17	-0.323623	0.75	0.939	1.72849e-12	Ptx3 Cap	Ppib
2.7326e-09	-0.323596	0.337	0.537	5.32748e-05	Ptx3 Cap	Dap
4.76312e-07	-0.323363	0.149	0.292	0.00928617	Ptx3 Cap	Rel
1.17875e-10	-0.322568	0.46	0.68	2.2981e-06	Ptx3 Cap	Psmb4
3.37329e-09	-0.322563	0.518	0.716	6.57656e-05	Ptx3 Cap	Ptpn18
6.07992e-10	-0.321977	0.576	0.768	1.18534e-05	Ptx3 Cap	Capn2
3.59535e-11	-0.321383	0.022	0.15	7.0095e-07	Ptx3 Cap	Fam71a
1.80645e-12	-0.321001	0.71	0.891	3.52185e-08	Ptx3 Cap	Arf1
2.40512e-11	-0.320718	0.674	0.861	4.68902e-07	Ptx3 Cap	Eef1g
3.58111e-07	-0.319776	0.395	0.576	0.00698174	Ptx3 Cap	Cox7b
4.47435e-11	-0.319662	0.609	0.811	8.7232e-07	Ptx3 Cap	Ssb
2.77758e-12	-0.319518	0.236	0.472	5.41517e-08	Ptx3 Cap	Polr2l
1.09244e-11	-0.31929	0.554	0.774	2.12982e-07	Ptx3 Cap	Ssr4
9.18218e-17	-0.319254	0.076	0.307	1.79016e-12	Ptx3 Cap	Prrt4
6.13822e-16	-0.319129	0.83	0.971	1.19671e-11	Ptx3 Cap	Hmgb1
7.21089e-12	-0.318479	0.529	0.752	1.40583e-07	Ptx3 Cap	Ap2m1
5.09453e-11	-0.318326	0.504	0.725	9.9323e-07	Ptx3 Cap	Snrpf
6.27895e-11	-0.318084	0.036	0.181	1.22414e-06	Ptx3 Cap	Pthlh
1.24924e-11	-0.317886	0.388	0.625	2.43552e-07	Ptx3 Cap	Cycs
1.06892e-09	-0.317775	0.522	0.723	2.08397e-05	Ptx3 Cap	Psenen
6.036e-09	-0.317562	0.743	0.884	0.000117678	Ptx3 Cap	Rdx
1.85927e-11	-0.317547	0.112	0.309	3.62484e-07	Ptx3 Cap	Sik1
1.00814e-11	-0.317017	0.475	0.704	1.96547e-07	Ptx3 Cap	Gpi1
3.28901e-11	-0.316802	0.29	0.521	6.41225e-07	Ptx3 Cap	Bola2
8.1575e-07	-0.316086	0.623	0.759	0.0159039	Ptx3 Cap	Mical2
4.99597e-11	-0.314393	0.514	0.735	9.74015e-07	Ptx3 Cap	Pdap1
1.08869e-17	-0.314314	0.014	0.198	2.12251e-13	Ptx3 Cap	Lsr
2.68706e-10	-0.313716	0.504	0.715	5.23869e-06	Ptx3 Cap	Dynlrb1
5.27913e-10	-0.313259	0.536	0.742	1.02922e-05	Ptx3 Cap	Rnasek
6.33267e-10	-0.313166	0.366	0.581	1.23462e-05	Ptx3 Cap	Sod1
4.9364e-12	-0.313001	0.88	0.969	9.624e-08	Ptx3 Cap	Psap
2.98638e-11	-0.312903	0.004	0.111	5.82224e-07	Ptx3 Cap	Hbegf
1.18014e-13	-0.312551	0.605	0.831	2.3008e-09	Ptx3 Cap	Ndufa13
8.52016e-08	-0.312532	0.243	0.421	0.00166109	Ptx3 Cap	Snhg12
1.16377e-09	-0.31191	0.667	0.839	2.26889e-05	Ptx3 Cap	Akr1a1
1.03116e-16	-0.311603	0.967	0.998	2.01034e-12	Ptx3 Cap	Aplp2
1.54133e-07	-0.311228	0.743	0.877	0.00300498	Ptx3 Cap	Itm2c
3.87998e-08	-0.31111	0.076	0.216	0.000756442	Ptx3 Cap	Htr2b
5.4479e-09	-0.310795	0.326	0.532	0.000106212	Ptx3 Cap	Cda
2.08954e-12	-0.310653	0.482	0.72	4.07377e-08	Ptx3 Cap	Snrpe
2.96818e-10	-0.309489	0.018	0.14	5.78677e-06	Ptx3 Cap	Sulf1
1.71317e-12	-0.309376	0.326	0.573	3.33999e-08	Ptx3 Cap	Ndufa12
5.19874e-10	-0.309205	0.199	0.39	1.01355e-05	Ptx3 Cap	Plp2
5.12901e-09	-0.308767	0.395	0.598	9.99951e-05	Ptx3 Cap	Banf1
1.3883e-06	-0.308139	0.188	0.336	0.0270664	Ptx3 Cap	Fbxo30
4.89064e-12	-0.308078	0.337	0.578	9.53479e-08	Ptx3 Cap	Pgam1
1.53095e-12	-0.307434	0.384	0.631	2.98474e-08	Ptx3 Cap	Polr2f
1.57443e-11	-0.3068	0.185	0.402	3.06951e-07	Ptx3 Cap	Pold4
1.60119e-10	-0.306281	0.127	0.319	3.12168e-06	Ptx3 Cap	Fxyd1
2.40379e-11	-0.305923	0.406	0.64	4.68643e-07	Ptx3 Cap	Rexo2
1.24373e-12	-0.305751	0.609	0.825	2.42477e-08	Ptx3 Cap	Ptp4a2
1.22795e-08	-0.305647	0.366	0.558	0.000239402	Ptx3 Cap	Rcn2
8.41247e-12	-0.305553	0.5	0.73	1.64009e-07	Ptx3 Cap	Brk1
2.22265e-06	-0.304518	0.243	0.404	0.0433327	Ptx3 Cap	Ern1
6.15692e-11	-0.303858	0.297	0.524	1.20035e-06	Ptx3 Cap	Svbp
5.49625e-13	-0.303767	0.163	0.391	1.07155e-08	Ptx3 Cap	Amd1
9.51712e-10	-0.303622	0.638	0.82	1.85546e-05	Ptx3 Cap	Atp6v1g1
1.53338e-09	-0.30291	0.435	0.646	2.98948e-05	Ptx3 Cap	Ndufa11
1.6002e-14	-0.302701	0.062	0.262	3.11975e-10	Ptx3 Cap	Plekhb1
5.67505e-12	-0.30259	0.424	0.664	1.10641e-07	Ptx3 Cap	Slc39a1
8.761e-15	-0.302275	0.551	0.797	1.70804e-10	Ptx3 Cap	Smdt1
9.98772e-12	-0.302234	0.5	0.728	1.94721e-07	Ptx3 Cap	Tomm20
1.21717e-09	-0.301723	0.449	0.657	2.373e-05	Ptx3 Cap	Tmem14c
1.69359e-11	-0.301706	0.493	0.721	3.30182e-07	Ptx3 Cap	Pomp
2.48927e-09	-0.301568	0.547	0.746	4.85309e-05	Ptx3 Cap	Scp2
4.53316e-09	-0.301546	0.884	0.957	8.83784e-05	Ptx3 Cap	Sh3glb1
3.97247e-10	-0.301412	0.098	0.27	7.74472e-06	Ptx3 Cap	Pde12
4.86258e-07	-0.300842	0.377	0.546	0.00948008	Ptx3 Cap	Pdlim7
9.7252e-14	-0.300743	0.254	0.509	1.89602e-09	Ptx3 Cap	Tomm5
2.80859e-12	-0.30061	0.587	0.806	5.47563e-08	Ptx3 Cap	Atp5c1
5.09187e-11	-0.299592	0.254	0.478	9.92712e-07	Ptx3 Cap	Churc1
4.50681e-07	-0.299591	0.112	0.255	0.00878647	Ptx3 Cap	Igf1
9.99518e-12	-0.299183	0.181	0.399	1.94866e-07	Ptx3 Cap	Tnxb
2.05376e-08	-0.298994	0.558	0.739	0.000400402	Ptx3 Cap	Srp14
9.92714e-08	-0.298734	0.17	0.329	0.0019354	Ptx3 Cap	Tubb6
1.54229e-08	-0.298341	0.272	0.464	0.000300684	Ptx3 Cap	Dph3
1.51675e-08	-0.298316	0.522	0.713	0.000295705	Ptx3 Cap	Lrrc8a
5.8403e-07	-0.297616	0.388	0.558	0.0113862	Ptx3 Cap	Lrrc32
5.24182e-11	-0.297479	0.098	0.284	1.02195e-06	Ptx3 Cap	Ddah1
6.9671e-13	-0.297366	0.33	0.58	1.35831e-08	Ptx3 Cap	Parvb
2.49547e-16	-0.297208	0.569	0.822	4.86516e-12	Ptx3 Cap	Wipf3
6.42006e-08	-0.296864	0.228	0.411	0.00125165	Ptx3 Cap	Glul
4.12324e-12	-0.296648	0.409	0.651	8.03867e-08	Ptx3 Cap	Csnk1e
3.89567e-09	-0.296315	0.254	0.455	7.595e-05	Ptx3 Cap	Txnrd1
8.70368e-11	-0.296047	0.482	0.703	1.69687e-06	Ptx3 Cap	Grcc10
7.22764e-13	-0.295743	0.562	0.791	1.4091e-08	Ptx3 Cap	Dazap2
1.53201e-08	-0.294084	0.322	0.518	0.000298681	Ptx3 Cap	Mrpl42
2.07334e-06	-0.293577	0.203	0.348	0.0404217	Ptx3 Cap	Taf13
6.80177e-11	-0.292744	0.091	0.269	1.32607e-06	Ptx3 Cap	Tspan2
3.26211e-09	-0.292152	0.493	0.694	6.35981e-05	Ptx3 Cap	Mapk3
1.04142e-09	-0.29214	0.337	0.552	2.03036e-05	Ptx3 Cap	Eif4ebp1
2.40155e-11	-0.292105	0.504	0.729	4.68206e-07	Ptx3 Cap	Ndufb11
1.4481e-10	-0.292008	0.348	0.573	2.82321e-06	Ptx3 Cap	Taf10
3.73733e-07	-0.291543	0.341	0.513	0.00728629	Ptx3 Cap	Ninj1
1.24801e-11	-0.290916	0.793	0.935	2.43313e-07	Ptx3 Cap	Serbp1
6.96097e-09	-0.290406	0.377	0.578	0.000135711	Ptx3 Cap	Csnk2b
5.15948e-11	-0.290313	0.228	0.45	1.00589e-06	Ptx3 Cap	Bcl7b
1.69264e-12	-0.290276	0.047	0.217	3.29998e-08	Ptx3 Cap	Tmem100
2.42745e-12	-0.290228	0.004	0.12	4.73256e-08	Ptx3 Cap	Ppm1n
2.5602e-09	-0.290011	0.207	0.399	4.99136e-05	Ptx3 Cap	Tifa
3.10418e-07	-0.289365	0.304	0.486	0.00605192	Ptx3 Cap	Adamts5
2.60926e-07	-0.289099	0.225	0.392	0.00508702	Ptx3 Cap	1110038B12Rik
3.32062e-10	-0.288966	0.217	0.425	6.47387e-06	Ptx3 Cap	Nfatc2
1.04867e-10	-0.288857	0.04	0.186	2.04449e-06	Ptx3 Cap	Nfe2l3
5.47033e-10	-0.288341	0.083	0.244	1.0665e-05	Ptx3 Cap	Slc38a4
7.24804e-11	-0.288165	0.322	0.549	1.41308e-06	Ptx3 Cap	Uqcrfs1
7.76144e-12	-0.288088	0.761	0.922	1.51317e-07	Ptx3 Cap	Clic1
2.51469e-09	-0.287943	0.232	0.434	4.90265e-05	Ptx3 Cap	Gstm1
1.21926e-10	-0.287858	0.467	0.689	2.37707e-06	Ptx3 Cap	Eif3m
7.2643e-09	-0.287819	0.196	0.385	0.000141625	Ptx3 Cap	Gclc
9.52927e-09	-0.287816	0.417	0.614	0.000185783	Ptx3 Cap	Cct7
5.56061e-08	-0.287516	0.221	0.404	0.0010841	Ptx3 Cap	Dnajb4
5.10552e-08	-0.287406	0.467	0.66	0.000995373	Ptx3 Cap	Slc3a2
4.44978e-10	-0.286808	0.326	0.543	8.67529e-06	Ptx3 Cap	Glo1
5.14704e-07	-0.286551	0.304	0.477	0.0100347	Ptx3 Cap	Hmgb3
2.30582e-08	-0.285039	0.203	0.385	0.000449542	Ptx3 Cap	Taf7
8.98761e-07	-0.284873	0.533	0.699	0.0175222	Ptx3 Cap	Filip1l
1.54692e-11	-0.284847	0.496	0.724	3.01587e-07	Ptx3 Cap	Nop53
8.73646e-10	-0.284726	0.366	0.582	1.70326e-05	Ptx3 Cap	Micos13
1.81778e-10	-0.283125	0.065	0.222	3.54395e-06	Ptx3 Cap	Pycard
3.20059e-11	-0.282893	0.866	0.962	6.23987e-07	Ptx3 Cap	Cdc42
1.9227e-08	-0.282066	0.489	0.683	0.000374849	Ptx3 Cap	Erh
1.49972e-11	-0.281816	0.464	0.696	2.92385e-07	Ptx3 Cap	Cct5
2.60059e-12	-0.281711	0.036	0.196	5.07011e-08	Ptx3 Cap	Iqcn
3.96965e-08	-0.281656	0.717	0.857	0.000773922	Ptx3 Cap	Cep85l
5.65175e-07	-0.281511	0.29	0.458	0.0110187	Ptx3 Cap	Dnttip2
8.26202e-15	-0.28133	0.076	0.279	1.61076e-10	Ptx3 Cap	Kcnk5
1.8725e-11	-0.28133	0.38	0.616	3.65063e-07	Ptx3 Cap	Cct8
8.6528e-09	-0.280567	0.536	0.729	0.000168695	Ptx3 Cap	Hmgn1
3.48642e-07	-0.28036	0.551	0.716	0.00679713	Ptx3 Cap	Hprt
1.5823e-10	-0.280187	0.058	0.21	3.08485e-06	Ptx3 Cap	Siah2
2.74245e-11	-0.2799	0.888	0.974	5.34668e-07	Ptx3 Cap	Rhoa
2.31679e-09	-0.279383	0.37	0.578	4.51682e-05	Ptx3 Cap	Ginm1
9.21916e-08	-0.279198	0.308	0.49	0.00179737	Ptx3 Cap	0610010K14Rik
1.30012e-10	-0.278877	0.17	0.372	2.53472e-06	Ptx3 Cap	Col4a5
2.10207e-09	-0.278876	0.399	0.61	4.09819e-05	Ptx3 Cap	U2af1
1.09286e-08	-0.278722	0.362	0.562	0.000213063	Ptx3 Cap	Timm13
5.5435e-07	-0.278633	0.217	0.374	0.0108076	Ptx3 Cap	Cdkn2aip
2.14656e-09	-0.27845	0.308	0.518	4.18493e-05	Ptx3 Cap	Magoh
9.59254e-11	-0.278311	0.583	0.79	1.87016e-06	Ptx3 Cap	Manf
3.43584e-10	-0.278285	0.431	0.651	6.69852e-06	Ptx3 Cap	Dctn3
9.6816e-13	-0.277855	0.714	0.9	1.88753e-08	Ptx3 Cap	Hint1
2.79101e-08	-0.277754	0.79	0.914	0.000544136	Ptx3 Cap	Ube2d3
3.55138e-10	-0.277726	0.457	0.675	6.92376e-06	Ptx3 Cap	Ndufb3
3.2013e-11	-0.277662	0.486	0.712	6.24125e-07	Ptx3 Cap	Psmb3
6.15798e-08	-0.27739	0.373	0.566	0.00120056	Ptx3 Cap	Hspd1
5.80398e-08	-0.276958	0.388	0.577	0.00113154	Ptx3 Cap	Rbbp7
5.5719e-13	-0.276953	0.33	0.581	1.0863e-08	Ptx3 Cap	Polr2k
1.64787e-12	-0.276747	0.011	0.14	3.21268e-08	Ptx3 Cap	Rtn2
4.54696e-11	-0.276562	0.533	0.751	8.86475e-07	Ptx3 Cap	Rab18
3.14652e-09	-0.276454	0.859	0.951	6.13446e-05	Ptx3 Cap	Tpm4
1.97604e-14	-0.276304	0.047	0.233	3.85249e-10	Ptx3 Cap	Tspan7
2.70248e-10	-0.276043	0.562	0.768	5.26876e-06	Ptx3 Cap	Tprgl
2.28593e-07	-0.275883	0.286	0.465	0.00445665	Ptx3 Cap	Cenpx
5.63273e-08	-0.275404	0.33	0.522	0.00109816	Ptx3 Cap	Llph
5.01534e-08	-0.274651	0.475	0.665	0.000977791	Ptx3 Cap	Ccdc12
3.02066e-10	-0.27395	0.341	0.562	5.88908e-06	Ptx3 Cap	Coa3
3.03809e-08	-0.273598	0.62	0.793	0.000592306	Ptx3 Cap	Rheb
1.98545e-08	-0.273221	0.293	0.488	0.000387083	Ptx3 Cap	Mif
6.27918e-07	-0.273192	0.297	0.461	0.0122419	Ptx3 Cap	Hist1h4d
3.52253e-11	-0.272828	0.344	0.577	6.86752e-07	Ptx3 Cap	Dpm3
1.55505e-08	-0.272301	0.351	0.548	0.000303172	Ptx3 Cap	Stap2
6.53322e-14	-0.271498	0.007	0.143	1.27372e-09	Ptx3 Cap	Cystm1
3.44311e-08	-0.271016	0.138	0.293	0.000671268	Ptx3 Cap	Arhgap10
6.93502e-08	-0.270051	0.475	0.66	0.00135205	Ptx3 Cap	Anapc11
6.07455e-11	-0.269773	0.42	0.649	1.18429e-06	Ptx3 Cap	Fkbp8
2.00471e-08	-0.26977	0.453	0.648	0.000390838	Ptx3 Cap	Ndufa5
4.83218e-10	-0.269695	0.377	0.596	9.42081e-06	Ptx3 Cap	Tm2d2
1.54889e-11	-0.268975	0.149	0.358	3.01971e-07	Ptx3 Cap	Spr
9.36519e-09	-0.268482	0.264	0.463	0.000182584	Ptx3 Cap	Hspg2
2.95524e-12	-0.268392	0.79	0.94	5.76153e-08	Ptx3 Cap	Hnrnpk
1.70417e-10	-0.268362	0.312	0.534	3.32246e-06	Ptx3 Cap	Trappc4
4.60002e-10	-0.268189	0.297	0.513	8.96819e-06	Ptx3 Cap	Pfdn2
7.17706e-09	-0.267697	0.442	0.645	0.000139924	Ptx3 Cap	Scand1
1.90141e-10	-0.267472	0.728	0.893	3.70699e-06	Ptx3 Cap	Tax1bp1
4.25469e-10	-0.267437	0.384	0.605	8.29494e-06	Ptx3 Cap	Prmt1
1.82272e-09	-0.267338	0.236	0.438	3.55358e-05	Ptx3 Cap	Sdhd
5.0002e-08	-0.267297	0.359	0.552	0.000974839	Ptx3 Cap	Cenpb
5.01904e-10	-0.267229	0.362	0.582	9.78513e-06	Ptx3 Cap	Eif6
5.71412e-10	-0.26708	0.207	0.409	1.11403e-05	Ptx3 Cap	Adrm1
3.72373e-07	-0.266759	0.348	0.526	0.00725979	Ptx3 Cap	Gclm
1.10961e-08	-0.266507	0.337	0.536	0.00021633	Ptx3 Cap	Cox14
5.96937e-12	-0.266463	0.62	0.829	1.16379e-07	Ptx3 Cap	Arpp19
8.74716e-07	-0.266435	0.507	0.679	0.0170535	Ptx3 Cap	Ndufb5
8.27816e-13	-0.265772	0.779	0.938	1.61391e-08	Ptx3 Cap	Lamp1
3.85792e-11	-0.265192	0.402	0.634	7.52141e-07	Ptx3 Cap	Snrpd1
4.53365e-10	-0.264804	0.04	0.178	8.8388e-06	Ptx3 Cap	Tnfaip3
3.36626e-08	-0.264457	0.362	0.56	0.000656285	Ptx3 Cap	Ddx21
2.93636e-07	-0.264395	0.536	0.706	0.00572473	Ptx3 Cap	Shc1
2.06665e-09	-0.264389	0.493	0.699	4.02914e-05	Ptx3 Cap	Swi5
3.02041e-08	-0.264218	0.312	0.505	0.00058886	Ptx3 Cap	Znhit1
2.14948e-11	-0.264113	0.725	0.897	4.19062e-07	Ptx3 Cap	Tmbim6
2.94698e-11	-0.263383	0.033	0.172	5.74543e-07	Ptx3 Cap	Milr1
7.69097e-13	-0.262747	0.42	0.668	1.49943e-08	Ptx3 Cap	Psmb5
5.05482e-09	-0.262732	0.442	0.647	9.85487e-05	Ptx3 Cap	Rbm8a
1.20551e-09	-0.262625	0.054	0.189	2.35027e-05	Ptx3 Cap	Myc
1.45215e-08	-0.26258	0.533	0.725	0.000283112	Ptx3 Cap	Rnf7
1.77803e-10	-0.262222	0.199	0.406	3.46645e-06	Ptx3 Cap	Rps27rt
3.16686e-10	-0.262142	0.333	0.555	6.1741e-06	Ptx3 Cap	Ndufv3
6.2314e-07	-0.261854	0.283	0.451	0.0121487	Ptx3 Cap	Rnaseh2c
5.07011e-08	-0.261789	0.634	0.801	0.000988469	Ptx3 Cap	Chmp2a
4.3205e-08	-0.261618	0.29	0.479	0.000842325	Ptx3 Cap	Map2k3
5.62033e-08	-0.261552	0.558	0.74	0.00109574	Ptx3 Cap	Lamb1
3.81462e-15	-0.261148	0.018	0.182	7.43698e-11	Ptx3 Cap	Cxcl17
2.27405e-06	-0.260794	0.127	0.259	0.0443349	Ptx3 Cap	4930523C07Rik
1.28465e-09	-0.260372	0.424	0.638	2.50456e-05	Ptx3 Cap	Gas6
3.4492e-09	-0.260361	0.681	0.851	6.72455e-05	Ptx3 Cap	Jup
6.30851e-10	-0.260253	0.163	0.357	1.22991e-05	Ptx3 Cap	Sorbs3
8.87197e-08	-0.260129	0.326	0.516	0.00172968	Ptx3 Cap	Pdgfa
4.56735e-08	-0.260105	0.395	0.59	0.00089045	Ptx3 Cap	Hdgf
1.91856e-13	-0.259449	0.029	0.19	3.74043e-09	Ptx3 Cap	Gm15345
1.82441e-09	-0.259328	0.04	0.174	3.55687e-05	Ptx3 Cap	a
1.9039e-06	-0.258785	0.174	0.321	0.0371185	Ptx3 Cap	Map3k8
5.03995e-11	-0.25845	0.094	0.267	9.82588e-07	Ptx3 Cap	Smco4
1.51007e-09	-0.25836	0.504	0.711	2.94403e-05	Ptx3 Cap	Psma4
1.5618e-08	-0.257715	0.322	0.519	0.000304488	Ptx3 Cap	Yif1b
3.06762e-07	-0.257294	0.536	0.706	0.00598062	Ptx3 Cap	Txnl1
4.2094e-10	-0.25713	0.562	0.767	8.20664e-06	Ptx3 Cap	Cox17
8.7106e-08	-0.256929	0.536	0.719	0.00169822	Ptx3 Cap	Ndufb7
6.16993e-11	-0.256689	0.293	0.521	1.20289e-06	Ptx3 Cap	Lamtor4
4.56635e-11	-0.256392	0.319	0.549	8.90256e-07	Ptx3 Cap	Use1
4.87547e-10	-0.255982	0.312	0.53	9.50522e-06	Ptx3 Cap	Sf3b5
2.6931e-09	-0.255306	0.246	0.444	5.25047e-05	Ptx3 Cap	Setbp1
3.63791e-09	-0.255248	0.138	0.313	7.09248e-05	Ptx3 Cap	Nfil3
7.63211e-09	-0.255186	0.279	0.48	0.000148796	Ptx3 Cap	Rela
1.09422e-08	-0.254948	0.554	0.746	0.000213329	Ptx3 Cap	Atp5g3
1.56505e-09	-0.254926	0.866	0.962	3.05121e-05	Ptx3 Cap	Morf4l1
1.11123e-08	-0.254887	0.435	0.637	0.000216645	Ptx3 Cap	Snrpd3
1.62985e-07	-0.254553	0.388	0.576	0.00317755	Ptx3 Cap	Sdf2
6.07546e-10	-0.254476	0.569	0.77	1.18447e-05	Ptx3 Cap	Tbca
3.8428e-10	-0.25419	0.33	0.542	7.49192e-06	Ptx3 Cap	Psd3
1.44746e-07	-0.253974	0.489	0.674	0.00282197	Ptx3 Cap	Drap1
4.49723e-10	-0.253471	0.301	0.519	8.7678e-06	Ptx3 Cap	Polr2g
1.96574e-07	-0.253163	0.649	0.811	0.00383241	Ptx3 Cap	Smc1a
2.39313e-07	-0.252986	0.598	0.766	0.00466565	Ptx3 Cap	Eif4h
1.13888e-08	-0.252919	0.507	0.704	0.000222035	Ptx3 Cap	Psma2
3.82463e-10	-0.252663	0.236	0.448	7.45649e-06	Ptx3 Cap	Polr2i
8.11702e-13	-0.252492	0.047	0.221	1.58249e-08	Ptx3 Cap	Hoxd10
8.99622e-08	-0.252064	0.159	0.326	0.0017539	Ptx3 Cap	Trib2
5.18478e-08	-0.251972	0.587	0.764	0.00101082	Ptx3 Cap	Cbx3
1.82226e-07	-0.251088	0.467	0.649	0.00355268	Ptx3 Cap	Cggbp1
1.64751e-07	-0.250629	0.141	0.287	0.00321199	Ptx3 Cap	Tmem86a
4.08766e-07	-0.250015	0.279	0.456	0.0079693	Ptx3 Cap	Gpr146
1.80418e-08	-0.250004	0.551	0.74	0.000351743	Ptx3 Cap	Polr1d

## Sheet: Valve_UP
p_val	avg_log2FC	pct.1	pct.2	p_val_adj	cluster	gene
5.25222e-94	3.07477	0.759	0.34	1.02397e-89	Valve	Slc41a1
3.384e-57	2.98108	0.58	0.196	6.59745e-53	Valve	Adm
5.83785e-39	2.73037	0.473	0.051	1.13815e-34	Valve	Neo1
1.86668e-62	2.39863	0.723	0.2	3.63927e-58	Valve	Fibin
1.2276e-84	2.35241	0.929	0.356	2.39332e-80	Valve	Ccdc141
5.82464e-57	2.34048	0.696	0.172	1.13557e-52	Valve	Nav2
1.11657e-100	2.26853	0.929	0.342	2.17687e-96	Valve	Cldn11
2.37881e-43	1.92016	0.946	0.89	4.63772e-39	Valve	Arl15
2.62445e-16	1.82693	0.723	0.408	5.11662e-12	Valve	Nts
1.87641e-60	1.77309	0.982	0.837	3.65825e-56	Valve	Apc
1.73539e-59	1.77277	0.759	0.131	3.38331e-55	Valve	Lypd6
3.62448e-35	1.68172	0.366	0.012	7.06629e-31	Valve	Ppargc1a
2.85072e-51	1.66498	0.554	0.046	5.55777e-47	Valve	Sbspon
5.56223e-49	1.65695	0.964	0.665	1.08441e-44	Valve	Fn1
5.09619e-17	1.64327	0.562	0.238	9.93554e-13	Valve	Plat
4.87098e-49	1.63781	0.661	0.223	9.49647e-45	Valve	Net1
2.452e-37	1.59326	0.491	0.087	4.78042e-33	Valve	Hgf
3.67472e-45	1.47597	0.982	0.75	7.16424e-41	Valve	Dapk1
6.78072e-49	1.46426	0.982	0.801	1.32197e-44	Valve	Nsg1
1.79877e-38	1.46226	0.67	0.231	3.50688e-34	Valve	St5
6.13928e-17	1.41877	0.366	0.091	1.19691e-12	Valve	Adgrl3
6.35294e-25	1.41149	0.75	0.503	1.23857e-20	Valve	Adamts9
4.23743e-36	1.40991	0.804	0.426	8.2613e-32	Valve	Arhgap42
1.1718e-34	1.38244	0.75	0.43	2.28454e-30	Valve	Arrdc3
5.65534e-28	1.37989	0.357	0.031	1.10256e-23	Valve	Col8a1
8.28743e-19	1.37383	0.205	0.007	1.61572e-14	Valve	Gm47271
2.54198e-17	1.36642	0.571	0.345	4.95584e-13	Valve	Slc8a1
1.04402e-28	1.36641	0.777	0.466	2.03542e-24	Valve	Nav1
1.38924e-19	1.33398	0.616	0.279	2.70847e-15	Valve	Immp2l
2.01172e-30	1.31122	0.839	0.735	3.92204e-26	Valve	Ext1
3.11157e-41	1.30714	0.893	0.526	6.06633e-37	Valve	Msi2
1.4858e-27	1.29917	0.393	0.067	2.89672e-23	Valve	Kif21a
1.83939e-27	1.29539	0.696	0.307	3.58607e-23	Valve	Mllt3
2.94264e-24	1.29345	0.643	0.336	5.73698e-20	Valve	Odc1
4.38086e-34	1.24723	0.893	0.495	8.54093e-30	Valve	Rasgrf2
1.1067e-17	1.23956	0.795	0.591	2.15762e-13	Valve	Sox4
6.22988e-36	1.22663	0.473	0.054	1.21458e-31	Valve	Gdf10
7.97602e-13	1.22329	0.366	0.095	1.555e-08	Valve	Ahsg
6.99696e-35	1.20597	0.634	0.234	1.36413e-30	Valve	Dkk3
1.63173e-30	1.18838	0.973	0.902	3.18122e-26	Valve	Prox1
9.271e-27	1.16925	0.732	0.562	1.80747e-22	Valve	Ubash3b
3.128e-25	1.16052	0.768	0.369	6.09835e-21	Valve	2610307P16Rik
6.72023e-24	1.15584	0.821	0.669	1.31018e-19	Valve	Gmds
1.19198e-33	1.148	0.884	0.637	2.32389e-29	Valve	Tmod2
1.47306e-20	1.13294	0.259	0.021	2.87188e-16	Valve	Slit3
1.84174e-27	1.09703	0.607	0.285	3.59066e-23	Valve	Socs2
8.30315e-23	1.0965	0.446	0.079	1.61878e-18	Valve	Edil3
1.20834e-23	1.09616	0.357	0.058	2.35578e-19	Valve	Wnt4
2.60323e-37	1.07605	0.652	0.126	5.07526e-33	Valve	Xylt1
2.5813e-32	1.06088	0.786	0.353	5.03251e-28	Valve	Pcca
5.22195e-10	1.05059	0.366	0.173	1.01807e-05	Valve	C430049B03Rik
1.14247e-20	1.04557	0.875	0.559	2.22736e-16	Valve	Stmn1
5.04258e-22	1.04026	0.955	0.82	9.83101e-18	Valve	Pkp4
1.99606e-14	1.03956	0.902	0.788	3.89151e-10	Valve	Fbxl7
1.85875e-26	1.03141	0.571	0.126	3.62381e-22	Valve	Tox
2.29511e-25	1.02545	0.384	0.044	4.47455e-21	Valve	Ano4
3.71157e-40	1.02541	0.509	0.079	7.23607e-36	Valve	Cystm1
8.98973e-27	1.00839	0.714	0.449	1.75264e-22	Valve	Foxc2
1.87306e-22	1.00548	0.964	0.673	3.65172e-18	Valve	Cdh13
3.44515e-18	1.00513	0.696	0.488	6.71666e-14	Valve	Ankrd6
3.64153e-16	1.00476	0.589	0.295	7.09953e-12	Valve	Tmtc2
2.16615e-29	0.977286	0.321	0.017	4.22314e-25	Valve	Irx3
9.27651e-13	0.97385	0.688	0.48	1.80855e-08	Valve	Psd3
5.59381e-37	0.95427	0.518	0.056	1.09057e-32	Valve	Slc29a4
1.78689e-13	0.930879	0.705	0.384	3.48373e-09	Valve	Mctp1
2.17114e-14	0.927994	0.143	0.006	4.23285e-10	Valve	Clstn2
1.12533e-15	0.923431	0.607	0.502	2.19394e-11	Valve	Ltbp1
1.21301e-17	0.914744	1	0.987	2.36489e-13	Valve	Camk1d
2.5444e-32	0.911577	0.375	0.026	4.96055e-28	Valve	Tmem45a
1.09663e-26	0.906181	1	0.965	2.13798e-22	Valve	Stt3b
4.77694e-15	0.887008	0.464	0.199	9.31313e-11	Valve	Tiam2
1.21003e-21	0.87998	0.902	0.808	2.35907e-17	Valve	Farp1
4.1137e-22	0.876072	0.955	0.855	8.02007e-18	Valve	Pard3
1.20652e-21	0.871377	0.509	0.169	2.35223e-17	Valve	Arhgap28
1.17032e-26	0.868105	0.554	0.164	2.28166e-22	Valve	Sipa1l2
2.18652e-24	0.866022	0.723	0.363	4.26285e-20	Valve	Gata2
4.74652e-15	0.856622	0.973	0.866	9.25381e-11	Valve	Ebf1
4.48995e-07	0.850271	0.554	0.331	0.00875361	Valve	9530026P05Rik
6.71989e-16	0.844355	0.429	0.173	1.31011e-11	Valve	Lgr4
2.14815e-07	0.840967	0.875	0.86	0.00418803	Valve	Plpp1
1.84182e-13	0.840487	0.688	0.435	3.59081e-09	Valve	Ptprg
1.1558e-22	0.82863	0.857	0.786	2.25335e-18	Valve	Btbd3
9.1191e-20	0.828296	0.643	0.302	1.77786e-15	Valve	Col4a5
3.17857e-54	0.826071	0.438	0.002	6.19693e-50	Valve	Zic2
2.41521e-20	0.823087	0.571	0.238	4.7087e-16	Valve	Dclk2
2.89312e-14	0.799735	0.759	0.615	5.64043e-10	Valve	Pdlim4
5.52032e-23	0.796234	0.75	0.512	1.07624e-18	Valve	Sestd1
3.64171e-19	0.793328	0.982	0.972	7.09987e-15	Valve	Wnk1
9.14994e-13	0.783084	0.304	0.077	1.78387e-08	Valve	Palld
1.85803e-09	0.776135	0.723	0.578	3.62242e-05	Valve	Peli2
9.79982e-14	0.767814	0.991	0.903	1.91057e-09	Valve	Dstn
3.19463e-13	0.767062	0.58	0.296	6.22824e-09	Valve	Usp53
1.82337e-22	0.766292	0.554	0.268	3.55484e-18	Valve	Trib2
2.19221e-14	0.764079	0.607	0.461	4.27394e-10	Valve	Rin2
1.38465e-11	0.761421	0.179	0.023	2.69952e-07	Valve	Coch
2.8809e-17	0.757977	0.241	0.024	5.61661e-13	Valve	Nrgn
6.67811e-17	0.755061	0.893	0.794	1.30196e-12	Valve	Dpysl2
4.12144e-21	0.745557	0.464	0.187	8.03516e-17	Valve	B4galt4
1.24486e-09	0.740535	0.83	0.726	2.42697e-05	Valve	Zbtb16
1.45343e-21	0.728331	0.429	0.101	2.8336e-17	Valve	Fam20c
1.56393e-11	0.72518	0.446	0.236	3.04903e-07	Valve	Sox5
1.91533e-26	0.719492	1	0.999	3.73412e-22	Valve	Malat1
1.33464e-10	0.713579	0.875	0.773	2.60202e-06	Valve	Agap1
4.33811e-10	0.711304	0.679	0.598	8.45758e-06	Valve	Prickle1
1.33037e-16	0.708977	0.741	0.477	2.59369e-12	Valve	Lysmd2
1.18817e-12	0.708766	0.866	0.77	2.31645e-08	Valve	Mdfic
1.52961e-12	0.707013	0.857	0.609	2.98212e-08	Valve	Cd24a
1.00723e-13	0.697255	0.955	0.885	1.96369e-09	Valve	Ppp1r12a
3.62079e-13	0.69696	0.902	0.741	7.0591e-09	Valve	Ogt
1.93462e-27	0.696634	0.366	0.029	3.77173e-23	Valve	Mtcl1
1.06062e-11	0.695551	0.393	0.21	2.06778e-07	Valve	Igf1
1.299e-21	0.694479	0.366	0.182	2.53252e-17	Valve	Tub
3.53118e-09	0.693253	0.67	0.665	6.8844e-05	Valve	Colec12
4.86097e-09	0.690618	0.375	0.216	9.47695e-05	Valve	Clu
1.57657e-30	0.685348	0.455	0.051	3.07369e-26	Valve	Sdc4
5.60147e-15	0.681288	0.991	0.964	1.09206e-10	Valve	H3f3a
3.92734e-10	0.680382	0.929	0.782	7.65674e-06	Valve	Tanc2
5.29779e-07	0.675262	0.393	0.242	0.0103286	Valve	Ccdc3
7.43567e-08	0.674731	0.5	0.254	0.00144966	Valve	Auts2
5.26705e-17	0.674164	0.455	0.268	1.02686e-12	Valve	Foxc1
5.21045e-11	0.673364	0.804	0.649	1.01583e-06	Valve	Cobll1
1.63074e-11	0.672169	0.759	0.587	3.17928e-07	Valve	Evl
1.76766e-10	0.671635	0.58	0.291	3.44624e-06	Valve	Mfap2
4.20587e-10	0.6713	0.946	0.857	8.19977e-06	Valve	Gm19951
6.65361e-17	0.670024	0.589	0.49	1.29719e-12	Valve	Uaca
8.80566e-09	0.669818	0.893	0.685	0.000171675	Valve	Foxp2
8.6938e-08	0.666247	0.259	0.09	0.00169494	Valve	Gas1
1.36855e-16	0.664564	0.857	0.653	2.66812e-12	Valve	Jmy
5.48588e-14	0.663144	0.973	0.983	1.06953e-09	Valve	Foxp1
6.54276e-12	0.662281	0.929	0.819	1.27558e-07	Valve	Cep85l
8.36806e-14	0.66172	0.438	0.146	1.63144e-09	Valve	Srgn
2.67266e-15	0.661227	0.527	0.241	5.21061e-11	Valve	Tyw1
9.80638e-09	0.661006	0.25	0.07	0.000191185	Valve	Sdk1
3.61621e-15	0.659385	0.455	0.164	7.05016e-11	Valve	Sesn3
3.48779e-07	0.654005	0.616	0.399	0.00679979	Valve	Angpt2
1.76111e-15	0.653827	0.991	0.939	3.43346e-11	Valve	Add3
7.88781e-14	0.651534	0.536	0.273	1.53781e-09	Valve	Slc6a9
2.25878e-09	0.649642	0.688	0.445	4.40372e-05	Valve	Gm14964
9.03554e-13	0.648314	0.964	0.883	1.76157e-08	Valve	Slc25a4
5.63118e-13	0.646158	0.223	0.03	1.09785e-08	Valve	Slc41a2
3.65697e-18	0.646077	0.554	0.219	7.12963e-14	Valve	Acsl1
9.01139e-15	0.644021	0.786	0.501	1.75686e-10	Valve	AC149090.1
1.05667e-12	0.642417	0.982	0.938	2.06008e-08	Valve	Ptprk
9.01889e-15	0.642406	0.795	0.682	1.75832e-10	Valve	Atp1b3
1.13961e-08	0.641368	0.875	0.805	0.000222178	Valve	Ugcg
1.39142e-07	0.641283	0.402	0.268	0.0027127	Valve	Lpl
3.70902e-11	0.639503	0.705	0.532	7.23111e-07	Valve	Itgb4
3.70751e-13	0.632062	0.741	0.489	7.22816e-09	Valve	Kank2
1.28101e-09	0.629878	0.911	0.844	2.49746e-05	Valve	Itm2c
1.02347e-08	0.6287	0.723	0.575	0.000199536	Valve	Cnot2
6.19012e-17	0.628682	0.295	0.047	1.20683e-12	Valve	Wnk2
7.50637e-18	0.627474	0.723	0.496	1.46344e-13	Valve	Sun2
4.56211e-17	0.627122	0.964	0.91	8.8943e-13	Valve	Tie1
5.08053e-21	0.627054	0.402	0.07	9.90499e-17	Valve	Slc6a6
5.7737e-16	0.625681	0.92	0.849	1.12564e-11	Valve	Rdx
3.56046e-23	0.624563	0.357	0.044	6.94148e-19	Valve	Irf6
3.13306e-09	0.624001	0.768	0.659	6.10822e-05	Valve	Rassf9
9.64074e-14	0.622235	0.839	0.783	1.87956e-09	Valve	Spop
1.10392e-11	0.622198	0.884	0.828	2.1522e-07	Valve	Usp25
1.32165e-26	0.620197	0.402	0.046	2.57668e-22	Valve	Lama5
7.62909e-08	0.619908	0.616	0.387	0.00148737	Valve	Pdlim3
1.76752e-14	0.618963	0.562	0.277	3.44595e-10	Valve	Esam
2.43639e-14	0.615258	0.732	0.477	4.74999e-10	Valve	Celsr1
2.15092e-09	0.614501	0.518	0.29	4.19343e-05	Valve	Ntn4
8.9014e-12	0.60886	0.446	0.196	1.73542e-07	Valve	Prag1
3.05483e-11	0.608205	0.223	0.034	5.95569e-07	Valve	Nrxn1
5.34265e-25	0.600865	0.286	0.013	1.0416e-20	Valve	Smoc1
4.55759e-12	0.600794	0.268	0.066	8.88547e-08	Valve	Cdh11
3.441e-09	0.59885	0.991	0.952	6.70858e-05	Valve	Limch1
1.67099e-07	0.597247	0.179	0.041	0.00325776	Valve	Sorcs1
5.93893e-16	0.594855	0.58	0.287	1.15785e-11	Valve	Adgre5
1.12283e-12	0.590924	0.634	0.468	2.18907e-08	Valve	Gpcpd1
2.23565e-12	0.590178	0.795	0.646	4.35862e-08	Valve	Kdm7a
1.19521e-27	0.587407	0.232	0.002	2.33019e-23	Valve	Slc38a11
9.35062e-08	0.582826	0.393	0.176	0.001823	Valve	Rasd1
1.65797e-11	0.580184	0.67	0.475	3.23238e-07	Valve	Atp2c1
4.99185e-09	0.578598	0.562	0.49	9.7321e-05	Valve	Spsb1
6.22222e-09	0.569607	0.357	0.141	0.000121308	Valve	Mertk
1.42804e-12	0.568558	0.616	0.386	2.7841e-08	Valve	Naa35
4.09388e-11	0.568023	0.929	0.854	7.98143e-07	Valve	Cav2
3.06746e-14	0.567182	0.491	0.255	5.98031e-10	Valve	Gne
2.02429e-10	0.566735	0.821	0.688	3.94656e-06	Valve	Grina
8.53734e-15	0.564665	0.848	0.776	1.66444e-10	Valve	Tcf25
7.18783e-15	0.564418	0.527	0.226	1.40134e-10	Valve	Snn
9.39825e-12	0.56406	0.634	0.485	1.83228e-07	Valve	Mecp2
4.33189e-08	0.557544	0.696	0.643	0.000844545	Valve	Ablim2
1.24627e-11	0.555837	0.652	0.459	2.42972e-07	Valve	Stk24
4.65436e-10	0.554621	0.58	0.382	9.07414e-06	Valve	Zfp652
4.75414e-07	0.554028	0.643	0.472	0.00926866	Valve	Lrrc1
4.69999e-13	0.551949	0.491	0.252	9.1631e-09	Valve	Cnpy4
5.87062e-13	0.551368	0.875	0.731	1.14454e-08	Valve	Ppp4r2
1.07964e-09	0.550291	0.866	0.734	2.10486e-05	Valve	Ttc3
3.13942e-13	0.550217	0.661	0.396	6.12062e-09	Valve	Anpep
1.31059e-08	0.550181	0.991	0.94	0.000255512	Valve	Vim
4.97047e-14	0.549314	0.732	0.668	9.69042e-10	Valve	Smim14
6.20244e-12	0.546427	0.759	0.516	1.20923e-07	Valve	Ttyh3
7.03979e-07	0.546376	0.223	0.076	0.0137248	Valve	Hbegf
5.14925e-09	0.545115	0.964	0.881	0.00010039	Valve	Arhgap31
4.95662e-11	0.544578	1	0.998	9.66343e-07	Valve	Cmss1
5.72181e-09	0.544332	0.964	0.917	0.000111552	Valve	Ptpn14
1.31103e-06	0.543151	0.723	0.553	0.0255599	Valve	Dpysl3
3.13225e-09	0.543051	1	0.99	6.10663e-05	Valve	Ppp3ca
3.18237e-10	0.53984	0.955	0.89	6.20435e-06	Valve	Ptpre
1.49904e-06	0.539689	0.768	0.584	0.0292252	Valve	Frmd4b
2.62734e-18	0.539545	0.25	0.025	5.12226e-14	Valve	Ptgfr
1.94539e-06	0.538708	0.446	0.29	0.0379274	Valve	Gxylt2
9.33018e-09	0.533768	0.107	0.011	0.000181901	Valve	Dgki
1.38613e-20	0.531128	0.268	0.02	2.70241e-16	Valve	Crnde
1.36276e-16	0.531064	0.232	0.02	2.65684e-12	Valve	Gda
1.6752e-07	0.529282	0.777	0.62	0.00326596	Valve	Rcsd1
1.14918e-08	0.528058	0.518	0.263	0.000224044	Valve	Fmo1
3.21713e-07	0.527206	0.839	0.764	0.00627211	Valve	H2-T23
1.48797e-08	0.525148	0.723	0.601	0.000290095	Valve	Tle1
2.70379e-20	0.522768	0.286	0.025	5.27131e-16	Valve	Apcdd1
1.50536e-07	0.522007	0.946	0.93	0.00293485	Valve	Dip2c
2.94363e-09	0.51836	1	0.996	5.7389e-05	Valve	Sptbn1
2.16025e-09	0.517923	0.696	0.441	4.21163e-05	Valve	Rasgrp2
3.47968e-09	0.508298	0.393	0.171	6.78398e-05	Valve	Gm16104
6.86917e-19	0.505918	0.339	0.054	1.33921e-14	Valve	Slc25a35
2.52507e-10	0.505063	0.527	0.255	4.92288e-06	Valve	Rassf10
2.38783e-08	0.503882	0.884	0.841	0.000465532	Valve	Lamc1
8.93165e-10	0.502725	0.277	0.07	1.74131e-05	Valve	Pde8b
1.14732e-07	0.502523	0.607	0.381	0.00223681	Valve	Phtf2
9.30739e-07	0.50238	0.688	0.538	0.0181457	Valve	Ccnd3
4.02508e-09	0.501275	0.92	0.784	7.84729e-05	Valve	Nr3c1
5.08722e-12	0.501103	0.152	0.013	9.91804e-08	Valve	Ephx2
2.87719e-10	0.499719	0.732	0.567	5.60938e-06	Valve	Agrn
5.05297e-09	0.49863	0.83	0.716	9.85127e-05	Valve	Asap2
7.44545e-13	0.498197	1	0.993	1.45156e-08	Valve	mt-Co2
2.72159e-15	0.497127	0.241	0.027	5.30602e-11	Valve	Grb14
7.93592e-10	0.495503	0.714	0.6	1.54719e-05	Valve	Kif2a
2.80716e-19	0.494939	0.205	0.008	5.47284e-15	Valve	Irx5
2.48161e-19	0.491009	0.223	0.011	4.83815e-15	Valve	Ttll6
7.16816e-08	0.490753	0.795	0.618	0.0013975	Valve	Zfp292
1.03716e-07	0.488385	0.83	0.692	0.00202205	Valve	Nfic
5.44841e-07	0.487742	0.304	0.174	0.0106222	Valve	Cthrc1
8.12087e-08	0.48547	0.875	0.823	0.00158324	Valve	Piezo1
2.98466e-08	0.485423	0.598	0.363	0.00058189	Valve	Nfatc2
1.89781e-09	0.484386	0.884	0.859	3.69998e-05	Valve	Tjp1
6.58003e-08	0.483176	0.679	0.538	0.00128284	Valve	Zyx
1.05768e-23	0.482521	0.33	0.034	2.06205e-19	Valve	Apobec2
3.08647e-13	0.482517	0.509	0.205	6.01739e-09	Valve	Smco4
5.75096e-10	0.47927	0.536	0.307	1.12121e-05	Valve	Sept1
8.32001e-07	0.479086	0.821	0.685	0.0162207	Valve	Dtx1
3.23967e-07	0.478812	0.75	0.653	0.00631605	Valve	Thsd1
3.75465e-08	0.478723	1	0.998	0.000732006	Valve	Zbtb20
2.60192e-09	0.478651	0.312	0.105	5.07271e-05	Valve	S100a4
7.01378e-08	0.476837	1	0.983	0.00136741	Valve	Cldn5
1.82517e-08	0.476031	0.723	0.579	0.000355835	Valve	Oga
3.17684e-10	0.473173	0.634	0.319	6.19356e-06	Valve	Nos3
7.10922e-08	0.470952	0.866	0.73	0.00138601	Valve	Podxl
1.19558e-08	0.470611	0.696	0.635	0.000233091	Valve	Slmap
3.57994e-08	0.468687	0.964	0.959	0.000697946	Valve	Arhgap29
5.8137e-23	0.466606	0.286	0.02	1.13344e-18	Valve	Tspan32
1.86638e-07	0.465688	0.768	0.609	0.0036387	Valve	Fnip2
5.12782e-07	0.459421	0.688	0.475	0.00999719	Valve	Cdk19
1.13391e-07	0.457408	0.652	0.471	0.00221067	Valve	Syne2
1.7367e-08	0.453249	0.625	0.407	0.000338587	Valve	Stx18
4.46351e-12	0.447266	0.277	0.061	8.70207e-08	Valve	Wnt5a
7.43355e-07	0.44634	0.625	0.412	0.0144925	Valve	E130308A19Rik
6.14336e-07	0.44559	0.607	0.426	0.0119771	Valve	Hmgb3
6.69018e-10	0.444823	0.545	0.378	1.30432e-05	Valve	Lamb2
2.52308e-09	0.442537	1	0.996	4.91899e-05	Valve	mt-Co3
1.42102e-08	0.441921	0.571	0.416	0.000277042	Valve	Ireb2
2.28921e-08	0.441876	0.741	0.704	0.000446304	Valve	Rabep1
3.05846e-09	0.440763	0.366	0.176	5.96277e-05	Valve	Itga3
2.0626e-07	0.440556	0.759	0.583	0.00402124	Valve	Agtpbp1
8.16205e-11	0.436186	0.304	0.09	1.59127e-06	Valve	Angptl2
1.41436e-07	0.43402	0.286	0.194	0.00275744	Valve	Usp54
5.40502e-09	0.431945	0.589	0.339	0.000105376	Valve	Tbc1d22b
1.84719e-06	0.431659	0.759	0.66	0.0360127	Valve	Strbp
5.08332e-10	0.430649	0.384	0.162	9.91044e-06	Valve	Isyna1
1.81028e-08	0.429895	0.661	0.464	0.000352931	Valve	Hmgn3
5.49425e-08	0.428204	0.339	0.182	0.00107116	Valve	Napepld
1.2792e-06	0.426215	0.312	0.147	0.0249392	Valve	Sdc2
1.60376e-11	0.425777	0.321	0.115	3.1267e-07	Valve	Hes6
1.07712e-07	0.425311	0.786	0.637	0.00209995	Valve	Rala
1.49836e-06	0.425191	0.366	0.219	0.029212	Valve	4930523C07Rik
7.90449e-07	0.424224	0.509	0.323	0.0154106	Valve	5330438D12Rik
6.59017e-08	0.424055	0.75	0.588	0.00128482	Valve	Csnk1e
5.05222e-07	0.423484	0.634	0.483	0.00984981	Valve	BC005561
1.53795e-07	0.421247	0.705	0.548	0.00299838	Valve	Dhx36
1.12676e-06	0.420879	0.768	0.622	0.0219673	Valve	1810058I24Rik
3.03967e-11	0.420252	0.366	0.127	5.92614e-07	Valve	Ggact
3.91338e-11	0.418207	0.375	0.117	7.62952e-07	Valve	Wnt9a
1.10181e-10	0.418194	0.705	0.679	2.14809e-06	Valve	Hprt
2.43995e-06	0.417721	0.652	0.516	0.0475693	Valve	Fnbp1l
8.49843e-08	0.41766	0.429	0.298	0.00165685	Valve	Nrep
3.95251e-07	0.413148	0.312	0.142	0.00770582	Valve	Shld1
1.88501e-06	0.413016	0.643	0.463	0.0367501	Valve	Rassf8
1.26467e-07	0.412215	0.438	0.241	0.0024656	Valve	Tmem86a
2.56283e-06	0.410922	0.545	0.34	0.049965	Valve	Tln2
2.24562e-06	0.40984	0.938	0.843	0.0437805	Valve	Fcgrt
2.78937e-08	0.409671	0.33	0.124	0.000543816	Valve	A430093F15Rik
9.85991e-11	0.409389	0.384	0.135	1.92229e-06	Valve	Stk38l
4.80343e-08	0.408128	0.179	0.033	0.000936476	Valve	Gli2
5.66458e-07	0.406409	0.804	0.659	0.0110437	Valve	Cnot6l
5.7258e-09	0.405154	0.17	0.038	0.00011163	Valve	Slc22a4
1.93759e-07	0.404935	0.438	0.209	0.00377752	Valve	Osbpl1a
1.39269e-06	0.40432	0.643	0.519	0.027152	Valve	Rab5b
1.14201e-08	0.403783	0.616	0.417	0.000222646	Valve	Ptprf
4.43789e-07	0.40042	0.304	0.126	0.00865212	Valve	Chchd10
1.34264e-06	0.39961	0.92	0.89	0.0261761	Valve	Palm
2.12912e-07	0.392705	0.348	0.133	0.00415093	Valve	Pthlh
7.3905e-11	0.382066	0.205	0.034	1.44085e-06	Valve	Plcg2
1.17465e-08	0.380481	0.321	0.118	0.00022901	Valve	Susd2
4.60728e-09	0.377433	0.241	0.056	8.98236e-05	Valve	Nova1
9.51244e-08	0.376505	1	0.991	0.00185454	Valve	Aplp2
5.60418e-08	0.376192	0.357	0.255	0.00109259	Valve	Chst12
1.97157e-06	0.375921	0.491	0.286	0.0384377	Valve	Epb41
1.25212e-06	0.373604	0.554	0.416	0.0244114	Valve	Ube2v2
1.72125e-08	0.371408	1	0.992	0.000335575	Valve	mt-Nd1
2.5609e-12	0.3711	0.116	0.002	4.99274e-08	Valve	Kcnj2
4.05067e-10	0.36787	0.107	0.007	7.89718e-06	Valve	Fxyd2
3.91842e-07	0.367567	1	0.995	0.00763935	Valve	mt-Atp6
1.02088e-07	0.360612	1	0.993	0.00199031	Valve	mt-Cytb
9.44247e-07	0.359396	0.527	0.335	0.018409	Valve	Abhd2
4.81753e-08	0.357041	0.161	0.025	0.000939225	Valve	Khdrbs2
3.1196e-14	0.341928	0.17	0.01	6.08197e-10	Valve	Cd79a
1.42811e-06	0.339097	0.348	0.147	0.0278423	Valve	Casz1
6.31546e-12	0.330889	0.232	0.036	1.23126e-07	Valve	Arid3a
5.74967e-08	0.329594	0.268	0.088	0.00112096	Valve	Mcub
3.09336e-07	0.327807	0.295	0.106	0.00603082	Valve	Fhdc1
2.4697e-07	0.325227	0.259	0.088	0.00481492	Valve	1810010H24Rik
7.56986e-07	0.320243	0.223	0.071	0.0147582	Valve	Lamc2
1.54218e-08	0.314037	0.205	0.061	0.000300663	Valve	Loxl3
2.22923e-07	0.313936	0.223	0.074	0.00434611	Valve	Tmeff1
1.91949e-08	0.309271	0.25	0.071	0.000374225	Valve	Ormdl1
5.71318e-07	0.307979	0.232	0.072	0.0111384	Valve	Zfp827
1.0435e-08	0.304689	0.205	0.043	0.00020344	Valve	Nt5e
1.31911e-06	0.302884	0.134	0.025	0.0257174	Valve	Ugt8a
2.45009e-06	0.302798	0.491	0.291	0.047767	Valve	Dhrs1
4.47566e-08	0.300273	0.312	0.108	0.000872575	Valve	C630043F03Rik
3.62235e-07	0.300147	0.339	0.138	0.00706214	Valve	Gm9917
1.13643e-06	0.295941	0.152	0.028	0.0221558	Valve	9330182L06Rik
1.64847e-10	0.293091	0.107	0.003	3.21385e-06	Valve	Pm20d1
2.54094e-06	0.290161	0.304	0.137	0.0495382	Valve	Smtnl2
1.24962e-09	0.289576	0.152	0.015	2.43625e-05	Valve	Col4a6
3.79268e-09	0.288596	0.125	0.01	7.39422e-05	Valve	Kcnk3
1.78232e-06	0.2875	0.205	0.054	0.034748	Valve	Sobp
2.12754e-07	0.286905	0.312	0.161	0.00414786	Valve	Acads
1.63243e-07	0.282198	0.223	0.06	0.00318259	Valve	A430090L17Rik
2.38393e-07	0.280786	0.241	0.078	0.00464772	Valve	Rapgef3
9.00743e-14	0.27585	0.223	0.025	1.75609e-09	Valve	Dixdc1
1.2514e-11	0.273359	0.179	0.019	2.43973e-07	Valve	Gnaz
4.3135e-10	0.271126	0.348	0.507	8.40959e-06	Valve	Trp53i11
1.3157e-09	0.268293	0.125	0.01	2.56508e-05	Valve	Pla2g4e
3.56884e-14	0.266554	0.196	0.015	6.95782e-10	Valve	Gpr27
1.86723e-06	0.26648	0.241	0.092	0.0364035	Valve	Pqlc3
3.00144e-09	0.26426	0.188	0.031	5.85161e-05	Valve	Axin2
3.63057e-10	0.263768	0.116	0.008	7.07817e-06	Valve	Hcar1
2.26594e-07	0.262478	0.179	0.04	0.00441768	Valve	Ccdc24
1.27922e-09	0.2591	0.152	0.015	2.49396e-05	Valve	Scin
4.91575e-09	0.256617	0.134	0.013	9.58374e-05	Valve	Trpm6

## Sheet: Valve_Down
p_val	avg_log2FC	pct.1	pct.2	p_val_adj	cluster	gene
8.54424e-27	-2.89584	0.214	0.643	1.66578e-22	Valve	Lyve1
4.82234e-32	-2.70769	0.911	0.983	9.40164e-28	Valve	Ccl21a
1.76672e-59	-2.57857	0.366	0.926	3.4444e-55	Valve	Nrp2
5.00854e-54	-2.44129	0.241	0.885	9.76465e-50	Valve	Lcn2
3.30747e-22	-2.23773	0.143	0.572	6.44825e-18	Valve	Aqp1
4.74382e-35	-1.95581	0.768	0.925	9.24855e-31	Valve	Fgl2
2.63095e-54	-1.90671	0.196	0.865	5.12931e-50	Valve	Igfbp4
1.22234e-21	-1.7365	0.116	0.557	2.38308e-17	Valve	Sparc
5.96296e-20	-1.63736	0.259	0.69	1.16254e-15	Valve	Tll1
4.66126e-68	-1.57539	0.866	0.993	9.0876e-64	Valve	Mmrn1
1.35e-19	-1.49602	0.134	0.555	2.63196e-15	Valve	Efna5
2.73404e-27	-1.48371	0.536	0.876	5.33028e-23	Valve	Prss23
4.99957e-26	-1.47186	0.911	0.978	9.74717e-22	Valve	Reln
4.13299e-22	-1.41481	0.196	0.667	8.05767e-18	Valve	Chrm3
4.55888e-26	-1.39806	0.455	0.856	8.888e-22	Valve	Tspan18
5.49423e-13	-1.37519	0.062	0.349	1.07115e-08	Valve	Stab2
1.09023e-29	-1.36525	0.589	0.926	2.12552e-25	Valve	Prex2
7.10108e-31	-1.34053	0.357	0.828	1.38443e-26	Valve	Dab2
5.13981e-21	-1.33485	0.196	0.632	1.00206e-16	Valve	Kcnn3
4.79062e-22	-1.31528	0.562	0.878	9.33979e-18	Valve	Asap1
1.34318e-17	-1.29245	0.214	0.627	2.61867e-13	Valve	Col23a1
4.5423e-29	-1.28865	0.375	0.856	8.85567e-25	Valve	Gja1
1.30405e-13	-1.27913	0.205	0.547	2.54238e-09	Valve	Mrc1
3.80046e-18	-1.27142	0.08	0.467	7.40938e-14	Valve	Ptx3
7.94611e-22	-1.26353	0.839	0.937	1.54917e-17	Valve	Ifitm3
7.70183e-07	-1.26313	0.321	0.502	0.0150155	Valve	Zfp36
4.41386e-10	-1.26009	0.054	0.3	8.60526e-06	Valve	Fabp4
1.2587e-18	-1.23264	0.188	0.589	2.45395e-14	Valve	Apba2
2.19946e-06	-1.23106	0.304	0.496	0.0428806	Valve	Fosb
6.01974e-13	-1.22723	0.027	0.295	1.17361e-08	Valve	Postn
4.19049e-26	-1.22248	0.089	0.584	8.16977e-22	Valve	Gpihbp1
1.1118e-25	-1.20395	0.339	0.807	2.16757e-21	Valve	Sncaip
1.31117e-14	-1.20382	0.107	0.449	2.55625e-10	Valve	Slc9a9
1.02887e-35	-1.18457	0.054	0.633	2.00589e-31	Valve	Mmrn2
4.32431e-17	-1.18068	0.67	0.861	8.43067e-13	Valve	Ctsd
4.02849e-23	-1.16495	0.312	0.756	7.85395e-19	Valve	Pdpn
1.46892e-31	-1.14805	0.116	0.667	2.86381e-27	Valve	Meox1
1.86977e-39	-1.125	0.83	0.969	3.64531e-35	Valve	Ltbp4
9.70691e-39	-1.12254	1	1	1.89246e-34	Valve	Flt4
5.589e-20	-1.12201	0.286	0.697	1.08963e-15	Valve	Zfp423
5.69786e-20	-1.1216	0.411	0.768	1.11085e-15	Valve	Prelp
3.92388e-33	-1.11143	0.973	0.975	7.65e-29	Valve	Cavin2
1.62688e-17	-1.09986	0.688	0.899	3.17176e-13	Valve	Abhd17b
4.73496e-12	-1.09826	0.018	0.273	9.23127e-08	Valve	Nav3
1.02207e-16	-1.09714	0.205	0.61	1.99262e-12	Valve	Creb5
6.73134e-23	-1.0947	0.759	0.948	1.31234e-18	Valve	Ntn1
1.94676e-19	-1.07415	0.054	0.453	3.79541e-15	Valve	Fndc1
1.71565e-15	-1.02619	0.589	0.823	3.34482e-11	Valve	Plvap
1.50566e-25	-1.02335	0.116	0.611	2.93543e-21	Valve	Atp2b4
7.37518e-19	-1.01783	0.107	0.514	1.43786e-14	Valve	Tinagl1
1.30895e-24	-1.01769	0.795	0.971	2.55194e-20	Valve	Stab1
8.46633e-13	-1.01752	0.304	0.642	1.6506e-08	Valve	Flrt2
3.33892e-10	-1.01663	0.321	0.607	6.50956e-06	Valve	Man1a
3.4809e-08	-1.01401	0.223	0.468	0.000678636	Valve	Adam12
5.48031e-25	-0.990448	0.027	0.476	1.06844e-20	Valve	Dysf
5.8308e-08	-0.977616	0.839	0.895	0.00113677	Valve	Ubc
2.73372e-10	-0.949456	0.321	0.597	5.32965e-06	Valve	Ank
7.10305e-12	-0.932652	0.732	0.905	1.38481e-07	Valve	Calcrl
2.17251e-12	-0.92726	0.429	0.725	4.23553e-08	Valve	Mgll
1.62231e-10	-0.926086	0.045	0.302	3.16285e-06	Valve	H19
1.14928e-15	-0.925598	0.304	0.671	2.24064e-11	Valve	Rai14
2.25928e-08	-0.925139	0.062	0.265	0.000440469	Valve	Npnt
1.04589e-12	-0.918197	0.661	0.877	2.03907e-08	Valve	Kalrn
2.3025e-18	-0.916338	0.259	0.691	4.48895e-14	Valve	Emcn
6.1817e-18	-0.909516	0.152	0.574	1.20518e-13	Valve	Ctla2a
3.55521e-13	-0.90949	0.705	0.897	6.93125e-09	Valve	Ralgapa2
2.22698e-10	-0.904807	0.08	0.331	4.34172e-06	Valve	Rnd1
2.28698e-13	-0.892355	0.884	0.97	4.4587e-09	Valve	Nxn
1.30876e-10	-0.891148	0.75	0.894	2.55156e-06	Valve	Sned1
1.29855e-10	-0.878006	0.589	0.782	2.53165e-06	Valve	Pnp
4.7846e-11	-0.877097	0.518	0.784	9.32805e-07	Valve	Nr3c2
4.57324e-17	-0.856066	0.884	0.979	8.91599e-13	Valve	Lama4
8.82932e-08	-0.855378	0.688	0.833	0.00172136	Valve	Dusp1
1.33891e-10	-0.832107	0.054	0.313	2.61035e-06	Valve	Thbs1
2.53787e-19	-0.831102	0.929	0.957	4.94782e-15	Valve	Ece1
5.19367e-09	-0.819502	0.33	0.614	0.000101256	Valve	Rps6ka3
2.3607e-18	-0.819386	0.705	0.889	4.60242e-14	Valve	Myh9
6.01809e-10	-0.817985	0.518	0.766	1.17329e-05	Valve	Fyn
6.93706e-17	-0.810691	0.911	0.98	1.35245e-12	Valve	Maf
4.87541e-16	-0.809466	0.723	0.884	9.5051e-12	Valve	Cavin3
1.20133e-22	-0.806579	0.812	0.967	2.34212e-18	Valve	Tgfbr2
4.94387e-17	-0.80227	0.786	0.942	9.63857e-13	Valve	Sntb2
4.29908e-11	-0.79763	0.143	0.442	8.38149e-07	Valve	Myo1e
6.42768e-09	-0.795633	0.714	0.876	0.000125314	Valve	Crim1
2.13879e-15	-0.792358	0.429	0.773	4.16978e-11	Valve	Pakap.1
2.27422e-18	-0.790487	0.929	0.97	4.43382e-14	Valve	Nr2f2
6.41465e-10	-0.789171	0.455	0.723	1.2506e-05	Valve	Fbln2
6.46576e-15	-0.788811	0.384	0.743	1.26057e-10	Valve	Nhsl2
1.25404e-12	-0.788729	0.357	0.706	2.44487e-08	Valve	Igfbp7
1.46938e-08	-0.785771	0.009	0.187	0.000286469	Valve	Pld5
2.22366e-09	-0.782016	0.036	0.264	4.33524e-05	Valve	Pcdh7
6.99665e-13	-0.772803	0.205	0.556	1.36407e-08	Valve	Inpp4b
5.88352e-07	-0.765831	0.214	0.449	0.0114705	Valve	Fgf12
3.82076e-23	-0.765501	0.964	0.992	7.44895e-19	Valve	Timp3
1.39765e-10	-0.764995	0.089	0.377	2.72486e-06	Valve	Serpina3n
7.76864e-14	-0.756519	0.741	0.872	1.51457e-09	Valve	Slc45a3
6.6283e-19	-0.756423	0.089	0.496	1.29225e-14	Valve	Sgsm1
6.13535e-08	-0.754376	0.804	0.901	0.00119615	Valve	Hspa5
1.12785e-12	-0.754065	0.696	0.868	2.19886e-08	Valve	Nme2
1.55542e-15	-0.741021	0.929	0.956	3.03244e-11	Valve	Gng11
2.25987e-15	-0.740445	0.5	0.841	4.40585e-11	Valve	Eln
2.87068e-09	-0.739674	0.152	0.43	5.59667e-05	Valve	Tgfb2
5.81735e-16	-0.739125	0.554	0.835	1.13415e-11	Valve	Degs1
6.7281e-12	-0.73532	0.821	0.899	1.31171e-07	Valve	Calr
6.0401e-10	-0.734264	0.616	0.844	1.17758e-05	Valve	Aopep
5.05973e-16	-0.733711	0.884	0.925	9.86444e-12	Valve	Rpl35
1.43865e-12	-0.731726	0.321	0.651	2.80479e-08	Valve	Mylk
3.33761e-09	-0.72709	0.518	0.755	6.507e-05	Valve	Raph1
3.45882e-14	-0.726638	0.5	0.8	6.74331e-10	Valve	S1pr1
2.38177e-09	-0.722792	0.795	0.93	4.64349e-05	Valve	Mpp7
7.77227e-21	-0.716672	0	0.343	1.51528e-16	Valve	Gm21541
1.12495e-07	-0.714004	0.179	0.432	0.00219321	Valve	Airn
2.3534e-14	-0.711492	0.259	0.622	4.5882e-10	Valve	Chst15
9.74758e-12	-0.698545	0.661	0.866	1.90039e-07	Valve	Rnase4
3.43707e-11	-0.697722	0.804	0.948	6.70091e-07	Valve	Plce1
3.33946e-10	-0.697227	0.509	0.782	6.51061e-06	Valve	Mtss1
2.97089e-17	-0.688893	0.705	0.904	5.79204e-13	Valve	Nectin2
2.94167e-11	-0.686572	0.634	0.868	5.73507e-07	Valve	Mef2c
7.46103e-15	-0.686405	1	0.987	1.4546e-10	Valve	Tmsb4x
7.99883e-12	-0.686167	0.438	0.725	1.55945e-07	Valve	Ushbp1
1.46835e-09	-0.685077	0.384	0.679	2.86269e-05	Valve	Gmfg
1.71768e-12	-0.684814	0.554	0.85	3.34878e-08	Valve	Zfp36l1
1.8445e-18	-0.680943	0.125	0.542	3.59604e-14	Valve	Sirpa
3.58911e-16	-0.680719	0.205	0.601	6.99732e-12	Valve	Loxl2
8.60272e-08	-0.680358	0.527	0.779	0.00167719	Valve	Cebpb
1.66316e-07	-0.67783	0.643	0.813	0.0032425	Valve	Tcf7l1
2.24808e-12	-0.674835	0.607	0.851	4.38286e-08	Valve	Klf9
5.51141e-16	-0.673901	0.964	0.954	1.0745e-11	Valve	Rps12
7.23196e-09	-0.671877	0.509	0.75	0.000140994	Valve	Rbms3
2.38062e-18	-0.66845	0.009	0.349	4.64126e-14	Valve	Ackr2
7.88527e-14	-0.666744	0.098	0.444	1.53731e-09	Valve	Xdh
1.07346e-07	-0.665971	0.402	0.662	0.00209282	Valve	Dapk2
8.72856e-07	-0.66587	0.062	0.256	0.0170172	Valve	Cmah
9.14218e-12	-0.664942	0.929	0.932	1.78236e-07	Valve	Rpl39
4.50062e-11	-0.664349	0.098	0.394	8.77441e-07	Valve	Gjc2
5.27142e-09	-0.662949	0.188	0.465	0.000102772	Valve	Bmx
1.11007e-06	-0.65963	0.777	0.904	0.021642	Valve	Vav3
7.68813e-13	-0.655185	0.027	0.307	1.49888e-08	Valve	Slco2a1
5.25313e-13	-0.650218	0.848	0.914	1.02415e-08	Valve	Map1lc3b
1.00882e-14	-0.650033	0.027	0.331	1.96679e-10	Valve	Scn5a
6.17711e-10	-0.64746	0.866	0.904	1.20429e-05	Valve	Rps26
1.99456e-10	-0.646092	0.554	0.803	3.88859e-06	Valve	Bst2
2.51985e-12	-0.645494	0.857	0.944	4.91271e-08	Valve	Kdr
2.19485e-11	-0.642957	0.08	0.376	4.27908e-07	Valve	Trf
5.75852e-09	-0.641916	0.393	0.655	0.000112268	Valve	Apaf1
5.39175e-10	-0.641913	0.179	0.469	1.05117e-05	Valve	Tril
4.38052e-09	-0.641664	0.839	0.896	8.54027e-05	Valve	Ly6e
5.36958e-10	-0.640826	0.92	0.955	1.04685e-05	Valve	Rps2
3.22535e-09	-0.63914	0.268	0.556	6.28814e-05	Valve	Osmr
3.97225e-10	-0.625721	0.42	0.701	7.74429e-06	Valve	Fgfr1
9.96617e-11	-0.625247	0.009	0.223	1.94301e-06	Valve	Rbp7
9.87747e-09	-0.623754	0.705	0.843	0.000192571	Valve	Snrk
2.49982e-14	-0.623739	0.893	0.965	4.87364e-10	Valve	Selenop
7.94215e-15	-0.623254	0.054	0.39	1.5484e-10	Valve	Cd300lg
6.13467e-10	-0.623251	0.634	0.869	1.19602e-05	Valve	Fbln5
3.19645e-08	-0.62184	0.429	0.69	0.00062318	Valve	Rasal2
1.33175e-13	-0.621666	0.036	0.329	2.59638e-09	Valve	Slco2b1
1.45811e-13	-0.621271	0.179	0.534	2.84273e-09	Valve	Ptgfrn
1.39543e-12	-0.617549	0.125	0.457	2.72054e-08	Valve	Lepr
3.7803e-13	-0.617307	0.795	0.975	7.37006e-09	Valve	Stox2
5.13271e-07	-0.615084	0.188	0.435	0.0100067	Valve	Srgap3
1.74837e-08	-0.614971	0.152	0.413	0.000340862	Valve	Pcp4l1
6.25846e-11	-0.613861	0.232	0.536	1.22015e-06	Valve	Vsir
6.05169e-08	-0.613195	0.232	0.498	0.00117984	Valve	Sgcd
1.50301e-09	-0.61234	0.723	0.872	2.93026e-05	Valve	Ndufc2
4.90321e-12	-0.611443	0.339	0.682	9.5593e-08	Valve	Mospd2
3.13869e-12	-0.608482	0.17	0.501	6.11918e-08	Valve	Megf6
3.1396e-12	-0.605797	0.205	0.55	6.12096e-08	Valve	Myct1
8.20618e-13	-0.60559	0.116	0.448	1.59988e-08	Valve	Mtss2
1.31749e-10	-0.605256	0.946	0.975	2.56857e-06	Valve	Rps21
3.14031e-09	-0.605214	0.402	0.672	6.12235e-05	Valve	Itpk1
7.09278e-09	-0.603806	0.402	0.674	0.000138281	Valve	Epas1
6.16136e-11	-0.600873	0.08	0.363	1.20122e-06	Valve	Trpc3
2.80786e-09	-0.600498	0.152	0.426	5.4742e-05	Valve	C77080
1.51005e-07	-0.599973	0.991	0.984	0.00294399	Valve	Tpt1
1.64837e-10	-0.598408	0.125	0.417	3.21367e-06	Valve	Sh3pxd2b
9.86886e-09	-0.596985	0.955	0.969	0.000192403	Valve	Rps20
4.11113e-08	-0.592385	0.679	0.845	0.000801505	Valve	Atp5e
8.87991e-07	-0.589666	0.304	0.541	0.0173123	Valve	Ablim3
3.80197e-10	-0.585819	0.027	0.252	7.41233e-06	Valve	Rspo3
4.08687e-10	-0.583626	0.821	0.953	7.96775e-06	Valve	Cp
5.72044e-10	-0.583058	0.5	0.765	1.11526e-05	Valve	Lrrfip1
1.50778e-07	-0.582479	0.054	0.254	0.00293958	Valve	F8
1.04435e-10	-0.581465	0.562	0.828	2.03607e-06	Valve	Scn1b
5.75194e-11	-0.57602	0.893	0.907	1.1214e-06	Valve	Rpl12
1.02725e-07	-0.574913	0.312	0.589	0.00200274	Valve	Atxn1
1.43185e-08	-0.574903	0.571	0.772	0.000279154	Valve	Serpinb6a
3.07721e-07	-0.573533	0.839	0.937	0.00599933	Valve	Cst3
3.81877e-08	-0.573353	0.259	0.536	0.000744507	Valve	Slfn5
1.03419e-11	-0.570715	0.955	0.975	2.01626e-07	Valve	Nfib
1.84769e-09	-0.56544	0.161	0.453	3.60225e-05	Valve	Trib1
3.58385e-08	-0.563321	0.679	0.869	0.000698707	Valve	Abi3bp
4.43007e-09	-0.558505	0.973	0.969	8.63686e-05	Valve	Rps24
8.02995e-08	-0.554577	0.143	0.388	0.00156552	Valve	Gsap
1.82998e-07	-0.551337	0.009	0.167	0.00356774	Valve	Adamts4
1.17521e-08	-0.550167	0.777	0.93	0.000229119	Valve	Sash1
2.80235e-08	-0.550007	0.964	0.968	0.000546347	Valve	Rpl41
2.23645e-06	-0.547747	0.295	0.534	0.0436017	Valve	Fam171a1
6.2789e-14	-0.546446	0.982	0.939	1.22413e-09	Valve	Rps14
3.94824e-12	-0.546308	0.232	0.583	7.69748e-08	Valve	Camk2n1
7.04112e-07	-0.545583	0.607	0.773	0.0137274	Valve	Slc9a3r2
7.66706e-14	-0.544343	0.098	0.444	1.49477e-09	Valve	Tnfaip8l3
1.70757e-09	-0.544015	0.116	0.386	3.32908e-05	Valve	Sdc1
2.03499e-10	-0.543314	0.911	0.942	3.96741e-06	Valve	Rpl36
1.64112e-10	-0.542356	0.321	0.642	3.19952e-06	Valve	Krtcap2
1.08547e-08	-0.53888	0.589	0.779	0.000211624	Valve	S100a13
6.36821e-12	-0.538437	0.152	0.481	1.24155e-07	Valve	Fzd4
1.51186e-09	-0.537921	0.938	0.943	2.94752e-05	Valve	Rpl32
1.36888e-06	-0.535141	0.661	0.826	0.0266876	Valve	Zfp36l2
3.73297e-08	-0.534809	1	0.993	0.000727779	Valve	Gnas
1.03251e-06	-0.533632	0.625	0.795	0.0201299	Valve	Wwp1
4.06955e-09	-0.532387	0.902	0.934	7.93399e-05	Valve	Ppp1r2
4.27143e-09	-0.529548	0.973	0.961	8.32757e-05	Valve	Rplp1
1.38984e-07	-0.527743	0.759	0.851	0.00270963	Valve	Rpl22l1
1.03862e-09	-0.527687	0.295	0.588	2.02488e-05	Valve	Npr1
3.51653e-09	-0.524208	0.946	0.956	6.85583e-05	Valve	Rps11
3.85393e-12	-0.522815	0.143	0.477	7.51362e-08	Valve	Slc43a3
2.75198e-08	-0.522337	0.304	0.548	0.000536526	Valve	Fscn1
8.57945e-07	-0.521614	0.116	0.322	0.0167265	Valve	Cd36
1.22365e-10	-0.520424	0.027	0.268	2.38562e-06	Valve	Morrbid
2.75775e-08	-0.517799	0.902	0.93	0.000537651	Valve	Rps18
2.84819e-07	-0.515375	0.277	0.529	0.00555283	Valve	Scarf1
5.2056e-09	-0.514932	0.08	0.328	0.000101488	Valve	Osr1
7.93088e-07	-0.514303	0.071	0.241	0.015462	Valve	Pgf
1.84981e-06	-0.512916	0.598	0.802	0.0360638	Valve	Ssbp2
7.34801e-07	-0.511204	0.616	0.795	0.0143257	Valve	Aebp1
1.19468e-07	-0.510887	0.304	0.549	0.00232914	Valve	Ctsh
1.20094e-06	-0.508821	0.652	0.849	0.0234135	Valve	Plxna4
1.58881e-08	-0.508509	0.08	0.322	0.000309755	Valve	Ccnd1
6.47798e-08	-0.507413	0.92	0.949	0.00126295	Valve	Rpl34
2.37579e-10	-0.503629	0.973	0.956	4.63184e-06	Valve	Rpl35a
3.85776e-14	-0.502617	0.027	0.321	7.52109e-10	Valve	Tubb6
8.08313e-09	-0.501824	0.946	0.942	0.000157589	Valve	Rplp0
5.18749e-07	-0.493162	0.545	0.747	0.0101135	Valve	Uqcrq
5.92004e-07	-0.492808	0.411	0.639	0.0115417	Valve	Slc3a2
2.26032e-06	-0.491835	0.982	0.973	0.0440672	Valve	Rps29
1.50915e-06	-0.490905	0.33	0.54	0.0294223	Valve	Il11ra1
1.89786e-07	-0.489765	0.955	0.957	0.00370006	Valve	Rps27
2.29223e-07	-0.489117	0.223	0.484	0.00446893	Valve	Schip1
1.12701e-08	-0.487643	0.402	0.691	0.000219722	Valve	Ston2
1.94535e-08	-0.486216	0.929	0.944	0.000379265	Valve	Myl6
8.77771e-14	-0.48617	0.054	0.373	1.7113e-09	Valve	Robo4
7.90187e-09	-0.485346	0.964	0.954	0.000154055	Valve	Rps28
5.73649e-09	-0.484377	0.946	0.95	0.000111839	Valve	Rps23
1.50875e-07	-0.48378	0.946	0.946	0.00294145	Valve	Rpl37a
7.94372e-07	-0.482905	0.911	0.956	0.0154871	Valve	Rpl38
9.9015e-13	-0.481856	0.098	0.427	1.9304e-08	Valve	Efcc1
2.71477e-08	-0.478578	0.143	0.408	0.000529272	Valve	Bgn
1.23025e-09	-0.476771	0.08	0.343	2.3985e-05	Valve	Enpp3
1.99805e-07	-0.475537	0.268	0.538	0.0038954	Valve	St3gal4
4.10498e-10	-0.475008	0.295	0.615	8.00306e-06	Valve	Hs3st1
1.02618e-06	-0.474011	0.027	0.176	0.0200063	Valve	Gm525
4.73946e-07	-0.473719	0.723	0.871	0.00924006	Valve	1700025G04Rik
2.69145e-07	-0.471599	0.268	0.534	0.00524726	Valve	Aldh2
2.74786e-07	-0.469046	0.357	0.615	0.00535724	Valve	Cdk6
9.75316e-11	-0.462169	0.027	0.269	1.90148e-06	Valve	4833422C13Rik
2.64627e-08	-0.461379	0.893	0.928	0.000515917	Valve	Rps13
5.98259e-09	-0.461095	0.929	0.931	0.000116637	Valve	Rps16
1.67195e-07	-0.460659	0.929	0.946	0.00325964	Valve	Rplp2
7.24944e-07	-0.460091	0.062	0.258	0.0141335	Valve	Tnfsf10
3.81113e-07	-0.458799	0.589	0.796	0.00743017	Valve	Pxn
1.94931e-10	-0.457024	0.08	0.359	3.80037e-06	Valve	Cotl1
5.94562e-10	-0.456186	0.009	0.205	1.15916e-05	Valve	Itih5
1.10316e-06	-0.455599	0.429	0.651	0.0215071	Valve	Plod1
1.64646e-07	-0.453893	0.92	0.92	0.00320994	Valve	Serf2
3.56495e-08	-0.453818	0.321	0.602	0.000695023	Valve	Sept9
4.33764e-07	-0.450155	0.393	0.628	0.00845666	Valve	Ppic
6.91304e-12	-0.449164	0.054	0.342	1.34777e-07	Valve	Irf8
2.44008e-09	-0.447599	0.125	0.405	4.75718e-05	Valve	Serping1
1.50132e-07	-0.446153	0.286	0.559	0.00292698	Valve	Map1b
2.03624e-06	-0.444333	0.857	0.899	0.0396985	Valve	Rps17
2.66641e-09	-0.444237	0.161	0.451	5.19843e-05	Valve	Layn
1.71111e-07	-0.443917	0.223	0.481	0.00333599	Valve	Sigmar1
1.81521e-08	-0.442608	0.107	0.354	0.000353893	Valve	Bok
1.35013e-07	-0.442347	0.643	0.84	0.0026322	Valve	Mbd2
1.27713e-08	-0.441845	0.866	0.945	0.000248988	Valve	Lbp
2.45733e-10	-0.440574	0.062	0.319	4.79081e-06	Valve	Nid2
4.59244e-07	-0.440558	0.205	0.46	0.00895342	Valve	Otud1
1.4199e-08	-0.436676	0.982	0.944	0.000276824	Valve	Rpl28
3.10456e-12	-0.435901	0.045	0.332	6.05264e-08	Valve	Ripor3
1.22534e-06	-0.435247	0.946	0.934	0.0238892	Valve	Rps5
1.14267e-06	-0.43488	0.491	0.719	0.0222775	Valve	Ehd1
1.64946e-06	-0.433496	0.946	0.953	0.0321579	Valve	Rpl9
8.62863e-08	-0.431409	0.83	0.876	0.00168224	Valve	Capns1
5.30904e-10	-0.431041	0.929	0.935	1.03505e-05	Valve	Rpl26
4.2528e-07	-0.428661	0.955	0.966	0.00829125	Valve	Timp2
7.83678e-07	-0.427798	0.446	0.692	0.0152786	Valve	Gng2
3.55937e-07	-0.42676	0.821	0.879	0.00693934	Valve	Ehd2
3.27683e-07	-0.425403	0.429	0.685	0.0063885	Valve	Errfi1
1.3069e-06	-0.424335	0.821	0.894	0.0254793	Valve	Actn4
1.0574e-06	-0.422796	0.929	0.943	0.0206151	Valve	Rpl17
8.19306e-08	-0.421416	0.08	0.309	0.00159732	Valve	Gap43
2.0355e-06	-0.420797	0.036	0.2	0.0396842	Valve	Htr2b
1.14245e-06	-0.418703	0.295	0.55	0.0222732	Valve	Dlc1
2.44947e-06	-0.417963	0.268	0.51	0.0477549	Valve	Cda
2.531e-06	-0.415958	0.884	0.92	0.0493443	Valve	Rpl7a
2.72691e-09	-0.414102	0.973	0.949	5.31639e-05	Valve	Rpl27a
1.70919e-08	-0.410408	0.205	0.489	0.000333223	Valve	Synpo
2.08625e-06	-0.406273	0.902	0.908	0.0406734	Valve	Rpl36a
2.68458e-07	-0.404549	0.312	0.579	0.00523385	Valve	Slc31a2
3.84078e-10	-0.40364	0.018	0.24	7.48799e-06	Valve	Lpin3
3.37252e-08	-0.394497	0.973	0.942	0.000657507	Valve	Rps7
2.93345e-07	-0.393563	0.009	0.164	0.00571905	Valve	Fmo2
2.21106e-08	-0.390119	0.938	0.918	0.000431069	Valve	Rps6
1.46751e-06	-0.389882	0.5	0.733	0.0286105	Valve	Kctd17
3.49262e-07	-0.389538	0.973	0.946	0.0068092	Valve	Rps3
1.56818e-08	-0.383143	0.161	0.436	0.000305731	Valve	Pxdc1
2.73096e-07	-0.381997	0.232	0.494	0.00532428	Valve	Rab3il1
5.27888e-07	-0.376686	0.955	0.934	0.0102917	Valve	Rps10
5.09232e-07	-0.376399	0.964	0.935	0.00992798	Valve	Rpl10
7.4002e-07	-0.371734	0.214	0.465	0.0144274	Valve	Gm28875
1.63695e-07	-0.371624	0.054	0.247	0.0031914	Valve	Cst6
8.58002e-07	-0.366325	0.134	0.364	0.0167276	Valve	Ier5l
6.30951e-08	-0.360316	0.071	0.299	0.0012301	Valve	Myo5b
9.08258e-08	-0.359995	0.179	0.443	0.00177074	Valve	Sord
1.46317e-06	-0.355441	0.321	0.574	0.0285259	Valve	Ube2a
3.93544e-07	-0.353794	0.125	0.36	0.00767253	Valve	2900041M22Rik
2.32058e-06	-0.349694	0.92	0.909	0.0452421	Valve	Rpl22
1.33395e-08	-0.330761	0.018	0.199	0.000260067	Valve	Clec3b
1.5596e-06	-0.328449	0.098	0.309	0.030406	Valve	Crybb3
1.11937e-06	-0.326492	0.054	0.243	0.0218232	Valve	Snta1
2.2388e-06	-0.319503	0.116	0.328	0.0436476	Valve	Dynlt1f
8.05433e-08	-0.300046	0.143	0.394	0.00157027	Valve	6430548M08Rik

## Sheet: Mix_UP
p_val	avg_log2FC	pct.1	pct.2	p_val_adj	cluster	gene
5.61274e-30	2.70025	0.381	0.064	1.09426e-25	Mix	Cd14
6.73793e-56	2.32299	0.924	0.447	1.31363e-51	Mix	Dnajb1
4.81453e-49	2.20431	0.79	0.218	9.38641e-45	Mix	Nr4a2
5.41746e-59	2.03459	0.981	0.74	1.05619e-54	Mix	Btg2
3.22717e-37	1.86437	0.914	0.451	6.2917e-33	Mix	Zfp36
7.15214e-37	1.80933	0.952	0.439	1.39438e-32	Mix	Fosb
2.5155e-43	1.76078	0.905	0.563	4.90421e-39	Mix	Rps6ka3
2.11412e-33	1.75978	0.848	0.549	4.12169e-29	Mix	Cemip2
2.43983e-17	1.74788	0.79	0.679	4.75669e-13	Mix	Akap12
3.03133e-71	1.74225	0.962	0.873	5.90988e-67	Mix	Dnaja1
3.25396e-53	1.71872	0.819	0.421	6.34393e-49	Mix	Malt1
2.78803e-37	1.67223	0.981	0.636	5.43555e-33	Mix	Egr1
4.56325e-14	1.66484	0.39	0.139	8.89652e-10	Mix	Mt1
1.56798e-29	1.66058	0.695	0.221	3.05693e-25	Mix	Nr4a1
7.11284e-32	1.65491	0.971	0.833	1.38672e-27	Mix	Klf2
2.97348e-41	1.63853	0.99	0.672	5.79709e-37	Mix	Ifrd1
2.82698e-32	1.62181	0.914	0.453	5.51149e-28	Mix	Socs3
2.08451e-48	1.61799	1	0.745	4.06396e-44	Mix	Stat3
9.81328e-42	1.60538	0.971	0.817	1.9132e-37	Mix	Hsp90aa1
8.00758e-54	1.57605	0.99	0.959	1.56116e-49	Mix	Hspa8
2.60554e-29	1.56562	0.924	0.744	5.07975e-25	Mix	Cebpb
9.29012e-19	1.53746	0.867	0.71	1.8112e-14	Mix	Hspb1
6.07007e-40	1.52607	0.962	0.735	1.18342e-35	Mix	Zswim6
2.28896e-31	1.51633	0.905	0.604	4.46255e-27	Mix	Cdkn1a
8.85609e-21	1.51581	0.476	0.126	1.72658e-16	Mix	Adamts4
8.84196e-28	1.48934	0.724	0.226	1.72383e-23	Mix	Pcdh17
2.08248e-33	1.48438	0.971	0.82	4.06e-29	Mix	Apold1
4.22714e-58	1.48076	0.933	0.661	8.24123e-54	Mix	Cdk11b
7.91942e-35	1.44165	0.971	0.499	1.54397e-30	Mix	Aqp1
5.86994e-25	1.43119	0.724	0.439	1.1444e-20	Mix	Hsph1
3.20834e-38	1.42106	0.695	0.238	6.25498e-34	Mix	Nol10
8.82756e-39	1.41437	0.943	0.693	1.72102e-34	Mix	Clic4
2.7448e-19	1.40794	0.638	0.344	5.35125e-15	Mix	Samsn1
6.98923e-37	1.3922	0.905	0.456	1.36262e-32	Mix	Sertad1
1.13292e-28	1.38309	0.876	0.49	2.20873e-24	Mix	Sparc
2.6388e-28	1.33221	0.876	0.558	5.1446e-24	Mix	Man1a
2.59539e-27	1.31541	0.99	0.766	5.05997e-23	Mix	Junb
1.39192e-37	1.3076	0.705	0.223	2.71368e-33	Mix	Dnaja4
6.74224e-33	1.29011	1	0.903	1.31447e-28	Mix	Jund
2.06956e-21	1.29005	0.781	0.405	4.03482e-17	Mix	Ptx3
2.33278e-19	1.28477	0.695	0.37	4.54798e-15	Mix	Rfx3
2.43447e-31	1.25682	0.848	0.28	4.74623e-27	Mix	Stab2
8.48062e-25	1.25258	0.99	0.641	1.65338e-20	Mix	Fos
6.53927e-29	1.23824	0.752	0.209	1.2749e-24	Mix	Nav3
5.94739e-33	1.23121	0.924	0.688	1.1595e-28	Mix	Itgav
1.32299e-37	1.2251	0.886	0.657	2.57931e-33	Mix	Hspa4
2.87278e-20	1.22149	0.971	0.868	5.60078e-16	Mix	Nfkbia
5.24137e-28	1.21029	0.781	0.539	1.02186e-23	Mix	Ago3
1.45732e-28	1.20593	0.743	0.206	2.84118e-24	Mix	Npnt
8.54796e-35	1.20468	0.952	0.811	1.66651e-30	Mix	Zfand5
7.30334e-41	1.19008	0.886	0.65	1.42386e-36	Mix	Snu13
2.01157e-23	1.18858	0.99	0.771	3.92176e-19	Mix	Klf4
9.25835e-17	1.18828	0.771	0.56	1.80501e-12	Mix	Creb5
1.04787e-24	1.17349	0.79	0.351	2.04294e-20	Mix	Sbno2
1.47486e-26	1.16954	0.838	0.617	2.8754e-22	Mix	Arhgef7
2.42157e-38	1.16493	0.971	0.762	4.7211e-34	Mix	Ccnl1
2.9602e-21	1.16402	0.876	0.598	5.7712e-17	Mix	Ints6
2.50769e-22	1.15192	0.99	0.854	4.88898e-18	Mix	Rapgef5
3.42346e-37	1.14138	0.914	0.599	6.67438e-33	Mix	Ccnt1
2.09076e-32	1.13834	0.952	0.792	4.07615e-28	Mix	Tra2b
7.97531e-21	1.12724	0.79	0.4	1.55487e-16	Mix	Tiparp
1.86834e-31	1.1267	0.8	0.37	3.64252e-27	Mix	Rabgef1
1.51884e-26	1.12517	0.848	0.523	2.96113e-22	Mix	Kdm6b
1.07296e-22	1.11558	0.952	0.631	2.09184e-18	Mix	Ier2
5.82673e-30	1.11361	0.99	0.949	1.13598e-25	Mix	H3f3b
1.63647e-24	1.10962	0.914	0.54	3.19046e-20	Mix	Ppp1r10
5.84012e-14	1.10162	0.79	0.534	1.13859e-09	Mix	Anxa1
4.47308e-31	1.09942	0.962	0.805	8.72071e-27	Mix	Pnrc1
1.28965e-25	1.09125	0.971	0.884	2.51431e-21	Mix	Ubc
1.58357e-36	1.07864	0.886	0.439	3.08733e-32	Mix	Coq10b
6.6971e-32	1.05526	0.905	0.607	1.30567e-27	Mix	Pcf11
1.63082e-17	1.04929	0.838	0.491	3.17945e-13	Mix	Mrc1
5.54654e-21	1.04821	0.886	0.477	1.08135e-16	Mix	Ppp1r15a
9.97886e-21	1.03329	0.876	0.414	1.94548e-16	Mix	Atf3
1.80432e-32	1.03295	0.933	0.826	3.5177e-28	Mix	Sdcbp
4.44305e-24	1.03135	0.981	0.891	8.66216e-20	Mix	Arih1
3.68516e-21	1.03071	0.819	0.531	7.18459e-17	Mix	Ccnyl1
1.33615e-19	1.01801	0.638	0.304	2.60495e-15	Mix	Fosl2
1.53863e-29	1.0129	0.848	0.703	2.9997e-25	Mix	Tut7
8.58184e-27	1.01053	0.99	0.836	1.67312e-22	Mix	Kctd12
2.70311e-21	1.00899	0.743	0.279	5.26998e-17	Mix	Nup210l
1.48486e-19	1.00061	0.543	0.221	2.89488e-15	Mix	Tbc1d9
3.19707e-26	0.988304	0.952	0.641	6.23301e-22	Mix	Atf4
2.802e-27	0.985117	0.962	0.839	5.46277e-23	Mix	Gimap6
2.85978e-16	0.957692	1	0.975	5.57544e-12	Mix	Ccl21a
7.59494e-20	0.955804	0.8	0.351	1.48071e-15	Mix	Gem
2.78156e-29	0.949525	0.495	0.095	5.42293e-25	Mix	Rgs2
5.95812e-19	0.946961	0.924	0.701	1.16159e-14	Mix	Magi3
4.23249e-24	0.946052	0.905	0.806	8.25167e-20	Mix	Aff4
8.25137e-18	0.945028	0.533	0.165	1.60869e-13	Mix	Phlda1
1.12472e-18	0.944629	0.81	0.648	2.19276e-14	Mix	Pdlim1
7.70306e-20	0.934275	0.733	0.431	1.50179e-15	Mix	Midn
1.59357e-17	0.92865	0.99	0.858	3.10683e-13	Mix	Jun
1.40329e-20	0.925244	0.848	0.569	2.73585e-16	Mix	Tle4
4.17892e-23	0.92494	0.914	0.805	8.14723e-19	Mix	Luzp1
5.21655e-07	0.922148	0.762	0.644	0.0101702	Mix	Sat1
3.64632e-30	0.921159	0.733	0.229	7.10886e-26	Mix	Sik1
1.73279e-08	0.920296	0.638	0.399	0.000337826	Mix	Angpt2
1.08716e-19	0.916613	0.762	0.513	2.11952e-15	Mix	Bag3
2.51404e-26	0.915125	1	0.975	4.90138e-22	Mix	Hsp90ab1
1.87932e-16	0.912935	0.771	0.63	3.66392e-12	Mix	Ehd4
5.84359e-22	0.909699	0.971	0.847	1.13927e-17	Mix	Jak1
2.56023e-18	0.907741	0.667	0.339	4.99143e-14	Mix	Nt5dc3
3.50105e-25	0.897283	0.943	0.757	6.82565e-21	Mix	Wsb1
3.94317e-24	0.890817	0.743	0.364	7.68761e-20	Mix	Eif1a
9.29785e-20	0.888831	0.933	0.923	1.81271e-15	Mix	Spag9
4.16156e-14	0.887183	0.619	0.247	8.11338e-10	Mix	Aff3
9.86838e-21	0.878577	0.638	0.23	1.92394e-16	Mix	Rel
2.95864e-10	0.872807	0.924	0.788	5.76817e-06	Mix	Cebpd
3.14427e-20	0.872769	0.914	0.525	6.13008e-16	Mix	Nfkbiz
1.53697e-19	0.869837	0.857	0.5	2.99647e-15	Mix	Nedd9
4.8423e-16	0.867078	0.99	0.954	9.44055e-12	Mix	Ubb
7.33079e-17	0.865509	0.486	0.162	1.42921e-12	Mix	Dusp5
3.42746e-24	0.863328	0.962	0.807	6.68218e-20	Mix	Mcl1
2.37798e-11	0.85866	0.371	0.132	4.63611e-07	Mix	Casp4
7.10355e-12	0.856297	0.533	0.235	1.38491e-07	Mix	Pik3r3
1.52745e-31	0.850785	0.638	0.139	2.97792e-27	Mix	Siah2
1.36065e-26	0.845788	0.99	0.943	2.65273e-22	Mix	Rsrp1
2.51296e-15	0.84572	0.971	0.808	4.89927e-11	Mix	Dusp1
9.6606e-18	0.845121	0.762	0.513	1.88343e-13	Mix	Pgm2
6.01595e-19	0.844167	0.771	0.492	1.17287e-14	Mix	Arl5b
9.9762e-12	0.83501	0.886	0.692	1.94496e-07	Mix	Rhob
2.69965e-20	0.833209	0.543	0.131	5.26323e-16	Mix	Gm525
1.02584e-15	0.833015	0.59	0.383	1.99999e-11	Mix	Bach1
1.81158e-21	0.831489	0.81	0.564	3.53185e-17	Mix	Ptpn1
3.92771e-20	0.828305	0.781	0.457	7.65747e-16	Mix	Zfp131
3.4541e-19	0.825124	0.819	0.448	6.73412e-15	Mix	Litaf
6.04274e-16	0.823866	0.971	0.708	1.17809e-11	Mix	Hes1
2.11972e-12	0.820599	0.762	0.589	4.1326e-08	Mix	Pdlim5
2.423e-16	0.8182	0.752	0.478	4.72387e-12	Mix	Bhlhe40
1.89713e-12	0.803359	0.848	0.669	3.69865e-08	Mix	Rasgrp3
1.82023e-12	0.803268	0.905	0.693	3.54872e-08	Mix	Marcksl1
5.16771e-15	0.803207	0.657	0.322	1.0075e-10	Mix	Rbbp8
5.15803e-14	0.802949	0.99	0.978	1.00561e-09	Mix	Nfat5
5.23843e-10	0.802937	0.59	0.415	1.02128e-05	Mix	Trib1
6.65896e-10	0.798063	0.495	0.251	1.29823e-05	Mix	Prkcg
1.69639e-16	0.7977	0.924	0.732	3.30728e-12	Mix	Gm8797
1.95472e-12	0.797028	0.619	0.301	3.81093e-08	Mix	Homer1
4.75599e-18	0.794207	0.962	0.763	9.27228e-14	Mix	Sqstm1
1.1851e-17	0.793984	0.762	0.325	2.31048e-13	Mix	Tenm3
7.19483e-17	0.78846	0.781	0.386	1.4027e-12	Mix	Myo1e
9.14335e-17	0.78807	0.724	0.412	1.78259e-12	Mix	Ddx3y
6.92924e-14	0.786902	0.695	0.417	1.35093e-09	Mix	P4ha1
3.8659e-14	0.785938	0.59	0.217	7.53697e-10	Mix	Lsmem1
2.13936e-09	0.783382	0.6	0.296	4.17089e-05	Mix	Pdgfd
1.30085e-11	0.779371	0.905	0.729	2.53614e-07	Mix	Lmna
1.19533e-18	0.777834	0.705	0.314	2.33041e-14	Mix	Ier5l
2.20476e-13	0.777083	0.81	0.465	4.2984e-09	Mix	Nav1
1.88616e-17	0.769664	0.914	0.696	3.67726e-13	Mix	Ddx50
1.31066e-10	0.767311	0.695	0.415	2.55526e-06	Mix	Irf1
9.52321e-07	0.765647	0.733	0.52	0.0185664	Mix	Pim1
3.8501e-20	0.763751	0.943	0.821	7.50615e-16	Mix	Kpna4
1.09855e-17	0.762722	0.886	0.719	2.14172e-13	Mix	Rbbp6
5.59301e-15	0.760398	0.962	0.887	1.09041e-10	Mix	Hspa5
8.10151e-19	0.749822	0.99	0.907	1.57947e-14	Mix	Ankrd11
4.34385e-12	0.749478	0.819	0.614	8.46878e-08	Mix	Elf1
2.46075e-16	0.748068	0.457	0.116	4.79747e-12	Mix	Egr3
1.1113e-20	0.747927	1	0.924	2.16659e-16	Mix	Slc38a2
1.96731e-16	0.741945	0.6	0.27	3.83546e-12	Mix	Tubb6
9.2122e-17	0.738696	0.61	0.293	1.79601e-12	Mix	Irf8
1.06731e-15	0.738281	0.524	0.21	2.08083e-11	Mix	Pde12
1.461e-14	0.732803	0.524	0.182	2.84836e-10	Mix	Csrnp1
6.52557e-15	0.730149	0.867	0.618	1.27222e-10	Mix	Sorbs1
1.0369e-10	0.728332	0.81	0.617	2.02153e-06	Mix	Vcl
3.82233e-18	0.727894	0.943	0.877	7.45202e-14	Mix	Srsf5
2.23901e-11	0.726757	0.895	0.662	4.36518e-07	Mix	Arhgap6
4.73737e-12	0.725489	0.886	0.644	9.23598e-08	Mix	Tsc22d2
8.41914e-12	0.717178	0.619	0.349	1.6414e-07	Mix	Sox7
1.99921e-06	0.71397	0.962	0.905	0.0389766	Mix	Ptpn12
3.15038e-13	0.706409	0.61	0.345	6.14198e-09	Mix	Dnajb4
9.7248e-09	0.703331	0.533	0.274	0.000189595	Mix	Slc20a1
1.39551e-07	0.702225	0.733	0.662	0.00272069	Mix	Slc10a6
2.04139e-17	0.701392	0.59	0.314	3.9799e-13	Mix	Cotl1
3.60639e-21	0.700435	0.752	0.277	7.03101e-17	Mix	Gm21541
1.2741e-12	0.700171	0.952	0.873	2.48398e-08	Mix	Jmjd1c
1.20806e-11	0.699931	0.724	0.519	2.35523e-07	Mix	Crem
1.44426e-12	0.699027	0.829	0.567	2.81573e-08	Mix	Snhg8
3.90936e-14	0.697642	0.743	0.446	7.62169e-10	Mix	Sirt1
2.96298e-16	0.695708	0.79	0.421	5.77663e-12	Mix	Ripk1
7.86158e-16	0.694458	0.533	0.244	1.53269e-11	Mix	Isy1
1.49036e-12	0.69408	0.99	0.928	2.9056e-08	Mix	Chchd2
9.72644e-10	0.693853	0.59	0.283	1.89627e-05	Mix	Ccser1
8.12203e-13	0.693035	0.695	0.426	1.58347e-08	Mix	Zbtb11
1.96437e-18	0.69249	0.905	0.688	3.82974e-14	Mix	Ubn1
1.04565e-16	0.692243	0.686	0.421	2.03859e-12	Mix	Tob2
1.66513e-12	0.692063	0.886	0.733	3.24634e-08	Mix	Fyn
2.23601e-20	0.690274	0.971	0.881	4.35933e-16	Mix	Ube2d3
4.72016e-17	0.68995	0.867	0.611	9.20243e-13	Mix	Rab5a
1.91474e-09	0.689324	0.314	0.097	3.73297e-05	Mix	1500015L24Rik
7.21965e-15	0.686792	0.962	0.82	1.40754e-10	Mix	Snrk
7.65197e-11	0.683524	0.79	0.554	1.49183e-06	Mix	Tob1
4.43587e-07	0.669782	0.905	0.844	0.00864817	Mix	Klf6
1.54753e-08	0.669212	0.514	0.238	0.000301706	Mix	Taf4b
1.82866e-10	0.669071	0.857	0.578	3.56516e-06	Mix	Ier5
3.06535e-13	0.667282	0.952	0.799	5.97621e-09	Mix	Btg1
1.82583e-14	0.665238	0.714	0.481	3.55964e-10	Mix	Bcl10
5.05371e-10	0.66508	0.905	0.817	9.85271e-06	Mix	Cpne8
8.38658e-14	0.662706	0.752	0.536	1.63505e-09	Mix	Chd1
5.12158e-18	0.661625	0.981	0.949	9.98503e-14	Mix	Tpm3
1.53702e-15	0.660136	0.905	0.779	2.99657e-11	Mix	Srsf7
1.69861e-13	0.659936	0.457	0.162	3.3116e-09	Mix	Zfand2a
1.30872e-14	0.657705	0.762	0.547	2.55147e-10	Mix	Etf1
8.80701e-12	0.656968	0.667	0.345	1.71702e-07	Mix	Ern1
2.26971e-14	0.655206	0.905	0.684	4.42502e-10	Mix	Brd2
5.83729e-19	0.649708	0.971	0.88	1.13804e-14	Mix	Rap1b
2.68706e-15	0.64774	0.981	0.956	5.23869e-11	Mix	Eif1
7.95489e-14	0.643881	0.41	0.144	1.55089e-09	Mix	Gm13684
3.08482e-10	0.638836	0.648	0.397	6.01416e-06	Mix	Cpeb2
1.03548e-08	0.636133	0.705	0.55	0.000201877	Mix	Fgfr2
6.29649e-07	0.63281	0.638	0.427	0.0122756	Mix	Aff1
1.7573e-11	0.632322	0.39	0.125	3.42603e-07	Mix	a
1.35097e-10	0.629711	0.857	0.66	2.63385e-06	Mix	Ube2s
5.91486e-11	0.627413	0.819	0.693	1.15316e-06	Mix	Ppp1cb
6.5505e-08	0.624988	0.6	0.382	0.00127709	Mix	Phtf2
7.77616e-14	0.6245	0.714	0.338	1.51604e-09	Mix	Gsap
6.29404e-14	0.624164	0.971	0.834	1.22709e-09	Mix	Ctsd
1.9265e-11	0.620622	0.724	0.626	3.75591e-07	Mix	Apaf1
1.65553e-09	0.620443	0.686	0.389	3.22762e-05	Mix	Igf2
5.50283e-12	0.619981	0.905	0.679	1.07283e-07	Mix	Hivep3
1.64585e-12	0.619698	0.676	0.323	3.20875e-08	Mix	Slc4a7
2.5443e-12	0.61943	0.79	0.516	4.96037e-08	Mix	Rab43
2.52138e-11	0.618473	0.61	0.288	4.91567e-07	Mix	Ckb
8.24136e-13	0.616898	0.495	0.168	1.60673e-08	Mix	Rasd1
1.31458e-14	0.616432	0.571	0.198	2.56291e-10	Mix	Pgf
1.63085e-09	0.613801	0.419	0.172	3.17951e-05	Mix	Plau
1.77423e-13	0.613672	0.943	0.915	3.45903e-09	Mix	Ptbp3
1.72517e-14	0.612483	0.59	0.281	3.36338e-10	Mix	Atg2a
1.05106e-06	0.611871	0.971	0.915	0.0204915	Mix	Mpp7
1.89343e-14	0.610548	0.962	0.854	3.69144e-10	Mix	Pabpc1
1.47326e-09	0.610389	0.619	0.334	2.87227e-05	Mix	Mapk6
2.79429e-11	0.609839	0.943	0.869	5.44774e-07	Mix	B2m
4.50415e-11	0.609705	0.857	0.748	8.7813e-07	Mix	Shoc2
4.09018e-17	0.608509	0.514	0.142	7.97422e-13	Mix	Pld5
1.81074e-13	0.607527	0.771	0.391	3.53021e-09	Mix	Slc9a9
4.03749e-13	0.606531	0.81	0.509	7.87149e-09	Mix	Zfas1
1.87529e-12	0.605865	0.695	0.523	3.65607e-08	Mix	Sdf2
4.29527e-11	0.60532	0.705	0.499	8.37405e-07	Mix	Ndel1
4.34778e-12	0.602225	0.543	0.277	8.47644e-08	Mix	Nid2
6.70543e-12	0.600489	0.771	0.42	1.30729e-07	Mix	Adam12
1.29464e-14	0.599041	0.476	0.185	2.52403e-10	Mix	Zfp703
5.57189e-13	0.598608	0.848	0.564	1.0863e-08	Mix	Rlim
3.41028e-19	0.596537	1	0.988	6.64867e-15	Mix	Ddx5
1.63107e-14	0.596537	0.457	0.123	3.17993e-10	Mix	Dock8
2.22077e-11	0.596005	0.61	0.369	4.32962e-07	Mix	Slc31a1
4.21202e-11	0.594964	0.971	0.841	8.21176e-07	Mix	Asap1
2.17138e-08	0.588916	0.695	0.457	0.000423332	Mix	Dnajb9
3.29941e-09	0.586274	0.924	0.817	6.43254e-05	Mix	Zfp36l1
3.7468e-13	0.585422	0.981	0.87	7.30477e-09	Mix	Clk1
9.69998e-11	0.585022	0.629	0.317	1.89111e-06	Mix	Polg2
1.01551e-08	0.58497	0.848	0.79	0.000197984	Mix	4932438A13Rik
6.26647e-09	0.584156	0.886	0.72	0.000122171	Mix	Ndfip2
1.37328e-08	0.583579	0.686	0.512	0.000267735	Mix	Ttc9
3.39937e-07	0.582878	0.943	0.886	0.0066274	Mix	Meis2
6.33096e-10	0.579984	0.781	0.487	1.23428e-05	Mix	Fnip1
5.69813e-08	0.579672	0.552	0.383	0.00111091	Mix	Atp7a
2.43848e-08	0.579111	0.79	0.581	0.000475406	Mix	Cpeb4
5.99665e-09	0.576844	0.371	0.145	0.000116911	Mix	Iqcn
9.55808e-10	0.574365	0.448	0.196	1.86344e-05	Mix	Gch1
3.89551e-11	0.572826	0.962	0.862	7.59468e-07	Mix	Tra2a
7.48846e-10	0.572188	0.914	0.749	1.45995e-05	Mix	Ddx3x
3.03769e-09	0.56927	0.59	0.344	5.92228e-05	Mix	Hexim1
1.00117e-13	0.567512	0.914	0.852	1.95189e-09	Mix	Selenok
1.15523e-10	0.567269	0.724	0.509	2.25223e-06	Mix	Khdc4
8.84272e-12	0.566882	0.419	0.151	1.72398e-07	Mix	Mir22hg
1.4622e-13	0.563457	0.886	0.723	2.85071e-09	Mix	Morf4l2
5.59688e-07	0.561015	0.638	0.426	0.0109117	Mix	Nop58
1.31433e-09	0.559793	0.867	0.799	2.56241e-05	Mix	Dnajb6
5.15888e-10	0.557348	0.933	0.841	1.00578e-05	Mix	Arf4
3.1479e-08	0.547889	0.971	0.924	0.000613715	Mix	Ptprm
4.12076e-11	0.54752	0.362	0.111	8.03383e-07	Mix	Gm10563
2.06173e-10	0.545062	0.81	0.545	4.01955e-06	Mix	Nasp
1.56169e-13	0.54446	0.276	0.044	3.04468e-09	Mix	Sox11
2.32733e-11	0.543964	0.895	0.797	4.53736e-07	Mix	Serpinh1
6.57099e-08	0.542266	0.886	0.788	0.00128108	Mix	Smarca2
3.27067e-09	0.541904	0.571	0.277	6.37649e-05	Mix	Cited2
2.68608e-08	0.541414	0.571	0.335	0.000523678	Mix	Usp37
1.14209e-07	0.540972	0.543	0.31	0.00222662	Mix	Adrb2
2.47729e-10	0.540287	0.924	0.777	4.82972e-06	Mix	Sumo1
1.37294e-06	0.539204	0.762	0.536	0.0267669	Mix	Mast4
5.77816e-08	0.536891	0.524	0.338	0.00112651	Mix	Rnf185
3.75262e-13	0.536742	0.99	0.956	7.31612e-09	Mix	Fus
3.43095e-11	0.535664	0.81	0.648	6.68898e-07	Mix	Tgoln1
3.63221e-10	0.534657	0.676	0.512	7.08136e-06	Mix	Pcna
2.29071e-10	0.534048	0.876	0.717	4.46596e-06	Mix	Smarca5
3.42889e-12	0.530926	0.533	0.234	6.68496e-08	Mix	Usp38
7.18462e-09	0.530185	0.971	0.836	0.000140071	Mix	Syne1
1.65267e-12	0.530146	0.324	0.066	3.22205e-08	Mix	Sult5a1
2.85329e-09	0.529905	0.743	0.591	5.56278e-05	Mix	Arl13b
2.43145e-09	0.529884	0.695	0.474	4.74035e-05	Mix	Elmsan1
1.41605e-09	0.528394	0.571	0.328	2.76073e-05	Mix	Taf7
9.21882e-09	0.528389	0.743	0.478	0.00017973	Mix	Cstf3
2.71042e-07	0.527511	0.4	0.179	0.00528424	Mix	Ell2
1.10527e-09	0.523238	0.819	0.662	2.15483e-05	Mix	BC005537
2.12741e-10	0.521357	0.962	0.882	4.1476e-06	Mix	Sf3b1
9.83351e-11	0.521099	0.648	0.325	1.91714e-06	Mix	Trf
2.00601e-09	0.520117	0.581	0.394	3.91093e-05	Mix	Rnf2
9.23114e-09	0.519824	0.733	0.513	0.00017997	Mix	Nup98
1.24206e-12	0.519479	0.648	0.558	2.42152e-08	Mix	Ppp1cc
4.67297e-13	0.518794	0.495	0.181	9.11042e-09	Mix	Ddit3
1.53705e-09	0.516903	0.8	0.694	2.99664e-05	Mix	Gnai3
2.06812e-08	0.516698	0.581	0.429	0.000403201	Mix	Arih2
1.75028e-07	0.515079	0.619	0.34	0.00341235	Mix	Odc1
1.44462e-09	0.514375	0.676	0.409	2.81643e-05	Mix	Fbrsl1
5.97832e-11	0.513255	0.933	0.888	1.16553e-06	Mix	Mxd4
1.0262e-08	0.512875	0.943	0.863	0.000200068	Mix	Top1
2.1533e-08	0.511375	0.486	0.212	0.000419807	Mix	Rspo3
8.33178e-15	0.507204	0.648	0.258	1.62436e-10	Mix	D5Ertd615e
9.61248e-10	0.49937	0.4	0.133	1.87405e-05	Mix	Gria2
9.36779e-13	0.497829	0.219	0.024	1.82634e-08	Mix	1700016P03Rik
7.03108e-07	0.494056	0.924	0.799	0.0137078	Mix	Igfbp4
3.32169e-08	0.493761	0.762	0.638	0.000647597	Mix	Eloc
2.61847e-07	0.493222	0.533	0.371	0.00510497	Mix	Snhg12
2.05999e-07	0.492387	0.352	0.153	0.00401616	Mix	Sh2d4b
2.28541e-07	0.492251	0.895	0.722	0.00445563	Mix	Raph1
1.08384e-07	0.490286	0.619	0.414	0.00211306	Mix	Utp3
8.87077e-10	0.49024	0.952	0.837	1.72945e-05	Mix	Arpc3
2.32911e-08	0.488004	0.895	0.807	0.000454083	Mix	Arid4b
6.5636e-09	0.485031	0.61	0.451	0.000127964	Mix	Stip1
6.57854e-08	0.483592	0.438	0.215	0.00128255	Mix	Mafk
1.35222e-10	0.482783	0.419	0.137	2.63629e-06	Mix	Abtb2
8.06394e-08	0.482354	0.952	0.956	0.00157215	Mix	Dst
2.9169e-08	0.482001	0.724	0.428	0.000568679	Mix	Gadd45b
1.03709e-10	0.481576	0.876	0.568	2.02191e-06	Mix	Col23a1
2.1958e-08	0.480839	0.571	0.333	0.000428093	Mix	Rmnd5b
2.88973e-15	0.480458	0.371	0.072	5.63382e-11	Mix	Egr2
2.66878e-08	0.479458	1	0.974	0.000520306	Mix	Ptma
7.11812e-07	0.47941	0.495	0.371	0.0138775	Mix	Nsun6
3.61054e-07	0.477394	0.562	0.298	0.00703912	Mix	Ankrd28
8.70057e-07	0.472931	0.59	0.342	0.0169626	Mix	Cttnbp2
1.95789e-12	0.472572	1	0.99	3.8171e-08	Mix	Rbm39
7.33278e-07	0.472333	0.705	0.531	0.014296	Mix	Dpm1
1.41331e-07	0.47087	0.686	0.432	0.00275539	Mix	Mylip
6.8306e-07	0.470562	0.343	0.14	0.0133169	Mix	Nfe2l3
4.84418e-10	0.470244	0.6	0.279	9.44421e-06	Mix	Cd36
2.06863e-06	0.468155	0.676	0.52	0.04033	Mix	Tal1
2.76988e-07	0.468111	0.99	0.956	0.00540016	Mix	Selenop
1.76861e-06	0.466732	0.571	0.352	0.0344808	Mix	Spred1
5.18885e-09	0.465345	0.61	0.312	0.000101162	Mix	Olfml2a
1.20354e-07	0.464515	0.79	0.641	0.00234643	Mix	Rab21
2.5563e-08	0.462695	0.419	0.17	0.000498377	Mix	Pycard
6.26585e-11	0.46128	0.362	0.098	1.22159e-06	Mix	Sema7a
3.83623e-10	0.461258	0.543	0.287	7.47911e-06	Mix	Jmjd6
3.67405e-07	0.460303	0.41	0.224	0.00716293	Mix	Spry1
2.18272e-09	0.459601	0.448	0.169	4.25543e-05	Mix	Gm17056
5.20165e-08	0.45328	0.524	0.272	0.00101411	Mix	Gnai1
1.01656e-06	0.449938	0.819	0.673	0.0198188	Mix	Peli1
4.08355e-07	0.446741	0.905	0.838	0.0079613	Mix	Sfpq
1.63439e-08	0.444079	0.362	0.131	0.00031864	Mix	Tnfaip3
3.28563e-07	0.443076	0.562	0.303	0.00640567	Mix	Bcl2l11
1.59076e-06	0.443016	0.914	0.86	0.0310135	Mix	Elf2
7.32959e-10	0.442105	0.419	0.144	1.42898e-05	Mix	Slc4a4
3.99492e-09	0.441418	0.476	0.195	7.7885e-05	Mix	Zswim4
2.99377e-07	0.439411	0.848	0.75	0.00583665	Mix	Pitpna
7.8977e-07	0.436466	0.724	0.603	0.0153974	Mix	Stx12
9.83324e-07	0.43582	0.438	0.225	0.0191709	Mix	Fam124a
8.25135e-08	0.435228	0.714	0.43	0.00160868	Mix	Srgap1
1.87533e-07	0.4323	0.886	0.767	0.00365615	Mix	Ptges3
8.55382e-07	0.428117	0.619	0.365	0.0166765	Mix	Sp4
1.15493e-07	0.42669	0.524	0.272	0.00225166	Mix	Crybb3
6.32362e-08	0.425849	0.914	0.858	0.00123285	Mix	Ywhaz
4.06814e-13	0.420098	0.381	0.091	7.93125e-09	Mix	Rasa4
2.46089e-07	0.420003	0.819	0.701	0.00479776	Mix	Mtmr12
1.92687e-08	0.419512	0.914	0.932	0.000375663	Mix	Lamp2
3.55561e-07	0.419015	0.495	0.255	0.00693201	Mix	Katna1
1.96497e-07	0.418824	1	0.944	0.0038309	Mix	Calm2
1.43043e-06	0.416895	0.781	0.586	0.0278877	Mix	Evl
1.80193e-06	0.413771	0.695	0.491	0.0351305	Mix	Senp2
7.88522e-07	0.410185	0.638	0.423	0.015373	Mix	Map2k3
4.47875e-10	0.409376	0.448	0.165	8.73177e-06	Mix	Gadd45a
1.52185e-08	0.408836	0.848	0.574	0.0002967	Mix	Kcnn3
5.75285e-09	0.408299	0.438	0.168	0.000112158	Mix	Itih5
5.91648e-08	0.40668	0.933	0.831	0.00115348	Mix	Rsrc2
5.07432e-08	0.401521	0.381	0.173	0.000989289	Mix	Nfkbil1
1.60777e-07	0.401195	0.248	0.069	0.00313451	Mix	Rnd3
2.5119e-06	0.400486	0.895	0.753	0.048972	Mix	Sub1
1.23827e-09	0.399423	0.476	0.273	2.41413e-05	Mix	Arf6
2.29188e-06	0.398934	0.438	0.276	0.0446824	Mix	Tgif1
5.0584e-08	0.398106	0.79	0.544	0.000986186	Mix	Npr1
1.84322e-06	0.397876	0.914	0.828	0.0359353	Mix	Srsf2
2.91143e-10	0.397594	0.4	0.129	5.67613e-06	Mix	Zmat4
5.60574e-07	0.394411	0.924	0.907	0.0109289	Mix	Pafah1b1
2.2989e-09	0.393002	0.476	0.225	4.48194e-05	Mix	Mepce
1.78904e-09	0.389568	0.476	0.193	3.48791e-05	Mix	H2afx
2.37069e-07	0.388474	0.971	0.874	0.0046219	Mix	Sned1
5.55323e-07	0.383612	0.762	0.499	0.0108266	Mix	Efna5
4.50574e-07	0.378895	0.381	0.153	0.00878439	Mix	Srgn
4.58411e-07	0.375616	0.371	0.148	0.00893719	Mix	Dipk1b
7.09936e-07	0.374531	0.505	0.256	0.0138409	Mix	Phf11d
9.48283e-09	0.37334	0.524	0.242	0.000184877	Mix	Hspa2
1.3564e-06	0.372831	0.905	0.841	0.0264443	Mix	Eif5
5.94989e-08	0.36452	0.514	0.244	0.00115999	Mix	Dipk2a
7.38589e-08	0.360747	0.81	0.534	0.00143995	Mix	Scn3a
1.74509e-06	0.357645	0.514	0.277	0.0340222	Mix	Bcl6b
3.26451e-09	0.355355	0.314	0.115	6.36448e-05	Mix	Gcc1
1.0994e-09	0.348349	0.305	0.083	2.14338e-05	Mix	Sntg2
3.09157e-08	0.33745	0.267	0.071	0.000602732	Mix	Runx1
6.75515e-09	0.33062	0.333	0.103	0.000131698	Mix	Gprin3
2.52568e-07	0.330172	0.381	0.172	0.00492407	Mix	Timeless
5.13404e-09	0.323301	0.362	0.12	0.000100093	Mix	Hapln1
8.96514e-07	0.322747	0.8	0.554	0.0174784	Mix	Ank
1.01654e-07	0.322498	0.333	0.112	0.00198185	Mix	Lpar6
5.14211e-11	0.321681	0.219	0.033	1.00251e-06	Mix	Gm49774
1.06368e-07	0.320825	0.419	0.172	0.00207376	Mix	Spry2
6.37142e-08	0.3083	0.229	0.053	0.00124217	Mix	Nr4a3
1.72445e-06	0.30649	0.248	0.075	0.0336199	Mix	Tox3
1.13212e-06	0.302917	0.238	0.069	0.0220719	Mix	Kcnj8
6.92249e-07	0.299099	0.419	0.186	0.0134961	Mix	Slc35e2
1.12652e-08	0.29665	0.533	0.245	0.000219627	Mix	Vegfa
2.02069e-06	0.282638	0.152	0.037	0.0393953	Mix	Lrfn1
7.70855e-07	0.272984	0.21	0.05	0.0150286	Mix	Veph1
8.773e-07	0.266231	0.79	0.535	0.0171039	Mix	Apba2
5.12127e-07	0.263823	0.343	0.132	0.00998443	Mix	Runx2
4.72497e-08	0.258108	0.505	0.255	0.000921179	Mix	Auts2
1.67365e-07	0.250642	0.248	0.066	0.00326295	Mix	Tcim

[truncated: 3 more sheets: Mix_Down, Proliferating_UP, Proliferating_Down]
