# Supplementary material for: A single-cell atlas of normal and KRASG12D-malformed lymphatic vessels
Source: JCI Insight. 2025 Jan 28;10(5):e185181. doi: 10.1172/jci.insight.185181 (PMC11949019; doi:10.1172/jci.insight.185181)
Supplement: Supplemental data set 2 [file jciinsight-10-185181-s108.xlsx]

## Sheet: README
Supplementary File 2.
Overview	This file contains gene ontology results for control LEC subtypes. Gene ontology analysis was performed using the Metascape web resource. Gene ontology terms for the control LEC subtypes were obtained by providing Metascape with a list of significantly upregulated genes (p_val_adj ≤ 0.05) for each subtype.
Worksheet	Description
Annotations	Contains list of input genes used for GO-analysis of each LEC subtype and information about the gene. Note: Significantly upregulated genes of each celltype from DGE analysis were used as input for GO-analysis.
Enrichment	Contains information about GO-terms that are enriched in each celltype.
Worksheet Color Key
Worksheet Color	Celltype
	Capillary
	Collecting
	Ptx3
	Valve
	Mix
	Proliferating

## Sheet: Capillary_Annotation
MyList	Gene ID	Type	Tax ID	Homologene Gene ID	Homologene Gene Tax ID	Gene Symbol	Description
Lyve1	114332	symbol	M. musculus	114332	M. musculus	Lyve1	lymphatic vessel endothelial hyaluronan receptor 1
Stmn2	20257	symbol	M. musculus	20257	M. musculus	Stmn2	stathmin-like 2
Fgl2	14190	symbol	M. musculus	14190	M. musculus	Fgl2	fibrinogen-like protein 2
Gjc2	118454	symbol	M. musculus	118454	M. musculus	Gjc2	gap junction protein, gamma 2
Igfbp5	16011	symbol	M. musculus	16011	M. musculus	Igfbp5	insulin-like growth factor binding protein 5
Postn	50706	symbol	M. musculus	50706	M. musculus	Postn	periostin, osteoblast specific factor
Lcn2	16819	symbol	M. musculus	16819	M. musculus	Lcn2	lipocalin 2
Prelp	116847	symbol	M. musculus	116847	M. musculus	Prelp	proline arginine-rich end leucine-rich repeat
Fndc1	68655	symbol	M. musculus	68655	M. musculus	Fndc1	fibronectin type III domain containing 1
Gpihbp1	68453	symbol	M. musculus	68453	M. musculus	Gpihbp1	GPI-anchored HDL-binding protein 1
Cavin2	20324	symbol	M. musculus	20324	M. musculus	Cavin2	caveolae associated 2
Wipf3	330319	symbol	M. musculus	330319	M. musculus	Wipf3	WAS/WASL interacting protein family, member 3
Slfn2	20556	symbol	M. musculus	20556	M. musculus	Slfn2	schlafen 2
S100a10	20194	symbol	M. musculus	20194	M. musculus	S100a10	S100 calcium binding protein A10 (calpactin)
Col4a1	12826	symbol	M. musculus	12826	M. musculus	Col4a1	collagen, type IV, alpha 1
Ece1	230857	symbol	M. musculus	230857	M. musculus	Ece1	endothelin converting enzyme 1
Pdpn	14726	symbol	M. musculus	14726	M. musculus	Pdpn	podoplanin
Gm1673	381633	gene_synonym	M. musculus	381633	M. musculus	Nicol1	NELL2 interacting cell ontogeny regulator 1
Thbd	21824	symbol	M. musculus	21824	M. musculus	Thbd	thrombomodulin
Piezo2	667742	symbol	M. musculus	667742	M. musculus	Piezo2	piezo-type mechanosensitive ion channel component 2
Tll1	21892	symbol	M. musculus	21892	M. musculus	Tll1	tolloid-like
Ifitm2	80876	symbol	M. musculus	80876	M. musculus	Ifitm2	interferon induced transmembrane protein 2
9330175M20Rik	442821	symbol	M. musculus	442821	M. musculus	9330175M20Rik	RIKEN cDNA 9330175M20 gene
Klhl4	237010	symbol	M. musculus	237010	M. musculus	Klhl4	kelch-like 4
Gucy1b1	54195	symbol	M. musculus	54195	M. musculus	Gucy1b1	guanylate cyclase 1, soluble, beta 1
Sox18	20672	symbol	M. musculus	20672	M. musculus	Sox18	SRY (sex determining region Y)-box 18
Prss23	76453	symbol	M. musculus	76453	M. musculus	Prss23	serine protease 23
Mgll	23945	symbol	M. musculus	23945	M. musculus	Mgll	monoglyceride lipase
Adgrg3	54672	symbol	M. musculus	54672	M. musculus	Adgrg3	adhesion G protein-coupled receptor G3
Serping1	12258	symbol	M. musculus	12258	M. musculus	Serping1	serine (or cysteine) peptidase inhibitor, clade G, member 1
Eln	13717	symbol	M. musculus	13717	M. musculus	Eln	elastin
Cd9	12527	symbol	M. musculus	12527	M. musculus	Cd9	CD9 antigen
Chp2	70261	symbol	M. musculus	70261	M. musculus	Chp2	calcineurin-like EF hand protein 2
Ifitm3	66141	symbol	M. musculus	66141	M. musculus	Ifitm3	interferon induced transmembrane protein 3
Cav1	12389	symbol	M. musculus	12389	M. musculus	Cav1	caveolin 1, caveolae protein
Ahnak	66395	symbol	M. musculus	66395	M. musculus	Ahnak	AHNAK nucleoprotein
Ltbp4	108075	symbol	M. musculus	108075	M. musculus	Ltbp4	latent transforming growth factor beta binding protein 4
Pkhd1l1	192190	symbol	M. musculus	192190	M. musculus	Pkhd1l1	polycystic kidney and hepatic disease 1-like 1
Tnxb	81877	symbol	M. musculus	81877	M. musculus	Tnxb	tenascin XB
Ptn	19242	symbol	M. musculus	19242	M. musculus	Ptn	pleiotrophin
Serf2	378702	symbol	M. musculus	378702	M. musculus	Serf2	small EDRK-rich factor 2
Rps26	27370	symbol	M. musculus	27370	M. musculus	Rps26	ribosomal protein S26
Lbp	16803	symbol	M. musculus	16803	M. musculus	Lbp	lipopolysaccharide binding protein
Slfn5	327978	symbol	M. musculus	327978	M. musculus	Slfn5	schlafen 5
S100a11	20195	symbol	M. musculus	20195	M. musculus	S100a11	S100 calcium binding protein A11
Fbln2	14115	symbol	M. musculus	14115	M. musculus	Fbln2	fibulin 2
Gja4	14612	symbol	M. musculus	14612	M. musculus	Gja4	gap junction protein, alpha 4
Ddit4	74747	symbol	M. musculus	74747	M. musculus	Ddit4	DNA-damage-inducible transcript 4
Arhgdib	11857	symbol	M. musculus	11857	M. musculus	Arhgdib	Rho, GDP dissociation inhibitor beta
Ecscr	68545	symbol	M. musculus	68545	M. musculus	Ecscr	endothelial cell surface expressed chemotaxis and apoptosis regulator
Ahnak2	100041194	symbol	M. musculus	100041194	M. musculus	Ahnak2	AHNAK nucleoprotein 2
Txnip	56338	symbol	M. musculus	56338	M. musculus	Txnip	thioredoxin interacting protein
Fzd6	14368	symbol	M. musculus	14368	M. musculus	Fzd6	frizzled class receptor 6
Ramp2	54409	symbol	M. musculus	54409	M. musculus	Ramp2	receptor (calcitonin) activity modifying protein 2
Ackr2	59289	symbol	M. musculus	59289	M. musculus	Ackr2	atypical chemokine receptor 2
Sdc1	20969	symbol	M. musculus	20969	M. musculus	Sdc1	syndecan 1
Mall	228576	symbol	M. musculus	228576	M. musculus	Mall	mal, T cell differentiation protein-like
Ednrb	13618	symbol	M. musculus	13618	M. musculus	Ednrb	endothelin receptor type B
Psen2	19165	symbol	M. musculus	19165	M. musculus	Psen2	presenilin 2
Cyb5r3	109754	symbol	M. musculus	109754	M. musculus	Cyb5r3	cytochrome b5 reductase 3
Bsg	12215	symbol	M. musculus	12215	M. musculus	Bsg	basigin
Cox6c	12864	symbol	M. musculus	12864	M. musculus	Cox6c	cytochrome c oxidase subunit 6C
D330037F02Rik	414114	symbol	M. musculus	414114	M. musculus	D330037F02Rik	RIKEN cDNA D330037F02 gene
Dusp3	72349	symbol	M. musculus	72349	M. musculus	Dusp3	dual specificity phosphatase 3 (vaccinia virus phosphatase VH1-related)
Tmsb10	19240	symbol	M. musculus	19240	M. musculus	Tmsb10	thymosin beta 10
Ndufa4	17992	symbol	M. musculus	17992	M. musculus	Ndufa4	Ndufa4, mitochondrial complex associated
Ctla2a	13024	symbol	M. musculus	13024	M. musculus	Ctla2a	cytotoxic T lymphocyte-associated protein 2 alpha
B3gnt8	232984	symbol	M. musculus	232984	M. musculus	B3gnt8	UDP-GlcNAc:betaGal beta-1,3-N-acetylglucosaminyltransferase 8
Cd300lg	52685	symbol	M. musculus	52685	M. musculus	Cd300lg	CD300 molecule like family member G
Aph1b	208117	symbol	M. musculus	208117	M. musculus	Aph1b	aph1 homolog B, gamma secretase subunit
Cst3	13010	symbol	M. musculus	13010	M. musculus	Cst3	cystatin C
F2rl1	14063	symbol	M. musculus	14063	M. musculus	F2rl1	F2R like trypsin receptor 1
Fth1	14319	symbol	M. musculus	14319	M. musculus	Fth1	ferritin heavy polypeptide 1
Htr2b	15559	symbol	M. musculus	15559	M. musculus	Htr2b	5-hydroxytryptamine (serotonin) receptor 2B
AY036118	101056014	symbol	M. musculus	101056014	M. musculus	AY036118	cDNA sequence AY036118
Pglyrp1	21946	symbol	M. musculus	21946	M. musculus	Pglyrp1	peptidoglycan recognition protein 1
Nxn	18230	symbol	M. musculus	18230	M. musculus	Nxn	nucleoredoxin
Tagln2	21346	symbol	M. musculus	21346	M. musculus	Tagln2	transgelin 2
Crip1	12925	symbol	M. musculus	12925	M. musculus	Crip1	cysteine-rich protein 1
Atp6v0e	11974	symbol	M. musculus	11974	M. musculus	Atp6v0e	ATPase, H+ transporting, lysosomal V0 subunit E
Mmrn1	70945	symbol	M. musculus	70945	M. musculus	Mmrn1	multimerin 1
Serpine2	20720	symbol	M. musculus	20720	M. musculus	Serpine2	serine (or cysteine) peptidase inhibitor, clade E, member 2
Anxa2	12306	symbol	M. musculus	12306	M. musculus	Anxa2	annexin A2
Aebp1	11568	symbol	M. musculus	11568	M. musculus	Aebp1	AE binding protein 1
Hmcn1	545370	symbol	M. musculus	545370	M. musculus	Hmcn1	hemicentin 1
Fxyd6	59095	symbol	M. musculus	59095	M. musculus	Fxyd6	FXYD domain-containing ion transport regulator 6
Tmod2	50876	symbol	M. musculus	50876	M. musculus	Tmod2	tropomodulin 2
Tmem109	68539	symbol	M. musculus	68539	M. musculus	Tmem109	transmembrane protein 109
Ppib	19035	symbol	M. musculus	19035	M. musculus	Ppib	peptidylprolyl isomerase B
Nudt4	71207	symbol	M. musculus	71207	M. musculus	Nudt4	nudix hydrolase 4
Mtus1	102103	symbol	M. musculus	102103	M. musculus	Mtus1	mitochondrial tumor suppressor 1
Col4a2	12827	symbol	M. musculus	12827	M. musculus	Col4a2	collagen, type IV, alpha 2
Clstn1	65945	symbol	M. musculus	65945	M. musculus	Clstn1	calsyntenin 1
Fstl1	14314	symbol	M. musculus	14314	M. musculus	Fstl1	follistatin-like 1
Ehd2	259300	symbol	M. musculus	259300	M. musculus	Ehd2	EH-domain containing 2
Slc9a3r2	65962	gene_synonym	M. musculus	65962	M. musculus	Nherf2	NHERF family PDZ scaffold protein 2
Cyb5a	109672	symbol	M. musculus	109672	M. musculus	Cyb5a	cytochrome b5 type A (microsomal)
S100a6	20200	symbol	M. musculus	20200	M. musculus	S100a6	S100 calcium binding protein A6 (calcyclin)
Cox6b1	110323	symbol	M. musculus	110323	M. musculus	Cox6b1	cytochrome c oxidase, subunit 6B1
Emcn	59308	symbol	M. musculus	59308	M. musculus	Emcn	endomucin
Ctsh	13036	symbol	M. musculus	13036	M. musculus	Ctsh	cathepsin H
Zfp423	94187	symbol	M. musculus	94187	M. musculus	Zfp423	zinc finger protein 423
Elk3	13713	symbol	M. musculus	13713	M. musculus	Elk3	ELK3, member of ETS oncogene family
Nrcam	319504	symbol	M. musculus	319504	M. musculus	Nrcam	neuronal cell adhesion molecule
Rbp7	63954	symbol	M. musculus	63954	M. musculus	Rbp7	retinol binding protein 7, cellular
Crip2	68337	symbol	M. musculus	68337	M. musculus	Crip2	cysteine rich protein 2
Vsir	74048	symbol	M. musculus	74048	M. musculus	Vsir	V-set immunoregulatory receptor
Nrxn3	18191	symbol	M. musculus	18191	M. musculus	Nrxn3	neurexin III
Atp8a2	50769	symbol	M. musculus	50769	M. musculus	Atp8a2	ATPase, aminophospholipid transporter-like, class I, type 8A, member 2
Uqcr11	66594	symbol	M. musculus	66594	M. musculus	Uqcr11	ubiquinol-cytochrome c reductase, complex III subunit XI
Dtx1	14357	symbol	M. musculus	14357	M. musculus	Dtx1	deltex 1, E3 ubiquitin ligase
Cox5b	12859	symbol	M. musculus	12859	M. musculus	Cox5b	cytochrome c oxidase subunit 5B
Meox1	17285	symbol	M. musculus	17285	M. musculus	Meox1	mesenchyme homeobox 1
Atp5j2	57423	gene_synonym	M. musculus	57423	M. musculus	Atp5mf	ATP synthase membrane subunit f
Atp5e	67126	gene_synonym	M. musculus	67126	M. musculus	Atp5f1e	ATP synthase F1 subunit epsilon
Ryr3	20192	symbol	M. musculus	20192	M. musculus	Ryr3	ryanodine receptor 3
Ptpn18	19253	symbol	M. musculus	19253	M. musculus	Ptpn18	protein tyrosine phosphatase, non-receptor type 18
Nme2	18103	symbol	M. musculus	18103	M. musculus	Nme2	NME/NM23 nucleoside diphosphate kinase 2
Cldn5	12741	symbol	M. musculus	12741	M. musculus	Cldn5	claudin 5
Aldh2	11669	symbol	M. musculus	11669	M. musculus	Aldh2	aldehyde dehydrogenase 2, mitochondrial
Ehd1	13660	symbol	M. musculus	13660	M. musculus	Ehd1	EH-domain containing 1
Sema3f	20350	symbol	M. musculus	20350	M. musculus	Sema3f	sema domain, immunoglobulin domain (Ig), short basic domain, secreted, (semaphorin) 3F
Cd151	12476	symbol	M. musculus	12476	M. musculus	Cd151	CD151 antigen
Slco3a1	108116	symbol	M. musculus	108116	M. musculus	Slco3a1	solute carrier organic anion transporter family, member 3a1
Fkbp1a	14225	symbol	M. musculus	14225	M. musculus	Fkbp1a	FK506 binding protein 1a
Ccl21a	18829	symbol	M. musculus	18829	M. musculus	Ccl21a	C-C motif chemokine ligand 21 (serine)
Tgm2	21817	symbol	M. musculus	21817	M. musculus	Tgm2	transglutaminase 2, C polypeptide
Itgb3	16416	symbol	M. musculus	16416	M. musculus	Itgb3	integrin beta 3
Map3k1	26401	symbol	M. musculus	26401	M. musculus	Map3k1	mitogen-activated protein kinase kinase kinase 1
Rpl35	66489	symbol	M. musculus	66489	M. musculus	Rpl35	ribosomal protein L35
Lrrn4cl	68852	symbol	M. musculus	68852	M. musculus	Lrrn4cl	LRRN4 C-terminal like
Cdc42ep2	104252	symbol	M. musculus	104252	M. musculus	Cdc42ep2	CDC42 effector protein 2
Elovl1	54325	symbol	M. musculus	54325	M. musculus	Elovl1	ELOVL fatty acid elongase 1
Atp5k	11958	gene_synonym	M. musculus	11958	M. musculus	Atp5me	ATP synthase membrane subunit e
Laptm4a	17775	symbol	M. musculus	17775	M. musculus	Laptm4a	lysosomal-associated protein transmembrane 4A
Gm42418	110183	gene_synonym	M. musculus	110183	M. musculus	Rn18s-rs5	18s RNA, related sequence 5
Rps27l	67941	symbol	M. musculus	67941	M. musculus	Rps27l	ribosomal protein S27-like
Uqcr10	66152	symbol	M. musculus	66152	M. musculus	Uqcr10	ubiquinol-cytochrome c reductase, complex III subunit X
Abi3bp	320712	symbol	M. musculus	320712	M. musculus	Abi3bp	ABI family member 3 binding protein
Comt	12846	symbol	M. musculus	12846	M. musculus	Comt	catechol-O-methyltransferase
S100a16	67860	symbol	M. musculus	67860	M. musculus	S100a16	S100 calcium binding protein A16
Rai14	75646	symbol	M. musculus	75646	M. musculus	Rai14	retinoic acid induced 14
Btnl9	237754	symbol	M. musculus	237754	M. musculus	Btnl9	butyrophilin-like 9
Shisa5	66940	symbol	M. musculus	66940	M. musculus	Shisa5	shisa family member 5
Ntn1	18208	symbol	M. musculus	18208	M. musculus	Ntn1	netrin 1
Lgals1	16852	symbol	M. musculus	16852	M. musculus	Lgals1	lectin, galactose binding, soluble 1
Hspa12b	72630	symbol	M. musculus	72630	M. musculus	Hspa12b	heat shock protein 12B
Sec61g	20335	symbol	M. musculus	20335	M. musculus	Sec61g	SEC61 translocon subunit gamma
Plpp1	19012	symbol	M. musculus	19012	M. musculus	Plpp1	phospholipid phosphatase 1
Tpm4	326618	symbol	M. musculus	326618	M. musculus	Tpm4	tropomyosin 4
Rps11	27207	symbol	M. musculus	27207	M. musculus	Rps11	ribosomal protein S11
Mtch1	56462	symbol	M. musculus	56462	M. musculus	Mtch1	mitochondrial carrier 1
Ccnd1	12443	symbol	M. musculus	12443	M. musculus	Ccnd1	cyclin D1
Palm	18483	symbol	M. musculus	18483	M. musculus	Palm	paralemmin
Nenf	66208	symbol	M. musculus	66208	M. musculus	Nenf	neuron derived neurotrophic factor
Ephb4	13846	symbol	M. musculus	13846	M. musculus	Ephb4	Eph receptor B4
Morrbid	100043424	symbol	M. musculus	100043424	M. musculus	Morrbid	myeloid RNA regulator of BCL2L11 induced cell death
Ndufb9	66218	symbol	M. musculus	66218	M. musculus	Ndufb9	NADH:ubiquinone oxidoreductase subunit B9
Cox4i1	12857	symbol	M. musculus	12857	M. musculus	Cox4i1	cytochrome c oxidase subunit 4I1
Rps28	54127	symbol	M. musculus	54127	M. musculus	Rps28	ribosomal protein S28
Gngt2	14710	symbol	M. musculus	14710	M. musculus	Gngt2	guanine nucleotide binding protein (G protein), gamma transducing activity polypeptide 2
Rpl39	67248	symbol	M. musculus	67248	M. musculus	Rpl39	ribosomal protein L39
Gimap4	107526	symbol	M. musculus	107526	M. musculus	Gimap4	GTPase, IMAP family member 4
Rpl37a	19981	symbol	M. musculus	19981	M. musculus	Rpl37a	ribosomal protein L37a
Enpp3	209558	symbol	M. musculus	209558	M. musculus	Enpp3	ectonucleotide pyrophosphatase/phosphodiesterase 3
Pmp22	18858	symbol	M. musculus	18858	M. musculus	Pmp22	peripheral myelin protein 22
Ndufa3	66091	symbol	M. musculus	66091	M. musculus	Ndufa3	NADH:ubiquinone oxidoreductase subunit A3
Podxl	27205	symbol	M. musculus	27205	M. musculus	Podxl	podocalyxin-like
Atp5g1	11951	gene_synonym	M. musculus	11951	M. musculus	Atp5mc1	ATP synthase membrane subunit c locus 1
Rps29	20090	symbol	M. musculus	20090	M. musculus	Rps29	ribosomal protein S29
Megf6	230971	symbol	M. musculus	230971	M. musculus	Megf6	multiple EGF-like-domains 6
Tinagl1	94242	symbol	M. musculus	94242	M. musculus	Tinagl1	tubulointerstitial nephritis antigen-like 1
Pttg1ip	108705	symbol	M. musculus	108705	M. musculus	Pttg1ip	pituitary tumor-transforming 1 interacting protein
Ndufa1	54405	symbol	M. musculus	54405	M. musculus	Ndufa1	NADH:ubiquinone oxidoreductase subunit A1
Snrpg	68011	symbol	M. musculus	68011	M. musculus	Snrpg	small nuclear ribonucleoprotein polypeptide G
Slc45a3	212980	symbol	M. musculus	212980	M. musculus	Slc45a3	solute carrier family 45, member 3
Rps8	20116	symbol	M. musculus	20116	M. musculus	Rps8	ribosomal protein S8
Loxl2	94352	symbol	M. musculus	94352	M. musculus	Loxl2	lysyl oxidase-like 2
Cda	72269	symbol	M. musculus	72269	M. musculus	Cda	cytidine deaminase
Rpl36al	66483	symbol	M. musculus	66483	M. musculus	Rpl36al	ribosomal protein L36A-like
Slco2b1	101488	symbol	M. musculus	101488	M. musculus	Slco2b1	solute carrier organic anion transporter family, member 2b1
Kcnk5	16529	symbol	M. musculus	16529	M. musculus	Kcnk5	potassium channel, subfamily K, member 5
Ndufb2	68198	symbol	M. musculus	68198	M. musculus	Ndufb2	NADH:ubiquinone oxidoreductase subunit B2
Ube2g2	22213	symbol	M. musculus	22213	M. musculus	Ube2g2	ubiquitin-conjugating enzyme E2G 2
Ppia	268373	symbol	M. musculus	268373	M. musculus	Ppia	peptidylprolyl isomerase A
Ablim2	231148	symbol	M. musculus	231148	M. musculus	Ablim2	actin-binding LIM protein 2
Snrpd2	107686	symbol	M. musculus	107686	M. musculus	Snrpd2	small nuclear ribonucleoprotein D2
Ndufb7	66916	symbol	M. musculus	66916	M. musculus	Ndufb7	NADH:ubiquinone oxidoreductase subunit B7
2900041M22Rik	78403	symbol	M. musculus	78403	M. musculus	2900041M22Rik	RIKEN cDNA 2900041M22 gene
Atp5j	11957	gene_synonym	M. musculus	11957	M. musculus	Atp5pf	ATP synthase peripheral stalk subunit F6
Jup	16480	symbol	M. musculus	16480	M. musculus	Jup	junction plakoglobin
Ndufb1-ps	102631912	gene_synonym	M. musculus	102631912	M. musculus	Ndufb1	NADH:ubiquinone oxidoreductase subunit B1
Gas6	14456	symbol	M. musculus	14456	M. musculus	Gas6	growth arrest specific 6
Rps16	20055	symbol	M. musculus	20055	M. musculus	Rps16	ribosomal protein S16
Atp5l	27425	gene_synonym	M. musculus	27425	M. musculus	Atp5mg	ATP synthase membrane subunit g
Gnas	14683	symbol	M. musculus	14683	M. musculus	Gnas	GNAS complex locus
Ndufa11	69875	symbol	M. musculus	69875	M. musculus	Ndufa11	NADH:ubiquinone oxidoreductase subunit A11
Rps21	66481	symbol	M. musculus	66481	M. musculus	Rps21	ribosomal protein S21
Manf	74840	symbol	M. musculus	74840	M. musculus	Manf	mesencephalic astrocyte-derived neurotrophic factor
Psap	19156	symbol	M. musculus	19156	M. musculus	Psap	prosaposin
Tmsb4x	19241	symbol	M. musculus	19241	M. musculus	Tmsb4x	thymosin, beta 4, X chromosome
Adamts5	23794	symbol	M. musculus	23794	M. musculus	Adamts5	ADAM metallopeptidase with thrombospondin type 1 motif 5
Hsp90b1	22027	symbol	M. musculus	22027	M. musculus	Hsp90b1	heat shock protein 90, beta (Grp94), member 1
Sec61b	66212	symbol	M. musculus	66212	M. musculus	Sec61b	SEC61 translocon subunit beta
Efnb2	13642	symbol	M. musculus	13642	M. musculus	Efnb2	ephrin B2
Thsd4	207596	symbol	M. musculus	207596	M. musculus	Thsd4	thrombospondin, type I, domain containing 4
Uqcrq	22272	symbol	M. musculus	22272	M. musculus	Uqcrq	ubiquinol-cytochrome c reductase, complex III subunit VII
Rpl31	114641	symbol	M. musculus	114641	M. musculus	Rpl31	ribosomal protein L31
Rpl21	19933	symbol	M. musculus	19933	M. musculus	Rpl21	ribosomal protein L21
S1pr1	13609	symbol	M. musculus	13609	M. musculus	S1pr1	sphingosine-1-phosphate receptor 1
Uqcrb	67530	symbol	M. musculus	67530	M. musculus	Uqcrb	ubiquinol-cytochrome c reductase binding protein
Pdlim4	30794	symbol	M. musculus	30794	M. musculus	Pdlim4	PDZ and LIM domain 4
Gpr182	11536	symbol	M. musculus	11536	M. musculus	Gpr182	G protein-coupled receptor 182
Tmed9	67511	symbol	M. musculus	67511	M. musculus	Tmed9	transmembrane p24 trafficking protein 9
S100a13	20196	symbol	M. musculus	20196	M. musculus	S100a13	S100 calcium binding protein A13
Rps24	20088	symbol	M. musculus	20088	M. musculus	Rps24	ribosomal protein S24
Atp5md	66477	gene_synonym	M. musculus	66477	M. musculus	Atp5mk	ATP synthase membrane subunit k
Nop10	66181	symbol	M. musculus	66181	M. musculus	Nop10	NOP10 ribonucleoprotein
Elob	67673	symbol	M. musculus	67673	M. musculus	Elob	elongin B
Mboat1	218121	symbol	M. musculus	218121	M. musculus	Mboat1	membrane bound O-acyltransferase domain containing 1
Actb	11461	symbol	M. musculus	11461	M. musculus	Actb	actin, beta
Fam129a	63913	gene_synonym	M. musculus	63913	M. musculus	Niban1	niban apoptosis regulator 1
Lamp1	16783	symbol	M. musculus	16783	M. musculus	Lamp1	lysosomal-associated membrane protein 1
Ndufc1	66377	symbol	M. musculus	66377	M. musculus	Ndufc1	NADH:ubiquinone oxidoreductase subunit C1
Timp2	21858	symbol	M. musculus	21858	M. musculus	Timp2	tissue inhibitor of metalloproteinase 2
Kctd17	72844	symbol	M. musculus	72844	M. musculus	Kctd17	potassium channel tetramerisation domain containing 17
Duox2	214593	symbol	M. musculus	214593	M. musculus	Duox2	dual oxidase 2
Rps13	68052	symbol	M. musculus	68052	M. musculus	Rps13	ribosomal protein S13
Lamb1	16777	symbol	M. musculus	16777	M. musculus	Lamb1	laminin B1
Ubl5	66177	symbol	M. musculus	66177	M. musculus	Ubl5	ubiquitin-like 5
Ndufa13	67184	symbol	M. musculus	67184	M. musculus	Ndufa13	NADH:ubiquinone oxidoreductase subunit A13
Atp5h	71679	gene_synonym	M. musculus	71679	M. musculus	Atp5pd	ATP synthase peripheral stalk subunit d
Ssr2	66256	symbol	M. musculus	66256	M. musculus	Ssr2	signal sequence receptor, beta
Cst6	73720	symbol	M. musculus	73720	M. musculus	Cst6	cystatin E/M
Tril	66873	symbol	M. musculus	66873	M. musculus	Tril	TLR4 interactor with leucine-rich repeats
Spcs1	69019	symbol	M. musculus	69019	M. musculus	Spcs1	signal peptidase complex subunit 1 homolog (S. cerevisiae)
Ctnnal1	54366	symbol	M. musculus	54366	M. musculus	Ctnnal1	catenin alpha like 1
Rpl36	54217	symbol	M. musculus	54217	M. musculus	Rpl36	ribosomal protein L36
Ifi27	52668	symbol	M. musculus	52668	M. musculus	Ifi27	interferon, alpha-inducible protein 27
Xbp1	22433	symbol	M. musculus	22433	M. musculus	Xbp1	X-box binding protein 1
Magt1	67075	symbol	M. musculus	67075	M. musculus	Magt1	magnesium transporter 1
Castor1	71962	symbol	M. musculus	71962	M. musculus	Castor1	cytosolic arginine sensor for mTORC1 subunit 1
Myl6	17904	symbol	M. musculus	17904	M. musculus	Myl6	myosin, light polypeptide 6, alkali, smooth muscle and non-muscle
Rpl19	19921	symbol	M. musculus	19921	M. musculus	Rpl19	ribosomal protein L19
Gpx4	625249	symbol	M. musculus	625249	M. musculus	Gpx4	glutathione peroxidase 4
Rplp2	67186	symbol	M. musculus	67186	M. musculus	Rplp2	ribosomal protein lateral stalk subunit P2
Pdia3	14827	symbol	M. musculus	14827	M. musculus	Pdia3	protein disulfide isomerase associated 3
Cavin3	109042	symbol	M. musculus	109042	M. musculus	Cavin3	caveolae associated 3
Scd2	20250	symbol	M. musculus	20250	M. musculus	Scd2	stearoyl-Coenzyme A desaturase 2
Parvb	170736	symbol	M. musculus	170736	M. musculus	Parvb	parvin, beta
Dapk2	13143	symbol	M. musculus	13143	M. musculus	Dapk2	death-associated protein kinase 2
Rps17	20068	symbol	M. musculus	20068	M. musculus	Rps17	ribosomal protein S17
Edf1	59022	symbol	M. musculus	59022	M. musculus	Edf1	endothelial differentiation-related factor 1
Cd47	16423	symbol	M. musculus	16423	M. musculus	Cd47	CD47 antigen (Rh-related antigen, integrin-associated signal transducer)
F2r	14062	symbol	M. musculus	14062	M. musculus	F2r	coagulation factor II thrombin receptor
Gucy1a1	60596	symbol	M. musculus	60596	M. musculus	Gucy1a1	guanylate cyclase 1, soluble, alpha 1
Ptms	69202	symbol	M. musculus	69202	M. musculus	Ptms	parathymosin
Rabac1	14470	symbol	M. musculus	14470	M. musculus	Rabac1	Rab acceptor 1 (prenylated)
Lrrc8a	241296	symbol	M. musculus	241296	M. musculus	Lrrc8a	leucine rich repeat containing 8A VRAC subunit A
Pomp	66537	symbol	M. musculus	66537	M. musculus	Pomp	proteasome maturation protein
Rpl18	19899	symbol	M. musculus	19899	M. musculus	Rpl18	ribosomal protein L18
Prdx4	53381	symbol	M. musculus	53381	M. musculus	Prdx4	peroxiredoxin 4
Spns2	216892	symbol	M. musculus	216892	M. musculus	Spns2	SPNS lysolipid transporter 2, sphingosine-1-phosphate
Rplp1	56040	symbol	M. musculus	56040	M. musculus	Rplp1	ribosomal protein lateral stalk subunit P1
Eno1	13806	symbol	M. musculus	13806	M. musculus	Eno1	enolase 1, alpha non-neuron
Rps18	20084	symbol	M. musculus	20084	M. musculus	Rps18	ribosomal protein S18
Rpl17	319195	symbol	M. musculus	319195	M. musculus	Rpl17	ribosomal protein L17
Ndufb8	67264	symbol	M. musculus	67264	M. musculus	Ndufb8	NADH:ubiquinone oxidoreductase subunit B8
Selenow	20364	symbol	M. musculus	20364	M. musculus	Selenow	selenoprotein W
Hsd3b7	101502	symbol	M. musculus	101502	M. musculus	Hsd3b7	hydroxy-delta-5-steroid dehydrogenase, 3 beta- and steroid delta-isomerase 7
Atp5d	66043	gene_synonym	M. musculus	66043	M. musculus	Atp5f1d	ATP synthase F1 subunit delta
Comp	12845	symbol	M. musculus	12845	M. musculus	Comp	cartilage oligomeric matrix protein
Tmem64	100201	symbol	M. musculus	100201	M. musculus	Tmem64	transmembrane protein 64
Ndufb5	66046	symbol	M. musculus	66046	M. musculus	Ndufb5	NADH:ubiquinone oxidoreductase subunit B5
1110008P14Rik	73737	gene_synonym	M. musculus	73737	M. musculus	Bbln	bublin coiled coil protein
Rps20	67427	symbol	M. musculus	67427	M. musculus	Rps20	ribosomal protein S20
Ostc	66357	symbol	M. musculus	66357	M. musculus	Ostc	oligosaccharyltransferase complex subunit (non-catalytic)
Atp5g2	67942	gene_synonym	M. musculus	67942	M. musculus	Atp5mc2	ATP synthase membrane subunit c locus 2
Atp5mpl	70257	gene_synonym	M. musculus	70257	M. musculus	Atp5mj	ATP synthase membrane subunit j
Homer3	26558	symbol	M. musculus	26558	M. musculus	Homer3	homer scaffolding protein 3
Iscu	66383	symbol	M. musculus	66383	M. musculus	Iscu	iron-sulfur cluster assembly enzyme
Flt4	14257	symbol	M. musculus	14257	M. musculus	Flt4	FMS-like tyrosine kinase 4
Map1lc3b	67443	symbol	M. musculus	67443	M. musculus	Map1lc3b	microtubule-associated protein 1 light chain 3 beta
Sh3bgrl3	73723	symbol	M. musculus	73723	M. musculus	Sh3bgrl3	SH3 domain binding glutamic acid-rich protein-like 3
Dpm3	68563	symbol	M. musculus	68563	M. musculus	Dpm3	dolichyl-phosphate mannosyltransferase polypeptide 3
Rhou	69581	symbol	M. musculus	69581	M. musculus	Rhou	ras homolog family member U
Rpl22	19934	symbol	M. musculus	19934	M. musculus	Rpl22	ribosomal protein L22
Sema4d	20354	symbol	M. musculus	20354	M. musculus	Sema4d	sema domain, immunoglobulin domain (Ig), transmembrane domain (TM) and short cytoplasmic domain, (semaphorin) 4D
Cyp20a1	77951	symbol	M. musculus	77951	M. musculus	Cyp20a1	cytochrome P450, family 20, subfamily a, polypeptide 1
Romo1	67067	symbol	M. musculus	67067	M. musculus	Romo1	reactive oxygen species modulator 1
Tomm7	66169	symbol	M. musculus	66169	M. musculus	Tomm7	translocase of outer mitochondrial membrane 7
Tmem160	69094	symbol	M. musculus	69094	M. musculus	Tmem160	transmembrane protein 160
Ptgfrn	19221	symbol	M. musculus	19221	M. musculus	Ptgfrn	prostaglandin F2 receptor negative regulator
Mical2	320878	symbol	M. musculus	320878	M. musculus	Mical2	microtubule associated monooxygenase, calponin and LIM domain containing 2
Rps23	66475	symbol	M. musculus	66475	M. musculus	Rps23	ribosomal protein S23
Bloc1s1	14533	symbol	M. musculus	14533	M. musculus	Bloc1s1	biogenesis of lysosomal organelles complex-1, subunit 1
Ndufa7	66416	symbol	M. musculus	66416	M. musculus	Ndufa7	NADH:ubiquinone oxidoreductase subunit A7
Rpl26	19941	symbol	M. musculus	19941	M. musculus	Rpl26	ribosomal protein L26
Rpl37	67281	symbol	M. musculus	67281	M. musculus	Rpl37	ribosomal protein L37
Ppl	19041	symbol	M. musculus	19041	M. musculus	Ppl	periplakin
Rassf9	237504	symbol	M. musculus	237504	M. musculus	Rassf9	Ras association (RalGDS/AF-6) domain family (N-terminal) member 9
Calr	12317	symbol	M. musculus	12317	M. musculus	Calr	calreticulin
Guk1	14923	symbol	M. musculus	14923	M. musculus	Guk1	guanylate kinase 1
Cav2	12390	symbol	M. musculus	12390	M. musculus	Cav2	caveolin 2
Rpl32	19951	symbol	M. musculus	19951	M. musculus	Rpl32	ribosomal protein L32
Arf5	11844	symbol	M. musculus	11844	M. musculus	Arf5	ADP-ribosylation factor 5
Nectin2	19294	symbol	M. musculus	19294	M. musculus	Nectin2	nectin cell adhesion molecule 2
Cald1	109624	symbol	M. musculus	109624	M. musculus	Cald1	caldesmon 1
Shc1	20416	symbol	M. musculus	20416	M. musculus	Shc1	src homology 2 domain-containing transforming protein C1
Col5a2	12832	symbol	M. musculus	12832	M. musculus	Col5a2	collagen, type V, alpha 2
Fis1	66437	symbol	M. musculus	66437	M. musculus	Fis1	fission, mitochondrial 1
Rab11a	53869	symbol	M. musculus	53869	M. musculus	Rab11a	RAB11A, member RAS oncogene family
Mustn1	66175	symbol	M. musculus	66175	M. musculus	Mustn1	musculoskeletal, embryonic nuclear protein 1
Rpl13a	22121	symbol	M. musculus	22121	M. musculus	Rpl13a	ribosomal protein L13A
Ttyh1	57776	symbol	M. musculus	57776	M. musculus	Ttyh1	tweety family member 1
Swi5	72931	symbol	M. musculus	72931	M. musculus	Swi5	SWI5 recombination repair homolog (yeast)
Rps5	20103	symbol	M. musculus	20103	M. musculus	Rps5	ribosomal protein S5
Brk1	101314	symbol	M. musculus	101314	M. musculus	Brk1	BRICK1, SCAR/WAVE actin-nucleating complex subunit
Uba52	22186	symbol	M. musculus	22186	M. musculus	Uba52	ubiquitin A-52 residue ribosomal protein fusion product 1
Psma7	26444	symbol	M. musculus	26444	M. musculus	Psma7	proteasome subunit alpha 7
Cp	12870	symbol	M. musculus	12870	M. musculus	Cp	ceruloplasmin
Tgfb2	21808	symbol	M. musculus	21808	M. musculus	Tgfb2	transforming growth factor, beta 2
Fxyd1	56188	symbol	M. musculus	56188	M. musculus	Fxyd1	FXYD domain-containing ion transport regulator 1
Micos10	433771	symbol	M. musculus	433771	M. musculus	Micos10	mitochondrial contact site and cristae organizing system subunit 10
Tmed3	66111	symbol	M. musculus	66111	M. musculus	Tmed3	transmembrane p24 trafficking protein 3
Wdr83os	414077	symbol	M. musculus	414077	M. musculus	Wdr83os	WD repeat domain 83 opposite strand
Txndc17	52700	symbol	M. musculus	52700	M. musculus	Txndc17	thioredoxin domain containing 17
Pdap1	231887	symbol	M. musculus	231887	M. musculus	Pdap1	PDGFA associated protein 1
Otud1	71198	symbol	M. musculus	71198	M. musculus	Otud1	OTU domain containing 1
Cavin1	19285	symbol	M. musculus	19285	M. musculus	Cavin1	caveolae associated 1
B230219D22Rik	78521	symbol	M. musculus	78521	M. musculus	B230219D22Rik	RIKEN cDNA B230219D22 gene
Marcks	17118	symbol	M. musculus	17118	M. musculus	Marcks	myristoylated alanine rich protein kinase C substrate
Rpl34	68436	symbol	M. musculus	68436	M. musculus	Rpl34	ribosomal protein L34
Mrps24	64660	symbol	M. musculus	64660	M. musculus	Mrps24	mitochondrial ribosomal protein S24
Chmp2a	68953	symbol	M. musculus	68953	M. musculus	Chmp2a	charged multivesicular body protein 2A
Adamtsl1	77739	symbol	M. musculus	77739	M. musculus	Adamtsl1	ADAMTS-like 1
Rras	20130	symbol	M. musculus	20130	M. musculus	Rras	related RAS viral (r-ras) oncogene
Rbx1	56438	symbol	M. musculus	56438	M. musculus	Rbx1	ring-box 1
Pparg	19016	symbol	M. musculus	19016	M. musculus	Pparg	peroxisome proliferator activated receptor gamma
Adgrf5	224792	symbol	M. musculus	224792	M. musculus	Adgrf5	adhesion G protein-coupled receptor F5
Rbm3	19652	symbol	M. musculus	19652	M. musculus	Rbm3	RNA binding motif (RNP1, RRM) protein 3
Rpl12	269261	symbol	M. musculus	269261	M. musculus	Rpl12	ribosomal protein L12
Dipk2b	75905	symbol	M. musculus	75905	M. musculus	Dipk2b	divergent protein kinase domain 2B
Smdt1	69029	symbol	M. musculus	69029	M. musculus	Smdt1	single-pass membrane protein with aspartate rich tail 1
Rpl38	67671	symbol	M. musculus	67671	M. musculus	Rpl38	ribosomal protein L38
Rnasek	52898	symbol	M. musculus	52898	M. musculus	Rnasek	ribonuclease, RNase K
Ost4	67695	symbol	M. musculus	67695	M. musculus	Ost4	oligosaccharyltransferase complex subunit 4 (non-catalytic)
Naca	17938	symbol	M. musculus	17938	M. musculus	Naca	nascent polypeptide-associated complex alpha polypeptide
Ssr4	20832	symbol	M. musculus	20832	M. musculus	Ssr4	signal sequence receptor, delta
Banf1	23825	symbol	M. musculus	23825	M. musculus	Banf1	BAF nuclear assembly factor 1
Ech1	51798	symbol	M. musculus	51798	M. musculus	Ech1	enoyl coenzyme A hydratase 1, peroxisomal
Mfsd4a	213006	symbol	M. musculus	213006	M. musculus	Mfsd4a	major facilitator superfamily domain containing 4A
Atp5f1	11950	gene_synonym	M. musculus	11950	M. musculus	Atp5pb	ATP synthase peripheral stalk-membrane subunit b
Rps27a	78294	symbol	M. musculus	78294	M. musculus	Rps27a	ribosomal protein S27A
Tmco1	68944	symbol	M. musculus	68944	M. musculus	Tmco1	transmembrane and coiled-coil domains 1
Taldo1	21351	symbol	M. musculus	21351	M. musculus	Taldo1	transaldolase 1
H2afj	232440	gene_synonym	M. musculus	232440	M. musculus	H2aj	H2J.A histone
Fam174b	100038347	symbol	M. musculus	100038347	M. musculus	Fam174b	family with sequence similarity 174, member B
Cox7c	12867	symbol	M. musculus	12867	M. musculus	Cox7c	cytochrome c oxidase subunit 7C
Sri	109552	symbol	M. musculus	109552	M. musculus	Sri	sorcin
Rps10	67097	symbol	M. musculus	67097	M. musculus	Rps10	ribosomal protein S10
Pigt	78928	symbol	M. musculus	78928	M. musculus	Pigt	phosphatidylinositol glycan anchor biosynthesis, class T
Ndufa2	17991	symbol	M. musculus	17991	M. musculus	Ndufa2	NADH:ubiquinone oxidoreductase subunit A2
Ndufa5	68202	symbol	M. musculus	68202	M. musculus	Ndufa5	NADH:ubiquinone oxidoreductase subunit A5
Arhgap26	71302	symbol	M. musculus	71302	M. musculus	Arhgap26	Rho GTPase activating protein 26
Ap2s1	232910	symbol	M. musculus	232910	M. musculus	Ap2s1	adaptor-related protein complex 2, sigma 1 subunit
Set	56086	symbol	M. musculus	56086	M. musculus	Set	SET nuclear oncogene
Olfm1	56177	symbol	M. musculus	56177	M. musculus	Olfm1	olfactomedin 1
Rpl29	19944	symbol	M. musculus	19944	M. musculus	Rpl29	ribosomal protein L29
Ndufa8	68375	symbol	M. musculus	68375	M. musculus	Ndufa8	NADH:ubiquinone oxidoreductase subunit A8
Canx	12330	symbol	M. musculus	12330	M. musculus	Canx	calnexin
Reep1	52250	symbol	M. musculus	52250	M. musculus	Reep1	receptor accessory protein 1
Ndufb4	68194	symbol	M. musculus	68194	M. musculus	Ndufb4	NADH:ubiquinone oxidoreductase subunit B4
Tomm5	68512	symbol	M. musculus	68512	M. musculus	Tomm5	translocase of outer mitochondrial membrane 5
Lfng	16848	symbol	M. musculus	16848	M. musculus	Lfng	LFNG O-fucosylpeptide 3-beta-N-acetylglucosaminyltransferase
Mill2	243864	symbol	M. musculus	243864	M. musculus	Mill2	MHC I like leukocyte 2
Micos13	224904	symbol	M. musculus	224904	M. musculus	Micos13	mitochondrial contact site and cristae organizing system subunit 13
Rpl23a	268449	symbol	M. musculus	268449	M. musculus	Rpl23a	ribosomal protein L23A
Rps27	57294	symbol	M. musculus	57294	M. musculus	Rps27	ribosomal protein S27
Pgls	66171	symbol	M. musculus	66171	M. musculus	Pgls	6-phosphogluconolactonase
Rps4x	20102	symbol	M. musculus	20102	M. musculus	Rps4x	ribosomal protein S4, X-linked
Rbis	69126	symbol	M. musculus	69126	M. musculus	Rbis	ribosomal biogenesis factor
Ift43	76411	symbol	M. musculus	76411	M. musculus	Ift43	intraflagellar transport 43
Rps12	20042	symbol	M. musculus	20042	M. musculus	Rps12	ribosomal protein S12
Tmem14c	66154	symbol	M. musculus	66154	M. musculus	Tmem14c	transmembrane protein 14C
Nedd8	18002	symbol	M. musculus	18002	M. musculus	Nedd8	neural precursor cell expressed, developmentally down-regulated gene 8
Aldoa	11674	symbol	M. musculus	11674	M. musculus	Aldoa	aldolase A, fructose-bisphosphate
Rps15	20054	symbol	M. musculus	20054	M. musculus	Rps15	ribosomal protein S15

## Sheet: Capillary_Enrichment
GroupID	Category	Term	Description	LogP	Log(q-value)	Genes	Symbols	InTerm_InList
1_Summary	Reactome Gene Sets	R-MMU-1799339	SRP-dependent cotranslational protein targeting to membrane	-50.5663	-46.3052	19899,19921,19933,19934,19941,19944,19951,19981,20042,20054,20055,20068,20084,20088,20090,20102,20103,20116,22121,22186,27207,27370,54127,54217,56040,57294,66475,66481,66483,66489,67097,67186,67248,67281,67427,67671,67941,68052,68436,114641,268449,269261,319195,78294,64660,11568,13036,19165,19652,22027,66416,69019,208117,230857,54325,26444,56086,66177,68011,107686,19012,19156,66181,69126,19285	Rpl18,Rpl19,Rpl21,Rpl22,Rpl26,Rpl29,Rpl32,Rpl37a,Rps12,Rps15,Rps16,Rps17,Rps18,Rps24,Rps29,Rps4x,Rps5,Rps8,Rpl13a,Uba52,Rps11,Rps26,Rps28,Rpl36,Rplp1,Rps27,Rps23,Rps21,Rpl36al,Rpl35,Rps10,Rplp2,Rpl39,Rpl37,Rps20,Rpl38,Rps27l,Rps13,Rpl34,Rpl31,Rpl23a,Rpl12,Rpl17,Rps27a,Mrps24,Aebp1,Ctsh,Psen2,Rbm3,Hsp90b1,Ndufa7,Spcs1,Aph1b,Ece1,Elovl1,Psma7,Set,Ubl5,Snrpg,Snrpd2,Plpp1,Psap,Nop10,Rbis,Cavin1	65/-
1_Member	Reactome Gene Sets	R-MMU-1799339	SRP-dependent cotranslational protein targeting to membrane	-50.5663	-46.3052	19899,19921,19933,19934,19941,19944,19951,19981,20042,20054,20055,20068,20084,20088,20090,20102,20103,20116,22121,22186,27207,27370,54127,54217,56040,57294,66475,66481,66483,66489,67097,67186,67248,67281,67427,67671,67941,68052,68436,114641,268449,269261,319195	Rpl18,Rpl19,Rpl21,Rpl22,Rpl26,Rpl29,Rpl32,Rpl37a,Rps12,Rps15,Rps16,Rps17,Rps18,Rps24,Rps29,Rps4x,Rps5,Rps8,Rpl13a,Uba52,Rps11,Rps26,Rps28,Rpl36,Rplp1,Rps27,Rps23,Rps21,Rpl36al,Rpl35,Rps10,Rplp2,Rpl39,Rpl37,Rps20,Rpl38,Rps27l,Rps13,Rpl34,Rpl31,Rpl23a,Rpl12,Rpl17	43/90
1_Member	Reactome Gene Sets	R-MMU-975956	Nonsense Mediated Decay (NMD) independent of the Exon Junction Complex (EJC)	-50.0285	-46.0684	19899,19921,19933,19934,19941,19944,19951,19981,20042,20054,20055,20068,20084,20088,20090,20102,20103,20116,22121,22186,27207,27370,54127,54217,56040,57294,66475,66481,66483,66489,67097,67186,67248,67281,67427,67671,67941,68052,68436,114641,268449,269261,319195	Rpl18,Rpl19,Rpl21,Rpl22,Rpl26,Rpl29,Rpl32,Rpl37a,Rps12,Rps15,Rps16,Rps17,Rps18,Rps24,Rps29,Rps4x,Rps5,Rps8,Rpl13a,Uba52,Rps11,Rps26,Rps28,Rpl36,Rplp1,Rps27,Rps23,Rps21,Rpl36al,Rpl35,Rps10,Rplp2,Rpl39,Rpl37,Rps20,Rpl38,Rps27l,Rps13,Rpl34,Rpl31,Rpl23a,Rpl12,Rpl17	43/92
1_Member	Reactome Gene Sets	R-MMU-72689	Formation of a pool of free 40S subunits	-48.2686	-44.4847	19899,19921,19933,19934,19941,19944,19951,19981,20042,20054,20055,20068,20084,20088,20090,20102,20103,20116,22121,22186,27207,27370,54127,54217,56040,57294,66475,66481,66483,66489,67097,67186,67248,67281,67427,67671,67941,68052,68436,114641,268449,269261,319195	Rpl18,Rpl19,Rpl21,Rpl22,Rpl26,Rpl29,Rpl32,Rpl37a,Rps12,Rps15,Rps16,Rps17,Rps18,Rps24,Rps29,Rps4x,Rps5,Rps8,Rpl13a,Uba52,Rps11,Rps26,Rps28,Rpl36,Rplp1,Rps27,Rps23,Rps21,Rpl36al,Rpl35,Rps10,Rplp2,Rpl39,Rpl37,Rps20,Rpl38,Rps27l,Rps13,Rpl34,Rpl31,Rpl23a,Rpl12,Rpl17	43/99
1_Member	WikiPathways	WP163	Cytoplasmic ribosomal proteins	-47.7873	-44.1283	19899,19921,19933,19934,19941,19944,19951,19981,20042,20054,20055,20068,20084,20088,20090,20102,20103,20116,22121,27207,27370,54127,54217,56040,57294,66475,66481,66489,67097,67248,67281,67427,67671,68052,68436,78294,114641,268449,269261,319195	Rpl18,Rpl19,Rpl21,Rpl22,Rpl26,Rpl29,Rpl32,Rpl37a,Rps12,Rps15,Rps16,Rps17,Rps18,Rps24,Rps29,Rps4x,Rps5,Rps8,Rpl13a,Rps11,Rps26,Rps28,Rpl36,Rplp1,Rps27,Rps23,Rps21,Rpl35,Rps10,Rpl39,Rpl37,Rps20,Rpl38,Rps13,Rpl34,Rps27a,Rpl31,Rpl23a,Rpl12,Rpl17	40/81
1_Member	Reactome Gene Sets	R-MMU-156827	L13a-mediated translational silencing of Ceruloplasmin expression	-46.0311	-42.469	19899,19921,19933,19934,19941,19944,19951,19981,20042,20054,20055,20068,20084,20088,20090,20102,20103,20116,22121,22186,27207,27370,54127,54217,56040,57294,66475,66481,66483,66489,67097,67186,67248,67281,67427,67671,67941,68052,68436,114641,268449,269261,319195	Rpl18,Rpl19,Rpl21,Rpl22,Rpl26,Rpl29,Rpl32,Rpl37a,Rps12,Rps15,Rps16,Rps17,Rps18,Rps24,Rps29,Rps4x,Rps5,Rps8,Rpl13a,Uba52,Rps11,Rps26,Rps28,Rpl36,Rplp1,Rps27,Rps23,Rps21,Rpl36al,Rpl35,Rps10,Rplp2,Rpl39,Rpl37,Rps20,Rpl38,Rps27l,Rps13,Rpl34,Rpl31,Rpl23a,Rpl12,Rpl17	43/109
1_Member	Reactome Gene Sets	R-MMU-72706	GTP hydrolysis and joining of the 60S ribosomal subunit	-45.8226	-42.3397	19899,19921,19933,19934,19941,19944,19951,19981,20042,20054,20055,20068,20084,20088,20090,20102,20103,20116,22121,22186,27207,27370,54127,54217,56040,57294,66475,66481,66483,66489,67097,67186,67248,67281,67427,67671,67941,68052,68436,114641,268449,269261,319195	Rpl18,Rpl19,Rpl21,Rpl22,Rpl26,Rpl29,Rpl32,Rpl37a,Rps12,Rps15,Rps16,Rps17,Rps18,Rps24,Rps29,Rps4x,Rps5,Rps8,Rpl13a,Uba52,Rps11,Rps26,Rps28,Rpl36,Rplp1,Rps27,Rps23,Rps21,Rpl36al,Rpl35,Rps10,Rplp2,Rpl39,Rpl37,Rps20,Rpl38,Rps27l,Rps13,Rpl34,Rpl31,Rpl23a,Rpl12,Rpl17	43/110
1_Member	Reactome Gene Sets	R-MMU-927802	Nonsense-Mediated Decay (NMD)	-45.413	-42.055	19899,19921,19933,19934,19941,19944,19951,19981,20042,20054,20055,20068,20084,20088,20090,20102,20103,20116,22121,22186,27207,27370,54127,54217,56040,57294,66475,66481,66483,66489,67097,67186,67248,67281,67427,67671,67941,68052,68436,114641,268449,269261,319195	Rpl18,Rpl19,Rpl21,Rpl22,Rpl26,Rpl29,Rpl32,Rpl37a,Rps12,Rps15,Rps16,Rps17,Rps18,Rps24,Rps29,Rps4x,Rps5,Rps8,Rpl13a,Uba52,Rps11,Rps26,Rps28,Rpl36,Rplp1,Rps27,Rps23,Rps21,Rpl36al,Rpl35,Rps10,Rplp2,Rpl39,Rpl37,Rps20,Rpl38,Rps27l,Rps13,Rpl34,Rpl31,Rpl23a,Rpl12,Rpl17	43/112
1_Member	Reactome Gene Sets	R-MMU-975957	Nonsense Mediated Decay (NMD) enhanced by the Exon Junction Complex (EJC)	-45.413	-42.055	19899,19921,19933,19934,19941,19944,19951,19981,20042,20054,20055,20068,20084,20088,20090,20102,20103,20116,22121,22186,27207,27370,54127,54217,56040,57294,66475,66481,66483,66489,67097,67186,67248,67281,67427,67671,67941,68052,68436,114641,268449,269261,319195	Rpl18,Rpl19,Rpl21,Rpl22,Rpl26,Rpl29,Rpl32,Rpl37a,Rps12,Rps15,Rps16,Rps17,Rps18,Rps24,Rps29,Rps4x,Rps5,Rps8,Rpl13a,Uba52,Rps11,Rps26,Rps28,Rpl36,Rplp1,Rps27,Rps23,Rps21,Rpl36al,Rpl35,Rps10,Rplp2,Rpl39,Rpl37,Rps20,Rpl38,Rps27l,Rps13,Rpl34,Rpl31,Rpl23a,Rpl12,Rpl17	43/112
1_Member	Reactome Gene Sets	R-MMU-72613	Eukaryotic Translation Initiation	-44.43	-41.1689	19899,19921,19933,19934,19941,19944,19951,19981,20042,20054,20055,20068,20084,20088,20090,20102,20103,20116,22121,22186,27207,27370,54127,54217,56040,57294,66475,66481,66483,66489,67097,67186,67248,67281,67427,67671,67941,68052,68436,114641,268449,269261,319195	Rpl18,Rpl19,Rpl21,Rpl22,Rpl26,Rpl29,Rpl32,Rpl37a,Rps12,Rps15,Rps16,Rps17,Rps18,Rps24,Rps29,Rps4x,Rps5,Rps8,Rpl13a,Uba52,Rps11,Rps26,Rps28,Rpl36,Rplp1,Rps27,Rps23,Rps21,Rpl36al,Rpl35,Rps10,Rplp2,Rpl39,Rpl37,Rps20,Rpl38,Rps27l,Rps13,Rpl34,Rpl31,Rpl23a,Rpl12,Rpl17	43/117
1_Member	Reactome Gene Sets	R-MMU-72737	Cap-dependent Translation Initiation	-44.43	-41.1689	19899,19921,19933,19934,19941,19944,19951,19981,20042,20054,20055,20068,20084,20088,20090,20102,20103,20116,22121,22186,27207,27370,54127,54217,56040,57294,66475,66481,66483,66489,67097,67186,67248,67281,67427,67671,67941,68052,68436,114641,268449,269261,319195	Rpl18,Rpl19,Rpl21,Rpl22,Rpl26,Rpl29,Rpl32,Rpl37a,Rps12,Rps15,Rps16,Rps17,Rps18,Rps24,Rps29,Rps4x,Rps5,Rps8,Rpl13a,Uba52,Rps11,Rps26,Rps28,Rpl36,Rplp1,Rps27,Rps23,Rps21,Rpl36al,Rpl35,Rps10,Rplp2,Rpl39,Rpl37,Rps20,Rpl38,Rps27l,Rps13,Rpl34,Rpl31,Rpl23a,Rpl12,Rpl17	43/117
1_Member	GO Biological Processes	GO:0002181	cytoplasmic translation	-39.6629	-36.4432	19899,19921,19933,19934,19941,19944,19951,19981,20042,20054,20055,20068,20084,20088,20090,20102,20103,20116,22121,22186,27207,27370,54127,54217,56040,66475,66481,66483,67097,67186,67248,67427,67671,68052,68436,78294,114641,268449,269261,319195	Rpl18,Rpl19,Rpl21,Rpl22,Rpl26,Rpl29,Rpl32,Rpl37a,Rps12,Rps15,Rps16,Rps17,Rps18,Rps24,Rps29,Rps4x,Rps5,Rps8,Rpl13a,Uba52,Rps11,Rps26,Rps28,Rpl36,Rplp1,Rps23,Rps21,Rpl36al,Rps10,Rplp2,Rpl39,Rps20,Rpl38,Rps13,Rpl34,Rps27a,Rpl31,Rpl23a,Rpl12,Rpl17	40/118
1_Member	KEGG Pathway	mmu03010	Ribosome - Mus musculus (house mouse)	-36.9799	-33.7981	19899,19921,19933,19934,19941,19944,19951,19981,20042,20054,20055,20068,20084,20088,20090,20102,20103,20116,22121,22186,27207,27370,54127,54217,56040,57294,66475,66481,66483,66489,67097,67186,67248,67281,67427,67671,67941,68052,68436,78294,114641,268449,269261,319195	Rpl18,Rpl19,Rpl21,Rpl22,Rpl26,Rpl29,Rpl32,Rpl37a,Rps12,Rps15,Rps16,Rps17,Rps18,Rps24,Rps29,Rps4x,Rps5,Rps8,Rpl13a,Uba52,Rps11,Rps26,Rps28,Rpl36,Rplp1,Rps27,Rps23,Rps21,Rpl36al,Rpl35,Rps10,Rplp2,Rpl39,Rpl37,Rps20,Rpl38,Rps27l,Rps13,Rpl34,Rps27a,Rpl31,Rpl23a,Rpl12,Rpl17	44/177
1_Member	Reactome Gene Sets	R-MMU-6791226	Major pathway of rRNA processing in the nucleolus and cytosol	-36.0176	-32.9326	19899,19921,19933,19934,19941,19944,19951,19981,20042,20054,20055,20068,20084,20088,20090,20102,20103,20116,22121,22186,27207,27370,54127,54217,56040,57294,66475,66481,66483,66489,67097,67186,67248,67281,67427,67671,67941,68052,68436,114641,268449,269261,319195	Rpl18,Rpl19,Rpl21,Rpl22,Rpl26,Rpl29,Rpl32,Rpl37a,Rps12,Rps15,Rps16,Rps17,Rps18,Rps24,Rps29,Rps4x,Rps5,Rps8,Rpl13a,Uba52,Rps11,Rps26,Rps28,Rpl36,Rplp1,Rps27,Rps23,Rps21,Rpl36al,Rpl35,Rps10,Rplp2,Rpl39,Rpl37,Rps20,Rpl38,Rps27l,Rps13,Rpl34,Rpl31,Rpl23a,Rpl12,Rpl17	43/174
1_Member	Reactome Gene Sets	R-MMU-72312	rRNA processing	-36.0176	-32.9326	19899,19921,19933,19934,19941,19944,19951,19981,20042,20054,20055,20068,20084,20088,20090,20102,20103,20116,22121,22186,27207,27370,54127,54217,56040,57294,66475,66481,66483,66489,67097,67186,67248,67281,67427,67671,67941,68052,68436,114641,268449,269261,319195	Rpl18,Rpl19,Rpl21,Rpl22,Rpl26,Rpl29,Rpl32,Rpl37a,Rps12,Rps15,Rps16,Rps17,Rps18,Rps24,Rps29,Rps4x,Rps5,Rps8,Rpl13a,Uba52,Rps11,Rps26,Rps28,Rpl36,Rplp1,Rps27,Rps23,Rps21,Rpl36al,Rpl35,Rps10,Rplp2,Rpl39,Rpl37,Rps20,Rpl38,Rps27l,Rps13,Rpl34,Rpl31,Rpl23a,Rpl12,Rpl17	43/174
1_Member	Reactome Gene Sets	R-MMU-8868773	rRNA processing in the nucleus and cytosol	-36.0176	-32.9326	19899,19921,19933,19934,19941,19944,19951,19981,20042,20054,20055,20068,20084,20088,20090,20102,20103,20116,22121,22186,27207,27370,54127,54217,56040,57294,66475,66481,66483,66489,67097,67186,67248,67281,67427,67671,67941,68052,68436,114641,268449,269261,319195	Rpl18,Rpl19,Rpl21,Rpl22,Rpl26,Rpl29,Rpl32,Rpl37a,Rps12,Rps15,Rps16,Rps17,Rps18,Rps24,Rps29,Rps4x,Rps5,Rps8,Rpl13a,Uba52,Rps11,Rps26,Rps28,Rpl36,Rplp1,Rps27,Rps23,Rps21,Rpl36al,Rpl35,Rps10,Rplp2,Rpl39,Rpl37,Rps20,Rpl38,Rps27l,Rps13,Rpl34,Rpl31,Rpl23a,Rpl12,Rpl17	43/174
1_Member	GO Biological Processes	GO:0140236	translation at presynapse	-32.8728	-29.8159	19934,19941,19944,19951,19981,20042,20055,20088,20103,22121,22186,27207,27370,54127,54217,57294,66489,67097,67186,67281,67671,68436,78294,268449,269261,319195	Rpl22,Rpl26,Rpl29,Rpl32,Rpl37a,Rps12,Rps16,Rps24,Rps5,Rpl13a,Uba52,Rps11,Rps26,Rps28,Rpl36,Rps27,Rpl35,Rps10,Rplp2,Rpl37,Rpl38,Rpl34,Rps27a,Rpl23a,Rpl12,Rpl17	26/47
1_Member	GO Biological Processes	GO:0140241	translation at synapse	-32.541	-29.5352	19934,19941,19944,19951,19981,20042,20055,20088,20103,22121,22186,27207,27370,54127,54217,57294,66489,67097,67186,67281,67671,68436,78294,268449,269261,319195	Rpl22,Rpl26,Rpl29,Rpl32,Rpl37a,Rps12,Rps16,Rps24,Rps5,Rpl13a,Uba52,Rps11,Rps26,Rps28,Rpl36,Rps27,Rpl35,Rps10,Rplp2,Rpl37,Rpl38,Rpl34,Rps27a,Rpl23a,Rpl12,Rpl17	26/48
1_Member	GO Biological Processes	GO:0140242	translation at postsynapse	-32.541	-29.5352	19934,19941,19944,19951,19981,20042,20055,20088,20103,22121,22186,27207,27370,54127,54217,57294,66489,67097,67186,67281,67671,68436,78294,268449,269261,319195	Rpl22,Rpl26,Rpl29,Rpl32,Rpl37a,Rps12,Rps16,Rps24,Rps5,Rpl13a,Uba52,Rps11,Rps26,Rps28,Rpl36,Rps27,Rpl35,Rps10,Rplp2,Rpl37,Rpl38,Rpl34,Rps27a,Rpl23a,Rpl12,Rpl17	26/48
1_Member	Reactome Gene Sets	R-MMU-72766	Translation	-32.4039	-29.4215	19899,19921,19933,19934,19941,19944,19951,19981,20042,20054,20055,20068,20084,20088,20090,20102,20103,20116,22121,22186,27207,27370,54127,54217,56040,57294,64660,66475,66481,66483,66489,67097,67186,67248,67281,67427,67671,67941,68052,68436,114641,268449,269261,319195	Rpl18,Rpl19,Rpl21,Rpl22,Rpl26,Rpl29,Rpl32,Rpl37a,Rps12,Rps15,Rps16,Rps17,Rps18,Rps24,Rps29,Rps4x,Rps5,Rps8,Rpl13a,Uba52,Rps11,Rps26,Rps28,Rpl36,Rplp1,Rps27,Mrps24,Rps23,Rps21,Rpl36al,Rpl35,Rps10,Rplp2,Rpl39,Rpl37,Rps20,Rpl38,Rps27l,Rps13,Rpl34,Rpl31,Rpl23a,Rpl12,Rpl17	44/222
1_Member	KEGG Pathway	mmu05171	Coronavirus disease - COVID-19 - Mus musculus (house mouse)	-30.1652	-27.2264	19899,19921,19933,19934,19941,19944,19951,19981,20042,20054,20055,20068,20084,20088,20090,20102,20103,20116,22121,22186,27207,27370,54127,54217,56040,57294,66475,66481,66483,66489,67097,67186,67248,67281,67427,67671,67941,68052,68436,78294,114641,268449,269261,319195	Rpl18,Rpl19,Rpl21,Rpl22,Rpl26,Rpl29,Rpl32,Rpl37a,Rps12,Rps15,Rps16,Rps17,Rps18,Rps24,Rps29,Rps4x,Rps5,Rps8,Rpl13a,Uba52,Rps11,Rps26,Rps28,Rpl36,Rplp1,Rps27,Rps23,Rps21,Rpl36al,Rpl35,Rps10,Rplp2,Rpl39,Rpl37,Rps20,Rpl38,Rps27l,Rps13,Rpl34,Rps27a,Rpl31,Rpl23a,Rpl12,Rpl17	44/249
1_Member	GO Biological Processes	GO:0006518	peptide metabolic process	-24.8087	-22.0248	11568,13036,19165,19652,19899,19921,19933,19934,19941,19944,19951,19981,20042,20054,20055,20068,20084,20088,20090,20102,20103,20116,22027,22121,22186,27207,27370,54127,54217,56040,57294,64660,66416,66475,66481,66483,66489,67097,67186,67248,67281,67427,67671,67941,68052,68436,69019,78294,114641,208117,230857,268449,269261,319195	Aebp1,Ctsh,Psen2,Rbm3,Rpl18,Rpl19,Rpl21,Rpl22,Rpl26,Rpl29,Rpl32,Rpl37a,Rps12,Rps15,Rps16,Rps17,Rps18,Rps24,Rps29,Rps4x,Rps5,Rps8,Hsp90b1,Rpl13a,Uba52,Rps11,Rps26,Rps28,Rpl36,Rplp1,Rps27,Mrps24,Ndufa7,Rps23,Rps21,Rpl36al,Rpl35,Rps10,Rplp2,Rpl39,Rpl37,Rps20,Rpl38,Rps27l,Rps13,Rpl34,Spcs1,Rps27a,Rpl31,Aph1b,Ece1,Rpl23a,Rpl12,Rpl17	54/528
1_Member	GO Biological Processes	GO:0006412	translation	-23.2819	-20.5649	19652,19899,19921,19933,19934,19941,19944,19951,19981,20042,20054,20055,20068,20084,20088,20090,20102,20103,20116,22121,22186,27207,27370,54127,54217,56040,57294,64660,66416,66475,66481,66483,66489,67097,67186,67248,67281,67427,67671,67941,68052,68436,78294,114641,268449,269261,319195	Rbm3,Rpl18,Rpl19,Rpl21,Rpl22,Rpl26,Rpl29,Rpl32,Rpl37a,Rps12,Rps15,Rps16,Rps17,Rps18,Rps24,Rps29,Rps4x,Rps5,Rps8,Rpl13a,Uba52,Rps11,Rps26,Rps28,Rpl36,Rplp1,Rps27,Mrps24,Ndufa7,Rps23,Rps21,Rpl36al,Rpl35,Rps10,Rplp2,Rpl39,Rpl37,Rps20,Rpl38,Rps27l,Rps13,Rpl34,Rps27a,Rpl31,Rpl23a,Rpl12,Rpl17	47/419
1_Member	Reactome Gene Sets	R-MMU-72695	Formation of the ternary complex, and subsequently, the 43S complex	-23.1031	-20.3983	20042,20054,20055,20068,20084,20088,20090,20102,20103,20116,22186,27207,27370,54127,57294,66475,66481,67097,67427,67941,68052	Rps12,Rps15,Rps16,Rps17,Rps18,Rps24,Rps29,Rps4x,Rps5,Rps8,Uba52,Rps11,Rps26,Rps28,Rps27,Rps23,Rps21,Rps10,Rps20,Rps27l,Rps13	21/51
1_Member	GO Biological Processes	GO:0043043	peptide biosynthetic process	-22.2432	-19.5619	19652,19899,19921,19933,19934,19941,19944,19951,19981,20042,20054,20055,20068,20084,20088,20090,20102,20103,20116,22121,22186,27207,27370,54127,54217,56040,57294,64660,66416,66475,66481,66483,66489,67097,67186,67248,67281,67427,67671,67941,68052,68436,78294,114641,268449,269261,319195	Rbm3,Rpl18,Rpl19,Rpl21,Rpl22,Rpl26,Rpl29,Rpl32,Rpl37a,Rps12,Rps15,Rps16,Rps17,Rps18,Rps24,Rps29,Rps4x,Rps5,Rps8,Rpl13a,Uba52,Rps11,Rps26,Rps28,Rpl36,Rplp1,Rps27,Mrps24,Ndufa7,Rps23,Rps21,Rpl36al,Rpl35,Rps10,Rplp2,Rpl39,Rpl37,Rps20,Rpl38,Rps27l,Rps13,Rpl34,Rps27a,Rpl31,Rpl23a,Rpl12,Rpl17	47/443
1_Member	Reactome Gene Sets	R-MMU-72649	Translation initiation complex formation	-21.6871	-19.0382	20042,20054,20055,20068,20084,20088,20090,20102,20103,20116,22186,27207,27370,54127,57294,66475,66481,67097,67427,67941,68052	Rps12,Rps15,Rps16,Rps17,Rps18,Rps24,Rps29,Rps4x,Rps5,Rps8,Uba52,Rps11,Rps26,Rps28,Rps27,Rps23,Rps21,Rps10,Rps20,Rps27l,Rps13	21/58
1_Member	Reactome Gene Sets	R-MMU-72702	Ribosomal scanning and start codon recognition	-21.6871	-19.0382	20042,20054,20055,20068,20084,20088,20090,20102,20103,20116,22186,27207,27370,54127,57294,66475,66481,67097,67427,67941,68052	Rps12,Rps15,Rps16,Rps17,Rps18,Rps24,Rps29,Rps4x,Rps5,Rps8,Uba52,Rps11,Rps26,Rps28,Rps27,Rps23,Rps21,Rps10,Rps20,Rps27l,Rps13	21/58
1_Member	Reactome Gene Sets	R-MMU-72662	Activation of the mRNA upon binding of the cap-binding complex and eIFs, and subsequent binding to 43S	-21.5031	-18.8702	20042,20054,20055,20068,20084,20088,20090,20102,20103,20116,22186,27207,27370,54127,57294,66475,66481,67097,67427,67941,68052	Rps12,Rps15,Rps16,Rps17,Rps18,Rps24,Rps29,Rps4x,Rps5,Rps8,Uba52,Rps11,Rps26,Rps28,Rps27,Rps23,Rps21,Rps10,Rps20,Rps27l,Rps13	21/59
1_Member	GO Biological Processes	GO:0043604	amide biosynthetic process	-19.1076	-16.5919	19652,19899,19921,19933,19934,19941,19944,19951,19981,20042,20054,20055,20068,20084,20088,20090,20102,20103,20116,22121,22186,27207,27370,54127,54217,54325,56040,57294,64660,66416,66475,66481,66483,66489,67097,67186,67248,67281,67427,67671,67941,68052,68436,78294,114641,268449,269261,319195	Rbm3,Rpl18,Rpl19,Rpl21,Rpl22,Rpl26,Rpl29,Rpl32,Rpl37a,Rps12,Rps15,Rps16,Rps17,Rps18,Rps24,Rps29,Rps4x,Rps5,Rps8,Rpl13a,Uba52,Rps11,Rps26,Rps28,Rpl36,Elovl1,Rplp1,Rps27,Mrps24,Ndufa7,Rps23,Rps21,Rpl36al,Rpl35,Rps10,Rplp2,Rpl39,Rpl37,Rps20,Rpl38,Rps27l,Rps13,Rpl34,Rps27a,Rpl31,Rpl23a,Rpl12,Rpl17	48/550
1_Member	Reactome Gene Sets	R-MMU-8953854	Metabolism of RNA	-18.7237	-16.248	19899,19921,19933,19934,19941,19944,19951,19981,20042,20054,20055,20068,20084,20088,20090,20102,20103,20116,22121,22186,26444,27207,27370,54127,54217,56040,56086,57294,66177,66475,66481,66483,66489,67097,67186,67248,67281,67427,67671,67941,68011,68052,68436,78294,107686,114641,268449,269261,319195	Rpl18,Rpl19,Rpl21,Rpl22,Rpl26,Rpl29,Rpl32,Rpl37a,Rps12,Rps15,Rps16,Rps17,Rps18,Rps24,Rps29,Rps4x,Rps5,Rps8,Rpl13a,Uba52,Psma7,Rps11,Rps26,Rps28,Rpl36,Rplp1,Set,Rps27,Ubl5,Rps23,Rps21,Rpl36al,Rpl35,Rps10,Rplp2,Rpl39,Rpl37,Rps20,Rpl38,Rps27l,Snrpg,Rps13,Rpl34,Rps27a,Snrpd2,Rpl31,Rpl23a,Rpl12,Rpl17	49/586
1_Member	GO Biological Processes	GO:0043603	amide metabolic process	-18.5692	-16.1005	11568,13036,19012,19156,19165,19652,19899,19921,19933,19934,19941,19944,19951,19981,20042,20054,20055,20068,20084,20088,20090,20102,20103,20116,22027,22121,22186,27207,27370,54127,54217,54325,56040,57294,64660,66416,66475,66481,66483,66489,67097,67186,67248,67281,67427,67671,67941,68052,68436,69019,78294,114641,208117,230857,268449,269261,319195	Aebp1,Ctsh,Plpp1,Psap,Psen2,Rbm3,Rpl18,Rpl19,Rpl21,Rpl22,Rpl26,Rpl29,Rpl32,Rpl37a,Rps12,Rps15,Rps16,Rps17,Rps18,Rps24,Rps29,Rps4x,Rps5,Rps8,Hsp90b1,Rpl13a,Uba52,Rps11,Rps26,Rps28,Rpl36,Elovl1,Rplp1,Rps27,Mrps24,Ndufa7,Rps23,Rps21,Rpl36al,Rpl35,Rps10,Rplp2,Rpl39,Rpl37,Rps20,Rpl38,Rps27l,Rps13,Rpl34,Spcs1,Rps27a,Rpl31,Aph1b,Ece1,Rpl23a,Rpl12,Rpl17	57/797
1_Member	GO Biological Processes	GO:0042274	ribosomal small subunit biogenesis	-8.36374	-6.07115	20042,20054,20055,20068,20088,20103,20116,27207,54127,57294,66475,66481,67941,68052	Rps12,Rps15,Rps16,Rps17,Rps24,Rps5,Rps8,Rps11,Rps28,Rps27,Rps23,Rps21,Rps27l,Rps13	14/103
1_Member	GO Biological Processes	GO:0042254	ribosome biogenesis	-6.03605	-3.8084	19941,20042,20054,20055,20068,20088,20103,20116,27207,54127,57294,66181,66475,66481,66489,67671,67941,68052,69126,268449	Rpl26,Rps12,Rps15,Rps16,Rps17,Rps24,Rps5,Rps8,Rps11,Rps28,Rps27,Nop10,Rps23,Rps21,Rpl35,Rpl38,Rps27l,Rps13,Rbis,Rpl23a	20/311
1_Member	GO Biological Processes	GO:0022613	ribonucleoprotein complex biogenesis	-4.98754	-2.81989	19941,20042,20054,20055,20068,20088,20103,20116,27207,54127,57294,66181,66475,66481,66489,67671,67941,68011,68052,69126,107686,268449	Rpl26,Rps12,Rps15,Rps16,Rps17,Rps24,Rps5,Rps8,Rps11,Rps28,Rps27,Nop10,Rps23,Rps21,Rpl35,Rpl38,Rps27l,Snrpg,Rps13,Rbis,Snrpd2,Rpl23a	22/428
1_Member	WikiPathways	WP310	mRNA processing	-3.65867	-1.66005	19652,19921,19934,19941,19951,20088,20090,20102,27207,54127,57294,66475,67248,67281,67427,67671,68011,68052,107686,269261	Rbm3,Rpl19,Rpl22,Rpl26,Rpl32,Rps24,Rps29,Rps4x,Rps11,Rps28,Rps27,Rps23,Rpl39,Rpl37,Rps20,Rpl38,Snrpg,Rps13,Snrpd2,Rpl12	20/455
1_Member	GO Biological Processes	GO:0006364	rRNA processing	-2.87002	-1.02225	19941,20054,20055,20068,20088,20116,54127,57294,66181,66481,66489	Rpl26,Rps15,Rps16,Rps17,Rps24,Rps8,Rps28,Rps27,Nop10,Rps21,Rpl35	11/208
1_Member	GO Biological Processes	GO:0016072	rRNA metabolic process	-2.84178	-1.00231	19285,19941,20054,20055,20068,20088,20116,54127,57294,66181,66481,66489	Cavin1,Rpl26,Rps15,Rps16,Rps17,Rps24,Rps8,Rps28,Rps27,Nop10,Rps21,Rpl35	12/242
2_Summary	KEGG Pathway	mmu00190	Oxidative phosphorylation - Mus musculus (house mouse)	-31.4581	-28.498	11950,11951,11957,11958,11974,12857,12859,12864,12867,17991,17992,22272,27425,54405,57423,66043,66046,66091,66152,66218,66377,66416,66594,66916,67126,67184,67264,67530,67942,68194,68198,68202,68375,69875,71679,110323,102631912,11674,18103,11461,14683,19016,23945,20192,22186,22213,22433,26444,78294,14533,14923,54195,60596,72269,21808,12389,12390,13806,209558,12846,224792,21817,232910,21351,66171,1…	Atp5pb,Atp5mc1,Atp5pf,Atp5me,Atp6v0e,Cox4i1,Cox5b,Cox6c,Cox7c,Ndufa2,Ndufa4,Uqcrq,Atp5mg,Ndufa1,Atp5mf,Atp5f1d,Ndufb5,Ndufa3,Uqcr10,Ndufb9,Ndufc1,Ndufa7,Uqcr11,Ndufb7,Atp5f1e,Ndufa13,Ndufb8,Uqcrb,Atp5mc2,Ndufb4,Ndufb2,Ndufa5,Ndufa8,Ndufa11,Atp5pd,Cox6b1,Ndufb1,Aldoa,Nme2,Actb,Gnas,Pparg,Mgll,Ryr3,Uba52,Ube2g2,Xbp1,Psma7,Rps27a,Bloc1s1,Guk1,Gucy1b1,Gucy1a1,Cda,Tgfb2,Cav1,Cav2,Eno1,Enpp3,Comt,Adgrf…	85/-
2_Member	KEGG Pathway	mmu00190	Oxidative phosphorylation - Mus musculus (house mouse)	-31.4581	-28.498	11950,11951,11957,11958,11974,12857,12859,12864,12867,17991,17992,22272,27425,54405,57423,66043,66046,66091,66152,66218,66377,66416,66594,66916,67126,67184,67264,67530,67942,68194,68198,68202,68375,69875,71679,110323	Atp5pb,Atp5mc1,Atp5pf,Atp5me,Atp6v0e,Cox4i1,Cox5b,Cox6c,Cox7c,Ndufa2,Ndufa4,Uqcrq,Atp5mg,Ndufa1,Atp5mf,Atp5f1d,Ndufb5,Ndufa3,Uqcr10,Ndufb9,Ndufc1,Ndufa7,Uqcr11,Ndufb7,Atp5f1e,Ndufa13,Ndufb8,Uqcrb,Atp5mc2,Ndufb4,Ndufb2,Ndufa5,Ndufa8,Ndufa11,Atp5pd,Cox6b1	36/135
2_Member	GO Biological Processes	GO:0015986	proton motive force-driven ATP synthesis	-27.4779	-24.5593	11950,11951,11957,11958,17991,27425,54405,57423,66043,66046,66091,66218,66377,66416,66916,67126,67184,67264,67942,68194,68198,68202,68375,69875,71679,102631912	Atp5pb,Atp5mc1,Atp5pf,Atp5me,Ndufa2,Atp5mg,Ndufa1,Atp5mf,Atp5f1d,Ndufb5,Ndufa3,Ndufb9,Ndufc1,Ndufa7,Ndufb7,Atp5f1e,Ndufa13,Ndufb8,Atp5mc2,Ndufb4,Ndufb2,Ndufa5,Ndufa8,Ndufa11,Atp5pd,Ndufb1	26/68
2_Member	GO Biological Processes	GO:0006754	ATP biosynthetic process	-26.7875	-23.8882	11674,11950,11951,11957,11958,17991,27425,54405,57423,66043,66046,66091,66218,66377,66416,66916,67126,67184,67264,67942,68194,68198,68202,68375,69875,71679,102631912	Aldoa,Atp5pb,Atp5mc1,Atp5pf,Atp5me,Ndufa2,Atp5mg,Ndufa1,Atp5mf,Atp5f1d,Ndufb5,Ndufa3,Ndufb9,Ndufc1,Ndufa7,Ndufb7,Atp5f1e,Ndufa13,Ndufb8,Atp5mc2,Ndufb4,Ndufb2,Ndufa5,Ndufa8,Ndufa11,Atp5pd,Ndufb1	27/80
2_Member	GO Biological Processes	GO:0009206	purine ribonucleoside triphosphate biosynthetic process	-26.3234	-23.4425	11674,11950,11951,11957,11958,17991,18103,27425,54405,57423,66043,66046,66091,66218,66377,66416,66916,67126,67184,67264,67942,68194,68198,68202,68375,69875,71679,102631912	Aldoa,Atp5pb,Atp5mc1,Atp5pf,Atp5me,Ndufa2,Nme2,Atp5mg,Ndufa1,Atp5mf,Atp5f1d,Ndufb5,Ndufa3,Ndufb9,Ndufc1,Ndufa7,Ndufb7,Atp5f1e,Ndufa13,Ndufb8,Atp5mc2,Ndufb4,Ndufb2,Ndufa5,Ndufa8,Ndufa11,Atp5pd,Ndufb1	28/92
2_Member	GO Biological Processes	GO:0009145	purine nucleoside triphosphate biosynthetic process	-26.1748	-23.3117	11674,11950,11951,11957,11958,17991,18103,27425,54405,57423,66043,66046,66091,66218,66377,66416,66916,67126,67184,67264,67942,68194,68198,68202,68375,69875,71679,102631912	Aldoa,Atp5pb,Atp5mc1,Atp5pf,Atp5me,Ndufa2,Nme2,Atp5mg,Ndufa1,Atp5mf,Atp5f1d,Ndufb5,Ndufa3,Ndufb9,Ndufc1,Ndufa7,Ndufb7,Atp5f1e,Ndufa13,Ndufb8,Atp5mc2,Ndufb4,Ndufb2,Ndufa5,Ndufa8,Ndufa11,Atp5pd,Ndufb1	28/93
2_Member	KEGG Pathway	mmu04714	Thermogenesis - Mus musculus (house mouse)	-25.9657	-23.1196	11461,11950,11951,11957,11958,12857,12859,12864,12867,14683,17991,17992,19016,22272,23945,27425,54405,57423,66043,66046,66091,66152,66218,66377,66416,66594,66916,67126,67184,67264,67530,67942,68194,68198,68202,68375,69875,71679,110323	Actb,Atp5pb,Atp5mc1,Atp5pf,Atp5me,Cox4i1,Cox5b,Cox6c,Cox7c,Gnas,Ndufa2,Ndufa4,Pparg,Uqcrq,Mgll,Atp5mg,Ndufa1,Atp5mf,Atp5f1d,Ndufb5,Ndufa3,Uqcr10,Ndufb9,Ndufc1,Ndufa7,Uqcr11,Ndufb7,Atp5f1e,Ndufa13,Ndufb8,Uqcrb,Atp5mc2,Ndufb4,Ndufb2,Ndufa5,Ndufa8,Ndufa11,Atp5pd,Cox6b1	39/231
2_Member	GO Biological Processes	GO:0006119	oxidative phosphorylation	-25.9462	-23.1165	11950,11957,11958,12857,12859,12867,17991,22272,54405,57423,66043,66046,66091,66152,66218,66377,66416,66594,66916,67126,67184,67264,67530,68194,68198,68202,68375,69875,71679,102631912	Atp5pb,Atp5pf,Atp5me,Cox4i1,Cox5b,Cox7c,Ndufa2,Uqcrq,Ndufa1,Atp5mf,Atp5f1d,Ndufb5,Ndufa3,Uqcr10,Ndufb9,Ndufc1,Ndufa7,Uqcr11,Ndufb7,Atp5f1e,Ndufa13,Ndufb8,Uqcrb,Ndufb4,Ndufb2,Ndufa5,Ndufa8,Ndufa11,Atp5pd,Ndufb1	30/115
2_Member	GO Biological Processes	GO:0009201	ribonucleoside triphosphate biosynthetic process	-25.5999	-22.786	11674,11950,11951,11957,11958,17991,18103,27425,54405,57423,66043,66046,66091,66218,66377,66416,66916,67126,67184,67264,67942,68194,68198,68202,68375,69875,71679,102631912	Aldoa,Atp5pb,Atp5mc1,Atp5pf,Atp5me,Ndufa2,Nme2,Atp5mg,Ndufa1,Atp5mf,Atp5f1d,Ndufb5,Ndufa3,Ndufb9,Ndufc1,Ndufa7,Ndufb7,Atp5f1e,Ndufa13,Ndufb8,Atp5mc2,Ndufb4,Ndufb2,Ndufa5,Ndufa8,Ndufa11,Atp5pd,Ndufb1	28/97
2_Member	Reactome Gene Sets	R-MMU-163200	Respiratory electron transport, ATP synthesis by chemiosmotic coupling, and heat production by uncoupling proteins.	-25.5812	-22.7825	11950,11951,11957,11958,12857,12867,17991,17992,22272,27425,54405,57423,66043,66046,66091,66152,66218,66377,66416,66594,66916,67126,67184,67264,68194,68198,68202,68375,71679,110323	Atp5pb,Atp5mc1,Atp5pf,Atp5me,Cox4i1,Cox7c,Ndufa2,Ndufa4,Uqcrq,Atp5mg,Ndufa1,Atp5mf,Atp5f1d,Ndufb5,Ndufa3,Uqcr10,Ndufb9,Ndufc1,Ndufa7,Uqcr11,Ndufb7,Atp5f1e,Ndufa13,Ndufb8,Ndufb4,Ndufb2,Ndufa5,Ndufa8,Atp5pd,Cox6b1	30/118
2_Member	GO Biological Processes	GO:0009142	nucleoside triphosphate biosynthetic process	-24.7907	-22.021	11674,11950,11951,11957,11958,17991,18103,27425,54405,57423,66043,66046,66091,66218,66377,66416,66916,67126,67184,67264,67942,68194,68198,68202,68375,69875,71679,102631912	Aldoa,Atp5pb,Atp5mc1,Atp5pf,Atp5me,Ndufa2,Nme2,Atp5mg,Ndufa1,Atp5mf,Atp5f1d,Ndufb5,Ndufa3,Ndufb9,Ndufc1,Ndufa7,Ndufb7,Atp5f1e,Ndufa13,Ndufb8,Atp5mc2,Ndufb4,Ndufb2,Ndufa5,Ndufa8,Ndufa11,Atp5pd,Ndufb1	28/103
2_Member	GO Biological Processes	GO:0042776	proton motive force-driven mitochondrial ATP synthesis	-23.8049	-21.0489	11950,11957,11958,17991,54405,57423,66043,66046,66091,66218,66377,66416,66916,67126,67184,67264,68194,68198,68202,68375,69875,71679,102631912	Atp5pb,Atp5pf,Atp5me,Ndufa2,Ndufa1,Atp5mf,Atp5f1d,Ndufb5,Ndufa3,Ndufb9,Ndufc1,Ndufa7,Ndufb7,Atp5f1e,Ndufa13,Ndufb8,Ndufb4,Ndufb2,Ndufa5,Ndufa8,Ndufa11,Atp5pd,Ndufb1	23/63
2_Member	KEGG Pathway	mmu05012	Parkinson disease - Mus musculus (house mouse)	-23.737	-20.9945	11950,11951,11957,12857,12859,12864,12867,14683,17991,17992,20192,22186,22213,22272,22433,26444,54405,66043,66046,66091,66152,66218,66377,66416,66594,66916,67126,67184,67264,67530,67942,68194,68198,68202,68375,69875,71679,78294,110323	Atp5pb,Atp5mc1,Atp5pf,Cox4i1,Cox5b,Cox6c,Cox7c,Gnas,Ndufa2,Ndufa4,Ryr3,Uba52,Ube2g2,Uqcrq,Xbp1,Psma7,Ndufa1,Atp5f1d,Ndufb5,Ndufa3,Uqcr10,Ndufb9,Ndufc1,Ndufa7,Uqcr11,Ndufb7,Atp5f1e,Ndufa13,Ndufb8,Uqcrb,Atp5mc2,Ndufb4,Ndufb2,Ndufa5,Ndufa8,Ndufa11,Atp5pd,Rps27a,Cox6b1	39/264
2_Member	WikiPathways	WP295	Electron transport chain	-23.3992	-20.6696	11950,11957,12857,12859,12864,17991,22272,27425,54405,57423,66043,66046,66152,66218,66377,66416,66594,66916,67126,67530,67942,68194,68198,68202,68375,71679	Atp5pb,Atp5pf,Cox4i1,Cox5b,Cox6c,Ndufa2,Uqcrq,Atp5mg,Ndufa1,Atp5mf,Atp5f1d,Ndufb5,Uqcr10,Ndufb9,Ndufc1,Ndufa7,Uqcr11,Ndufb7,Atp5f1e,Uqcrb,Atp5mc2,Ndufb4,Ndufb2,Ndufa5,Ndufa8,Atp5pd	26/93
2_Member	GO Biological Processes	GO:0009060	aerobic respiration	-22.8285	-20.1357	11950,11957,11958,12857,12859,12867,14533,17991,22272,54405,57423,66043,66046,66091,66152,66218,66377,66416,66594,66916,67126,67184,67264,67530,68194,68198,68202,68375,69875,71679,102631912	Atp5pb,Atp5pf,Atp5me,Cox4i1,Cox5b,Cox7c,Bloc1s1,Ndufa2,Uqcrq,Ndufa1,Atp5mf,Atp5f1d,Ndufb5,Ndufa3,Uqcr10,Ndufb9,Ndufc1,Ndufa7,Uqcr11,Ndufb7,Atp5f1e,Ndufa13,Ndufb8,Uqcrb,Ndufb4,Ndufb2,Ndufa5,Ndufa8,Ndufa11,Atp5pd,Ndufb1	31/157
2_Member	GO Biological Processes	GO:0009260	ribonucleotide biosynthetic process	-21.6865	-19.0382	11674,11950,11951,11957,11958,14923,17991,18103,27425,54195,54405,57423,60596,66043,66046,66091,66218,66377,66416,66916,67126,67184,67264,67942,68194,68198,68202,68375,69875,71679,72269,102631912	Aldoa,Atp5pb,Atp5mc1,Atp5pf,Atp5me,Guk1,Ndufa2,Nme2,Atp5mg,Gucy1b1,Ndufa1,Atp5mf,Gucy1a1,Atp5f1d,Ndufb5,Ndufa3,Ndufb9,Ndufc1,Ndufa7,Ndufb7,Atp5f1e,Ndufa13,Ndufb8,Atp5mc2,Ndufb4,Ndufb2,Ndufa5,Ndufa8,Ndufa11,Atp5pd,Cda,Ndufb1	32/185
2_Member	GO Biological Processes	GO:0009152	purine ribonucleotide biosynthetic process	-21.4978	-18.8702	11674,11950,11951,11957,11958,14923,17991,18103,27425,54195,54405,57423,60596,66043,66046,66091,66218,66377,66416,66916,67126,67184,67264,67942,68194,68198,68202,68375,69875,71679,102631912	Aldoa,Atp5pb,Atp5mc1,Atp5pf,Atp5me,Guk1,Ndufa2,Nme2,Atp5mg,Gucy1b1,Ndufa1,Atp5mf,Gucy1a1,Atp5f1d,Ndufb5,Ndufa3,Ndufb9,Ndufc1,Ndufa7,Ndufb7,Atp5f1e,Ndufa13,Ndufb8,Atp5mc2,Ndufb4,Ndufb2,Ndufa5,Ndufa8,Ndufa11,Atp5pd,Ndufb1	31/173
2_Member	GO Biological Processes	GO:0046390	ribose phosphate biosynthetic process	-21.0997	-18.482	11674,11950,11951,11957,11958,14923,17991,18103,27425,54195,54405,57423,60596,66043,66046,66091,66218,66377,66416,66916,67126,67184,67264,67942,68194,68198,68202,68375,69875,71679,72269,102631912	Aldoa,Atp5pb,Atp5mc1,Atp5pf,Atp5me,Guk1,Ndufa2,Nme2,Atp5mg,Gucy1b1,Ndufa1,Atp5mf,Gucy1a1,Atp5f1d,Ndufb5,Ndufa3,Ndufb9,Ndufc1,Ndufa7,Ndufb7,Atp5f1e,Ndufa13,Ndufb8,Atp5mc2,Ndufb4,Ndufb2,Ndufa5,Ndufa8,Ndufa11,Atp5pd,Cda,Ndufb1	32/193
2_Member	Reactome Gene Sets	R-MMU-1428517	The citric acid (TCA) cycle and respiratory electron transport	-21.008	-18.4002	11950,11951,11957,11958,12857,12867,17991,17992,22272,27425,54405,57423,66043,66046,66091,66152,66218,66377,66416,66594,66916,67126,67184,67264,68194,68198,68202,68375,71679,110323	Atp5pb,Atp5mc1,Atp5pf,Atp5me,Cox4i1,Cox7c,Ndufa2,Ndufa4,Uqcrq,Atp5mg,Ndufa1,Atp5mf,Atp5f1d,Ndufb5,Ndufa3,Uqcr10,Ndufb9,Ndufc1,Ndufa7,Uqcr11,Ndufb7,Atp5f1e,Ndufa13,Ndufb8,Ndufb4,Ndufb2,Ndufa5,Ndufa8,Atp5pd,Cox6b1	30/165
2_Member	KEGG Pathway	mmu05415	Diabetic cardiomyopathy - Mus musculus (house mouse)	-20.9219	-18.3236	11950,11951,11957,12857,12859,12864,12867,17991,17992,21808,22272,54405,66043,66046,66091,66152,66218,66377,66416,66594,66916,67126,67184,67264,67530,67942,68194,68198,68202,68375,69875,71679,110323	Atp5pb,Atp5mc1,Atp5pf,Cox4i1,Cox5b,Cox6c,Cox7c,Ndufa2,Ndufa4,Tgfb2,Uqcrq,Ndufa1,Atp5f1d,Ndufb5,Ndufa3,Uqcr10,Ndufb9,Ndufc1,Ndufa7,Uqcr11,Ndufb7,Atp5f1e,Ndufa13,Ndufb8,Uqcrb,Atp5mc2,Ndufb4,Ndufb2,Ndufa5,Ndufa8,Ndufa11,Atp5pd,Cox6b1	33/211
2_Member	WikiPathways	WP1248	Oxidative phosphorylation	-20.9118	-18.3228	11950,11951,11957,17991,27425,57423,66043,66046,66218,66377,66416,66916,67126,67264,67942,68198,68202,68375,69875,71679	Atp5pb,Atp5mc1,Atp5pf,Ndufa2,Atp5mg,Atp5mf,Atp5f1d,Ndufb5,Ndufb9,Ndufc1,Ndufa7,Ndufb7,Atp5f1e,Ndufb8,Atp5mc2,Ndufb2,Ndufa5,Ndufa8,Ndufa11,Atp5pd	20/54
2_Member	KEGG Pathway	mmu05020	Prion disease - Mus musculus (house mouse)	-20.5522	-17.9724	11950,11951,11957,12389,12390,12857,12859,12864,12867,17991,17992,20192,22272,26444,54405,66043,66046,66091,66152,66218,66377,66416,66594,66916,67126,67184,67264,67530,67942,68194,68198,68202,68375,69875,71679,110323	Atp5pb,Atp5mc1,Atp5pf,Cav1,Cav2,Cox4i1,Cox5b,Cox6c,Cox7c,Ndufa2,Ndufa4,Ryr3,Uqcrq,Psma7,Ndufa1,Atp5f1d,Ndufb5,Ndufa3,Uqcr10,Ndufb9,Ndufc1,Ndufa7,Uqcr11,Ndufb7,Atp5f1e,Ndufa13,Ndufb8,Uqcrb,Atp5mc2,Ndufb4,Ndufb2,Ndufa5,Ndufa8,Ndufa11,Atp5pd,Cox6b1	36/267
2_Member	GO Biological Processes	GO:0046034	ATP metabolic process	-20.2813	-17.7104	11674,11950,11951,11957,11958,13806,17991,27425,54405,57423,66043,66046,66091,66218,66377,66416,66916,67126,67184,67264,67942,68194,68198,68202,68375,69875,71679,209558,102631912	Aldoa,Atp5pb,Atp5mc1,Atp5pf,Atp5me,Eno1,Ndufa2,Atp5mg,Ndufa1,Atp5mf,Atp5f1d,Ndufb5,Ndufa3,Ndufb9,Ndufc1,Ndufa7,Ndufb7,Atp5f1e,Ndufa13,Ndufb8,Atp5mc2,Ndufb4,Ndufb2,Ndufa5,Ndufa8,Ndufa11,Atp5pd,Enpp3,Ndufb1	29/160
2_Member	GO Biological Processes	GO:0045333	cellular respiration	-20.2369	-17.6748	11950,11957,11958,12857,12859,12867,14533,17991,22272,54405,57423,66043,66046,66091,66152,66218,66377,66416,66594,66916,67126,67184,67264,67530,68194,68198,68202,68375,69875,71679,102631912	Atp5pb,Atp5pf,Atp5me,Cox4i1,Cox5b,Cox7c,Bloc1s1,Ndufa2,Uqcrq,Ndufa1,Atp5mf,Atp5f1d,Ndufb5,Ndufa3,Uqcr10,Ndufb9,Ndufc1,Ndufa7,Uqcr11,Ndufb7,Atp5f1e,Ndufa13,Ndufb8,Uqcrb,Ndufb4,Ndufb2,Ndufa5,Ndufa8,Ndufa11,Atp5pd,Ndufb1	31/190
2_Member	GO Biological Processes	GO:0009144	purine nucleoside triphosphate metabolic process	-19.9599	-17.4064	11674,11950,11951,11957,11958,13806,14923,17991,18103,27425,54405,57423,66043,66046,66091,66218,66377,66416,66916,67126,67184,67264,67942,68194,68198,68202,68375,69875,71679,209558,102631912	Aldoa,Atp5pb,Atp5mc1,Atp5pf,Atp5me,Eno1,Guk1,Ndufa2,Nme2,Atp5mg,Ndufa1,Atp5mf,Atp5f1d,Ndufb5,Ndufa3,Ndufb9,Ndufc1,Ndufa7,Ndufb7,Atp5f1e,Ndufa13,Ndufb8,Atp5mc2,Ndufb4,Ndufb2,Ndufa5,Ndufa8,Ndufa11,Atp5pd,Enpp3,Ndufb1	31/194
2_Member	GO Biological Processes	GO:0006164	purine nucleotide biosynthetic process	-19.5569	-17.0118	11674,11950,11951,11957,11958,14923,17991,18103,27425,54195,54405,57423,60596,66043,66046,66091,66218,66377,66416,66916,67126,67184,67264,67942,68194,68198,68202,68375,69875,71679,102631912	Aldoa,Atp5pb,Atp5mc1,Atp5pf,Atp5me,Guk1,Ndufa2,Nme2,Atp5mg,Gucy1b1,Ndufa1,Atp5mf,Gucy1a1,Atp5f1d,Ndufb5,Ndufa3,Ndufb9,Ndufc1,Ndufa7,Ndufb7,Atp5f1e,Ndufa13,Ndufb8,Atp5mc2,Ndufb4,Ndufb2,Ndufa5,Ndufa8,Ndufa11,Atp5pd,Ndufb1	31/200
2_Member	GO Biological Processes	GO:0009205	purine ribonucleoside triphosphate metabolic process	-19.5177	-16.9809	11674,11950,11951,11957,11958,13806,17991,18103,27425,54405,57423,66043,66046,66091,66218,66377,66416,66916,67126,67184,67264,67942,68194,68198,68202,68375,69875,71679,209558,102631912	Aldoa,Atp5pb,Atp5mc1,Atp5pf,Atp5me,Eno1,Ndufa2,Nme2,Atp5mg,Ndufa1,Atp5mf,Atp5f1d,Ndufb5,Ndufa3,Ndufb9,Ndufc1,Ndufa7,Ndufb7,Atp5f1e,Ndufa13,Ndufb8,Atp5mc2,Ndufb4,Ndufb2,Ndufa5,Ndufa8,Ndufa11,Atp5pd,Enpp3,Ndufb1	30/185
2_Member	KEGG Pathway	mmu05208	Chemical carcinogenesis - reactive oxygen species - Mus musculus (house mouse)	-19.134	-16.6053	11950,11951,11957,12857,12859,12864,12867,17991,17992,22272,54405,66043,66046,66091,66152,66218,66377,66416,66594,66916,67126,67184,67264,67530,67942,68194,68198,68202,68375,69875,71679,110323	Atp5pb,Atp5mc1,Atp5pf,Cox4i1,Cox5b,Cox6c,Cox7c,Ndufa2,Ndufa4,Uqcrq,Ndufa1,Atp5f1d,Ndufb5,Ndufa3,Uqcr10,Ndufb9,Ndufc1,Ndufa7,Uqcr11,Ndufb7,Atp5f1e,Ndufa13,Ndufb8,Uqcrb,Atp5mc2,Ndufb4,Ndufb2,Ndufa5,Ndufa8,Ndufa11,Atp5pd,Cox6b1	32/223
2_Member	GO Biological Processes	GO:0072522	purine-containing compound biosynthetic process	-19.1047	-16.5919	11674,11950,11951,11957,11958,14923,17991,18103,27425,54195,54405,57423,60596,66043,66046,66091,66218,66377,66416,66916,67126,67184,67264,67942,68194,68198,68202,68375,69875,71679,102631912	Aldoa,Atp5pb,Atp5mc1,Atp5pf,Atp5me,Guk1,Ndufa2,Nme2,Atp5mg,Gucy1b1,Ndufa1,Atp5mf,Gucy1a1,Atp5f1d,Ndufb5,Ndufa3,Ndufb9,Ndufc1,Ndufa7,Ndufb7,Atp5f1e,Ndufa13,Ndufb8,Atp5mc2,Ndufb4,Ndufb2,Ndufa5,Ndufa8,Ndufa11,Atp5pd,Ndufb1	31/207
2_Member	GO Biological Processes	GO:0009199	ribonucleoside triphosphate metabolic process	-19.0413	-16.5361	11674,11950,11951,11957,11958,13806,17991,18103,27425,54405,57423,66043,66046,66091,66218,66377,66416,66916,67126,67184,67264,67942,68194,68198,68202,68375,69875,71679,209558,102631912	Aldoa,Atp5pb,Atp5mc1,Atp5pf,Atp5me,Eno1,Ndufa2,Nme2,Atp5mg,Ndufa1,Atp5mf,Atp5f1d,Ndufb5,Ndufa3,Ndufb9,Ndufc1,Ndufa7,Ndufb7,Atp5f1e,Ndufa13,Ndufb8,Atp5mc2,Ndufb4,Ndufb2,Ndufa5,Ndufa8,Ndufa11,Atp5pd,Enpp3,Ndufb1	30/192
2_Member	GO Biological Processes	GO:0015980	energy derivation by oxidation of organic compounds	-18.9976	-16.5	11950,11957,11958,12846,12857,12859,12867,14533,14683,17991,22272,54405,57423,66043,66046,66091,66152,66218,66377,66416,66594,66916,67126,67184,67264,67530,68194,68198,68202,68375,69875,71679,224792,102631912	Atp5pb,Atp5pf,Atp5me,Comt,Cox4i1,Cox5b,Cox7c,Bloc1s1,Gnas,Ndufa2,Uqcrq,Ndufa1,Atp5mf,Atp5f1d,Ndufb5,Ndufa3,Uqcr10,Ndufb9,Ndufc1,Ndufa7,Uqcr11,Ndufb7,Atp5f1e,Ndufa13,Ndufb8,Uqcrb,Ndufb4,Ndufb2,Ndufa5,Ndufa8,Ndufa11,Atp5pd,Adgrf5,Ndufb1	34/260
2_Member	GO Biological Processes	GO:0009141	nucleoside triphosphate metabolic process	-18.9789	-16.4887	11674,11950,11951,11957,11958,13806,14923,17991,18103,27425,54405,57423,66043,66046,66091,66218,66377,66416,66916,67126,67184,67264,67942,68194,68198,68202,68375,69875,71679,209558,102631912	Aldoa,Atp5pb,Atp5mc1,Atp5pf,Atp5me,Eno1,Guk1,Ndufa2,Nme2,Atp5mg,Ndufa1,Atp5mf,Atp5f1d,Ndufb5,Ndufa3,Ndufb9,Ndufc1,Ndufa7,Ndufb7,Atp5f1e,Ndufa13,Ndufb8,Atp5mc2,Ndufb4,Ndufb2,Ndufa5,Ndufa8,Ndufa11,Atp5pd,Enpp3,Ndufb1	31/209
2_Member	KEGG Pathway	mmu05016	Huntington disease - Mus musculus (house mouse)	-18.74	-16.2571	11950,11951,11957,12857,12859,12864,12867,17991,17992,19016,21817,22272,26444,54405,66043,66046,66091,66152,66218,66377,66416,66594,66916,67126,67184,67264,67530,67942,68194,68198,68202,68375,69875,71679,110323,232910	Atp5pb,Atp5mc1,Atp5pf,Cox4i1,Cox5b,Cox6c,Cox7c,Ndufa2,Ndufa4,Pparg,Tgm2,Uqcrq,Psma7,Ndufa1,Atp5f1d,Ndufb5,Ndufa3,Uqcr10,Ndufb9,Ndufc1,Ndufa7,Uqcr11,Ndufb7,Atp5f1e,Ndufa13,Ndufb8,Uqcrb,Atp5mc2,Ndufb4,Ndufb2,Ndufa5,Ndufa8,Ndufa11,Atp5pd,Cox6b1,Ap2s1	36/302
2_Member	GO Biological Processes	GO:0009165	nucleotide biosynthetic process	-18.4351	-15.9734	11674,11950,11951,11957,11958,14923,17991,18103,27425,54195,54405,57423,60596,66043,66046,66091,66218,66377,66416,66916,67126,67184,67264,67942,68194,68198,68202,68375,69875,71679,72269,102631912	Aldoa,Atp5pb,Atp5mc1,Atp5pf,Atp5me,Guk1,Ndufa2,Nme2,Atp5mg,Gucy1b1,Ndufa1,Atp5mf,Gucy1a1,Atp5f1d,Ndufb5,Ndufa3,Ndufb9,Ndufc1,Ndufa7,Ndufb7,Atp5f1e,Ndufa13,Ndufb8,Atp5mc2,Ndufb4,Ndufb2,Ndufa5,Ndufa8,Ndufa11,Atp5pd,Cda,Ndufb1	32/235
2_Member	KEGG Pathway	mmu04932	Non-alcoholic fatty liver disease - Mus musculus (house mouse)	-18.3688	-15.9139	12857,12859,12864,12867,17991,17992,19016,22272,22433,54405,66046,66091,66152,66218,66377,66416,66594,66916,67184,67264,67530,68194,68198,68202,68375,69875,110323	Cox4i1,Cox5b,Cox6c,Cox7c,Ndufa2,Ndufa4,Pparg,Uqcrq,Xbp1,Ndufa1,Ndufb5,Ndufa3,Uqcr10,Ndufb9,Ndufc1,Ndufa7,Uqcr11,Ndufb7,Ndufa13,Ndufb8,Uqcrb,Ndufb4,Ndufb2,Ndufa5,Ndufa8,Ndufa11,Cox6b1	27/156
2_Member	GO Biological Processes	GO:1901293	nucleoside phosphate biosynthetic process	-18.3228	-15.8747	11674,11950,11951,11957,11958,14923,17991,18103,27425,54195,54405,57423,60596,66043,66046,66091,66218,66377,66416,66916,67126,67184,67264,67942,68194,68198,68202,68375,69875,71679,72269,102631912	Aldoa,Atp5pb,Atp5mc1,Atp5pf,Atp5me,Guk1,Ndufa2,Nme2,Atp5mg,Gucy1b1,Ndufa1,Atp5mf,Gucy1a1,Atp5f1d,Ndufb5,Ndufa3,Ndufb9,Ndufc1,Ndufa7,Ndufb7,Atp5f1e,Ndufa13,Ndufb8,Atp5mc2,Ndufb4,Ndufb2,Ndufa5,Ndufa8,Ndufa11,Atp5pd,Cda,Ndufb1	32/237
2_Member	GO Biological Processes	GO:0006091	generation of precursor metabolites and energy	-18.0526	-15.6111	11674,11950,11957,11958,12846,12857,12859,12867,13806,14533,14683,17991,21351,22272,54405,57423,66043,66046,66091,66152,66171,66218,66377,66416,66594,66916,67126,67184,67264,67530,68194,68198,68202,68375,69875,71679,224792,102631912	Aldoa,Atp5pb,Atp5pf,Atp5me,Comt,Cox4i1,Cox5b,Cox7c,Eno1,Bloc1s1,Gnas,Ndufa2,Taldo1,Uqcrq,Ndufa1,Atp5mf,Atp5f1d,Ndufb5,Ndufa3,Uqcr10,Pgls,Ndufb9,Ndufc1,Ndufa7,Uqcr11,Ndufb7,Atp5f1e,Ndufa13,Ndufb8,Uqcrb,Ndufb4,Ndufb2,Ndufa5,Ndufa8,Ndufa11,Atp5pd,Adgrf5,Ndufb1	38/357
2_Member	KEGG Pathway	mmu05010	Alzheimer disease - Mus musculus (house mouse)	-17.0107	-14.5757	11950,11951,11957,12857,12859,12864,12867,14368,17991,17992,19165,20192,22272,22433,26444,54405,66043,66046,66091,66152,66218,66377,66416,66594,66916,67126,67184,67264,67530,67942,68194,68198,68202,68375,69875,71679,110323,208117	Atp5pb,Atp5mc1,Atp5pf,Cox4i1,Cox5b,Cox6c,Cox7c,Fzd6,Ndufa2,Ndufa4,Psen2,Ryr3,Uqcrq,Xbp1,Psma7,Ndufa1,Atp5f1d,Ndufb5,Ndufa3,Uqcr10,Ndufb9,Ndufc1,Ndufa7,Uqcr11,Ndufb7,Atp5f1e,Ndufa13,Ndufb8,Uqcrb,Atp5mc2,Ndufb4,Ndufb2,Ndufa5,Ndufa8,Ndufa11,Atp5pd,Cox6b1,Aph1b	38/383
2_Member	Reactome Gene Sets	R-MMU-611105	Respiratory electron transport	-16.6862	-14.2577	12857,12867,17991,17992,22272,54405,66046,66091,66152,66218,66377,66416,66594,66916,67184,67264,68194,68198,68202,68375,110323	Cox4i1,Cox7c,Ndufa2,Ndufa4,Uqcrq,Ndufa1,Ndufb5,Ndufa3,Uqcr10,Ndufb9,Ndufc1,Ndufa7,Uqcr11,Ndufb7,Ndufa13,Ndufb8,Ndufb4,Ndufb2,Ndufa5,Ndufa8,Cox6b1	21/95
2_Member	KEGG Pathway	mmu05022	Pathways of neurodegeneration - multiple diseases - Mus musculus (house mouse)	-16.2942	-13.8719	11950,11951,11957,12857,12859,12864,12867,14368,17991,17992,19165,20192,22186,22213,22272,22433,26444,54405,66043,66046,66091,66152,66218,66377,66416,66594,66916,67126,67184,67264,67443,67530,67942,68194,68198,68202,68375,69875,71679,78294,110323	Atp5pb,Atp5mc1,Atp5pf,Cox4i1,Cox5b,Cox6c,Cox7c,Fzd6,Ndufa2,Ndufa4,Psen2,Ryr3,Uba52,Ube2g2,Uqcrq,Xbp1,Psma7,Ndufa1,Atp5f1d,Ndufb5,Ndufa3,Uqcr10,Ndufb9,Ndufc1,Ndufa7,Uqcr11,Ndufb7,Atp5f1e,Ndufa13,Ndufb8,Map1lc3b,Uqcrb,Atp5mc2,Ndufb4,Ndufb2,Ndufa5,Ndufa8,Ndufa11,Atp5pd,Rps27a,Cox6b1	41/471
2_Member	CORUM	CORUM:382	Respiratory chain complex I, mitochondrial	-15.912	-13.4961	17991,17992,54405,66046,66091,66218,66416,66916,67184,67264,68194,68198,68202,68375,69875	Ndufa2,Ndufa4,Ndufa1,Ndufb5,Ndufa3,Ndufb9,Ndufa7,Ndufb7,Ndufa13,Ndufb8,Ndufb4,Ndufb2,Ndufa5,Ndufa8,Ndufa11	15/40
2_Member	KEGG Pathway	mmu05014	Amyotrophic lateral sclerosis - Mus musculus (house mouse)	-15.8967	-13.4868	11461,11950,11951,11957,12857,12859,12864,12867,17991,17992,22272,22433,26444,54405,66043,66046,66091,66152,66218,66377,66416,66594,66916,67126,67184,67264,67443,67530,67942,68194,68198,68202,68375,69875,71679,110323	Actb,Atp5pb,Atp5mc1,Atp5pf,Cox4i1,Cox5b,Cox6c,Cox7c,Ndufa2,Ndufa4,Uqcrq,Xbp1,Psma7,Ndufa1,Atp5f1d,Ndufb5,Ndufa3,Uqcr10,Ndufb9,Ndufc1,Ndufa7,Uqcr11,Ndufb7,Atp5f1e,Ndufa13,Ndufb8,Map1lc3b,Uqcrb,Atp5mc2,Ndufb4,Ndufb2,Ndufa5,Ndufa8,Ndufa11,Atp5pd,Cox6b1	36/369
2_Member	GO Biological Processes	GO:0019693	ribose phosphate metabolic process	-14.7904	-12.3866	11674,11950,11951,11957,11958,13806,14923,17991,18103,21351,27425,54195,54405,57423,60596,66043,66046,66091,66218,66377,66416,66916,67126,67184,67264,67942,68194,68198,68202,68375,69875,71207,71679,72269,209558,102631912	Aldoa,Atp5pb,Atp5mc1,Atp5pf,Atp5me,Eno1,Guk1,Ndufa2,Nme2,Taldo1,Atp5mg,Gucy1b1,Ndufa1,Atp5mf,Gucy1a1,Atp5f1d,Ndufb5,Ndufa3,Ndufb9,Ndufc1,Ndufa7,Ndufb7,Atp5f1e,Ndufa13,Ndufb8,Atp5mc2,Ndufb4,Ndufb2,Ndufa5,Ndufa8,Ndufa11,Nudt4,Atp5pd,Cda,Enpp3,Ndufb1	36/400
2_Member	GO Biological Processes	GO:0009259	ribonucleotide metabolic process	-14.4874	-12.0897	11674,11950,11951,11957,11958,13806,14923,17991,18103,27425,54195,54405,57423,60596,66043,66046,66091,66218,66377,66416,66916,67126,67184,67264,67942,68194,68198,68202,68375,69875,71207,71679,72269,209558,102631912	Aldoa,Atp5pb,Atp5mc1,Atp5pf,Atp5me,Eno1,Guk1,Ndufa2,Nme2,Atp5mg,Gucy1b1,Ndufa1,Atp5mf,Gucy1a1,Atp5f1d,Ndufb5,Ndufa3,Ndufb9,Ndufc1,Ndufa7,Ndufb7,Atp5f1e,Ndufa13,Ndufb8,Atp5mc2,Ndufb4,Ndufb2,Ndufa5,Ndufa8,Ndufa11,Nudt4,Atp5pd,Cda,Enpp3,Ndufb1	35/386
2_Member	GO Biological Processes	GO:0009150	purine ribonucleotide metabolic process	-14.3604	-11.9685	11674,11950,11951,11957,11958,13806,14923,17991,18103,27425,54195,54405,57423,60596,66043,66046,66091,66218,66377,66416,66916,67126,67184,67264,67942,68194,68198,68202,68375,69875,71207,71679,209558,102631912	Aldoa,Atp5pb,Atp5mc1,Atp5pf,Atp5me,Eno1,Guk1,Ndufa2,Nme2,Atp5mg,Gucy1b1,Ndufa1,Atp5mf,Gucy1a1,Atp5f1d,Ndufb5,Ndufa3,Ndufb9,Ndufc1,Ndufa7,Ndufb7,Atp5f1e,Ndufa13,Ndufb8,Atp5mc2,Ndufb4,Ndufb2,Ndufa5,Ndufa8,Ndufa11,Nudt4,Atp5pd,Enpp3,Ndufb1	34/367
2_Member	GO Biological Processes	GO:0006163	purine nucleotide metabolic process	-13.2175	-10.8315	11674,11950,11951,11957,11958,13806,14923,17991,18103,21351,27425,54195,54405,57423,60596,66043,66046,66091,66171,66218,66377,66416,66916,67126,67184,67264,67942,68194,68198,68202,68375,69875,71207,71679,209558,102631912	Aldoa,Atp5pb,Atp5mc1,Atp5pf,Atp5me,Eno1,Guk1,Ndufa2,Nme2,Taldo1,Atp5mg,Gucy1b1,Ndufa1,Atp5mf,Gucy1a1,Atp5f1d,Ndufb5,Ndufa3,Pgls,Ndufb9,Ndufc1,Ndufa7,Ndufb7,Atp5f1e,Ndufa13,Ndufb8,Atp5mc2,Ndufb4,Ndufb2,Ndufa5,Ndufa8,Ndufa11,Nudt4,Atp5pd,Enpp3,Ndufb1	36/450
2_Member	GO Biological Processes	GO:0090407	organophosphate biosynthetic process	-12.9111	-10.5308	11674,11950,11951,11957,11958,13806,14923,17991,18103,27425,54195,54405,57423,60596,66043,66046,66091,66218,66377,66416,66916,67126,67184,67264,67942,68194,68198,68202,68375,68563,69875,71679,72269,78928,218121,224792,102631912	Aldoa,Atp5pb,Atp5mc1,Atp5pf,Atp5me,Eno1,Guk1,Ndufa2,Nme2,Atp5mg,Gucy1b1,Ndufa1,Atp5mf,Gucy1a1,Atp5f1d,Ndufb5,Ndufa3,Ndufb9,Ndufc1,Ndufa7,Ndufb7,Atp5f1e,Ndufa13,Ndufb8,Atp5mc2,Ndufb4,Ndufb2,Ndufa5,Ndufa8,Dpm3,Ndufa11,Atp5pd,Cda,Pigt,Mboat1,Adgrf5,Ndufb1	37/486
2_Member	GO Biological Processes	GO:0009117	nucleotide metabolic process	-12.4562	-10.0816	11674,11950,11951,11957,11958,13806,14923,17991,18103,21351,27425,54195,54405,57423,60596,66043,66046,66091,66171,66218,66377,66416,66916,67126,67184,67264,67942,68194,68198,68202,68375,69875,71207,71679,72269,209558,102631912	Aldoa,Atp5pb,Atp5mc1,Atp5pf,Atp5me,Eno1,Guk1,Ndufa2,Nme2,Taldo1,Atp5mg,Gucy1b1,Ndufa1,Atp5mf,Gucy1a1,Atp5f1d,Ndufb5,Ndufa3,Pgls,Ndufb9,Ndufc1,Ndufa7,Ndufb7,Atp5f1e,Ndufa13,Ndufb8,Atp5mc2,Ndufb4,Ndufb2,Ndufa5,Ndufa8,Ndufa11,Nudt4,Atp5pd,Cda,Enpp3,Ndufb1	37/503
2_Member	GO Biological Processes	GO:1901137	carbohydrate derivative biosynthetic process	-12.433	-10.064	11674,11950,11951,11957,11958,13806,14923,17991,18103,27425,54195,54405,57423,60596,66043,66046,66091,66218,66357,66377,66416,66916,67075,67126,67184,67264,67695,67942,68194,68198,68202,68375,68563,69875,71679,72269,78928,232984,102631912	Aldoa,Atp5pb,Atp5mc1,Atp5pf,Atp5me,Eno1,Guk1,Ndufa2,Nme2,Atp5mg,Gucy1b1,Ndufa1,Atp5mf,Gucy1a1,Atp5f1d,Ndufb5,Ndufa3,Ndufb9,Ostc,Ndufc1,Ndufa7,Ndufb7,Magt1,Atp5f1e,Ndufa13,Ndufb8,Ost4,Atp5mc2,Ndufb4,Ndufb2,Ndufa5,Ndufa8,Dpm3,Ndufa11,Atp5pd,Cda,Pigt,B3gnt8,Ndufb1	39/557
2_Member	GO Biological Processes	GO:0010257	NADH dehydrogenase complex assembly	-12.3758	-10.0178	17991,54405,66046,66091,66218,66377,66916,67184,67264,68194,68198,68202,68375,69875,102631912	Ndufa2,Ndufa1,Ndufb5,Ndufa3,Ndufb9,Ndufc1,Ndufb7,Ndufa13,Ndufb8,Ndufb4,Ndufb2,Ndufa5,Ndufa8,Ndufa11,Ndufb1	15/65
2_Member	GO Biological Processes	GO:0032981	mitochondrial respiratory chain complex I assembly	-12.3758	-10.0178	17991,54405,66046,66091,66218,66377,66916,67184,67264,68194,68198,68202,68375,69875,102631912	Ndufa2,Ndufa1,Ndufb5,Ndufa3,Ndufb9,Ndufc1,Ndufb7,Ndufa13,Ndufb8,Ndufb4,Ndufb2,Ndufa5,Ndufa8,Ndufa11,Ndufb1	15/65
2_Member	GO Biological Processes	GO:0006753	nucleoside phosphate metabolic process	-12.2747	-9.92416	11674,11950,11951,11957,11958,13806,14923,17991,18103,21351,27425,54195,54405,57423,60596,66043,66046,66091,66171,66218,66377,66416,66916,67126,67184,67264,67942,68194,68198,68202,68375,69875,71207,71679,72269,209558,102631912	Aldoa,Atp5pb,Atp5mc1,Atp5pf,Atp5me,Eno1,Guk1,Ndufa2,Nme2,Taldo1,Atp5mg,Gucy1b1,Ndufa1,Atp5mf,Gucy1a1,Atp5f1d,Ndufb5,Ndufa3,Pgls,Ndufb9,Ndufc1,Ndufa7,Ndufb7,Atp5f1e,Ndufa13,Ndufb8,Atp5mc2,Ndufb4,Ndufb2,Ndufa5,Ndufa8,Ndufa11,Nudt4,Atp5pd,Cda,Enpp3,Ndufb1	37/510
2_Member	GO Biological Processes	GO:0072521	purine-containing compound metabolic process	-12.2714	-9.92416	11674,11950,11951,11957,11958,13806,14923,17991,18103,21351,27425,54195,54405,57423,60596,66043,66046,66091,66171,66218,66377,66416,66916,67126,67184,67264,67942,68194,68198,68202,68375,69875,71207,71679,209558,102631912	Aldoa,Atp5pb,Atp5mc1,Atp5pf,Atp5me,Eno1,Guk1,Ndufa2,Nme2,Taldo1,Atp5mg,Gucy1b1,Ndufa1,Atp5mf,Gucy1a1,Atp5f1d,Ndufb5,Ndufa3,Pgls,Ndufb9,Ndufc1,Ndufa7,Ndufb7,Atp5f1e,Ndufa13,Ndufb8,Atp5mc2,Ndufb4,Ndufb2,Ndufa5,Ndufa8,Ndufa11,Nudt4,Atp5pd,Enpp3,Ndufb1	36/484
2_Member	Reactome Gene Sets	R-MMU-6799198	Complex I biogenesis	-11.9924	-9.65037	17991,54405,66046,66091,66218,66377,66416,66916,67184,67264,68194,68198,68202,68375	Ndufa2,Ndufa1,Ndufb5,Ndufa3,Ndufb9,Ndufc1,Ndufa7,Ndufb7,Ndufa13,Ndufb8,Ndufb4,Ndufb2,Ndufa5,Ndufa8	14/57
2_Member	CORUM	CORUM:381	Respiratory chain complex I, mitochondrial	-11.9585	-9.62173	17991,17992,66046,66091,66218,66416,66916,67184,67264,68194,68202,68375	Ndufa2,Ndufa4,Ndufb5,Ndufa3,Ndufb9,Ndufa7,Ndufb7,Ndufa13,Ndufb8,Ndufb4,Ndufa5,Ndufa8	12/37
2_Member	GO Biological Processes	GO:0055086	nucleobase-containing small molecule metabolic process	-11.0007	-8.67912	11674,11950,11951,11957,11958,13806,14923,17991,18103,21351,27425,54195,54405,57423,60596,66043,66046,66091,66171,66218,66377,66416,66916,67126,67184,67264,67942,68194,68198,68202,68375,69875,71207,71679,72269,209558,102631912	Aldoa,Atp5pb,Atp5mc1,Atp5pf,Atp5me,Eno1,Guk1,Ndufa2,Nme2,Taldo1,Atp5mg,Gucy1b1,Ndufa1,Atp5mf,Gucy1a1,Atp5f1d,Ndufb5,Ndufa3,Pgls,Ndufb9,Ndufc1,Ndufa7,Ndufb7,Atp5f1e,Ndufa13,Ndufb8,Atp5mc2,Ndufb4,Ndufb2,Ndufa5,Ndufa8,Ndufa11,Nudt4,Atp5pd,Cda,Enpp3,Ndufb1	37/563
2_Member	KEGG Pathway	mmu04723	Retrograde endocannabinoid signaling - Mus musculus (house mouse)	-9.76721	-7.45062	14710,17991,17992,23945,54405,66046,66091,66218,66377,66416,66916,67184,67264,68194,68198,68202,68375,69875	Gngt2,Ndufa2,Ndufa4,Mgll,Ndufa1,Ndufb5,Ndufa3,Ndufb9,Ndufc1,Ndufa7,Ndufb7,Ndufa13,Ndufb8,Ndufb4,Ndufb2,Ndufa5,Ndufa8,Ndufa11	18/148
2_Member	GO Biological Processes	GO:0033108	mitochondrial respiratory chain complex assembly	-9.2883	-6.97661	17991,54405,66046,66091,66218,66377,66916,67184,67264,68194,68198,68202,68375,69875,102631912	Ndufa2,Ndufa1,Ndufb5,Ndufa3,Ndufb9,Ndufc1,Ndufb7,Ndufa13,Ndufb8,Ndufb4,Ndufb2,Ndufa5,Ndufa8,Ndufa11,Ndufb1	15/104
2_Member	GO Biological Processes	GO:0007005	mitochondrion organization	-6.04345	-3.81176	12390,17118,17991,19294,26401,54405,56462,66043,66046,66091,66218,66377,66437,66916,67067,67184,67264,67443,68194,68198,68202,68375,69875,224904,102631912	Cav2,Marcks,Ndufa2,Nectin2,Map3k1,Ndufa1,Mtch1,Atp5f1d,Ndufb5,Ndufa3,Ndufb9,Ndufc1,Fis1,Ndufb7,Romo1,Ndufa13,Ndufb8,Map1lc3b,Ndufb4,Ndufb2,Ndufa5,Ndufa8,Ndufa11,Micos13,Ndufb1	25/459
3_Summary	Reactome Gene Sets	R-MMU-163210	Formation of ATP by chemiosmotic coupling	-11.4423	-9.11575	11950,11951,11957,11958,27425,57423,66043,67126,71679,11974,52898,67942,12389,12870,13618,14062,14225,14319,14456,14612,15559,16529,16819,18829,19165,20192,54409,56188,67075,68944,69029,70261,109552,667742,57776,59095,68539,241296,53869,76411	Atp5pb,Atp5mc1,Atp5pf,Atp5me,Atp5mg,Atp5mf,Atp5f1d,Atp5f1e,Atp5pd,Atp6v0e,Rnasek,Atp5mc2,Cav1,Cp,Ednrb,F2r,Fkbp1a,Fth1,Gas6,Gja4,Htr2b,Kcnk5,Lcn2,Ccl21a,Psen2,Ryr3,Ramp2,Fxyd1,Magt1,Tmco1,Smdt1,Chp2,Sri,Piezo2,Ttyh1,Fxyd6,Tmem109,Lrrc8a,Rab11a,Ift43	40/-
3_Member	Reactome Gene Sets	R-MMU-163210	Formation of ATP by chemiosmotic coupling	-11.4423	-9.11575	11950,11951,11957,11958,27425,57423,66043,67126,71679	Atp5pb,Atp5mc1,Atp5pf,Atp5me,Atp5mg,Atp5mf,Atp5f1d,Atp5f1e,Atp5pd	9/17
3_Member	Reactome Gene Sets	R-MMU-8949613	Cristae formation	-11.4423	-9.11575	11950,11951,11957,11958,27425,57423,66043,67126,71679	Atp5pb,Atp5mc1,Atp5pf,Atp5me,Atp5mg,Atp5mf,Atp5f1d,Atp5f1e,Atp5pd	9/17
3_Member	Reactome Gene Sets	R-MMU-1592230	Mitochondrial biogenesis	-9.22586	-6.91903	11950,11951,11957,11958,27425,57423,66043,67126,71679	Atp5pb,Atp5mc1,Atp5pf,Atp5me,Atp5mg,Atp5mf,Atp5f1d,Atp5f1e,Atp5pd	9/27
3_Member	GO Biological Processes	GO:1902600	proton transmembrane transport	-7.32608	-5.06933	11950,11951,11957,11958,11974,27425,52898,57423,66043,67126,67942,71679	Atp5pb,Atp5mc1,Atp5pf,Atp5me,Atp6v0e,Atp5mg,Rnasek,Atp5mf,Atp5f1d,Atp5f1e,Atp5mc2,Atp5pd	12/87
3_Member	GO Biological Processes	GO:0006812	monoatomic cation transport	-6.63324	-4.39336	11950,11951,11957,11958,11974,12389,12870,13618,14062,14225,14319,14456,14612,15559,16529,16819,18829,19165,20192,27425,52898,54409,56188,57423,66043,67075,67126,67942,68944,69029,70261,71679,109552,667742	Atp5pb,Atp5mc1,Atp5pf,Atp5me,Atp6v0e,Cav1,Cp,Ednrb,F2r,Fkbp1a,Fth1,Gas6,Gja4,Htr2b,Kcnk5,Lcn2,Ccl21a,Psen2,Ryr3,Atp5mg,Rnasek,Ramp2,Fxyd1,Atp5mf,Atp5f1d,Magt1,Atp5f1e,Atp5mc2,Tmco1,Smdt1,Chp2,Atp5pd,Sri,Piezo2	34/714
3_Member	GO Biological Processes	GO:0034220	monoatomic ion transmembrane transport	-4.24332	-2.15251	11950,11951,11957,11958,11974,13618,14062,14225,14456,15559,16529,18829,20192,27425,52898,57423,57776,59095,66043,67126,67942,68539,68944,69029,71679,241296,667742	Atp5pb,Atp5mc1,Atp5pf,Atp5me,Atp6v0e,Ednrb,F2r,Fkbp1a,Gas6,Htr2b,Kcnk5,Ccl21a,Ryr3,Atp5mg,Rnasek,Atp5mf,Ttyh1,Fxyd6,Atp5f1d,Atp5f1e,Atp5mc2,Tmem109,Tmco1,Smdt1,Atp5pd,Lrrc8a,Piezo2	27/657
3_Member	GO Biological Processes	GO:0098655	monoatomic cation transmembrane transport	-3.78066	-1.74748	11950,11951,11957,11958,11974,13618,14062,14225,14456,15559,16529,18829,20192,27425,52898,57423,66043,67126,67942,68944,69029,71679	Atp5pb,Atp5mc1,Atp5pf,Atp5me,Atp6v0e,Ednrb,F2r,Fkbp1a,Gas6,Htr2b,Kcnk5,Ccl21a,Ryr3,Atp5mg,Rnasek,Atp5mf,Atp5f1d,Atp5f1e,Atp5mc2,Tmco1,Smdt1,Atp5pd	22/516
3_Member	GO Biological Processes	GO:0098662	inorganic cation transmembrane transport	-3.76883	-1.7382	11950,11951,11957,11958,11974,13618,14062,14225,14456,15559,16529,18829,20192,27425,52898,57423,66043,67126,67942,68944,69029,71679	Atp5pb,Atp5mc1,Atp5pf,Atp5me,Atp6v0e,Ednrb,F2r,Fkbp1a,Gas6,Htr2b,Kcnk5,Ccl21a,Ryr3,Atp5mg,Rnasek,Atp5mf,Atp5f1d,Atp5f1e,Atp5mc2,Tmco1,Smdt1,Atp5pd	22/517
3_Member	GO Biological Processes	GO:0098660	inorganic ion transmembrane transport	-3.46445	-1.50658	11950,11951,11957,11958,11974,13618,14062,14225,14456,15559,16529,18829,20192,27425,52898,57423,66043,67126,67942,68944,69029,71679,241296	Atp5pb,Atp5mc1,Atp5pf,Atp5me,Atp6v0e,Ednrb,F2r,Fkbp1a,Gas6,Htr2b,Kcnk5,Ccl21a,Ryr3,Atp5mg,Rnasek,Atp5mf,Atp5f1d,Atp5f1e,Atp5mc2,Tmco1,Smdt1,Atp5pd,Lrrc8a	23/581
3_Member	Reactome Gene Sets	R-MMU-1852241	Organelle biogenesis and maintenance	-2.80408	-0.974367	11950,11951,11957,11958,27425,53869,57423,66043,67126,71679,76411	Atp5pb,Atp5mc1,Atp5pf,Atp5me,Atp5mg,Rab11a,Atp5mf,Atp5f1d,Atp5f1e,Atp5pd,Ift43	11/212
4_Summary	GO Biological Processes	GO:2000147	positive regulation of cell motility	-8.88917	-6.58714	11674,12215,12317,12389,12476,13036,13143,13609,14062,14063,14257,14456,14726,16011,16416,16423,16777,16803,16819,18208,18829,19241,19242,19285,20130,20195,20350,20354,21808,22433,27205,50706,53869,74048,114332,214593,16480,19016	Aldoa,Bsg,Calr,Cav1,Cd151,Ctsh,Dapk2,S1pr1,F2r,F2rl1,Flt4,Gas6,Pdpn,Igfbp5,Itgb3,Cd47,Lamb1,Lbp,Lcn2,Ntn1,Ccl21a,Tmsb4x,Ptn,Cavin1,Rras,S100a11,Sema3f,Sema4d,Tgfb2,Xbp1,Podxl,Postn,Rab11a,Vsir,Lyve1,Duox2,Jup,Pparg	38/-
4_Member	GO Biological Processes	GO:2000147	positive regulation of cell motility	-8.88917	-6.58714	11674,12215,12317,12389,12476,13036,13143,13609,14062,14063,14257,14456,14726,16011,16416,16423,16777,16803,16819,18208,18829,19241,19242,19285,20130,20195,20350,20354,21808,22433,27205,50706,53869,74048,114332,214593	Aldoa,Bsg,Calr,Cav1,Cd151,Ctsh,Dapk2,S1pr1,F2r,F2rl1,Flt4,Gas6,Pdpn,Igfbp5,Itgb3,Cd47,Lamb1,Lbp,Lcn2,Ntn1,Ccl21a,Tmsb4x,Ptn,Cavin1,Rras,S100a11,Sema3f,Sema4d,Tgfb2,Xbp1,Podxl,Postn,Rab11a,Vsir,Lyve1,Duox2	36/638
4_Member	GO Biological Processes	GO:0040017	positive regulation of locomotion	-8.60343	-6.30615	11674,12215,12317,12389,12476,13036,13143,13609,14062,14063,14257,14456,14726,16011,16416,16423,16777,16803,16819,18208,18829,19241,19242,19285,20130,20195,20350,20354,21808,22433,27205,50706,53869,74048,114332,214593	Aldoa,Bsg,Calr,Cav1,Cd151,Ctsh,Dapk2,S1pr1,F2r,F2rl1,Flt4,Gas6,Pdpn,Igfbp5,Itgb3,Cd47,Lamb1,Lbp,Lcn2,Ntn1,Ccl21a,Tmsb4x,Ptn,Cavin1,Rras,S100a11,Sema3f,Sema4d,Tgfb2,Xbp1,Podxl,Postn,Rab11a,Vsir,Lyve1,Duox2	36/654
4_Member	GO Biological Processes	GO:0030335	positive regulation of cell migration	-7.7587	-5.48886	11674,12215,12317,12389,12476,13036,13143,13609,14062,14063,14257,14456,14726,16011,16416,16423,16777,16803,16819,18829,19241,19242,20130,20195,20350,20354,21808,22433,27205,50706,53869,74048,114332	Aldoa,Bsg,Calr,Cav1,Cd151,Ctsh,Dapk2,S1pr1,F2r,F2rl1,Flt4,Gas6,Pdpn,Igfbp5,Itgb3,Cd47,Lamb1,Lbp,Lcn2,Ccl21a,Tmsb4x,Ptn,Rras,S100a11,Sema3f,Sema4d,Tgfb2,Xbp1,Podxl,Postn,Rab11a,Vsir,Lyve1	33/609
4_Member	GO Biological Processes	GO:0010634	positive regulation of epithelial cell migration	-2.56775	-0.799357	12215,12317,13036,14257,16416,16819,20130,21808,53869	Bsg,Calr,Ctsh,Flt4,Itgb3,Lcn2,Rras,Tgfb2,Rab11a	9/163
4_Member	GO Biological Processes	GO:0010632	regulation of epithelial cell migration	-2.25726	-0.567893	12215,12317,13036,14257,16416,16480,16819,19016,20130,21808,53869	Bsg,Calr,Ctsh,Flt4,Itgb3,Jup,Lcn2,Pparg,Rras,Tgfb2,Rab11a	11/250
5_Summary	GO Biological Processes	GO:0030198	extracellular matrix organization	-8.18267	-5.89473	12306,12389,12390,12826,12827,12832,12845,13717,16777,18858,21808,23794,50706,53381,54409,77739,81877,94352,108075,207596,320712,545370,11461,12443,16416,17904,20416,170736,14257	Anxa2,Cav1,Cav2,Col4a1,Col4a2,Col5a2,Comp,Eln,Lamb1,Pmp22,Tgfb2,Adamts5,Postn,Prdx4,Ramp2,Adamtsl1,Tnxb,Loxl2,Ltbp4,Thsd4,Abi3bp,Hmcn1,Actb,Ccnd1,Itgb3,Myl6,Shc1,Parvb,Flt4	29/-
5_Member	GO Biological Processes	GO:0030198	extracellular matrix organization	-8.18267	-5.89473	12306,12389,12390,12826,12827,12832,12845,13717,16777,18858,21808,23794,50706,53381,54409,77739,81877,94352,108075,207596,320712,545370	Anxa2,Cav1,Cav2,Col4a1,Col4a2,Col5a2,Comp,Eln,Lamb1,Pmp22,Tgfb2,Adamts5,Postn,Prdx4,Ramp2,Adamtsl1,Tnxb,Loxl2,Ltbp4,Thsd4,Abi3bp,Hmcn1	22/278
5_Member	GO Biological Processes	GO:0045229	external encapsulating structure organization	-8.15407	-5.87072	12306,12389,12390,12826,12827,12832,12845,13717,16777,18858,21808,23794,50706,53381,54409,77739,81877,94352,108075,207596,320712,545370	Anxa2,Cav1,Cav2,Col4a1,Col4a2,Col5a2,Comp,Eln,Lamb1,Pmp22,Tgfb2,Adamts5,Postn,Prdx4,Ramp2,Adamtsl1,Tnxb,Loxl2,Ltbp4,Thsd4,Abi3bp,Hmcn1	22/279
5_Member	GO Biological Processes	GO:0043062	extracellular structure organization	-8.1256	-5.8468	12306,12389,12390,12826,12827,12832,12845,13717,16777,18858,21808,23794,50706,53381,54409,77739,81877,94352,108075,207596,320712,545370	Anxa2,Cav1,Cav2,Col4a1,Col4a2,Col5a2,Comp,Eln,Lamb1,Pmp22,Tgfb2,Adamts5,Postn,Prdx4,Ramp2,Adamtsl1,Tnxb,Loxl2,Ltbp4,Thsd4,Abi3bp,Hmcn1	22/280
5_Member	GO Biological Processes	GO:0071711	basement membrane organization	-5.7101	-3.5021	12389,12390,12826,16777,18858,54409,545370	Cav1,Cav2,Col4a1,Lamb1,Pmp22,Ramp2,Hmcn1	7/34
5_Member	WikiPathways	WP85	Focal adhesion	-4.52342	-2.40222	11461,12389,12390,12443,12826,12827,12832,16416,16777,17904,20416,81877,170736	Actb,Cav1,Cav2,Ccnd1,Col4a1,Col4a2,Col5a2,Itgb3,Lamb1,Myl6,Shc1,Tnxb,Parvb	13/185
5_Member	KEGG Pathway	mmu04510	Focal adhesion - Mus musculus (house mouse)	-4.1072	-2.03082	11461,12389,12390,12443,12826,12827,12845,14257,16416,16777,20416,81877,170736	Actb,Cav1,Cav2,Ccnd1,Col4a1,Col4a2,Comp,Flt4,Itgb3,Lamb1,Shc1,Tnxb,Parvb	13/203
6_Summary	GO Biological Processes	GO:0019646	aerobic electron transport chain	-8.0172	-5.7429	12857,12859,12867,22272,66152,66218,66416,66594,67264,67530,68375,68202,12864,110323,326618	Cox4i1,Cox5b,Cox7c,Uqcrq,Uqcr10,Ndufb9,Ndufa7,Uqcr11,Ndufb8,Uqcrb,Ndufa8,Ndufa5,Cox6c,Cox6b1,Tpm4	15/-
6_Member	GO Biological Processes	GO:0019646	aerobic electron transport chain	-8.0172	-5.7429	12857,12859,12867,22272,66152,66218,66416,66594,67264,67530,68375	Cox4i1,Cox5b,Cox7c,Uqcrq,Uqcr10,Ndufb9,Ndufa7,Uqcr11,Ndufb8,Uqcrb,Ndufa8	11/61
6_Member	GO Biological Processes	GO:0042775	mitochondrial ATP synthesis coupled electron transport	-7.23442	-4.98194	12857,12859,12867,22272,66152,66218,66416,66594,67264,67530,68375	Cox4i1,Cox5b,Cox7c,Uqcrq,Uqcr10,Ndufb9,Ndufa7,Uqcr11,Ndufb8,Uqcrb,Ndufa8	11/72
6_Member	GO Biological Processes	GO:0042773	ATP synthesis coupled electron transport	-7.10745	-4.85922	12857,12859,12867,22272,66152,66218,66416,66594,67264,67530,68375	Cox4i1,Cox5b,Cox7c,Uqcrq,Uqcr10,Ndufb9,Ndufa7,Uqcr11,Ndufb8,Uqcrb,Ndufa8	11/74
6_Member	GO Biological Processes	GO:0022904	respiratory electron transport chain	-6.74177	-4.49774	12857,12859,12867,22272,66152,66218,66416,66594,67264,67530,68202,68375	Cox4i1,Cox5b,Cox7c,Uqcrq,Uqcr10,Ndufb9,Ndufa7,Uqcr11,Ndufb8,Uqcrb,Ndufa5,Ndufa8	12/98
6_Member	GO Biological Processes	GO:0022900	electron transport chain	-6.23195	-3.99618	12857,12859,12867,22272,66152,66218,66416,66594,67264,67530,68202,68375	Cox4i1,Cox5b,Cox7c,Uqcrq,Uqcr10,Ndufb9,Ndufa7,Uqcr11,Ndufb8,Uqcrb,Ndufa5,Ndufa8	12/109
6_Member	KEGG Pathway	mmu04260	Cardiac muscle contraction - Mus musculus (house mouse)	-5.46047	-3.26386	12857,12859,12864,12867,22272,66152,66594,67530,110323,326618	Cox4i1,Cox5b,Cox6c,Cox7c,Uqcrq,Uqcr10,Uqcr11,Uqcrb,Cox6b1,Tpm4	10/87
6_Member	CORUM	CORUM:495	Cytochrome bc1-complex, mitochondrial	-4.71373	-2.56993	22272,66152,66594,67530	Uqcrq,Uqcr10,Uqcr11,Uqcrb	4/10
6_Member	GO Biological Processes	GO:0006122	mitochondrial electron transport, ubiquinol to cytochrome c	-4.20013	-2.11803	22272,66152,66594,67530	Uqcrq,Uqcr10,Uqcr11,Uqcrb	4/13
6_Member	GO Biological Processes	GO:0006120	mitochondrial electron transport, NADH to ubiquinone	-2.95951	-1.09403	66218,66416,67264,68375	Ndufb9,Ndufa7,Ndufb8,Ndufa8	4/26
7_Summary	Reactome Gene Sets	R-MMU-901042	Calnexin/calreticulin cycle	-7.44208	-5.17665	12317,12330,14827,22186,78294,66169,67443,68512,14357,20416,67673,56438,232910,20335,51798,66437,67264,109672,14368,12443,26444,20130,19253	Calr,Canx,Pdia3,Uba52,Rps27a,Tomm7,Map1lc3b,Tomm5,Dtx1,Shc1,Elob,Rbx1,Ap2s1,Sec61g,Ech1,Fis1,Ndufb8,Cyb5a,Fzd6,Ccnd1,Psma7,Rras,Ptpn18	23/-
7_Member	Reactome Gene Sets	R-MMU-901042	Calnexin/calreticulin cycle	-7.44208	-5.17665	12317,12330,14827,22186,78294	Calr,Canx,Pdia3,Uba52,Rps27a	5/7
7_Member	Reactome Gene Sets	R-MMU-532668	N-glycan trimming in the ER and Calnexin/Calreticulin cycle	-5.33807	-3.14518	12317,12330,14827,22186,78294	Calr,Canx,Pdia3,Uba52,Rps27a	5/15
7_Member	Reactome Gene Sets	R-MMU-5205685	PINK1-PRKN Mediated Mitophagy	-4.43987	-2.33109	22186,66169,67443,68512,78294	Uba52,Tomm7,Map1lc3b,Tomm5,Rps27a	5/22
7_Member	Reactome Gene Sets	R-MMU-5205647	Mitophagy	-3.83037	-1.79461	22186,66169,67443,68512,78294	Uba52,Tomm7,Map1lc3b,Tomm5,Rps27a	5/29
7_Member	Reactome Gene Sets	R-MMU-2122948	Activated NOTCH1 Transmits Signal to the Nucleus	-3.20886	-1.28545	14357,22186,78294	Dtx1,Uba52,Rps27a	3/10
7_Member	Reactome Gene Sets	R-MMU-9664873	Pexophagy	-3.20886	-1.28545	22186,67443,78294	Uba52,Map1lc3b,Rps27a	3/10
7_Member	Reactome Gene Sets	R-MMU-9674555	Signaling by CSF3 (G-CSF)	-3.16862	-1.25973	20416,22186,67673,78294	Shc1,Uba52,Elob,Rps27a	4/23
7_Member	Reactome Gene Sets	R-MMU-9708530	Regulation of BACH1 activity	-3.07633	-1.18075	22186,56438,78294	Uba52,Rbx1,Rps27a	3/11
7_Member	Reactome Gene Sets	R-MMU-8866427	VLDLR internalisation and degradation	-2.65886	-0.864656	22186,78294,232910	Uba52,Rps27a,Ap2s1	3/15
7_Member	Reactome Gene Sets	R-MMU-9609507	Protein localization	-2.62476	-0.833509	20335,22186,51798,66437,67264,78294,109672	Sec61g,Uba52,Ech1,Fis1,Ndufb8,Rps27a,Cyb5a	7/102
7_Member	Reactome Gene Sets	R-MMU-1980143	Signaling by NOTCH1	-2.35352	-0.642675	14357,22186,78294	Dtx1,Uba52,Rps27a	3/19
7_Member	Reactome Gene Sets	R-MMU-9705462	Inactivation of CSF3 (G-CSF) signaling	-2.35352	-0.642675	22186,67673,78294	Uba52,Elob,Rps27a	3/19
7_Member	Reactome Gene Sets	R-MMU-4641263	Regulation of FZD by ubiquitination	-2.28867	-0.587502	14368,22186,78294	Fzd6,Uba52,Rps27a	3/20
7_Member	Reactome Gene Sets	R-MMU-8878166	Transcriptional regulation by RUNX2	-2.27301	-0.576603	12443,22186,26444,56438,78294	Ccnd1,Uba52,Psma7,Rbx1,Rps27a	5/63
7_Member	Reactome Gene Sets	R-MMU-9663891	Selective autophagy	-2.21545	-0.538712	22186,66169,67443,68512,78294	Uba52,Tomm7,Map1lc3b,Tomm5,Rps27a	5/65
7_Member	Reactome Gene Sets	R-MMU-1234176	Oxygen-dependent proline hydroxylation of Hypoxia-inducible Factor Alpha	-2.1875	-0.51414	22186,26444,56438,67673,78294	Uba52,Psma7,Rbx1,Elob,Rps27a	5/66
7_Member	Reactome Gene Sets	R-MMU-1234174	Cellular response to hypoxia	-2.08081	-0.433584	22186,26444,56438,67673,78294	Uba52,Psma7,Rbx1,Elob,Rps27a	5/70
7_Member	KEGG Pathway	mmu04137	Mitophagy - animal - Mus musculus (house mouse)	-2.06038	-0.422555	20130,22186,66169,66437,67443,78294	Rras,Uba52,Tomm7,Fis1,Map1lc3b,Rps27a	6/99
7_Member	Reactome Gene Sets	R-MMU-1227986	Signaling by ERBB2	-2.04288	-0.411214	19253,20416,22186,78294	Ptpn18,Shc1,Uba52,Rps27a	4/46
8_Summary	GO Biological Processes	GO:0042060	wound healing	-7.34188	-5.0808	12258,12476,12845,13713,14062,14063,14368,14456,14683,14726,14827,16416,17938,19016,19041,20720,21824,26401,68953,268373,12306,12389,12443,12527,13618,22433,67443,12846,16480	Serping1,Cd151,Comp,Elk3,F2r,F2rl1,Fzd6,Gas6,Gnas,Pdpn,Pdia3,Itgb3,Naca,Pparg,Ppl,Serpine2,Thbd,Map3k1,Chmp2a,Ppia,Anxa2,Cav1,Ccnd1,Cd9,Ednrb,Xbp1,Map1lc3b,Comt,Jup	29/-
8_Member	GO Biological Processes	GO:0042060	wound healing	-7.34188	-5.0808	12258,12476,12845,13713,14062,14063,14368,14456,14683,14726,14827,16416,17938,19016,19041,20720,21824,26401,68953,268373	Serping1,Cd151,Comp,Elk3,F2r,F2rl1,Fzd6,Gas6,Gnas,Pdpn,Pdia3,Itgb3,Naca,Pparg,Ppl,Serpine2,Thbd,Map3k1,Chmp2a,Ppia	20/258
8_Member	GO Biological Processes	GO:0007596	blood coagulation	-5.82027	-3.60842	12258,12845,14062,14063,14368,14456,14683,14827,16416,20720,21824,268373	Serping1,Comp,F2r,F2rl1,Fzd6,Gas6,Gnas,Pdia3,Itgb3,Serpine2,Thbd,Ppia	12/119
8_Member	GO Biological Processes	GO:0050817	coagulation	-5.82027	-3.60842	12258,12845,14062,14063,14368,14456,14683,14827,16416,20720,21824,268373	Serping1,Comp,F2r,F2rl1,Fzd6,Gas6,Gnas,Pdia3,Itgb3,Serpine2,Thbd,Ppia	12/119
8_Member	GO Biological Processes	GO:0007599	hemostasis	-5.70502	-3.50085	12258,12845,14062,14063,14368,14456,14683,14827,16416,20720,21824,268373	Serping1,Comp,F2r,F2rl1,Fzd6,Gas6,Gnas,Pdia3,Itgb3,Serpine2,Thbd,Ppia	12/122
8_Member	GO Biological Processes	GO:0050878	regulation of body fluid levels	-5.12304	-2.94115	12258,12306,12389,12443,12527,12845,13618,14062,14063,14368,14456,14683,14827,16416,20720,21824,22433,67443,268373	Serping1,Anxa2,Cav1,Ccnd1,Cd9,Comp,Ednrb,F2r,F2rl1,Fzd6,Gas6,Gnas,Pdia3,Itgb3,Serpine2,Thbd,Xbp1,Map1lc3b,Ppia	19/327
8_Member	GO Biological Processes	GO:0030168	platelet activation	-5.01581	-2.84109	12845,14062,14368,14683,14827,16416,20720,268373	Comp,F2r,Fzd6,Gnas,Pdia3,Itgb3,Serpine2,Ppia	8/59
8_Member	GO Biological Processes	GO:0009611	response to wounding	-4.95674	-2.79604	12258,12476,12845,12846,13713,14062,14063,14368,14456,14683,14726,14827,16416,17938,19016,19041,20720,21824,26401,68953,268373	Serping1,Cd151,Comp,Comt,Elk3,F2r,F2rl1,Fzd6,Gas6,Gnas,Pdpn,Pdia3,Itgb3,Naca,Pparg,Ppl,Serpine2,Thbd,Map3k1,Chmp2a,Ppia	21/398
8_Member	GO Biological Processes	GO:0070527	platelet aggregation	-3.49238	-1.52981	12845,14683,14827,16416,268373	Comp,Gnas,Pdia3,Itgb3,Ppia	5/34
8_Member	GO Biological Processes	GO:0034109	homotypic cell-cell adhesion	-3.40749	-1.45391	12845,14683,14827,16416,16480,268373	Comp,Gnas,Pdia3,Itgb3,Jup,Ppia	6/54
9_Summary	Reactome Gene Sets	R-MMU-109582	Hemostasis	-6.01667	-3.79302	11674,12258,12306,12527,13660,14062,14456,14683,14710,14726,16416,16423,19156,19241,20194,20416,20720,20969,21346,21808,21824,23945,70945,74840,109552,259300	Aldoa,Serping1,Anxa2,Cd9,Ehd1,F2r,Gas6,Gnas,Gngt2,Pdpn,Itgb3,Cd47,Psap,Tmsb4x,S100a10,Shc1,Serpine2,Sdc1,Tagln2,Tgfb2,Thbd,Mgll,Mmrn1,Manf,Sri,Ehd2	26/-
9_Member	Reactome Gene Sets	R-MMU-109582	Hemostasis	-6.01667	-3.79302	11674,12258,12306,12527,13660,14062,14456,14683,14710,14726,16416,16423,19156,19241,20194,20416,20720,20969,21346,21808,21824,23945,70945,74840,109552,259300	Aldoa,Serping1,Anxa2,Cd9,Ehd1,F2r,Gas6,Gnas,Gngt2,Pdpn,Itgb3,Cd47,Psap,Tmsb4x,S100a10,Shc1,Serpine2,Sdc1,Tagln2,Tgfb2,Thbd,Mgll,Mmrn1,Manf,Sri,Ehd2	26/492
9_Member	Reactome Gene Sets	R-MMU-114608	Platelet degranulation	-5.08766	-2.90937	11674,12258,12527,14456,16416,19156,19241,21346,21808,70945,74840	Aldoa,Serping1,Cd9,Gas6,Itgb3,Psap,Tmsb4x,Tagln2,Tgfb2,Mmrn1,Manf	11/117
9_Member	Reactome Gene Sets	R-MMU-76002	Platelet activation, signaling and aggregation	-5.0065	-2.83534	11674,12258,12527,14062,14456,14710,14726,16416,19156,19241,20416,21346,21808,23945,70945,74840	Aldoa,Serping1,Cd9,F2r,Gas6,Gngt2,Pdpn,Itgb3,Psap,Tmsb4x,Shc1,Tagln2,Tgfb2,Mgll,Mmrn1,Manf	16/246
9_Member	Reactome Gene Sets	R-MMU-76005	Response to elevated platelet cytosolic Ca2+	-4.91335	-2.75608	11674,12258,12527,14456,16416,19156,19241,21346,21808,70945,74840	Aldoa,Serping1,Cd9,Gas6,Itgb3,Psap,Tmsb4x,Tagln2,Tgfb2,Mmrn1,Manf	11/122
10_Summary	CORUM	CORUM:538	Cytochrome c oxidase, mitochondrial	-5.89767	-3.67799	12857,12859,12864,12867,110323,17992,22186,26444,56438,67443,78294,74747	Cox4i1,Cox5b,Cox6c,Cox7c,Cox6b1,Ndufa4,Uba52,Psma7,Rbx1,Map1lc3b,Rps27a,Ddit4	12/-
10_Member	CORUM	CORUM:538	Cytochrome c oxidase, mitochondrial	-5.89767	-3.67799	12857,12859,12864,12867,110323	Cox4i1,Cox5b,Cox6c,Cox7c,Cox6b1	5/12
10_Member	Reactome Gene Sets	R-MMU-9711123	Cellular response to chemical stress	-2.65911	-0.864656	12857,12867,17992,22186,26444,56438,67443,78294,110323	Cox4i1,Cox7c,Ndufa4,Uba52,Psma7,Rbx1,Map1lc3b,Rps27a,Cox6b1	9/158
10_Member	GO Biological Processes	GO:0006123	mitochondrial electron transport, cytochrome c to oxygen	-2.35352	-0.642675	12857,12859,12867	Cox4i1,Cox5b,Cox7c	3/19
10_Member	Reactome Gene Sets	R-MMU-5628897	TP53 Regulates Metabolic Genes	-2.05535	-0.419587	12857,12867,17992,74747,110323	Cox4i1,Cox7c,Ndufa4,Ddit4,Cox6b1	5/71
11_Summary	Reactome Gene Sets	R-MMU-2173789	TGF-beta receptor signaling activates SMADs	-5.53264	-3.33226	14225,16416,18002,21808,22186,78294,108075,13717,14115,94352,14314,18829,27205	Fkbp1a,Itgb3,Nedd8,Tgfb2,Uba52,Rps27a,Ltbp4,Eln,Fbln2,Loxl2,Fstl1,Ccl21a,Podxl	13/-
11_Member	Reactome Gene Sets	R-MMU-2173789	TGF-beta receptor signaling activates SMADs	-5.53264	-3.33226	14225,16416,18002,21808,22186,78294,108075	Fkbp1a,Itgb3,Nedd8,Tgfb2,Uba52,Rps27a,Ltbp4	7/36
11_Member	Reactome Gene Sets	R-MMU-1566948	Elastic fibre formation	-4.20825	-2.12326	13717,14115,16416,21808,94352,108075	Eln,Fbln2,Itgb3,Tgfb2,Loxl2,Ltbp4	6/39
11_Member	Reactome Gene Sets	R-MMU-2129379	Molecules associated with elastic fibres	-3.62011	-1.62621	13717,14115,16416,21808,108075	Eln,Fbln2,Itgb3,Tgfb2,Ltbp4	5/32
11_Member	Reactome Gene Sets	R-MMU-170834	Signaling by TGF-beta Receptor Complex	-3.60149	-1.61458	14225,16416,18002,21808,22186,78294,108075	Fkbp1a,Itgb3,Nedd8,Tgfb2,Uba52,Rps27a,Ltbp4	7/70
11_Member	Reactome Gene Sets	R-MMU-9006936	Signaling by TGFB family members	-3.42689	-1.47117	14225,14314,16416,18002,21808,22186,78294,108075	Fkbp1a,Fstl1,Itgb3,Nedd8,Tgfb2,Uba52,Rps27a,Ltbp4	8/98
11_Member	GO Biological Processes	GO:0033630	positive regulation of cell adhesion mediated by integrin	-2.95951	-1.09403	16416,18829,21808,27205	Itgb3,Ccl21a,Tgfb2,Podxl	4/26
12_Summary	GO Biological Processes	GO:0050818	regulation of coagulation	-5.27444	-3.08525	12258,12306,12389,12527,14062,14063,19165,20720,21824,12845,22433,70945,214593,19242	Serping1,Anxa2,Cav1,Cd9,F2r,F2rl1,Psen2,Serpine2,Thbd,Comp,Xbp1,Mmrn1,Duox2,Ptn	14/-
12_Member	GO Biological Processes	GO:0050818	regulation of coagulation	-5.27444	-3.08525	12258,12306,12389,12527,14062,14063,19165,20720,21824	Serping1,Anxa2,Cav1,Cd9,F2r,F2rl1,Psen2,Serpine2,Thbd	9/72
12_Member	GO Biological Processes	GO:1900046	regulation of hemostasis	-4.50679	-2.38873	12258,12306,12389,12527,12845,14062,14063,20720	Serping1,Anxa2,Cav1,Cd9,Comp,F2r,F2rl1,Serpine2	8/69
12_Member	GO Biological Processes	GO:0061041	regulation of wound healing	-3.93164	-1.8822	12258,12306,12389,12527,14062,14063,20720,22433,70945,214593	Serping1,Anxa2,Cav1,Cd9,F2r,F2rl1,Serpine2,Xbp1,Mmrn1,Duox2	10/130
12_Member	GO Biological Processes	GO:0030193	regulation of blood coagulation	-3.72102	-1.69799	12258,12306,12389,12527,14062,14063,20720	Serping1,Anxa2,Cav1,Cd9,F2r,F2rl1,Serpine2	7/67
12_Member	GO Biological Processes	GO:1903034	regulation of response to wounding	-3.49203	-1.52981	12258,12306,12389,12527,14062,14063,19242,20720,22433,70945,214593	Serping1,Anxa2,Cav1,Cd9,F2r,F2rl1,Ptn,Serpine2,Xbp1,Mmrn1,Duox2	11/175
12_Member	GO Biological Processes	GO:1900047	negative regulation of hemostasis	-3.05781	-1.16409	12258,12306,12527,12845,20720	Serping1,Anxa2,Cd9,Comp,Serpine2	5/42
12_Member	GO Biological Processes	GO:0050819	negative regulation of coagulation	-2.96439	-1.09403	12258,12306,12527,20720,21824	Serping1,Anxa2,Cd9,Serpine2,Thbd	5/44
12_Member	Reactome Gene Sets	R-MMU-140877	Formation of Fibrin Clot (Clotting Cascade)	-2.4249	-0.692523	12258,14062,20720,21824	Serping1,F2r,Serpine2,Thbd	4/36
12_Member	GO Biological Processes	GO:0061045	negative regulation of wound healing	-2.24395	-0.555749	12258,12306,12527,20720,70945	Serping1,Anxa2,Cd9,Serpine2,Mmrn1	5/64
12_Member	Reactome Gene Sets	R-MMU-140875	Common Pathway of Fibrin Clot Formation	-2.22744	-0.546156	14062,20720,21824	F2r,Serpine2,Thbd	3/21
12_Member	GO Biological Processes	GO:0030195	negative regulation of blood coagulation	-2.21987	-0.541998	12258,12306,12527,20720	Serping1,Anxa2,Cd9,Serpine2	4/41
13_Summary	GO Biological Processes	GO:0030029	actin filament-based process	-5.16501	-2.97949	11461,12317,13609,13717,14726,17118,17904,18858,19240,19241,20416,21346,22027,30794,50876,69581,101314,104252,109042,109624,170736,259300,320712,320878,326618,330319,545370,12306,12389,12832,12845,13010,20257,21808,53869,73737,81877,94352,108075,207596	Actb,Calr,S1pr1,Eln,Pdpn,Marcks,Myl6,Pmp22,Tmsb10,Tmsb4x,Shc1,Tagln2,Hsp90b1,Pdlim4,Tmod2,Rhou,Brk1,Cdc42ep2,Cavin3,Cald1,Parvb,Ehd2,Abi3bp,Mical2,Tpm4,Wipf3,Hmcn1,Anxa2,Cav1,Col5a2,Comp,Cst3,Stmn2,Tgfb2,Rab11a,Bbln,Tnxb,Loxl2,Ltbp4,Thsd4	40/-
13_Member	GO Biological Processes	GO:0030029	actin filament-based process	-5.16501	-2.97949	11461,12317,13609,13717,14726,17118,17904,18858,19240,19241,20416,21346,22027,30794,50876,69581,101314,104252,109042,109624,170736,259300,320712,320878,326618,330319,545370	Actb,Calr,S1pr1,Eln,Pdpn,Marcks,Myl6,Pmp22,Tmsb10,Tmsb4x,Shc1,Tagln2,Hsp90b1,Pdlim4,Tmod2,Rhou,Brk1,Cdc42ep2,Cavin3,Cald1,Parvb,Ehd2,Abi3bp,Mical2,Tpm4,Wipf3,Hmcn1	27/582
13_Member	GO Biological Processes	GO:0030036	actin cytoskeleton organization	-4.9724	-2.80824	11461,12317,13609,13717,17118,18858,19240,19241,20416,21346,22027,30794,50876,69581,101314,104252,109042,109624,170736,259300,320712,320878,326618,330319,545370	Actb,Calr,S1pr1,Eln,Marcks,Pmp22,Tmsb10,Tmsb4x,Shc1,Tagln2,Hsp90b1,Pdlim4,Tmod2,Rhou,Brk1,Cdc42ep2,Cavin3,Cald1,Parvb,Ehd2,Abi3bp,Mical2,Tpm4,Wipf3,Hmcn1	25/528
13_Member	GO Biological Processes	GO:0097435	supramolecular fiber organization	-4.28529	-2.18857	12306,12389,12832,12845,13010,13717,17118,19241,20257,21346,21808,22027,50876,53869,69581,73737,81877,94352,101314,108075,109624,207596,320878,326618,330319	Anxa2,Cav1,Col5a2,Comp,Cst3,Eln,Marcks,Tmsb4x,Stmn2,Tagln2,Tgfb2,Hsp90b1,Tmod2,Rab11a,Rhou,Bbln,Tnxb,Loxl2,Brk1,Ltbp4,Cald1,Thsd4,Mical2,Tpm4,Wipf3	25/581
13_Member	GO Biological Processes	GO:0007015	actin filament organization	-2.42468	-0.692523	13717,17118,19241,21346,22027,50876,69581,101314,109624,320878,326618,330319	Eln,Marcks,Tmsb4x,Tagln2,Hsp90b1,Tmod2,Rhou,Brk1,Cald1,Mical2,Tpm4,Wipf3	12/272
14_Summary	KEGG Pathway	mmu04141	Protein processing in endoplasmic reticulum - Mus musculus (house mouse)	-4.88611	-2.73224	12317,12330,14827,20335,20832,22027,22213,22433,56438,66212,66256,66357,67075,12443,17118,18858,63913,66437,68944	Calr,Canx,Pdia3,Sec61g,Ssr4,Hsp90b1,Ube2g2,Xbp1,Rbx1,Sec61b,Ssr2,Ostc,Magt1,Ccnd1,Marcks,Pmp22,Niban1,Fis1,Tmco1	19/-
14_Member	KEGG Pathway	mmu04141	Protein processing in endoplasmic reticulum - Mus musculus (house mouse)	-4.88611	-2.73224	12317,12330,14827,20335,20832,22027,22213,22433,56438,66212,66256,66357,67075	Calr,Canx,Pdia3,Sec61g,Ssr4,Hsp90b1,Ube2g2,Xbp1,Rbx1,Sec61b,Ssr2,Ostc,Magt1	13/171
14_Member	GO Biological Processes	GO:0034976	response to endoplasmic reticulum stress	-3.60572	-1.61649	12317,12330,12443,14827,17118,18858,22027,22213,22433,63913,66212,66437,68944	Calr,Canx,Ccnd1,Pdia3,Marcks,Pmp22,Hsp90b1,Ube2g2,Xbp1,Niban1,Sec61b,Fis1,Tmco1	13/228
15_Summary	GO Biological Processes	GO:0001525	angiogenesis	-4.83055	-2.68006	12215,12306,12389,12826,12827,13609,13642,13713,13846,14257,16423,18191,20416,20672,22433,54409,68545,94352,109624,12845,21808,224792,12846,14612,14726,13036,14368,18208,21817	Bsg,Anxa2,Cav1,Col4a1,Col4a2,S1pr1,Efnb2,Elk3,Ephb4,Flt4,Cd47,Nrxn3,Shc1,Sox18,Xbp1,Ramp2,Ecscr,Loxl2,Cald1,Comp,Tgfb2,Adgrf5,Comt,Gja4,Pdpn,Ctsh,Fzd6,Ntn1,Tgm2	29/-
15_Member	GO Biological Processes	GO:0001525	angiogenesis	-4.83055	-2.68006	12215,12306,12389,12826,12827,13609,13642,13713,13846,14257,16423,18191,20416,20672,22433,54409,68545,94352,109624	Bsg,Anxa2,Cav1,Col4a1,Col4a2,S1pr1,Efnb2,Elk3,Ephb4,Flt4,Cd47,Nrxn3,Shc1,Sox18,Xbp1,Ramp2,Ecscr,Loxl2,Cald1	19/343
15_Member	GO Biological Processes	GO:0048514	blood vessel morphogenesis	-4.49349	-2.37855	12215,12306,12389,12826,12827,12845,13609,13642,13713,13846,14257,16423,18191,20416,20672,21808,22433,54409,68545,94352,109624,224792	Bsg,Anxa2,Cav1,Col4a1,Col4a2,Comp,S1pr1,Efnb2,Elk3,Ephb4,Flt4,Cd47,Nrxn3,Shc1,Sox18,Tgfb2,Xbp1,Ramp2,Ecscr,Loxl2,Cald1,Adgrf5	22/461
15_Member	GO Biological Processes	GO:0001568	blood vessel development	-3.89942	-1.85584	12215,12306,12389,12826,12827,12845,12846,13609,13642,13713,13846,14257,14612,16423,18191,20416,20672,21808,22433,54409,68545,94352,109624,224792	Bsg,Anxa2,Cav1,Col4a1,Col4a2,Comp,Comt,S1pr1,Efnb2,Elk3,Ephb4,Flt4,Gja4,Cd47,Nrxn3,Shc1,Sox18,Tgfb2,Xbp1,Ramp2,Ecscr,Loxl2,Cald1,Adgrf5	24/578
15_Member	GO Biological Processes	GO:0001944	vasculature development	-3.8844	-1.84343	12215,12306,12389,12826,12827,12845,12846,13609,13642,13713,13846,14257,14612,14726,16423,18191,20416,20672,21808,22433,54409,68545,94352,109624,224792	Bsg,Anxa2,Cav1,Col4a1,Col4a2,Comp,Comt,S1pr1,Efnb2,Elk3,Ephb4,Flt4,Gja4,Pdpn,Cd47,Nrxn3,Shc1,Sox18,Tgfb2,Xbp1,Ramp2,Ecscr,Loxl2,Cald1,Adgrf5	25/616
15_Member	GO Biological Processes	GO:0035239	tube morphogenesis	-3.21431	-1.28545	12215,12306,12389,12826,12827,12845,13036,13609,13642,13713,13846,14257,14368,14726,16423,18191,18208,20416,20672,21808,21817,22433,54409,68545,94352,109624,224792	Bsg,Anxa2,Cav1,Col4a1,Col4a2,Comp,Ctsh,S1pr1,Efnb2,Elk3,Ephb4,Flt4,Fzd6,Pdpn,Cd47,Nrxn3,Ntn1,Shc1,Sox18,Tgfb2,Tgm2,Xbp1,Ramp2,Ecscr,Loxl2,Cald1,Adgrf5	27/762
15_Member	GO Biological Processes	GO:0002040	sprouting angiogenesis	-2.36376	-0.643516	13642,13846,14257,54409,94352	Efnb2,Ephb4,Flt4,Ramp2,Loxl2	5/60
16_Summary	Reactome Gene Sets	R-MMU-1474244	Extracellular matrix organization	-4.74373	-2.5966	12826,12827,12832,12845,13717,14115,16416,16423,19035,20969,21808,23794,81877,94352,108075,16777,12306	Col4a1,Col4a2,Col5a2,Comp,Eln,Fbln2,Itgb3,Cd47,Ppib,Sdc1,Tgfb2,Adamts5,Tnxb,Loxl2,Ltbp4,Lamb1,Anxa2	17/-
16_Member	Reactome Gene Sets	R-MMU-1474244	Extracellular matrix organization	-4.74373	-2.5966	12826,12827,12832,12845,13717,14115,16416,16423,19035,20969,21808,23794,81877,94352,108075	Col4a1,Col4a2,Col5a2,Comp,Eln,Fbln2,Itgb3,Cd47,Ppib,Sdc1,Tgfb2,Adamts5,Tnxb,Loxl2,Ltbp4	15/230
16_Member	KEGG Pathway	mmu04512	ECM-receptor interaction - Mus musculus (house mouse)	-3.71454	-1.69512	12826,12827,12845,16416,16423,16777,20969,81877	Col4a1,Col4a2,Comp,Itgb3,Cd47,Lamb1,Sdc1,Tnxb	8/89
16_Member	Reactome Gene Sets	R-MMU-3000171	Non-integrin membrane-ECM interactions	-3.62011	-1.62621	12826,12827,12832,16416,20969	Col4a1,Col4a2,Col5a2,Itgb3,Sdc1	5/32
16_Member	GO Biological Processes	GO:0030199	collagen fibril organization	-3.27929	-1.34456	12306,12832,12845,21808,81877,94352	Anxa2,Col5a2,Comp,Tgfb2,Tnxb,Loxl2	6/57
16_Member	Reactome Gene Sets	R-MMU-216083	Integrin cell surface interactions	-2.93905	-1.07765	12826,12827,12832,12845,16416,16423	Col4a1,Col4a2,Col5a2,Comp,Itgb3,Cd47	6/66
16_Member	Reactome Gene Sets	R-MMU-2243919	Crosslinking of collagen fibrils	-2.65886	-0.864656	12826,12827,94352	Col4a1,Col4a2,Loxl2	3/15
16_Member	Reactome Gene Sets	R-MMU-419037	NCAM1 interactions	-2.57443	-0.800501	12826,12827,12832	Col4a1,Col4a2,Col5a2	3/16
16_Member	Reactome Gene Sets	R-MMU-3000178	ECM proteoglycans	-2.18245	-0.511332	12832,12845,16416,81877	Col5a2,Comp,Itgb3,Tnxb	4/42
16_Member	Reactome Gene Sets	R-MMU-2022090	Assembly of collagen fibrils and other multimeric structures	-2.07635	-0.430177	12826,12827,12832,94352	Col4a1,Col4a2,Col5a2,Loxl2	4/45
16_Member	Reactome Gene Sets	R-MMU-1474290	Collagen formation	-2.00576	-0.385169	12826,12827,12832,19035,94352	Col4a1,Col4a2,Col5a2,Ppib,Loxl2	5/73
17_Summary	GO Biological Processes	GO:0000028	ribosomal small subunit assembly	-4.65717	-2.51667	20054,20103,54127,57294,67941,67671,268449,68011,107686	Rps15,Rps5,Rps28,Rps27,Rps27l,Rpl38,Rpl23a,Snrpg,Snrpd2	9/-
17_Member	GO Biological Processes	GO:0000028	ribosomal small subunit assembly	-4.65717	-2.51667	20054,20103,54127,57294,67941	Rps15,Rps5,Rps28,Rps27,Rps27l	5/20
17_Member	GO Biological Processes	GO:0042255	ribosome assembly	-3.76232	-1.73424	20054,20103,54127,57294,67671,67941,268449	Rps15,Rps5,Rps28,Rps27,Rpl38,Rps27l,Rpl23a	7/66
17_Member	GO Biological Processes	GO:0022618	protein-RNA complex assembly	-2.3963	-0.670751	20054,20103,54127,57294,67671,67941,68011,107686,268449	Rps15,Rps5,Rps28,Rps27,Rpl38,Rps27l,Snrpg,Snrpd2,Rpl23a	9/173
17_Member	GO Biological Processes	GO:0071826	protein-RNA complex organization	-2.23842	-0.551382	20054,20103,54127,57294,67671,67941,68011,107686,268449	Rps15,Rps5,Rps28,Rps27,Rpl38,Rps27l,Snrpg,Snrpd2,Rpl23a	9/183
18_Summary	GO Biological Processes	GO:1905686	positive regulation of plasma membrane repair	-4.65122	-2.51571	12306,20194,66395,20720,13618,20200,12389,12741,13806,16848,19016,21808,59022	Anxa2,S100a10,Ahnak,Serpine2,Ednrb,S100a6,Cav1,Cldn5,Eno1,Lfng,Pparg,Tgfb2,Edf1	13/-
18_Member	GO Biological Processes	GO:1905686	positive regulation of plasma membrane repair	-4.65122	-2.51571	12306,20194,66395	Anxa2,S100a10,Ahnak	3/4
18_Member	GO Biological Processes	GO:1905684	regulation of plasma membrane repair	-3.72661	-1.70107	12306,20194,66395	Anxa2,S100a10,Ahnak	3/7
18_Member	Reactome Gene Sets	R-MMU-75205	Dissolution of Fibrin Clot	-2.95717	-1.09403	12306,20194,20720	Anxa2,S100a10,Serpine2	3/12
18_Member	WikiPathways	WP374	Prostaglandin synthesis and regulation	-2.72073	-0.9037	12306,13618,20194,20200	Anxa2,Ednrb,S100a10,S100a6	4/30
18_Member	GO Biological Processes	GO:0051099	positive regulation of binding	-2.56775	-0.799357	12306,12389,12741,13806,16848,19016,20194,21808,59022	Anxa2,Cav1,Cldn5,Eno1,Lfng,Pparg,S100a10,Tgfb2,Edf1	9/163
18_Member	GO Biological Processes	GO:0010755	regulation of plasminogen activation	-2.49586	-0.742643	13806,20194,20720	Eno1,S100a10,Serpine2	3/17
18_Member	GO Biological Processes	GO:1903729	regulation of plasma membrane organization	-2.42242	-0.691545	12306,20194,66395	Anxa2,S100a10,Ahnak	3/18
19_Summary	GO Biological Processes	GO:1903053	regulation of extracellular matrix organization	-4.64968	-2.51571	11568,13010,14726,16416,16777,19016,21808,81877	Aebp1,Cst3,Pdpn,Itgb3,Lamb1,Pparg,Tgfb2,Tnxb	8/-
19_Member	GO Biological Processes	GO:1903053	regulation of extracellular matrix organization	-4.64968	-2.51571	11568,13010,14726,16416,16777,19016,21808,81877	Aebp1,Cst3,Pdpn,Itgb3,Lamb1,Pparg,Tgfb2,Tnxb	8/66
19_Member	GO Biological Processes	GO:0010715	regulation of extracellular matrix disassembly	-2.57443	-0.800501	13010,14726,21808	Cst3,Pdpn,Tgfb2	3/16
20_Summary	GO Biological Processes	GO:0085029	extracellular matrix assembly	-4.63821	-2.50747	13717,16777,54409,81877,108075,207596	Eln,Lamb1,Ramp2,Tnxb,Ltbp4,Thsd4	6/-
20_Member	GO Biological Processes	GO:0085029	extracellular matrix assembly	-4.63821	-2.50747	13717,16777,54409,81877,108075,207596	Eln,Lamb1,Ramp2,Tnxb,Ltbp4,Thsd4	6/33
20_Member	GO Biological Processes	GO:0048251	elastic fiber assembly	-3.07633	-1.18075	81877,108075,207596	Tnxb,Ltbp4,Thsd4	3/11

## Sheet: Collecting_Annotation
MyList	Gene ID	Type	Tax ID	Homologene Gene ID	Homologene Gene Tax ID	Gene Symbol	Description
Fos	14281	symbol	M. musculus	14281	M. musculus	Fos	FBJ osteosarcoma oncogene
Adamts1	11504	symbol	M. musculus	11504	M. musculus	Adamts1	ADAM metallopeptidase with thrombospondin type 1 motif 1
Atf3	11910	symbol	M. musculus	11910	M. musculus	Atf3	activating transcription factor 3
Junb	16477	symbol	M. musculus	16477	M. musculus	Junb	jun B proto-oncogene
Rgs16	19734	symbol	M. musculus	19734	M. musculus	Rgs16	regulator of G-protein signaling 16
Ccn1	16007	symbol	M. musculus	16007	M. musculus	Ccn1	cellular communication network factor 1
Egr1	13653	symbol	M. musculus	13653	M. musculus	Egr1	early growth response 1
Jun	16476	symbol	M. musculus	16476	M. musculus	Jun	jun proto-oncogene
Gadd45b	17873	symbol	M. musculus	17873	M. musculus	Gadd45b	growth arrest and DNA-damage-inducible 45 beta
Fosb	14282	symbol	M. musculus	14282	M. musculus	Fosb	FBJ osteosarcoma oncogene B
Ier3	15937	symbol	M. musculus	15937	M. musculus	Ier3	immediate early response 3
Dusp2	13537	symbol	M. musculus	13537	M. musculus	Dusp2	dual specificity phosphatase 2
Ppp1r15a	17872	symbol	M. musculus	17872	M. musculus	Ppp1r15a	protein phosphatase 1, regulatory subunit 15A
Socs3	12702	symbol	M. musculus	12702	M. musculus	Socs3	suppressor of cytokine signaling 3
Gadd45g	23882	symbol	M. musculus	23882	M. musculus	Gadd45g	growth arrest and DNA-damage-inducible 45 gamma
Ifrd1	15982	symbol	M. musculus	15982	M. musculus	Ifrd1	interferon-related developmental regulator 1
Zfp36	22695	symbol	M. musculus	22695	M. musculus	Zfp36	zinc finger protein 36
Ier2	15936	symbol	M. musculus	15936	M. musculus	Ier2	immediate early response 2
Klf4	16600	symbol	M. musculus	16600	M. musculus	Klf4	Kruppel-like transcription factor 4 (gut)
Hes1	15205	symbol	M. musculus	15205	M. musculus	Hes1	hes family bHLH transcription factor 1
Rnd1	223881	symbol	M. musculus	223881	M. musculus	Rnd1	Rho family GTPase 1
Ubc	22190	symbol	M. musculus	22190	M. musculus	Ubc	ubiquitin C
Lsmem1	380755	symbol	M. musculus	380755	M. musculus	Lsmem1	leucine-rich single-pass membrane protein 1
Nfkbia	18035	symbol	M. musculus	18035	M. musculus	Nfkbia	nuclear factor of kappa light polypeptide gene enhancer in B cells inhibitor, alpha
Dusp1	19252	symbol	M. musculus	19252	M. musculus	Dusp1	dual specificity phosphatase 1
Irf1	16362	symbol	M. musculus	16362	M. musculus	Irf1	interferon regulatory factor 1
Jund	16478	symbol	M. musculus	16478	M. musculus	Jund	jun D proto-oncogene
Sertad1	55942	symbol	M. musculus	55942	M. musculus	Sertad1	SERTA domain containing 1
Cebpd	12609	symbol	M. musculus	12609	M. musculus	Cebpd	CCAAT/enhancer binding protein delta
Tm4sf1	17112	symbol	M. musculus	17112	M. musculus	Tm4sf1	transmembrane 4 superfamily member 1
Rcan1	54720	symbol	M. musculus	54720	M. musculus	Rcan1	regulator of calcineurin 1
Plk2	20620	symbol	M. musculus	20620	M. musculus	Plk2	polo like kinase 2
Ier5	15939	symbol	M. musculus	15939	M. musculus	Ier5	immediate early response 5
Pde4c	110385	symbol	M. musculus	110385	M. musculus	Pde4c	phosphodiesterase 4C, cAMP specific
Pnp	18950	symbol	M. musculus	18950	M. musculus	Pnp	purine-nucleoside phosphorylase
Id3	15903	symbol	M. musculus	15903	M. musculus	Id3	inhibitor of DNA binding 3
Nup210l	77595	symbol	M. musculus	77595	M. musculus	Nup210l	nucleoporin 210-like
March3	320253	gene_synonym	M. musculus	320253	M. musculus	Marchf3	membrane associated ring-CH-type finger 3
Gm26802	105242862	symbol	M. musculus	105242862	M. musculus	Gm26802	predicted gene, 26802
Ints6	18130	symbol	M. musculus	18130	M. musculus	Ints6	integrator complex subunit 6
Taf4b	72504	symbol	M. musculus	72504	M. musculus	Taf4b	TATA-box binding protein associated factor 4b
Nfkbiz	80859	symbol	M. musculus	80859	M. musculus	Nfkbiz	nuclear factor of kappa light polypeptide gene enhancer in B cells inhibitor, zeta
Ppp1r10	52040	symbol	M. musculus	52040	M. musculus	Ppp1r10	protein phosphatase 1, regulatory subunit 10
Cfh	12628	symbol	M. musculus	12628	M. musculus	Cfh	complement component factor h
Plekhg2	101497	symbol	M. musculus	101497	M. musculus	Plekhg2	pleckstrin homology domain containing, family G (with RhoGef domain) member 2
Cdkn1a	12575	symbol	M. musculus	12575	M. musculus	Cdkn1a	cyclin dependent kinase inhibitor 1A
Fabp4	11770	symbol	M. musculus	11770	M. musculus	Fabp4	fatty acid binding protein 4, adipocyte
Clca3a1	12722	symbol	M. musculus	12722	M. musculus	Clca3a1	chloride channel accessory 3A1
Icam1	15894	symbol	M. musculus	15894	M. musculus	Icam1	intercellular adhesion molecule 1
Atf4	11911	symbol	M. musculus	11911	M. musculus	Atf4	activating transcription factor 4
Tiparp	99929	symbol	M. musculus	99929	M. musculus	Tiparp	TCDD-inducible poly(ADP-ribose) polymerase
Cd24a	12484	symbol	M. musculus	12484	M. musculus	Cd24a	CD24a antigen
Pim1	18712	symbol	M. musculus	18712	M. musculus	Pim1	proviral integration site 1
Cxcl1	14825	symbol	M. musculus	14825	M. musculus	Cxcl1	C-X-C motif chemokine ligand 1
Tsc22d2	72033	symbol	M. musculus	72033	M. musculus	Tsc22d2	TSC22 domain family, member 2
Btg1	12226	symbol	M. musculus	12226	M. musculus	Btg1	BTG anti-proliferation factor 1
Snhg8	69895	symbol	M. musculus	69895	M. musculus	Snhg8	small nucleolar RNA host gene 8
Nfat5	54446	symbol	M. musculus	54446	M. musculus	Nfat5	nuclear factor of activated T cells 5
Hspb1	15507	symbol	M. musculus	15507	M. musculus	Hspb1	heat shock protein 1
Tsc22d1	21807	symbol	M. musculus	21807	M. musculus	Tsc22d1	TSC22 domain family, member 1
Nts	67405	symbol	M. musculus	67405	M. musculus	Nts	neurotensin
Stat3	20848	symbol	M. musculus	20848	M. musculus	Stat3	signal transducer and activator of transcription 3
Nudt4	71207	symbol	M. musculus	71207	M. musculus	Nudt4	nudix hydrolase 4
Rhoj	80837	symbol	M. musculus	80837	M. musculus	Rhoj	ras homolog family member J
Pnrc1	108767	symbol	M. musculus	108767	M. musculus	Pnrc1	proline-rich nuclear receptor coactivator 1
Gdf15	23886	symbol	M. musculus	23886	M. musculus	Gdf15	growth differentiation factor 15
Dnajb1	81489	symbol	M. musculus	81489	M. musculus	Dnajb1	DnaJ heat shock protein family (Hsp40) member B1
Gm12216	622459	symbol	M. musculus	622459	M. musculus	Gm12216	predicted gene 12216
Pcdh7	54216	symbol	M. musculus	54216	M. musculus	Pcdh7	protocadherin 7
Mgp	17313	symbol	M. musculus	17313	M. musculus	Mgp	matrix Gla protein
Cxcl2	20310	symbol	M. musculus	20310	M. musculus	Cxcl2	C-X-C motif chemokine ligand 2
Gpx1	14775	symbol	M. musculus	14775	M. musculus	Gpx1	glutathione peroxidase 1
H3f3b	15081	symbol	M. musculus	15081	M. musculus	H3f3b	H3.3 histone B
Zfp36l1	12192	symbol	M. musculus	12192	M. musculus	Zfp36l1	zinc finger protein 36, C3H type-like 1
Sat1	20229	symbol	M. musculus	20229	M. musculus	Sat1	spermidine/spermine N1-acetyl transferase 1
Procr	19124	symbol	M. musculus	19124	M. musculus	Procr	protein C receptor, endothelial
Hivep2	15273	symbol	M. musculus	15273	M. musculus	Hivep2	human immunodeficiency virus type I enhancer binding protein 2
Emp1	13730	symbol	M. musculus	13730	M. musculus	Emp1	epithelial membrane protein 1
Ddx3x	13205	symbol	M. musculus	13205	M. musculus	Ddx3x	DEAD box helicase 3, X-linked
Klf2	16598	symbol	M. musculus	16598	M. musculus	Klf2	Kruppel-like transcription factor 2 (lung)
Gm3336	100502950	symbol	M. musculus	100502950	M. musculus	Gm3336	predicted gene 3336
Clic4	29876	symbol	M. musculus	29876	M. musculus	Clic4	chloride intracellular channel 4
Ifitm3	66141	symbol	M. musculus	66141	M. musculus	Ifitm3	interferon induced transmembrane protein 3
Gem	14579	symbol	M. musculus	14579	M. musculus	Gem	GTP binding protein overexpressed in skeletal muscle
Foxp2	114142	symbol	M. musculus	114142	M. musculus	Foxp2	forkhead box P2
Lrg1	76905	symbol	M. musculus	76905	M. musculus	Lrg1	leucine-rich alpha-2-glycoprotein 1
Apoe	11816	symbol	M. musculus	11816	M. musculus	Apoe	apolipoprotein E
Dnajb9	27362	symbol	M. musculus	27362	M. musculus	Dnajb9	DnaJ heat shock protein family (Hsp40) member B9
Ubb	22187	symbol	M. musculus	22187	M. musculus	Ubb	ubiquitin B
Kcnt2	240776	symbol	M. musculus	240776	M. musculus	Kcnt2	potassium channel, subfamily T, member 2
Ccnl1	56706	symbol	M. musculus	56706	M. musculus	Ccnl1	cyclin L1
Tob1	22057	symbol	M. musculus	22057	M. musculus	Tob1	transducer of ErbB-2.1
Csrp2	13008	symbol	M. musculus	13008	M. musculus	Csrp2	cysteine and glycine-rich protein 2
Sgk1	20393	symbol	M. musculus	20393	M. musculus	Sgk1	serum/glucocorticoid regulated kinase 1
Hspa8	15481	symbol	M. musculus	15481	M. musculus	Hspa8	heat shock protein 8
Rnf19b	75234	symbol	M. musculus	75234	M. musculus	Rnf19b	ring finger protein 19B
Nasp	50927	symbol	M. musculus	50927	M. musculus	Nasp	nuclear autoantigenic sperm protein (histone-binding)
Dennd4a	102442	symbol	M. musculus	102442	M. musculus	Dennd4a	DENN domain containing 4A
Gm17056						None	None
Astl	215095	symbol	M. musculus	215095	M. musculus	Astl	astacin like metalloendopeptidase
Cited2	17684	symbol	M. musculus	17684	M. musculus	Cited2	Cbp/p300-interacting transactivator, with Glu/Asp-rich carboxy-terminal domain, 2
Pim3	223775	symbol	M. musculus	223775	M. musculus	Pim3	proviral integration site 3
Bgn	12111	symbol	M. musculus	12111	M. musculus	Bgn	biglycan
Igfbp5	16011	symbol	M. musculus	16011	M. musculus	Igfbp5	insulin-like growth factor binding protein 5
Sbno2	216161	symbol	M. musculus	216161	M. musculus	Sbno2	strawberry notch 2
Gm8797	667759	symbol	M. musculus	667759	M. musculus	Gm8797	ubiquitin B pseudogene
Polg2	50776	symbol	M. musculus	50776	M. musculus	Polg2	polymerase (DNA directed), gamma 2, accessory subunit
Apold1	381823	symbol	M. musculus	381823	M. musculus	Apold1	apolipoprotein L domain containing 1
Btg2	12227	symbol	M. musculus	12227	M. musculus	Btg2	BTG anti-proliferation factor 2
Fth1	14319	symbol	M. musculus	14319	M. musculus	Fth1	ferritin heavy polypeptide 1
Tinagl1	94242	symbol	M. musculus	94242	M. musculus	Tinagl1	tubulointerstitial nephritis antigen-like 1
Slco2a1	24059	symbol	M. musculus	24059	M. musculus	Slco2a1	solute carrier organic anion transporter family, member 2a1
Kdm6b	216850	symbol	M. musculus	216850	M. musculus	Kdm6b	KDM1 lysine (K)-specific demethylase 6B
Zfand5	22682	symbol	M. musculus	22682	M. musculus	Zfand5	zinc finger, AN1-type domain 5
Serpine2	20720	symbol	M. musculus	20720	M. musculus	Serpine2	serine (or cysteine) peptidase inhibitor, clade E, member 2
Slc10a6	75750	symbol	M. musculus	75750	M. musculus	Slc10a6	solute carrier family 10 (sodium/bile acid cotransporter family), member 6
Hspa5	14828	symbol	M. musculus	14828	M. musculus	Hspa5	heat shock protein 5
Rnaseh2a	69724	symbol	M. musculus	69724	M. musculus	Rnaseh2a	ribonuclease H2, large subunit
Ddx23	74351	symbol	M. musculus	74351	M. musculus	Ddx23	DEAD box helicase 23
Vim	22352	symbol	M. musculus	22352	M. musculus	Vim	vimentin
Ahsg	11625	symbol	M. musculus	11625	M. musculus	Ahsg	alpha-2-HS-glycoprotein
Ccnyl1	227210	symbol	M. musculus	227210	M. musculus	Ccnyl1	cyclin Y-like 1
Ube2s	77891	symbol	M. musculus	77891	M. musculus	Ube2s	ubiquitin-conjugating enzyme E2S
Arf4	11843	symbol	M. musculus	11843	M. musculus	Arf4	ADP-ribosylation factor 4
Trib1	211770	symbol	M. musculus	211770	M. musculus	Trib1	tribbles pseudokinase 1
Azin1	54375	symbol	M. musculus	54375	M. musculus	Azin1	antizyme inhibitor 1
Ep400	75560	symbol	M. musculus	75560	M. musculus	Ep400	E1A binding protein p400
Ccn2	14219	symbol	M. musculus	14219	M. musculus	Ccn2	cellular communication network factor 2
Polr2a	20020	symbol	M. musculus	20020	M. musculus	Polr2a	polymerase (RNA) II (DNA directed) polypeptide A
Lcn2	16819	symbol	M. musculus	16819	M. musculus	Lcn2	lipocalin 2
Nr4a1	15370	symbol	M. musculus	15370	M. musculus	Nr4a1	nuclear receptor subfamily 4, group A, member 1
Ier5l	72500	symbol	M. musculus	72500	M. musculus	Ier5l	immediate early response 5-like
Edn1	13614	symbol	M. musculus	13614	M. musculus	Edn1	endothelin 1
Baiap2	108100	symbol	M. musculus	108100	M. musculus	Baiap2	brain-specific angiogenesis inhibitor 1-associated protein 2
Fmo2	55990	symbol	M. musculus	55990	M. musculus	Fmo2	flavin containing monooxygenase 2
Srsf2	20382	symbol	M. musculus	20382	M. musculus	Srsf2	serine and arginine-rich splicing factor 2
Slc38a2	67760	symbol	M. musculus	67760	M. musculus	Slc38a2	solute carrier family 38, member 2
Eif1	20918	symbol	M. musculus	20918	M. musculus	Eif1	eukaryotic translation initiation factor 1
Glod4	67201	symbol	M. musculus	67201	M. musculus	Glod4	glyoxalase domain containing 4
Zswim6	67263	symbol	M. musculus	67263	M. musculus	Zswim6	zinc finger SWIM-type containing 6
Tpt1	22070	symbol	M. musculus	22070	M. musculus	Tpt1	tumor protein, translationally-controlled 1
Nop58	55989	symbol	M. musculus	55989	M. musculus	Nop58	NOP58 ribonucleoprotein
Setbp1	240427	symbol	M. musculus	240427	M. musculus	Setbp1	SET binding protein 1
Ppm1n	232941	symbol	M. musculus	232941	M. musculus	Ppm1n	protein phosphatase, Mg2+/Mn2+ dependent, 1N (putative)
Fstl1	14314	symbol	M. musculus	14314	M. musculus	Fstl1	follistatin-like 1
Flnc	68794	symbol	M. musculus	68794	M. musculus	Flnc	filamin C, gamma
Fam71a	619288	gene_synonym	M. musculus	619288	M. musculus	Garin4	golgi associated RAB2 interactor family member 4
Ptma	19231	symbol	M. musculus	19231	M. musculus	Ptma	prothymosin alpha
Tmsb10	19240	symbol	M. musculus	19240	M. musculus	Tmsb10	thymosin beta 10
Epas1	13819	symbol	M. musculus	13819	M. musculus	Epas1	endothelial PAS domain protein 1
Chka	12660	symbol	M. musculus	12660	M. musculus	Chka	choline kinase alpha
Sirt1	93759	symbol	M. musculus	93759	M. musculus	Sirt1	sirtuin 1
Bmp4	12159	symbol	M. musculus	12159	M. musculus	Bmp4	bone morphogenetic protein 4
Rlim	19820	symbol	M. musculus	19820	M. musculus	Rlim	ring finger protein, LIM domain interacting
Cebpb	12608	symbol	M. musculus	12608	M. musculus	Cebpb	CCAAT/enhancer binding protein beta
Rps20	67427	symbol	M. musculus	67427	M. musculus	Rps20	ribosomal protein S20
Prkcg	18752	symbol	M. musculus	18752	M. musculus	Prkcg	protein kinase C, gamma
Mcl1	17210	symbol	M. musculus	17210	M. musculus	Mcl1	myeloid cell leukemia sequence 1
Hexim1	192231	symbol	M. musculus	192231	M. musculus	Hexim1	hexamethylene bis-acetamide inducible 1
Mat2a	232087	symbol	M. musculus	232087	M. musculus	Mat2a	methionine adenosyltransferase 2A
Zfp36l2	12193	symbol	M. musculus	12193	M. musculus	Zfp36l2	zinc finger protein 36, C3H type-like 2
Ppp1r2	66849	symbol	M. musculus	66849	M. musculus	Ppp1r2	protein phosphatase 1, regulatory inhibitor subunit 2
Rpl41	67945	symbol	M. musculus	67945	M. musculus	Rpl41	ribosomal protein L41
Rps3	27050	symbol	M. musculus	27050	M. musculus	Rps3	ribosomal protein S3
Emcn	59308	symbol	M. musculus	59308	M. musculus	Emcn	endomucin
Maff	17133	symbol	M. musculus	17133	M. musculus	Maff	v-maf musculoaponeurotic fibrosarcoma oncogene family, protein F (avian)
Wsb1	78889	symbol	M. musculus	78889	M. musculus	Wsb1	WD repeat and SOCS box-containing 1
Zfas1	68949	symbol	M. musculus	68949	M. musculus	Zfas1	zinc finger, NFX1-type containing 1, antisense RNA 1
Mfap2	17150	symbol	M. musculus	17150	M. musculus	Mfap2	microfibrillar-associated protein 2
Larp1b	214048	symbol	M. musculus	214048	M. musculus	Larp1b	La ribonucleoprotein 1B
H2-Q4	15015	symbol	M. musculus	15015	M. musculus	H2-Q4	histocompatibility 2, Q region locus 4
Fgl2	14190	symbol	M. musculus	14190	M. musculus	Fgl2	fibrinogen-like protein 2
Ctsl	13039	symbol	M. musculus	13039	M. musculus	Ctsl	cathepsin L
Rpl18a	76808	symbol	M. musculus	76808	M. musculus	Rpl18a	ribosomal protein L18A
Rplp0	11837	symbol	M. musculus	11837	M. musculus	Rplp0	ribosomal protein lateral stalk subunit P0
Pabpc1	18458	symbol	M. musculus	18458	M. musculus	Pabpc1	poly(A) binding protein, cytoplasmic 1
Amotl2	56332	symbol	M. musculus	56332	M. musculus	Amotl2	angiomotin-like 2
Ptn	19242	symbol	M. musculus	19242	M. musculus	Ptn	pleiotrophin
Rps14	20044	symbol	M. musculus	20044	M. musculus	Rps14	ribosomal protein S14
Rps27	57294	symbol	M. musculus	57294	M. musculus	Rps27	ribosomal protein S27
Eef1a1	13627	symbol	M. musculus	13627	M. musculus	Eef1a1	eukaryotic translation elongation factor 1 alpha 1
Lmo4	16911	symbol	M. musculus	16911	M. musculus	Lmo4	LIM domain only 4
Brd2	14312	symbol	M. musculus	14312	M. musculus	Brd2	bromodomain containing 2
Crim1	50766	symbol	M. musculus	50766	M. musculus	Crim1	cysteine rich transmembrane BMP regulator 1
Midn	59090	symbol	M. musculus	59090	M. musculus	Midn	midnolin
Supt5	20924	symbol	M. musculus	20924	M. musculus	Supt5	suppressor of Ty 5, DSIF elongation factor subunit
Bambi	68010	symbol	M. musculus	68010	M. musculus	Bambi	BMP and activin membrane-bound inhibitor
Rps12	20042	symbol	M. musculus	20042	M. musculus	Rps12	ribosomal protein S12
Rps5	20103	symbol	M. musculus	20103	M. musculus	Rps5	ribosomal protein S5
Il6st	16195	symbol	M. musculus	16195	M. musculus	Il6st	interleukin 6 signal transducer
Ackr3	12778	symbol	M. musculus	12778	M. musculus	Ackr3	atypical chemokine receptor 3
Rplp1	56040	symbol	M. musculus	56040	M. musculus	Rplp1	ribosomal protein lateral stalk subunit P1
Homer1	26556	symbol	M. musculus	26556	M. musculus	Homer1	homer scaffolding protein 1
Fbxo30	71865	symbol	M. musculus	71865	M. musculus	Fbxo30	F-box protein 30
Mafb	16658	symbol	M. musculus	16658	M. musculus	Mafb	MAF bZIP transcription factor B
Klf10	21847	symbol	M. musculus	21847	M. musculus	Klf10	Kruppel-like transcription factor 10
Rpl39	67248	symbol	M. musculus	67248	M. musculus	Rpl39	ribosomal protein L39
Sptan1	20740	symbol	M. musculus	20740	M. musculus	Sptan1	spectrin alpha, non-erythrocytic 1
Rps24	20088	symbol	M. musculus	20088	M. musculus	Rps24	ribosomal protein S24
Rps21	66481	symbol	M. musculus	66481	M. musculus	Rps21	ribosomal protein S21
Ifitm2	80876	symbol	M. musculus	80876	M. musculus	Ifitm2	interferon induced transmembrane protein 2
Rpl23	65019	symbol	M. musculus	65019	M. musculus	Rpl23	ribosomal protein L23
Rpl28	19943	symbol	M. musculus	19943	M. musculus	Rpl28	ribosomal protein L28
Zbtb11	271377	symbol	M. musculus	271377	M. musculus	Zbtb11	zinc finger and BTB domain containing 11
Nfatc1	18018	symbol	M. musculus	18018	M. musculus	Nfatc1	nuclear factor of activated T cells, cytoplasmic, calcineurin dependent 1
Tubb4b	227613	symbol	M. musculus	227613	M. musculus	Tubb4b	tubulin, beta 4B class IVB
Parm1	231440	symbol	M. musculus	231440	M. musculus	Parm1	prostate androgen-regulated mucin-like protein 1
Rtn2	20167	symbol	M. musculus	20167	M. musculus	Rtn2	reticulon 2 (Z-band associated protein)
Itga6	16403	symbol	M. musculus	16403	M. musculus	Itga6	integrin alpha 6
Rpl7	19989	symbol	M. musculus	19989	M. musculus	Rpl7	ribosomal protein L7
Rps9	76846	symbol	M. musculus	76846	M. musculus	Rps9	ribosomal protein S9
Dusp6	67603	symbol	M. musculus	67603	M. musculus	Dusp6	dual specificity phosphatase 6
Gm48089	118567816	symbol	M. musculus	118567816	M. musculus	Gm48089	predicted gene, 48089
Plaur	18793	symbol	M. musculus	18793	M. musculus	Plaur	plasminogen activator, urokinase receptor
Rps4x	20102	symbol	M. musculus	20102	M. musculus	Rps4x	ribosomal protein S4, X-linked
Rps7	20115	symbol	M. musculus	20115	M. musculus	Rps7	ribosomal protein S7
Bcr	110279	symbol	M. musculus	110279	M. musculus	Bcr	BCR activator of RhoGEF and GTPase
Rpl9	20005	symbol	M. musculus	20005	M. musculus	Rpl9	ribosomal protein L9
Tagln2	21346	symbol	M. musculus	21346	M. musculus	Tagln2	transgelin 2
2410006H16Rik	69221	symbol	M. musculus	69221	M. musculus	2410006H16Rik	RIKEN cDNA 2410006H16 gene
S100a11	20195	symbol	M. musculus	20195	M. musculus	S100a11	S100 calcium binding protein A11
Gclc	14629	symbol	M. musculus	14629	M. musculus	Gclc	glutamate-cysteine ligase, catalytic subunit
Pcf11	74737	symbol	M. musculus	74737	M. musculus	Pcf11	PCF11 cleavage and polyadenylation factor subunit
Vcl	22330	symbol	M. musculus	22330	M. musculus	Vcl	vinculin
Jak1	16451	symbol	M. musculus	16451	M. musculus	Jak1	Janus kinase 1
Fau	14109	symbol	M. musculus	14109	M. musculus	Fau	FAU ubiquitin like and ribosomal protein S30 fusion
Pid1	98496	symbol	M. musculus	98496	M. musculus	Pid1	phosphotyrosine interaction domain containing 1
Stmn1	16765	symbol	M. musculus	16765	M. musculus	Stmn1	stathmin 1
Mapkapk2	17164	symbol	M. musculus	17164	M. musculus	Mapkapk2	MAP kinase-activated protein kinase 2
Gas5	14455	symbol	M. musculus	14455	M. musculus	Gas5	growth arrest specific 5
Rps29	20090	symbol	M. musculus	20090	M. musculus	Rps29	ribosomal protein S29
Zfp131	72465	symbol	M. musculus	72465	M. musculus	Zfp131	zinc finger protein 131
Mrps6	121022	symbol	M. musculus	121022	M. musculus	Mrps6	mitochondrial ribosomal protein S6
Tuba1b	22143	symbol	M. musculus	22143	M. musculus	Tuba1b	tubulin, alpha 1B
Rap1b	215449	symbol	M. musculus	215449	M. musculus	Rap1b	RAS related protein 1b
Pde4b	18578	symbol	M. musculus	18578	M. musculus	Pde4b	phosphodiesterase 4B, cAMP specific
Snhg1	83673	symbol	M. musculus	83673	M. musculus	Snhg1	small nucleolar RNA host gene 1
S100a6	20200	symbol	M. musculus	20200	M. musculus	S100a6	S100 calcium binding protein A6 (calcyclin)
Lmna	16905	symbol	M. musculus	16905	M. musculus	Lmna	lamin A
Tmem158	72309	symbol	M. musculus	72309	M. musculus	Tmem158	transmembrane protein 158
Cd93	17064	symbol	M. musculus	17064	M. musculus	Cd93	CD93 antigen
Rps27a	78294	symbol	M. musculus	78294	M. musculus	Rps27a	ribosomal protein S27A
Rps23	66475	symbol	M. musculus	66475	M. musculus	Rps23	ribosomal protein S23
Rpl36a	19982	symbol	M. musculus	19982	M. musculus	Rpl36a	ribosomal protein L36A
Rpl3	27367	symbol	M. musculus	27367	M. musculus	Rpl3	ribosomal protein L3
Iqcn	637079	symbol	M. musculus	637079	M. musculus	Iqcn	IQ motif containing N
Rpl37a	19981	symbol	M. musculus	19981	M. musculus	Rpl37a	ribosomal protein L37a
Gm17749	434410	symbol	M. musculus	434410	M. musculus	Gm17749	predicted gene, 17749
Tgfbi	21810	symbol	M. musculus	21810	M. musculus	Tgfbi	transforming growth factor, beta induced
Csrnp1	215418	symbol	M. musculus	215418	M. musculus	Csrnp1	cysteine-serine-rich nuclear protein 1
Acox1	11430	symbol	M. musculus	11430	M. musculus	Acox1	acyl-Coenzyme A oxidase 1, palmitoyl
Slc7a1	11987	symbol	M. musculus	11987	M. musculus	Slc7a1	solute carrier family 7 (cationic amino acid transporter, y+ system), member 1
Rps6	20104	symbol	M. musculus	20104	M. musculus	Rps6	ribosomal protein S6
Rps16	20055	symbol	M. musculus	20055	M. musculus	Rps16	ribosomal protein S16
Rpl35a	57808	symbol	M. musculus	57808	M. musculus	Rpl35a	ribosomal protein L35A
Rpl22	19934	symbol	M. musculus	19934	M. musculus	Rpl22	ribosomal protein L22
Comp	12845	symbol	M. musculus	12845	M. musculus	Comp	cartilage oligomeric matrix protein
Cp	12870	symbol	M. musculus	12870	M. musculus	Cp	ceruloplasmin
Rpl10	110954	symbol	M. musculus	110954	M. musculus	Rpl10	ribosomal protein L10
Chd4	107932	symbol	M. musculus	107932	M. musculus	Chd4	chromodomain helicase DNA binding protein 4
Sertad2	58172	symbol	M. musculus	58172	M. musculus	Sertad2	SERTA domain containing 2
Rpl34	68436	symbol	M. musculus	68436	M. musculus	Rpl34	ribosomal protein L34
Tpm3	59069	symbol	M. musculus	59069	M. musculus	Tpm3	tropomyosin 3, gamma
Sox7	20680	symbol	M. musculus	20680	M. musculus	Sox7	SRY (sex determining region Y)-box 7
Otud1	71198	symbol	M. musculus	71198	M. musculus	Otud1	OTU domain containing 1
Tspo	12257	symbol	M. musculus	12257	M. musculus	Tspo	translocator protein
Rpl26	19941	symbol	M. musculus	19941	M. musculus	Rpl26	ribosomal protein L26
Rpl32	19951	symbol	M. musculus	19951	M. musculus	Rpl32	ribosomal protein L32
Phlda1	21664	symbol	M. musculus	21664	M. musculus	Phlda1	pleckstrin homology like domain, family A, member 1
Hsp90aa1	15519	symbol	M. musculus	15519	M. musculus	Hsp90aa1	heat shock protein 90, alpha (cytosolic), class A member 1
Ddx47	67755	symbol	M. musculus	67755	M. musculus	Ddx47	DEAD box helicase 47
Milr1	380732	symbol	M. musculus	380732	M. musculus	Milr1	mast cell immunoglobulin like receptor 1
Rps10	67097	symbol	M. musculus	67097	M. musculus	Rps10	ribosomal protein S10
Rps15a	267019	symbol	M. musculus	267019	M. musculus	Rps15a	ribosomal protein S15A
Hs6st3	50787	symbol	M. musculus	50787	M. musculus	Hs6st3	heparan sulfate 6-O-sulfotransferase 3
Cavin1	19285	symbol	M. musculus	19285	M. musculus	Cavin1	caveolae associated 1
Enc1	13803	symbol	M. musculus	13803	M. musculus	Enc1	ectodermal-neural cortex 1
Rpl17	319195	symbol	M. musculus	319195	M. musculus	Rpl17	ribosomal protein L17
Bhlhe40	20893	symbol	M. musculus	20893	M. musculus	Bhlhe40	basic helix-loop-helix family, member e40
Rpl27a	26451	symbol	M. musculus	26451	M. musculus	Rpl27a	ribosomal protein L27A
Calm1	12313	symbol	M. musculus	12313	M. musculus	Calm1	calmodulin 1
Pycard	66824	symbol	M. musculus	66824	M. musculus	Pycard	PYD and CARD domain containing
Rps19	20085	symbol	M. musculus	20085	M. musculus	Rps19	ribosomal protein S19
Gls	14660	symbol	M. musculus	14660	M. musculus	Gls	glutaminase
Rpl30	19946	symbol	M. musculus	19946	M. musculus	Rpl30	ribosomal protein L30
Gsg1	14840	symbol	M. musculus	14840	M. musculus	Gsg1	germ cell associated 1
Opa3	403187	symbol	M. musculus	403187	M. musculus	Opa3	optic atrophy 3
Lag3	16768	symbol	M. musculus	16768	M. musculus	Lag3	lymphocyte-activation gene 3
Hbegf	15200	symbol	M. musculus	15200	M. musculus	Hbegf	heparin-binding EGF-like growth factor
Fosl2	14284	symbol	M. musculus	14284	M. musculus	Fosl2	fos-like antigen 2
Rps8	20116	symbol	M. musculus	20116	M. musculus	Rps8	ribosomal protein S8
Rpl12	269261	symbol	M. musculus	269261	M. musculus	Rpl12	ribosomal protein L12
Rps28	54127	symbol	M. musculus	54127	M. musculus	Rps28	ribosomal protein S28
Lbp	16803	symbol	M. musculus	16803	M. musculus	Lbp	lipopolysaccharide binding protein
Rpl18	19899	symbol	M. musculus	19899	M. musculus	Rpl18	ribosomal protein L18
Fbxl18	231863	symbol	M. musculus	231863	M. musculus	Fbxl18	F-box and leucine-rich repeat protein 18
Cyyr1	224405	symbol	M. musculus	224405	M. musculus	Cyyr1	cysteine and tyrosine-rich protein 1
Chp2	70261	symbol	M. musculus	70261	M. musculus	Chp2	calcineurin-like EF hand protein 2
Ripk1	19766	symbol	M. musculus	19766	M. musculus	Ripk1	receptor (TNFRSF)-interacting serine-threonine kinase 1
Rpl4	67891	symbol	M. musculus	67891	M. musculus	Rpl4	ribosomal protein L4
Rps3a1	20091	symbol	M. musculus	20091	M. musculus	Rps3a1	ribosomal protein S3A1
Rpl15	66480	symbol	M. musculus	66480	M. musculus	Rpl15	ribosomal protein L15
Sulf1	240725	symbol	M. musculus	240725	M. musculus	Sulf1	sulfatase 1
Tubb2a	22151	symbol	M. musculus	22151	M. musculus	Tubb2a	tubulin, beta 2A class IIA
Sqstm1	18412	symbol	M. musculus	18412	M. musculus	Sqstm1	sequestosome 1
Rpl38	67671	symbol	M. musculus	67671	M. musculus	Rpl38	ribosomal protein L38
Yap1	22601	symbol	M. musculus	22601	M. musculus	Yap1	yes-associated protein 1
Huwe1	59026	symbol	M. musculus	59026	M. musculus	Huwe1	HECT, UBA and WWE domain containing 1
Dstn	56431	symbol	M. musculus	56431	M. musculus	Dstn	destrin
Tgm2	21817	symbol	M. musculus	21817	M. musculus	Tgm2	transglutaminase 2, C polypeptide
Dand5	23863	symbol	M. musculus	23863	M. musculus	Dand5	DAN domain family member 5, BMP antagonist
Rps25	75617	symbol	M. musculus	75617	M. musculus	Rps25	ribosomal protein S25
Taf13	99730	symbol	M. musculus	99730	M. musculus	Taf13	TATA-box binding protein associated factor 13
Rpl23a	268449	symbol	M. musculus	268449	M. musculus	Rpl23a	ribosomal protein L23A
Rpl13	270106	symbol	M. musculus	270106	M. musculus	Rpl13	ribosomal protein L13
Gm34921	102638331	symbol	M. musculus	102638331	M. musculus	Gm34921	predicted gene, 34921
Gm1673	381633	gene_synonym	M. musculus	381633	M. musculus	Nicol1	NELL2 interacting cell ontogeny regulator 1
Ddah1	69219	symbol	M. musculus	69219	M. musculus	Ddah1	dimethylarginine dimethylaminohydrolase 1
Gch1	14528	symbol	M. musculus	14528	M. musculus	Gch1	GTP cyclohydrolase 1
Rps11	27207	symbol	M. musculus	27207	M. musculus	Rps11	ribosomal protein S11
Lsr	54135	symbol	M. musculus	54135	M. musculus	Lsr	lipolysis stimulated lipoprotein receptor
Fmo1	14261	symbol	M. musculus	14261	M. musculus	Fmo1	flavin containing monooxygenase 1
Rps15	20054	symbol	M. musculus	20054	M. musculus	Rps15	ribosomal protein S15
Rack1	14694	symbol	M. musculus	14694	M. musculus	Rack1	receptor for activated C kinase 1
Aldh2	11669	symbol	M. musculus	11669	M. musculus	Aldh2	aldehyde dehydrogenase 2, mitochondrial
Efnb2	13642	symbol	M. musculus	13642	M. musculus	Efnb2	ephrin B2
Jpt1	15374	symbol	M. musculus	15374	M. musculus	Jpt1	Jupiter microtubule associated homolog 1
Ddx5	13207	symbol	M. musculus	13207	M. musculus	Ddx5	DEAD box helicase 5
Gm47507						None	None
Eif4a1	13681	symbol	M. musculus	13681	M. musculus	Eif4a1	eukaryotic translation initiation factor 4A1
Col18a1	12822	symbol	M. musculus	12822	M. musculus	Col18a1	collagen, type XVIII, alpha 1
Rplp2	67186	symbol	M. musculus	67186	M. musculus	Rplp2	ribosomal protein lateral stalk subunit P2
Glul	14645	symbol	M. musculus	14645	M. musculus	Glul	glutamate-ammonia ligase
Cox6c	12864	symbol	M. musculus	12864	M. musculus	Cox6c	cytochrome c oxidase subunit 6C
Rpl5	100503670	symbol	M. musculus	100503670	M. musculus	Rpl5	ribosomal protein L5
Ncl	17975	symbol	M. musculus	17975	M. musculus	Ncl	nucleolin
1200007C13Rik	74119	symbol	M. musculus	74119	M. musculus	1200007C13Rik	RIKEN cDNA 1200007C13 gene
Stpg4	75467	symbol	M. musculus	75467	M. musculus	Stpg4	sperm tail PG rich repeat containing 4
Rps18	20084	symbol	M. musculus	20084	M. musculus	Rps18	ribosomal protein S18
Rpl7a	27176	symbol	M. musculus	27176	M. musculus	Rpl7a	ribosomal protein L7A
Ftl1	14325	symbol	M. musculus	14325	M. musculus	Ftl1	ferritin light polypeptide 1
Myl6	17904	symbol	M. musculus	17904	M. musculus	Myl6	myosin, light polypeptide 6, alkali, smooth muscle and non-muscle
Dynll1	56455	symbol	M. musculus	56455	M. musculus	Dynll1	dynein light chain LC8-type 1
Anxa2	12306	symbol	M. musculus	12306	M. musculus	Anxa2	annexin A2
Mical2	320878	symbol	M. musculus	320878	M. musculus	Mical2	microtubule associated monooxygenase, calponin and LIM domain containing 2
Nos3	18127	symbol	M. musculus	18127	M. musculus	Nos3	nitric oxide synthase 3, endothelial cell
Rpl10a	19896	symbol	M. musculus	19896	M. musculus	Rpl10a	ribosomal protein L10A
Ern1	78943	symbol	M. musculus	78943	M. musculus	Ern1	endoplasmic reticulum to nucleus signalling 1
Topors	106021	symbol	M. musculus	106021	M. musculus	Topors	topoisomerase I binding, arginine/serine-rich
Gja1	14609	symbol	M. musculus	14609	M. musculus	Gja1	gap junction protein, alpha 1
Rpl27	19942	symbol	M. musculus	19942	M. musculus	Rpl27	ribosomal protein L27
Glis3	226075	symbol	M. musculus	226075	M. musculus	Glis3	GLIS family zinc finger 3
Rpl35	66489	symbol	M. musculus	66489	M. musculus	Rpl35	ribosomal protein L35
Btbd2	208198	symbol	M. musculus	208198	M. musculus	Btbd2	BTB domain containing 2
Rpl24	68193	symbol	M. musculus	68193	M. musculus	Rpl24	ribosomal protein L24
Rps13	68052	symbol	M. musculus	68052	M. musculus	Rps13	ribosomal protein S13
Rpl29	19944	symbol	M. musculus	19944	M. musculus	Rpl29	ribosomal protein L29
Eef1b2	55949	symbol	M. musculus	55949	M. musculus	Eef1b2	eukaryotic translation elongation factor 1 beta 2
Hmox1	15368	symbol	M. musculus	15368	M. musculus	Hmox1	heme oxygenase 1
Gm10076	100126819	symbol	M. musculus	100126819	M. musculus	Gm10076	ribosomal protein L41 pseudogene
Rpl6	19988	symbol	M. musculus	19988	M. musculus	Rpl6	ribosomal protein L6
Gapdh	14433	symbol	M. musculus	14433	M. musculus	Gapdh	glyceraldehyde-3-phosphate dehydrogenase
Rpl14	67115	symbol	M. musculus	67115	M. musculus	Rpl14	ribosomal protein L14
Rpl36	54217	symbol	M. musculus	54217	M. musculus	Rpl36	ribosomal protein L36
Rpl19	19921	symbol	M. musculus	19921	M. musculus	Rpl19	ribosomal protein L19
Rps2	16898	symbol	M. musculus	16898	M. musculus	Rps2	ribosomal protein S2
Mrnip	68067	symbol	M. musculus	68067	M. musculus	Mrnip	MRN complex interacting protein
Ctla2a	13024	symbol	M. musculus	13024	M. musculus	Ctla2a	cytotoxic T lymphocyte-associated protein 2 alpha
Slc3a2	17254	symbol	M. musculus	17254	M. musculus	Slc3a2	solute carrier family 3 (activators of dibasic and neutral amino acid transport), member 2
Gm34455	102637715	symbol	M. musculus	102637715	M. musculus	Gm34455	predicted gene, 34455
Nfatc2	18019	symbol	M. musculus	18019	M. musculus	Nfatc2	nuclear factor of activated T cells, cytoplasmic, calcineurin dependent 2
G0s2	14373	symbol	M. musculus	14373	M. musculus	G0s2	G0/G1 switch gene 2
Nsg1	18196	symbol	M. musculus	18196	M. musculus	Nsg1	neuron specific gene family member 1
Ldha	16828	symbol	M. musculus	16828	M. musculus	Ldha	lactate dehydrogenase A
Pdlim3	53318	symbol	M. musculus	53318	M. musculus	Pdlim3	PDZ and LIM domain 3
Mapk6	50772	symbol	M. musculus	50772	M. musculus	Mapk6	mitogen-activated protein kinase 6
Rel	19696	symbol	M. musculus	19696	M. musculus	Rel	reticuloendotheliosis oncogene
Ccdc138	76138	symbol	M. musculus	76138	M. musculus	Ccdc138	coiled-coil domain containing 138
Tec	21682	symbol	M. musculus	21682	M. musculus	Tec	tec protein tyrosine kinase
Ugcg	22234	symbol	M. musculus	22234	M. musculus	Ugcg	UDP-glucose ceramide glucosyltransferase
Calm2	12314	symbol	M. musculus	12314	M. musculus	Calm2	calmodulin 2
Nabp1	109019	symbol	M. musculus	109019	M. musculus	Nabp1	nucleic acid binding protein 1
Mylip	218203	symbol	M. musculus	218203	M. musculus	Mylip	myosin regulatory light chain interacting protein
Rpl11	67025	symbol	M. musculus	67025	M. musculus	Rpl11	ribosomal protein L11
Tra2b	20462	symbol	M. musculus	20462	M. musculus	Tra2b	transformer 2 beta
Oaz1	18245	symbol	M. musculus	18245	M. musculus	Oaz1	ornithine decarboxylase antizyme 1
Rpl37	67281	symbol	M. musculus	67281	M. musculus	Rpl37	ribosomal protein L37
Slc25a4	11739	symbol	M. musculus	11739	M. musculus	Slc25a4	solute carrier family 25 (mitochondrial carrier, adenine nucleotide translocator), member 4
Sik1	17691	symbol	M. musculus	17691	M. musculus	Sik1	salt inducible kinase 1
Shb	230126	symbol	M. musculus	230126	M. musculus	Shb	src homology 2 domain-containing transforming protein B
Uqcrh	66576	symbol	M. musculus	66576	M. musculus	Uqcrh	ubiquinol-cytochrome c reductase hinge protein
Pkhd1l1	192190	symbol	M. musculus	192190	M. musculus	Pkhd1l1	polycystic kidney and hepatic disease 1-like 1
Nedd4l	83814	symbol	M. musculus	83814	M. musculus	Nedd4l	neural precursor cell expressed, developmentally down-regulated gene 4-like
Lmcd1	30937	symbol	M. musculus	30937	M. musculus	Lmcd1	LIM and cysteine-rich domains 1
Nufip2	68564	symbol	M. musculus	68564	M. musculus	Nufip2	nuclear FMR1 interacting protein 2
Cx3cr1	13051	symbol	M. musculus	13051	M. musculus	Cx3cr1	C-X3-C motif chemokine receptor 1
Abca4	11304	symbol	M. musculus	11304	M. musculus	Abca4	ATP-binding cassette, sub-family A member 4
Simc1	319719	symbol	M. musculus	319719	M. musculus	Simc1	SUMO-interacting motifs containing 1
Crip1	12925	symbol	M. musculus	12925	M. musculus	Crip1	cysteine-rich protein 1
Eif3h	68135	symbol	M. musculus	68135	M. musculus	Eif3h	eukaryotic translation initiation factor 3, subunit H
Mast1	56527	symbol	M. musculus	56527	M. musculus	Mast1	microtubule associated serine/threonine kinase 1
Ccdc3	74186	symbol	M. musculus	74186	M. musculus	Ccdc3	coiled-coil domain containing 3
Eef2	13629	symbol	M. musculus	13629	M. musculus	Eef2	eukaryotic translation elongation factor 2
Cd9	12527	symbol	M. musculus	12527	M. musculus	Cd9	CD9 antigen
Snhg12	100039864	symbol	M. musculus	100039864	M. musculus	Snhg12	small nucleolar RNA host gene 12
Tut7	214290	symbol	M. musculus	214290	M. musculus	Tut7	terminal uridylyl transferase 7
Cdkn2aip	70925	symbol	M. musculus	70925	M. musculus	Cdkn2aip	CDKN2A interacting protein
Sdcbp	53378	symbol	M. musculus	53378	M. musculus	Sdcbp	syndecan binding protein
Hsph1	15505	symbol	M. musculus	15505	M. musculus	Hsph1	heat shock 105kDa/110kDa protein 1
Gm15345	105246452	symbol	M. musculus	105246452	M. musculus	Gm15345	predicted gene 15345
Thbd	21824	symbol	M. musculus	21824	M. musculus	Thbd	thrombomodulin
Cd4	12504	symbol	M. musculus	12504	M. musculus	Cd4	CD4 antigen
4921524J17Rik	66714	symbol	M. musculus	66714	M. musculus	4921524J17Rik	RIKEN cDNA 4921524J17 gene
Gxylt2	232313	symbol	M. musculus	232313	M. musculus	Gxylt2	glucoside xylosyltransferase 2
Rsrp1	27981	symbol	M. musculus	27981	M. musculus	Rsrp1	arginine/serine rich protein 1
Bcl2l11	12125	symbol	M. musculus	12125	M. musculus	Bcl2l11	BCL2 like 11
Nr4a2	18227	symbol	M. musculus	18227	M. musculus	Nr4a2	nuclear receptor subfamily 4, group A, member 2
Chchd2	14004	symbol	M. musculus	14004	M. musculus	Chchd2	coiled-coil-helix-coiled-coil-helix domain containing 2
Bin3	57784	symbol	M. musculus	57784	M. musculus	Bin3	bridging integrator 3
Eif3f	66085	symbol	M. musculus	66085	M. musculus	Eif3f	eukaryotic translation initiation factor 3, subunit F
Eif4a2	13682	symbol	M. musculus	13682	M. musculus	Eif4a2	eukaryotic translation initiation factor 4A2
Ankrd28	105522	symbol	M. musculus	105522	M. musculus	Ankrd28	ankyrin repeat domain 28
Rpl21	19933	symbol	M. musculus	19933	M. musculus	Rpl21	ribosomal protein L21
Samd4	74480	symbol	M. musculus	74480	M. musculus	Samd4	sterile alpha motif domain containing 4
Ndrg1	17988	symbol	M. musculus	17988	M. musculus	Ndrg1	N-myc downstream regulated gene 1
Slfn5	327978	symbol	M. musculus	327978	M. musculus	Slfn5	schlafen 5
Tmsb4x	19241	symbol	M. musculus	19241	M. musculus	Tmsb4x	thymosin, beta 4, X chromosome
Wdr95	381693	symbol	M. musculus	381693	M. musculus	Wdr95	WD40 repeat domain 95
Rpl13a	22121	symbol	M. musculus	22121	M. musculus	Rpl13a	ribosomal protein L13A
Rpl8	26961	symbol	M. musculus	26961	M. musculus	Rpl8	ribosomal protein L8
Tgfa	21802	symbol	M. musculus	21802	M. musculus	Tgfa	transforming growth factor alpha
Fn1	14268	symbol	M. musculus	14268	M. musculus	Fn1	fibronectin 1
Nup98	269966	symbol	M. musculus	269966	M. musculus	Nup98	nucleoporin 98
Trim69	70928	symbol	M. musculus	70928	M. musculus	Trim69	tripartite motif-containing 69
Rnf19a	30945	symbol	M. musculus	30945	M. musculus	Rnf19a	ring finger protein 19A
Actg1	11465	symbol	M. musculus	11465	M. musculus	Actg1	actin, gamma, cytoplasmic 1
Cox7a2l	20463	symbol	M. musculus	20463	M. musculus	Cox7a2l	cytochrome c oxidase subunit 7A2 like
Txn1	22166	symbol	M. musculus	22166	M. musculus	Txn1	thioredoxin 1
Rpl22l1	68028	symbol	M. musculus	68028	M. musculus	Rpl22l1	ribosomal protein L22 like 1
Uba52	22186	symbol	M. musculus	22186	M. musculus	Uba52	ubiquitin A-52 residue ribosomal protein fusion product 1
Etf1	225363	symbol	M. musculus	225363	M. musculus	Etf1	eukaryotic translation termination factor 1
Ostf1	20409	symbol	M. musculus	20409	M. musculus	Ostf1	osteoclast stimulating factor 1
Utp18	217109	symbol	M. musculus	217109	M. musculus	Utp18	UTP18 small subunit processome component
Foxc1	17300	symbol	M. musculus	17300	M. musculus	Foxc1	forkhead box C1
Mcmdc2	240697	symbol	M. musculus	240697	M. musculus	Mcmdc2	minichromosome maintenance domain containing 2
Zswim4	212168	symbol	M. musculus	212168	M. musculus	Zswim4	zinc finger SWIM-type containing 4
Nt5dc3	103466	symbol	M. musculus	103466	M. musculus	Nt5dc3	5'-nucleotidase domain containing 3
Rgl1	19731	symbol	M. musculus	19731	M. musculus	Rgl1	ral guanine nucleotide dissociation stimulator,-like 1
Cfap43	100048534	symbol	M. musculus	100048534	M. musculus	Cfap43	cilia and flagella associated protein 43
Myc	17869	symbol	M. musculus	17869	M. musculus	Myc	myelocytomatosis oncogene
Map3k8	26410	symbol	M. musculus	26410	M. musculus	Map3k8	mitogen-activated protein kinase kinase kinase 8
Npm1	18148	symbol	M. musculus	18148	M. musculus	Npm1	nucleophosmin 1
Cavin2	20324	symbol	M. musculus	20324	M. musculus	Cavin2	caveolae associated 2
Slc5a3	53881	symbol	M. musculus	53881	M. musculus	Slc5a3	solute carrier family 5 (inositol transporters), member 3
Nup107	103468	symbol	M. musculus	103468	M. musculus	Nup107	nucleoporin 107
Nolc1	70769	symbol	M. musculus	70769	M. musculus	Nolc1	nucleolar and coiled-body phosphoprotein 1
Rabgef1	56715	symbol	M. musculus	56715	M. musculus	Rabgef1	RAB guanine nucleotide exchange factor (GEF) 1
Amd1	11702	symbol	M. musculus	11702	M. musculus	Amd1	S-adenosylmethionine decarboxylase 1
Pde12	211948	symbol	M. musculus	211948	M. musculus	Pde12	phosphodiesterase 12
Met	17295	symbol	M. musculus	17295	M. musculus	Met	met proto-oncogene
Pcna	18538	symbol	M. musculus	18538	M. musculus	Pcna	proliferating cell nuclear antigen
Elmod3	232089	symbol	M. musculus	232089	M. musculus	Elmod3	ELMO/CED-12 domain containing 3
9530026P05Rik	330385	symbol	M. musculus	330385	M. musculus	9530026P05Rik	RIKEN cDNA 9530026P05 gene
Cacna2d1	12293	symbol	M. musculus	12293	M. musculus	Cacna2d1	calcium channel, voltage-dependent, alpha2/delta subunit 1
Plekho1	67220	symbol	M. musculus	67220	M. musculus	Plekho1	pleckstrin homology domain containing, family O member 1
Rpl31	114641	symbol	M. musculus	114641	M. musculus	Rpl31	ribosomal protein L31
Pgrmc1	53328	symbol	M. musculus	53328	M. musculus	Pgrmc1	progesterone receptor membrane component 1
Rbbp8	225182	symbol	M. musculus	225182	M. musculus	Rbbp8	retinoblastoma binding protein 8, endonuclease
Grasp	56149	gene_synonym	M. musculus	56149	M. musculus	Tamalin	trafficking regulator and scaffold protein tamalin
Gsk3a	606496	symbol	M. musculus	606496	M. musculus	Gsk3a	glycogen synthase kinase 3 alpha
Gm26887	118567600	symbol	M. musculus	118567600	M. musculus	Gm26887	predicted gene, 26887
Lpl	16956	symbol	M. musculus	16956	M. musculus	Lpl	lipoprotein lipase
Cpne8	66871	symbol	M. musculus	66871	M. musculus	Cpne8	copine VIII
a	50518	symbol	M. musculus	50518	M. musculus	a	nonagouti
H2-T23	15040	symbol	M. musculus	15040	M. musculus	H2-T23	histocompatibility 2, T region locus 23
Katna1	23924	symbol	M. musculus	23924	M. musculus	Katna1	katanin p60 (ATPase-containing) subunit A1
2310001H17Rik	76432	symbol	M. musculus	76432	M. musculus	2310001H17Rik	RIKEN cDNA 2310001H17 gene
Nfe2l3	18025	symbol	M. musculus	18025	M. musculus	Nfe2l3	nuclear factor, erythroid derived 2, like 3
Myl12a	67268	symbol	M. musculus	67268	M. musculus	Myl12a	myosin, light chain 12A, regulatory, non-sarcomeric
Nme2	18103	symbol	M. musculus	18103	M. musculus	Nme2	NME/NM23 nucleoside diphosphate kinase 2
Gsn	227753	symbol	M. musculus	227753	M. musculus	Gsn	gelsolin
Gata6	14465	symbol	M. musculus	14465	M. musculus	Gata6	GATA binding protein 6
Zbtb10	229055	symbol	M. musculus	229055	M. musculus	Zbtb10	zinc finger and BTB domain containing 10
Pmp22	18858	symbol	M. musculus	18858	M. musculus	Pmp22	peripheral myelin protein 22
Zfp503	218820	symbol	M. musculus	218820	M. musculus	Zfp503	zinc finger protein 503
Tnfaip3	21929	symbol	M. musculus	21929	M. musculus	Tnfaip3	tumor necrosis factor, alpha-induced protein 3
Prelp	116847	symbol	M. musculus	116847	M. musculus	Prelp	proline arginine-rich end leucine-rich repeat
Gstm1	14862	symbol	M. musculus	14862	M. musculus	Gstm1	glutathione S-transferase, mu 1
Hspa2	15512	symbol	M. musculus	15512	M. musculus	Hspa2	heat shock protein 2
Hspg2	15530	symbol	M. musculus	15530	M. musculus	Hspg2	perlecan (heparan sulfate proteoglycan 2)
Pabpc4	230721	symbol	M. musculus	230721	M. musculus	Pabpc4	poly(A) binding protein, cytoplasmic 4
Fbxo33	70611	symbol	M. musculus	70611	M. musculus	Fbxo33	F-box protein 33
Dnttip2	99480	symbol	M. musculus	99480	M. musculus	Dnttip2	deoxynucleotidyltransferase, terminal, interacting protein 2
Elf2	69257	symbol	M. musculus	69257	M. musculus	Elf2	E74-like factor 2
Arl5b	75869	symbol	M. musculus	75869	M. musculus	Arl5b	ADP-ribosylation factor-like 5B
Ccnt1	12455	symbol	M. musculus	12455	M. musculus	Ccnt1	cyclin T1
Rps17	20068	symbol	M. musculus	20068	M. musculus	Rps17	ribosomal protein S17
Plod2	26432	symbol	M. musculus	26432	M. musculus	Plod2	procollagen lysine, 2-oxoglutarate 5-dioxygenase 2
Birc3	11796	symbol	M. musculus	11796	M. musculus	Birc3	baculoviral IAP repeat-containing 3
Aldoa	11674	symbol	M. musculus	11674	M. musculus	Aldoa	aldolase A, fructose-bisphosphate
Tspan7	21912	symbol	M. musculus	21912	M. musculus	Tspan7	tetraspanin 7
Fxyd6	59095	symbol	M. musculus	59095	M. musculus	Fxyd6	FXYD domain-containing ion transport regulator 6
Pgm2	66681	symbol	M. musculus	66681	M. musculus	Pgm2	phosphoglucomutase 2
Kif26b	269152	symbol	M. musculus	269152	M. musculus	Kif26b	kinesin family member 26B
Gpi1	14751	symbol	M. musculus	14751	M. musculus	Gpi1	glucose-6-phosphate isomerase 1
Sh2d4b	328381	symbol	M. musculus	328381	M. musculus	Sh2d4b	SH2 domain containing 4B
Srsf5	20384	symbol	M. musculus	20384	M. musculus	Srsf5	serine and arginine-rich splicing factor 5
Ecscr	68545	symbol	M. musculus	68545	M. musculus	Ecscr	endothelial cell surface expressed chemotaxis and apoptosis regulator
Plat	18791	symbol	M. musculus	18791	M. musculus	Plat	plasminogen activator, tissue
C2cd4b	75697	symbol	M. musculus	75697	M. musculus	C2cd4b	C2 calcium-dependent domain containing 4B
Sub1	20024	symbol	M. musculus	20024	M. musculus	Sub1	SUB1 homolog, transcriptional regulator
Bzw2	66912	symbol	M. musculus	66912	M. musculus	Bzw2	basic leucine zipper and W2 domains 2
Osmr	18414	symbol	M. musculus	18414	M. musculus	Osmr	oncostatin M receptor
Gm14964	100008567	symbol	M. musculus	100008567	M. musculus	Gm14964	predicted gene 14964
Tdp2	56196	symbol	M. musculus	56196	M. musculus	Tdp2	tyrosyl-DNA phosphodiesterase 2
Epha4	13838	symbol	M. musculus	13838	M. musculus	Epha4	Eph receptor A4
Uck2	80914	symbol	M. musculus	80914	M. musculus	Uck2	uridine-cytidine kinase 2
Rpsa	16785	symbol	M. musculus	16785	M. musculus	Rpsa	ribosomal protein SA
Abtb2	99382	symbol	M. musculus	99382	M. musculus	Abtb2	ankyrin repeat and BTB domain containing 2
Dll1	13388	symbol	M. musculus	13388	M. musculus	Dll1	delta like canonical Notch ligand 1
Top1	21969	symbol	M. musculus	21969	M. musculus	Top1	topoisomerase (DNA) I
Cracr2b	213573	symbol	M. musculus	213573	M. musculus	Cracr2b	calcium release activated channel regulator 2B
Rtbdn	234542	symbol	M. musculus	234542	M. musculus	Rtbdn	retbindin
Srsf7	225027	symbol	M. musculus	225027	M. musculus	Srsf7	serine and arginine-rich splicing factor 7
Efna2	13637	symbol	M. musculus	13637	M. musculus	Efna2	ephrin A2
Tanc2	77097	symbol	M. musculus	77097	M. musculus	Tanc2	tetratricopeptide repeat, ankyrin repeat and coiled-coil containing 2
Fblim1	74202	symbol	M. musculus	74202	M. musculus	Fblim1	filamin binding LIM protein 1
Gm2000	100038991	gene_synonym	M. musculus	100038991	M. musculus	Rpl35rt	ribosomal protein L35, retrotransposed
Unc45b	217012	symbol	M. musculus	217012	M. musculus	Unc45b	unc-45 myosin chaperone B
Tle4	21888	symbol	M. musculus	21888	M. musculus	Tle4	transducin-like enhancer of split 4
Hsp90ab1	15516	symbol	M. musculus	15516	M. musculus	Hsp90ab1	heat shock protein 90 alpha (cytosolic), class B member 1
Pdgfb	18591	symbol	M. musculus	18591	M. musculus	Pdgfb	platelet derived growth factor, B polypeptide
Eva1a	232146	symbol	M. musculus	232146	M. musculus	Eva1a	eva-1 homolog A, regulator of programmed cell death
Hpn	15451	symbol	M. musculus	15451	M. musculus	Hpn	hepsin
Gngt2	14710	symbol	M. musculus	14710	M. musculus	Gngt2	guanine nucleotide binding protein (G protein), gamma transducing activity polypeptide 2
Cav1	12389	symbol	M. musculus	12389	M. musculus	Cav1	caveolin 1, caveolae protein
Gm20536						None	None

## Sheet: Collecting_Enrichment
GroupID	Category	Term	Description	LogP	Log(q-value)	Genes	Symbols	InTerm_InList
1_Summary	WikiPathways	WP163	Cytoplasmic ribosomal proteins	-100	-96.6412	11837,14109,16785,16898,19896,19899,19921,19933,19934,19941,19942,19943,19944,19946,19951,19981,19982,19988,19989,20005,20042,20044,20054,20055,20068,20084,20085,20088,20090,20091,20102,20103,20104,20115,20116,22121,26451,26961,27050,27176,27207,27367,54127,54217,56040,57294,57808,66475,66480,66481,66489,67025,67097,67248,67281,67427,67671,67891,67945,68052,68193,68436,75617,76808,78294,110954,11…	Rplp0,Fau,Rpsa,Rps2,Rpl10a,Rpl18,Rpl19,Rpl21,Rpl22,Rpl26,Rpl27,Rpl28,Rpl29,Rpl30,Rpl32,Rpl37a,Rpl36a,Rpl6,Rpl7,Rpl9,Rps12,Rps14,Rps15,Rps16,Rps17,Rps18,Rps19,Rps24,Rps29,Rps3a1,Rps4x,Rps5,Rps6,Rps7,Rps8,Rpl13a,Rpl27a,Rpl8,Rps3,Rpl7a,Rps11,Rpl3,Rps28,Rpl36,Rplp1,Rps27,Rpl35a,Rps23,Rpl15,Rps21,Rpl35,Rpl11,Rps10,Rpl39,Rpl37,Rps20,Rpl38,Rpl4,Rpl41,Rps13,Rpl24,Rpl34,Rps25,Rpl18a,Rps27a,Rpl10,Rpl31,Rps…	143/-
1_Member	WikiPathways	WP163	Cytoplasmic ribosomal proteins	-100	-96.6412	11837,14109,16785,16898,19896,19899,19921,19933,19934,19941,19942,19943,19944,19946,19951,19981,19982,19988,19989,20005,20042,20044,20054,20055,20068,20084,20085,20088,20090,20091,20102,20103,20104,20115,20116,22121,26451,26961,27050,27176,27207,27367,54127,54217,56040,57294,57808,66475,66480,66481,66489,67025,67097,67248,67281,67427,67671,67891,67945,68052,68193,68436,75617,76808,78294,110954,11…	Rplp0,Fau,Rpsa,Rps2,Rpl10a,Rpl18,Rpl19,Rpl21,Rpl22,Rpl26,Rpl27,Rpl28,Rpl29,Rpl30,Rpl32,Rpl37a,Rpl36a,Rpl6,Rpl7,Rpl9,Rps12,Rps14,Rps15,Rps16,Rps17,Rps18,Rps19,Rps24,Rps29,Rps3a1,Rps4x,Rps5,Rps6,Rps7,Rps8,Rpl13a,Rpl27a,Rpl8,Rps3,Rpl7a,Rps11,Rpl3,Rps28,Rpl36,Rplp1,Rps27,Rpl35a,Rps23,Rpl15,Rps21,Rpl35,Rpl11,Rps10,Rpl39,Rpl37,Rps20,Rpl38,Rpl4,Rpl41,Rps13,Rpl24,Rpl34,Rps25,Rpl18a,Rps27a,Rpl10,Rpl31,Rps…	72/81
1_Member	Reactome Gene Sets	R-MMU-975956	Nonsense Mediated Decay (NMD) independent of the Exon Junction Complex (EJC)	-100	-96.6412	11837,16785,16898,18458,19899,19921,19933,19934,19941,19942,19943,19944,19946,19951,19981,19982,19988,19989,20005,20042,20044,20054,20055,20068,20084,20085,20088,20090,20091,20102,20103,20104,20115,20116,22121,22186,22187,26451,26961,27050,27207,27367,54127,54217,56040,57294,57808,65019,66475,66480,66481,66489,67025,67097,67115,67186,67248,67281,67427,67671,67891,68028,68052,68193,68436,75617,768…	Rplp0,Rpsa,Rps2,Pabpc1,Rpl18,Rpl19,Rpl21,Rpl22,Rpl26,Rpl27,Rpl28,Rpl29,Rpl30,Rpl32,Rpl37a,Rpl36a,Rpl6,Rpl7,Rpl9,Rps12,Rps14,Rps15,Rps16,Rps17,Rps18,Rps19,Rps24,Rps29,Rps3a1,Rps4x,Rps5,Rps6,Rps7,Rps8,Rpl13a,Uba52,Ubb,Rpl27a,Rpl8,Rps3,Rps11,Rpl3,Rps28,Rpl36,Rplp1,Rps27,Rpl35a,Rpl23,Rps23,Rpl15,Rps21,Rpl35,Rpl11,Rps10,Rpl14,Rplp2,Rpl39,Rpl37,Rps20,Rpl38,Rpl4,Rpl22l1,Rps13,Rpl24,Rpl34,Rps25,Rpl18a,Rp…	77/92
1_Member	Reactome Gene Sets	R-MMU-1799339	SRP-dependent cotranslational protein targeting to membrane	-100	-96.6412	11837,16785,16898,19899,19921,19933,19934,19941,19942,19943,19944,19946,19951,19981,19982,19988,19989,20005,20042,20044,20054,20055,20068,20084,20085,20088,20090,20091,20102,20103,20104,20115,20116,22121,22186,22187,26451,26961,27050,27207,27367,54127,54217,56040,57294,57808,65019,66475,66480,66481,66489,67025,67097,67115,67186,67248,67281,67427,67671,67891,68028,68052,68193,68436,75617,76808,768…	Rplp0,Rpsa,Rps2,Rpl18,Rpl19,Rpl21,Rpl22,Rpl26,Rpl27,Rpl28,Rpl29,Rpl30,Rpl32,Rpl37a,Rpl36a,Rpl6,Rpl7,Rpl9,Rps12,Rps14,Rps15,Rps16,Rps17,Rps18,Rps19,Rps24,Rps29,Rps3a1,Rps4x,Rps5,Rps6,Rps7,Rps8,Rpl13a,Uba52,Ubb,Rpl27a,Rpl8,Rps3,Rps11,Rpl3,Rps28,Rpl36,Rplp1,Rps27,Rpl35a,Rpl23,Rps23,Rpl15,Rps21,Rpl35,Rpl11,Rps10,Rpl14,Rplp2,Rpl39,Rpl37,Rps20,Rpl38,Rpl4,Rpl22l1,Rps13,Rpl24,Rpl34,Rps25,Rpl18a,Rps9,Rpl1…	75/90
1_Member	Reactome Gene Sets	R-MMU-72689	Formation of a pool of free 40S subunits	-100	-96.6412	11837,16785,16898,19899,19921,19933,19934,19941,19942,19943,19944,19946,19951,19981,19982,19988,19989,20005,20042,20044,20054,20055,20068,20084,20085,20088,20090,20091,20102,20103,20104,20115,20116,22121,22186,22187,26451,26961,27050,27207,27367,54127,54217,56040,57294,57808,65019,66085,66475,66480,66481,66489,67025,67097,67115,67186,67248,67281,67427,67671,67891,68028,68052,68135,68193,68436,756…	Rplp0,Rpsa,Rps2,Rpl18,Rpl19,Rpl21,Rpl22,Rpl26,Rpl27,Rpl28,Rpl29,Rpl30,Rpl32,Rpl37a,Rpl36a,Rpl6,Rpl7,Rpl9,Rps12,Rps14,Rps15,Rps16,Rps17,Rps18,Rps19,Rps24,Rps29,Rps3a1,Rps4x,Rps5,Rps6,Rps7,Rps8,Rpl13a,Uba52,Ubb,Rpl27a,Rpl8,Rps3,Rps11,Rpl3,Rps28,Rpl36,Rplp1,Rps27,Rpl35a,Rpl23,Eif3f,Rps23,Rpl15,Rps21,Rpl35,Rpl11,Rps10,Rpl14,Rplp2,Rpl39,Rpl37,Rps20,Rpl38,Rpl4,Rpl22l1,Rps13,Eif3h,Rpl24,Rpl34,Rps25,Rpl1…	77/99
1_Member	Reactome Gene Sets	R-MMU-156827	L13a-mediated translational silencing of Ceruloplasmin expression	-100	-96.6412	11837,13681,13682,16785,16898,18458,19899,19921,19933,19934,19941,19942,19943,19944,19946,19951,19981,19982,19988,19989,20005,20042,20044,20054,20055,20068,20084,20085,20088,20090,20091,20102,20103,20104,20115,20116,22121,22186,22187,26451,26961,27050,27207,27367,54127,54217,56040,57294,57808,65019,66085,66475,66480,66481,66489,67025,67097,67115,67186,67248,67281,67427,67671,67891,68028,68052,681…	Rplp0,Eif4a1,Eif4a2,Rpsa,Rps2,Pabpc1,Rpl18,Rpl19,Rpl21,Rpl22,Rpl26,Rpl27,Rpl28,Rpl29,Rpl30,Rpl32,Rpl37a,Rpl36a,Rpl6,Rpl7,Rpl9,Rps12,Rps14,Rps15,Rps16,Rps17,Rps18,Rps19,Rps24,Rps29,Rps3a1,Rps4x,Rps5,Rps6,Rps7,Rps8,Rpl13a,Uba52,Ubb,Rpl27a,Rpl8,Rps3,Rps11,Rpl3,Rps28,Rpl36,Rplp1,Rps27,Rpl35a,Rpl23,Eif3f,Rps23,Rpl15,Rps21,Rpl35,Rpl11,Rps10,Rpl14,Rplp2,Rpl39,Rpl37,Rps20,Rpl38,Rpl4,Rpl22l1,Rps13,Eif3h,R…	80/109
1_Member	Reactome Gene Sets	R-MMU-72706	GTP hydrolysis and joining of the 60S ribosomal subunit	-100	-96.6412	11837,13681,13682,16785,16898,19899,19921,19933,19934,19941,19942,19943,19944,19946,19951,19981,19982,19988,19989,20005,20042,20044,20054,20055,20068,20084,20085,20088,20090,20091,20102,20103,20104,20115,20116,22121,22186,22187,26451,26961,27050,27207,27367,54127,54217,56040,57294,57808,65019,66085,66475,66480,66481,66489,67025,67097,67115,67186,67248,67281,67427,67671,67891,68028,68052,68135,681…	Rplp0,Eif4a1,Eif4a2,Rpsa,Rps2,Rpl18,Rpl19,Rpl21,Rpl22,Rpl26,Rpl27,Rpl28,Rpl29,Rpl30,Rpl32,Rpl37a,Rpl36a,Rpl6,Rpl7,Rpl9,Rps12,Rps14,Rps15,Rps16,Rps17,Rps18,Rps19,Rps24,Rps29,Rps3a1,Rps4x,Rps5,Rps6,Rps7,Rps8,Rpl13a,Uba52,Ubb,Rpl27a,Rpl8,Rps3,Rps11,Rpl3,Rps28,Rpl36,Rplp1,Rps27,Rpl35a,Rpl23,Eif3f,Rps23,Rpl15,Rps21,Rpl35,Rpl11,Rps10,Rpl14,Rplp2,Rpl39,Rpl37,Rps20,Rpl38,Rpl4,Rpl22l1,Rps13,Eif3h,Rpl24,Rp…	79/110
1_Member	Reactome Gene Sets	R-MMU-72613	Eukaryotic Translation Initiation	-100	-96.6412	11837,13681,13682,16785,16898,18458,19899,19921,19933,19934,19941,19942,19943,19944,19946,19951,19981,19982,19988,19989,20005,20042,20044,20054,20055,20068,20084,20085,20088,20090,20091,20102,20103,20104,20115,20116,22121,22186,22187,26451,26961,27050,27207,27367,54127,54217,56040,57294,57808,65019,66085,66475,66480,66481,66489,67025,67097,67115,67186,67248,67281,67427,67671,67891,68028,68052,681…	Rplp0,Eif4a1,Eif4a2,Rpsa,Rps2,Pabpc1,Rpl18,Rpl19,Rpl21,Rpl22,Rpl26,Rpl27,Rpl28,Rpl29,Rpl30,Rpl32,Rpl37a,Rpl36a,Rpl6,Rpl7,Rpl9,Rps12,Rps14,Rps15,Rps16,Rps17,Rps18,Rps19,Rps24,Rps29,Rps3a1,Rps4x,Rps5,Rps6,Rps7,Rps8,Rpl13a,Uba52,Ubb,Rpl27a,Rpl8,Rps3,Rps11,Rpl3,Rps28,Rpl36,Rplp1,Rps27,Rpl35a,Rpl23,Eif3f,Rps23,Rpl15,Rps21,Rpl35,Rpl11,Rps10,Rpl14,Rplp2,Rpl39,Rpl37,Rps20,Rpl38,Rpl4,Rpl22l1,Rps13,Eif3h,R…	80/117
1_Member	Reactome Gene Sets	R-MMU-72737	Cap-dependent Translation Initiation	-100	-96.6412	11837,13681,13682,16785,16898,18458,19899,19921,19933,19934,19941,19942,19943,19944,19946,19951,19981,19982,19988,19989,20005,20042,20044,20054,20055,20068,20084,20085,20088,20090,20091,20102,20103,20104,20115,20116,22121,22186,22187,26451,26961,27050,27207,27367,54127,54217,56040,57294,57808,65019,66085,66475,66480,66481,66489,67025,67097,67115,67186,67248,67281,67427,67671,67891,68028,68052,681…	Rplp0,Eif4a1,Eif4a2,Rpsa,Rps2,Pabpc1,Rpl18,Rpl19,Rpl21,Rpl22,Rpl26,Rpl27,Rpl28,Rpl29,Rpl30,Rpl32,Rpl37a,Rpl36a,Rpl6,Rpl7,Rpl9,Rps12,Rps14,Rps15,Rps16,Rps17,Rps18,Rps19,Rps24,Rps29,Rps3a1,Rps4x,Rps5,Rps6,Rps7,Rps8,Rpl13a,Uba52,Ubb,Rpl27a,Rpl8,Rps3,Rps11,Rpl3,Rps28,Rpl36,Rplp1,Rps27,Rpl35a,Rpl23,Eif3f,Rps23,Rpl15,Rps21,Rpl35,Rpl11,Rps10,Rpl14,Rplp2,Rpl39,Rpl37,Rps20,Rpl38,Rpl4,Rpl22l1,Rps13,Eif3h,R…	80/117
1_Member	Reactome Gene Sets	R-MMU-927802	Nonsense-Mediated Decay (NMD)	-98.552	-95.2901	11837,16785,16898,18458,19899,19921,19933,19934,19941,19942,19943,19944,19946,19951,19981,19982,19988,19989,20005,20042,20044,20054,20055,20068,20084,20085,20088,20090,20091,20102,20103,20104,20115,20116,22121,22186,22187,26451,26961,27050,27207,27367,54127,54217,56040,57294,57808,65019,66475,66480,66481,66489,67025,67097,67115,67186,67248,67281,67427,67671,67891,68028,68052,68193,68436,75617,768…	Rplp0,Rpsa,Rps2,Pabpc1,Rpl18,Rpl19,Rpl21,Rpl22,Rpl26,Rpl27,Rpl28,Rpl29,Rpl30,Rpl32,Rpl37a,Rpl36a,Rpl6,Rpl7,Rpl9,Rps12,Rps14,Rps15,Rps16,Rps17,Rps18,Rps19,Rps24,Rps29,Rps3a1,Rps4x,Rps5,Rps6,Rps7,Rps8,Rpl13a,Uba52,Ubb,Rpl27a,Rpl8,Rps3,Rps11,Rpl3,Rps28,Rpl36,Rplp1,Rps27,Rpl35a,Rpl23,Rps23,Rpl15,Rps21,Rpl35,Rpl11,Rps10,Rpl14,Rplp2,Rpl39,Rpl37,Rps20,Rpl38,Rpl4,Rpl22l1,Rps13,Rpl24,Rpl34,Rps25,Rpl18a,Rp…	77/112
1_Member	Reactome Gene Sets	R-MMU-975957	Nonsense Mediated Decay (NMD) enhanced by the Exon Junction Complex (EJC)	-98.552	-95.2901	11837,16785,16898,18458,19899,19921,19933,19934,19941,19942,19943,19944,19946,19951,19981,19982,19988,19989,20005,20042,20044,20054,20055,20068,20084,20085,20088,20090,20091,20102,20103,20104,20115,20116,22121,22186,22187,26451,26961,27050,27207,27367,54127,54217,56040,57294,57808,65019,66475,66480,66481,66489,67025,67097,67115,67186,67248,67281,67427,67671,67891,68028,68052,68193,68436,75617,768…	Rplp0,Rpsa,Rps2,Pabpc1,Rpl18,Rpl19,Rpl21,Rpl22,Rpl26,Rpl27,Rpl28,Rpl29,Rpl30,Rpl32,Rpl37a,Rpl36a,Rpl6,Rpl7,Rpl9,Rps12,Rps14,Rps15,Rps16,Rps17,Rps18,Rps19,Rps24,Rps29,Rps3a1,Rps4x,Rps5,Rps6,Rps7,Rps8,Rpl13a,Uba52,Ubb,Rpl27a,Rpl8,Rps3,Rps11,Rpl3,Rps28,Rpl36,Rplp1,Rps27,Rpl35a,Rpl23,Rps23,Rpl15,Rps21,Rpl35,Rpl11,Rps10,Rpl14,Rplp2,Rpl39,Rpl37,Rps20,Rpl38,Rpl4,Rpl22l1,Rps13,Rpl24,Rpl34,Rps25,Rpl18a,Rp…	77/112
1_Member	GO Biological Processes	GO:0002181	cytoplasmic translation	-97.7002	-94.4798	11837,13681,13682,14109,16785,16898,19896,19899,19921,19933,19934,19941,19942,19943,19944,19946,19951,19981,19982,19988,19989,20005,20042,20044,20054,20055,20068,20084,20085,20088,20090,20091,20102,20103,20104,20115,20116,22121,22186,26451,26961,27050,27176,27207,27367,54127,54217,56040,57808,65019,66475,66480,66481,67025,67097,67115,67186,67248,67427,67671,67891,67945,68028,68052,68193,68436,756…	Rplp0,Eif4a1,Eif4a2,Fau,Rpsa,Rps2,Rpl10a,Rpl18,Rpl19,Rpl21,Rpl22,Rpl26,Rpl27,Rpl28,Rpl29,Rpl30,Rpl32,Rpl37a,Rpl36a,Rpl6,Rpl7,Rpl9,Rps12,Rps14,Rps15,Rps16,Rps17,Rps18,Rps19,Rps24,Rps29,Rps3a1,Rps4x,Rps5,Rps6,Rps7,Rps8,Rpl13a,Uba52,Rpl27a,Rpl8,Rps3,Rpl7a,Rps11,Rpl3,Rps28,Rpl36,Rplp1,Rpl35a,Rpl23,Rps23,Rpl15,Rps21,Rpl11,Rps10,Rpl14,Rplp2,Rpl39,Rps20,Rpl38,Rpl4,Rpl41,Rpl22l1,Rps13,Rpl24,Rpl34,Rps25,R…	78/118
1_Member	KEGG Pathway	mmu03010	Ribosome - Mus musculus (house mouse)	-81.5828	-78.4002	11837,14109,16785,16898,19896,19899,19921,19933,19934,19941,19942,19943,19944,19946,19951,19981,19982,19988,19989,20005,20042,20044,20054,20055,20068,20084,20085,20088,20090,20091,20102,20103,20104,20115,20116,22121,22186,26451,26961,27050,27176,27207,27367,54127,54217,56040,57294,57808,65019,66475,66480,66481,66489,67025,67097,67115,67186,67248,67281,67427,67671,67891,67945,68028,68052,68193,684…	Rplp0,Fau,Rpsa,Rps2,Rpl10a,Rpl18,Rpl19,Rpl21,Rpl22,Rpl26,Rpl27,Rpl28,Rpl29,Rpl30,Rpl32,Rpl37a,Rpl36a,Rpl6,Rpl7,Rpl9,Rps12,Rps14,Rps15,Rps16,Rps17,Rps18,Rps19,Rps24,Rps29,Rps3a1,Rps4x,Rps5,Rps6,Rps7,Rps8,Rpl13a,Uba52,Rpl27a,Rpl8,Rps3,Rpl7a,Rps11,Rpl3,Rps28,Rpl36,Rplp1,Rps27,Rpl35a,Rpl23,Rps23,Rpl15,Rps21,Rpl35,Rpl11,Rps10,Rpl14,Rplp2,Rpl39,Rpl37,Rps20,Rpl38,Rpl4,Rpl41,Rpl22l1,Rps13,Rpl24,Rpl34,Rps…	80/177
1_Member	Reactome Gene Sets	R-MMU-6791226	Major pathway of rRNA processing in the nucleolus and cytosol	-80.739	-77.6532	11837,16785,16898,17975,19899,19921,19933,19934,19941,19942,19943,19944,19946,19951,19981,19982,19988,19989,20005,20042,20044,20054,20055,20068,20084,20085,20088,20090,20091,20102,20103,20104,20115,20116,22121,22186,22187,26451,26961,27050,27207,27367,54127,54217,55989,56040,57294,57808,65019,66475,66480,66481,66489,67025,67097,67115,67186,67248,67281,67427,67671,67755,67891,68028,68052,68193,684…	Rplp0,Rpsa,Rps2,Ncl,Rpl18,Rpl19,Rpl21,Rpl22,Rpl26,Rpl27,Rpl28,Rpl29,Rpl30,Rpl32,Rpl37a,Rpl36a,Rpl6,Rpl7,Rpl9,Rps12,Rps14,Rps15,Rps16,Rps17,Rps18,Rps19,Rps24,Rps29,Rps3a1,Rps4x,Rps5,Rps6,Rps7,Rps8,Rpl13a,Uba52,Ubb,Rpl27a,Rpl8,Rps3,Rps11,Rpl3,Rps28,Rpl36,Nop58,Rplp1,Rps27,Rpl35a,Rpl23,Rps23,Rpl15,Rps21,Rpl35,Rpl11,Rps10,Rpl14,Rplp2,Rpl39,Rpl37,Rps20,Rpl38,Ddx47,Rpl4,Rpl22l1,Rps13,Rpl24,Rpl34,Rps25,…	79/174
1_Member	Reactome Gene Sets	R-MMU-72312	rRNA processing	-80.739	-77.6532	11837,16785,16898,17975,19899,19921,19933,19934,19941,19942,19943,19944,19946,19951,19981,19982,19988,19989,20005,20042,20044,20054,20055,20068,20084,20085,20088,20090,20091,20102,20103,20104,20115,20116,22121,22186,22187,26451,26961,27050,27207,27367,54127,54217,55989,56040,57294,57808,65019,66475,66480,66481,66489,67025,67097,67115,67186,67248,67281,67427,67671,67755,67891,68028,68052,68193,684…	Rplp0,Rpsa,Rps2,Ncl,Rpl18,Rpl19,Rpl21,Rpl22,Rpl26,Rpl27,Rpl28,Rpl29,Rpl30,Rpl32,Rpl37a,Rpl36a,Rpl6,Rpl7,Rpl9,Rps12,Rps14,Rps15,Rps16,Rps17,Rps18,Rps19,Rps24,Rps29,Rps3a1,Rps4x,Rps5,Rps6,Rps7,Rps8,Rpl13a,Uba52,Ubb,Rpl27a,Rpl8,Rps3,Rps11,Rpl3,Rps28,Rpl36,Nop58,Rplp1,Rps27,Rpl35a,Rpl23,Rps23,Rpl15,Rps21,Rpl35,Rpl11,Rps10,Rpl14,Rplp2,Rpl39,Rpl37,Rps20,Rpl38,Ddx47,Rpl4,Rpl22l1,Rps13,Rpl24,Rpl34,Rps25,…	79/174
1_Member	Reactome Gene Sets	R-MMU-8868773	rRNA processing in the nucleus and cytosol	-80.739	-77.6532	11837,16785,16898,17975,19899,19921,19933,19934,19941,19942,19943,19944,19946,19951,19981,19982,19988,19989,20005,20042,20044,20054,20055,20068,20084,20085,20088,20090,20091,20102,20103,20104,20115,20116,22121,22186,22187,26451,26961,27050,27207,27367,54127,54217,55989,56040,57294,57808,65019,66475,66480,66481,66489,67025,67097,67115,67186,67248,67281,67427,67671,67755,67891,68028,68052,68193,684…	Rplp0,Rpsa,Rps2,Ncl,Rpl18,Rpl19,Rpl21,Rpl22,Rpl26,Rpl27,Rpl28,Rpl29,Rpl30,Rpl32,Rpl37a,Rpl36a,Rpl6,Rpl7,Rpl9,Rps12,Rps14,Rps15,Rps16,Rps17,Rps18,Rps19,Rps24,Rps29,Rps3a1,Rps4x,Rps5,Rps6,Rps7,Rps8,Rpl13a,Uba52,Ubb,Rpl27a,Rpl8,Rps3,Rps11,Rpl3,Rps28,Rpl36,Nop58,Rplp1,Rps27,Rpl35a,Rpl23,Rps23,Rpl15,Rps21,Rpl35,Rpl11,Rps10,Rpl14,Rplp2,Rpl39,Rpl37,Rps20,Rpl38,Ddx47,Rpl4,Rpl22l1,Rps13,Rpl24,Rpl34,Rps25,…	79/174
1_Member	Reactome Gene Sets	R-MMU-72766	Translation	-79.2069	-76.1492	11837,13627,13629,13681,13682,16785,16898,18458,19899,19921,19933,19934,19941,19942,19943,19944,19946,19951,19981,19982,19988,19989,20005,20042,20044,20054,20055,20068,20084,20085,20088,20090,20091,20102,20103,20104,20115,20116,22121,22186,22187,26451,26961,27050,27207,27367,54127,54217,55949,56040,57294,57808,65019,66085,66475,66480,66481,66489,67025,67097,67115,67186,67248,67281,67427,67671,678…	Rplp0,Eef1a1,Eef2,Eif4a1,Eif4a2,Rpsa,Rps2,Pabpc1,Rpl18,Rpl19,Rpl21,Rpl22,Rpl26,Rpl27,Rpl28,Rpl29,Rpl30,Rpl32,Rpl37a,Rpl36a,Rpl6,Rpl7,Rpl9,Rps12,Rps14,Rps15,Rps16,Rps17,Rps18,Rps19,Rps24,Rps29,Rps3a1,Rps4x,Rps5,Rps6,Rps7,Rps8,Rpl13a,Uba52,Ubb,Rpl27a,Rpl8,Rps3,Rps11,Rpl3,Rps28,Rpl36,Eef1b2,Rplp1,Rps27,Rpl35a,Rpl23,Eif3f,Rps23,Rpl15,Rps21,Rpl35,Rpl11,Rps10,Rpl14,Rplp2,Rpl39,Rpl37,Rps20,Rpl38,Rpl4,Rp…	85/222
1_Member	KEGG Pathway	mmu05171	Coronavirus disease - COVID-19 - Mus musculus (house mouse)	-77.0186	-73.9872	11837,14109,14281,15200,16195,16451,16476,16785,16898,18035,18752,19896,19899,19921,19933,19934,19941,19942,19943,19944,19946,19951,19981,19982,19988,19989,20005,20042,20044,20054,20055,20068,20084,20085,20088,20090,20091,20102,20103,20104,20115,20116,20848,22121,22186,26451,26961,27050,27176,27207,27367,54127,54217,56040,57294,57808,65019,66475,66480,66481,66489,67025,67097,67115,67186,67248,672…	Rplp0,Fau,Fos,Hbegf,Il6st,Jak1,Jun,Rpsa,Rps2,Nfkbia,Prkcg,Rpl10a,Rpl18,Rpl19,Rpl21,Rpl22,Rpl26,Rpl27,Rpl28,Rpl29,Rpl30,Rpl32,Rpl37a,Rpl36a,Rpl6,Rpl7,Rpl9,Rps12,Rps14,Rps15,Rps16,Rps17,Rps18,Rps19,Rps24,Rps29,Rps3a1,Rps4x,Rps5,Rps6,Rps7,Rps8,Stat3,Rpl13a,Uba52,Rpl27a,Rpl8,Rps3,Rpl7a,Rps11,Rpl3,Rps28,Rpl36,Rplp1,Rps27,Rpl35a,Rpl23,Rps23,Rpl15,Rps21,Rpl35,Rpl11,Rps10,Rpl14,Rplp2,Rpl39,Rpl37,Rps20,Rp…	87/249
1_Member	GO Biological Processes	GO:0140241	translation at synapse	-75.4254	-72.4423	13629,19896,19934,19941,19942,19943,19944,19951,19981,19982,19988,19989,20005,20042,20044,20055,20088,20103,22121,22186,26451,26961,27176,27207,54127,54217,57294,57808,65019,66480,66489,67097,67115,67186,67281,67671,67891,68193,68436,78294,110954,267019,268449,269261,270106,319195,100503670	Eef2,Rpl10a,Rpl22,Rpl26,Rpl27,Rpl28,Rpl29,Rpl32,Rpl37a,Rpl36a,Rpl6,Rpl7,Rpl9,Rps12,Rps14,Rps16,Rps24,Rps5,Rpl13a,Uba52,Rpl27a,Rpl8,Rpl7a,Rps11,Rps28,Rpl36,Rps27,Rpl35a,Rpl23,Rpl15,Rpl35,Rps10,Rpl14,Rplp2,Rpl37,Rpl38,Rpl4,Rpl24,Rpl34,Rps27a,Rpl10,Rps15a,Rpl23a,Rpl12,Rpl13,Rpl17,Rpl5	47/48
1_Member	GO Biological Processes	GO:0140242	translation at postsynapse	-75.4254	-72.4423	13629,19896,19934,19941,19942,19943,19944,19951,19981,19982,19988,19989,20005,20042,20044,20055,20088,20103,22121,22186,26451,26961,27176,27207,54127,54217,57294,57808,65019,66480,66489,67097,67115,67186,67281,67671,67891,68193,68436,78294,110954,267019,268449,269261,270106,319195,100503670	Eef2,Rpl10a,Rpl22,Rpl26,Rpl27,Rpl28,Rpl29,Rpl32,Rpl37a,Rpl36a,Rpl6,Rpl7,Rpl9,Rps12,Rps14,Rps16,Rps24,Rps5,Rpl13a,Uba52,Rpl27a,Rpl8,Rpl7a,Rps11,Rps28,Rpl36,Rps27,Rpl35a,Rpl23,Rpl15,Rpl35,Rps10,Rpl14,Rplp2,Rpl37,Rpl38,Rpl4,Rpl24,Rpl34,Rps27a,Rpl10,Rps15a,Rpl23a,Rpl12,Rpl13,Rpl17,Rpl5	47/48
1_Member	GO Biological Processes	GO:0140236	translation at presynapse	-73.7737	-70.8129	19896,19934,19941,19942,19943,19944,19951,19981,19982,19988,19989,20005,20042,20044,20055,20088,20103,22121,22186,26451,26961,27176,27207,54127,54217,57294,57808,65019,66480,66489,67097,67115,67186,67281,67671,67891,68193,68436,78294,110954,267019,268449,269261,270106,319195,100503670	Rpl10a,Rpl22,Rpl26,Rpl27,Rpl28,Rpl29,Rpl32,Rpl37a,Rpl36a,Rpl6,Rpl7,Rpl9,Rps12,Rps14,Rps16,Rps24,Rps5,Rpl13a,Uba52,Rpl27a,Rpl8,Rpl7a,Rps11,Rps28,Rpl36,Rps27,Rpl35a,Rpl23,Rpl15,Rpl35,Rps10,Rpl14,Rplp2,Rpl37,Rpl38,Rpl4,Rpl24,Rpl34,Rps27a,Rpl10,Rps15a,Rpl23a,Rpl12,Rpl13,Rpl17,Rpl5	46/47
1_Member	GO Biological Processes	GO:0006412	translation	-61.1848	-58.2451	11837,13205,13627,13629,13681,13682,14109,14694,16785,16898,19896,19899,19921,19933,19934,19941,19942,19943,19944,19946,19951,19981,19982,19988,19989,20005,20042,20044,20054,20055,20068,20084,20085,20088,20090,20091,20102,20103,20104,20115,20116,20918,22121,22186,26451,26961,27050,27176,27207,27367,54127,54217,55949,56040,57294,57808,65019,66085,66475,66480,66481,66489,67025,67097,67115,67186,672…	Rplp0,Ddx3x,Eef1a1,Eef2,Eif4a1,Eif4a2,Fau,Rack1,Rpsa,Rps2,Rpl10a,Rpl18,Rpl19,Rpl21,Rpl22,Rpl26,Rpl27,Rpl28,Rpl29,Rpl30,Rpl32,Rpl37a,Rpl36a,Rpl6,Rpl7,Rpl9,Rps12,Rps14,Rps15,Rps16,Rps17,Rps18,Rps19,Rps24,Rps29,Rps3a1,Rps4x,Rps5,Rps6,Rps7,Rps8,Eif1,Rpl13a,Uba52,Rpl27a,Rpl8,Rps3,Rpl7a,Rps11,Rpl3,Rps28,Rpl36,Eef1b2,Rplp1,Rps27,Rpl35a,Rpl23,Eif3f,Rps23,Rpl15,Rps21,Rpl35,Rpl11,Rps10,Rpl14,Rplp2,Rpl39,Rp…	92/419
1_Member	GO Biological Processes	GO:0043043	peptide biosynthetic process	-60.0061	-57.0867	11837,13205,13627,13629,13681,13682,14109,14629,14694,16785,16898,19896,19899,19921,19933,19934,19941,19942,19943,19944,19946,19951,19981,19982,19988,19989,20005,20042,20044,20054,20055,20068,20084,20085,20088,20090,20091,20102,20103,20104,20115,20116,20918,22121,22186,26451,26961,27050,27176,27207,27367,54127,54217,55949,56040,57294,57808,65019,66085,66475,66480,66481,66489,67025,67097,67115,671…	Rplp0,Ddx3x,Eef1a1,Eef2,Eif4a1,Eif4a2,Fau,Gclc,Rack1,Rpsa,Rps2,Rpl10a,Rpl18,Rpl19,Rpl21,Rpl22,Rpl26,Rpl27,Rpl28,Rpl29,Rpl30,Rpl32,Rpl37a,Rpl36a,Rpl6,Rpl7,Rpl9,Rps12,Rps14,Rps15,Rps16,Rps17,Rps18,Rps19,Rps24,Rps29,Rps3a1,Rps4x,Rps5,Rps6,Rps7,Rps8,Eif1,Rpl13a,Uba52,Rpl27a,Rpl8,Rps3,Rpl7a,Rps11,Rpl3,Rps28,Rpl36,Eef1b2,Rplp1,Rps27,Rpl35a,Rpl23,Eif3f,Rps23,Rpl15,Rps21,Rpl35,Rpl11,Rps10,Rpl14,Rplp2,Rpl…	93/443
1_Member	Reactome Gene Sets	R-MMU-8953854	Metabolism of RNA	-55.6968	-52.7967	11837,12192,13681,13682,15481,15507,16785,16898,17164,17975,18458,19899,19921,19933,19934,19941,19942,19943,19944,19946,19951,19981,19982,19988,19989,20005,20020,20042,20044,20054,20055,20068,20084,20085,20088,20090,20091,20102,20103,20104,20115,20116,20382,20384,20462,20924,22121,22186,22187,22190,22695,26451,26961,27050,27207,27367,54127,54217,55989,56040,57294,57808,65019,66475,66480,66481,664…	Rplp0,Zfp36l1,Eif4a1,Eif4a2,Hspa8,Hspb1,Rpsa,Rps2,Mapkapk2,Ncl,Pabpc1,Rpl18,Rpl19,Rpl21,Rpl22,Rpl26,Rpl27,Rpl28,Rpl29,Rpl30,Rpl32,Rpl37a,Rpl36a,Rpl6,Rpl7,Rpl9,Polr2a,Rps12,Rps14,Rps15,Rps16,Rps17,Rps18,Rps19,Rps24,Rps29,Rps3a1,Rps4x,Rps5,Rps6,Rps7,Rps8,Srsf2,Srsf5,Tra2b,Supt5,Rpl13a,Uba52,Ubb,Ubc,Zfp36,Rpl27a,Rpl8,Rps3,Rps11,Rpl3,Rps28,Rpl36,Nop58,Rplp1,Rps27,Rpl35a,Rpl23,Rps23,Rpl15,Rps21,Rpl35,…	100/586
1_Member	GO Biological Processes	GO:0043604	amide biosynthetic process	-53.2725	-50.3909	11837,13205,13627,13629,13681,13682,14109,14629,14660,14694,16785,16898,19896,19899,19921,19933,19934,19941,19942,19943,19944,19946,19951,19981,19982,19988,19989,20005,20042,20044,20054,20055,20068,20084,20085,20088,20090,20091,20102,20103,20104,20115,20116,20918,22121,22186,22234,26451,26961,27050,27176,27207,27367,54127,54217,55949,56040,57294,57808,65019,66085,66475,66480,66481,66489,67025,670…	Rplp0,Ddx3x,Eef1a1,Eef2,Eif4a1,Eif4a2,Fau,Gclc,Gls,Rack1,Rpsa,Rps2,Rpl10a,Rpl18,Rpl19,Rpl21,Rpl22,Rpl26,Rpl27,Rpl28,Rpl29,Rpl30,Rpl32,Rpl37a,Rpl36a,Rpl6,Rpl7,Rpl9,Rps12,Rps14,Rps15,Rps16,Rps17,Rps18,Rps19,Rps24,Rps29,Rps3a1,Rps4x,Rps5,Rps6,Rps7,Rps8,Eif1,Rpl13a,Uba52,Ugcg,Rpl27a,Rpl8,Rps3,Rpl7a,Rps11,Rpl3,Rps28,Rpl36,Eef1b2,Rplp1,Rps27,Rpl35a,Rpl23,Eif3f,Rps23,Rpl15,Rps21,Rpl35,Rpl11,Rps10,Rpl14,…	95/550
1_Member	GO Biological Processes	GO:0006518	peptide metabolic process	-52.8781	-50.0142	11837,13205,13627,13629,13681,13682,14109,14629,14694,16785,16898,19896,19899,19921,19933,19934,19941,19942,19943,19944,19946,19951,19981,19982,19988,19989,20005,20042,20044,20054,20055,20068,20084,20085,20088,20090,20091,20102,20103,20104,20115,20116,20918,22121,22186,26451,26961,27050,27176,27207,27367,54127,54217,55949,56040,57294,57808,65019,66085,66475,66480,66481,66489,67025,67097,67115,671…	Rplp0,Ddx3x,Eef1a1,Eef2,Eif4a1,Eif4a2,Fau,Gclc,Rack1,Rpsa,Rps2,Rpl10a,Rpl18,Rpl19,Rpl21,Rpl22,Rpl26,Rpl27,Rpl28,Rpl29,Rpl30,Rpl32,Rpl37a,Rpl36a,Rpl6,Rpl7,Rpl9,Rps12,Rps14,Rps15,Rps16,Rps17,Rps18,Rps19,Rps24,Rps29,Rps3a1,Rps4x,Rps5,Rps6,Rps7,Rps8,Eif1,Rpl13a,Uba52,Rpl27a,Rpl8,Rps3,Rpl7a,Rps11,Rpl3,Rps28,Rpl36,Eef1b2,Rplp1,Rps27,Rpl35a,Rpl23,Eif3f,Rps23,Rpl15,Rps21,Rpl35,Rpl11,Rps10,Rpl14,Rplp2,Rpl…	93/528
1_Member	Reactome Gene Sets	R-MMU-72649	Translation initiation complex formation	-41.5022	-38.6553	13681,13682,16785,16898,18458,20042,20044,20054,20055,20068,20084,20085,20088,20090,20091,20102,20103,20104,20115,20116,22186,27050,27207,54127,57294,66085,66475,66481,67097,67427,68052,68135,75617,76846,267019	Eif4a1,Eif4a2,Rpsa,Rps2,Pabpc1,Rps12,Rps14,Rps15,Rps16,Rps17,Rps18,Rps19,Rps24,Rps29,Rps3a1,Rps4x,Rps5,Rps6,Rps7,Rps8,Uba52,Rps3,Rps11,Rps28,Rps27,Eif3f,Rps23,Rps21,Rps10,Rps20,Rps13,Eif3h,Rps25,Rps9,Rps15a	35/58
1_Member	GO Biological Processes	GO:0043603	amide metabolic process	-41.3941	-38.5636	11837,11911,13205,13627,13629,13681,13682,14109,14629,14645,14660,14694,16785,16898,18950,19896,19899,19921,19933,19934,19941,19942,19943,19944,19946,19951,19981,19982,19988,19989,20005,20042,20044,20054,20055,20068,20084,20085,20088,20090,20091,20102,20103,20104,20115,20116,20918,22121,22186,22234,26451,26961,27050,27176,27207,27367,54127,54217,55949,56040,57294,57808,65019,66085,66475,66480,664…	Rplp0,Atf4,Ddx3x,Eef1a1,Eef2,Eif4a1,Eif4a2,Fau,Gclc,Glul,Gls,Rack1,Rpsa,Rps2,Pnp,Rpl10a,Rpl18,Rpl19,Rpl21,Rpl22,Rpl26,Rpl27,Rpl28,Rpl29,Rpl30,Rpl32,Rpl37a,Rpl36a,Rpl6,Rpl7,Rpl9,Rps12,Rps14,Rps15,Rps16,Rps17,Rps18,Rps19,Rps24,Rps29,Rps3a1,Rps4x,Rps5,Rps6,Rps7,Rps8,Eif1,Rpl13a,Uba52,Ugcg,Rpl27a,Rpl8,Rps3,Rpl7a,Rps11,Rpl3,Rps28,Rpl36,Eef1b2,Rplp1,Rps27,Rpl35a,Rpl23,Eif3f,Rps23,Rpl15,Rps21,Rpl35,Rpl1…	98/797
1_Member	Reactome Gene Sets	R-MMU-72662	Activation of the mRNA upon binding of the cap-binding complex and eIFs, and subsequent binding to 43S	-41.1211	-38.3064	13681,13682,16785,16898,18458,20042,20044,20054,20055,20068,20084,20085,20088,20090,20091,20102,20103,20104,20115,20116,22186,27050,27207,54127,57294,66085,66475,66481,67097,67427,68052,68135,75617,76846,267019	Eif4a1,Eif4a2,Rpsa,Rps2,Pabpc1,Rps12,Rps14,Rps15,Rps16,Rps17,Rps18,Rps19,Rps24,Rps29,Rps3a1,Rps4x,Rps5,Rps6,Rps7,Rps8,Uba52,Rps3,Rps11,Rps28,Rps27,Eif3f,Rps23,Rps21,Rps10,Rps20,Rps13,Eif3h,Rps25,Rps9,Rps15a	35/59
1_Member	Reactome Gene Sets	R-MMU-72702	Ribosomal scanning and start codon recognition	-39.6982	-36.8988	13681,13682,16785,16898,20042,20044,20054,20055,20068,20084,20085,20088,20090,20091,20102,20103,20104,20115,20116,22186,27050,27207,54127,57294,66085,66475,66481,67097,67427,68052,68135,75617,76846,267019	Eif4a1,Eif4a2,Rpsa,Rps2,Rps12,Rps14,Rps15,Rps16,Rps17,Rps18,Rps19,Rps24,Rps29,Rps3a1,Rps4x,Rps5,Rps6,Rps7,Rps8,Uba52,Rps3,Rps11,Rps28,Rps27,Eif3f,Rps23,Rps21,Rps10,Rps20,Rps13,Eif3h,Rps25,Rps9,Rps15a	34/58
1_Member	Reactome Gene Sets	R-MMU-72695	Formation of the ternary complex, and subsequently, the 43S complex	-38.7766	-35.9918	16785,16898,20042,20044,20054,20055,20068,20084,20085,20088,20090,20091,20102,20103,20104,20115,20116,22186,27050,27207,54127,57294,66085,66475,66481,67097,67427,68052,68135,75617,76846,267019	Rpsa,Rps2,Rps12,Rps14,Rps15,Rps16,Rps17,Rps18,Rps19,Rps24,Rps29,Rps3a1,Rps4x,Rps5,Rps6,Rps7,Rps8,Uba52,Rps3,Rps11,Rps28,Rps27,Eif3f,Rps23,Rps21,Rps10,Rps20,Rps13,Eif3h,Rps25,Rps9,Rps15a	32/51
1_Member	GO Biological Processes	GO:0042254	ribosome biogenesis	-23.4256	-20.6689	11837,13205,14109,14645,16785,18148,19896,19941,19942,19988,19989,20042,20044,20054,20055,20068,20085,20088,20091,20103,20104,20115,20116,27176,27207,54127,55989,57294,57808,66475,66481,66489,67025,67115,67671,67755,68052,68193,75617,76846,99480,110954,217109,267019,268449,100038991,100503670	Rplp0,Ddx3x,Fau,Glul,Rpsa,Npm1,Rpl10a,Rpl26,Rpl27,Rpl6,Rpl7,Rps12,Rps14,Rps15,Rps16,Rps17,Rps19,Rps24,Rps3a1,Rps5,Rps6,Rps7,Rps8,Rpl7a,Rps11,Rps28,Nop58,Rps27,Rpl35a,Rps23,Rps21,Rpl35,Rpl11,Rpl14,Rpl38,Ddx47,Rps13,Rpl24,Rps25,Rps9,Dnttip2,Rpl10,Utp18,Rps15a,Rpl23a,Rpl35rt,Rpl5	47/311
1_Member	GO Biological Processes	GO:0042274	ribosomal small subunit biogenesis	-20.1006	-17.3572	14109,16785,18148,20042,20044,20054,20055,20068,20085,20088,20091,20103,20104,20115,20116,27207,54127,55989,57294,66475,66481,68052,75617,76846,99480,217109,267019	Fau,Rpsa,Npm1,Rps12,Rps14,Rps15,Rps16,Rps17,Rps19,Rps24,Rps3a1,Rps5,Rps6,Rps7,Rps8,Rps11,Rps28,Nop58,Rps27,Rps23,Rps21,Rps13,Rps25,Rps9,Dnttip2,Utp18,Rps15a	27/103
1_Member	GO Biological Processes	GO:0022613	ribonucleoprotein complex biogenesis	-19.0685	-16.3381	11837,13205,14109,14645,15519,16785,18148,19896,19941,19942,19988,19989,20042,20044,20054,20055,20068,20085,20088,20091,20103,20104,20115,20116,27176,27207,27981,54127,55989,57294,57808,66475,66481,66489,67025,67115,67671,67755,68052,68193,75617,76846,99480,110954,217109,267019,268449,100038991,100503670	Rplp0,Ddx3x,Fau,Glul,Hsp90aa1,Rpsa,Npm1,Rpl10a,Rpl26,Rpl27,Rpl6,Rpl7,Rps12,Rps14,Rps15,Rps16,Rps17,Rps19,Rps24,Rps3a1,Rps5,Rps6,Rps7,Rps8,Rpl7a,Rps11,Rsrp1,Rps28,Nop58,Rps27,Rpl35a,Rps23,Rps21,Rpl35,Rpl11,Rpl14,Rpl38,Ddx47,Rps13,Rpl24,Rps25,Rps9,Dnttip2,Rpl10,Utp18,Rps15a,Rpl23a,Rpl35rt,Rpl5	49/428
1_Member	WikiPathways	WP310	mRNA processing	-12.44	-9.7692	11739,13205,13207,13682,17975,18148,18458,19921,19934,19941,19951,19989,20005,20020,20044,20088,20090,20102,20104,20115,20382,20384,20462,20924,26961,27207,54127,57294,66475,67025,67248,67281,67427,67671,68052,69724,76846,225027,230721,232089,269261	Slc25a4,Ddx3x,Ddx5,Eif4a2,Ncl,Npm1,Pabpc1,Rpl19,Rpl22,Rpl26,Rpl32,Rpl7,Rpl9,Polr2a,Rps14,Rps24,Rps29,Rps4x,Rps6,Rps7,Srsf2,Srsf5,Tra2b,Supt5,Rpl8,Rps11,Rps28,Rps27,Rps23,Rpl11,Rpl39,Rpl37,Rps20,Rpl38,Rps13,Rnaseh2a,Rps9,Srsf7,Pabpc4,Elmod3,Rpl12	41/455
1_Member	GO Biological Processes	GO:0006364	rRNA processing	-11.2073	-8.59066	18148,19896,19941,19942,19989,20054,20055,20068,20085,20088,20104,20115,20116,27176,54127,57294,57808,66481,66489,67025,67115,67755,75617,217109,100038991,100503670	Npm1,Rpl10a,Rpl26,Rpl27,Rpl7,Rps15,Rps16,Rps17,Rps19,Rps24,Rps6,Rps7,Rps8,Rpl7a,Rps28,Rps27,Rpl35a,Rps21,Rpl35,Rpl11,Rpl14,Ddx47,Rps25,Utp18,Rpl35rt,Rpl5	26/208
1_Member	GO Biological Processes	GO:0016072	rRNA metabolic process	-11.1993	-8.59066	18148,19285,19896,19941,19942,19989,20054,20055,20068,20085,20088,20104,20115,20116,21969,27176,54127,57294,57808,66481,66489,67025,67115,67755,75617,217109,100038991,100503670	Npm1,Cavin1,Rpl10a,Rpl26,Rpl27,Rpl7,Rps15,Rps16,Rps17,Rps19,Rps24,Rps6,Rps7,Rps8,Top1,Rpl7a,Rps28,Rps27,Rpl35a,Rps21,Rpl35,Rpl11,Rpl14,Ddx47,Rps25,Utp18,Rpl35rt,Rpl5	28/242
1_Member	GO Biological Processes	GO:0034470	ncRNA processing	-7.58979	-5.20299	13205,13207,18130,18148,19896,19941,19942,19989,20054,20055,20068,20085,20088,20104,20115,20116,27176,54127,57294,57808,66481,66489,67025,67115,67755,75617,214290,217109,100038991,100503670	Ddx3x,Ddx5,Ints6,Npm1,Rpl10a,Rpl26,Rpl27,Rpl7,Rps15,Rps16,Rps17,Rps19,Rps24,Rps6,Rps7,Rps8,Rpl7a,Rps28,Rps27,Rpl35a,Rps21,Rpl35,Rpl11,Rpl14,Ddx47,Rps25,Tut7,Utp18,Rpl35rt,Rpl5	30/392
1_Member	GO Biological Processes	GO:0034660	ncRNA metabolic process	-7.04977	-4.7517	13205,13207,18019,18130,18148,19285,19896,19941,19942,19989,20054,20055,20068,20085,20088,20104,20115,20116,21969,27176,54127,57294,57808,66481,66489,67025,67115,67755,70769,75617,214290,217109,100038991,100503670	Ddx3x,Ddx5,Nfatc2,Ints6,Npm1,Cavin1,Rpl10a,Rpl26,Rpl27,Rpl7,Rps15,Rps16,Rps17,Rps19,Rps24,Rps6,Rps7,Rps8,Top1,Rpl7a,Rps28,Rps27,Rpl35a,Rps21,Rpl35,Rpl11,Rpl14,Ddx47,Nolc1,Rps25,Tut7,Utp18,Rpl35rt,Rpl5	34/510
2_Summary	CORUM	CORUM:3047	Parvulin-associated pre-rRNP complex	-28.556	-25.7855	11837,13207,14268,17975,19899,19921,19933,19941,19988,19989,20091,20102,20104,20116,22121,26961,27050,27176,27367,55989,66480,67115,67891,76808,270106,100503670	Rplp0,Ddx5,Fn1,Ncl,Rpl18,Rpl19,Rpl21,Rpl26,Rpl6,Rpl7,Rps3a1,Rps4x,Rps6,Rps8,Rpl13a,Rpl8,Rps3,Rpl7a,Rpl3,Nop58,Rpl15,Rpl14,Rpl4,Rpl18a,Rpl13,Rpl5	26/-
2_Member	CORUM	CORUM:3047	Parvulin-associated pre-rRNP complex	-28.556	-25.7855	11837,13207,14268,17975,19899,19921,19933,19941,19988,19989,20091,20102,20104,20116,22121,26961,27050,27176,27367,55989,66480,67115,67891,76808,270106,100503670	Rplp0,Ddx5,Fn1,Ncl,Rpl18,Rpl19,Rpl21,Rpl26,Rpl6,Rpl7,Rps3a1,Rps4x,Rps6,Rps8,Rpl13a,Rpl8,Rps3,Rpl7a,Rpl3,Nop58,Rpl15,Rpl14,Rpl4,Rpl18a,Rpl13,Rpl5	26/50
3_Summary	GO Biological Processes	GO:0042255	ribosome assembly	-15.1488	-12.431	11837,13205,14109,16785,19988,20044,20054,20085,20103,20104,54127,57294,67025,67671,68193,75617,110954,268449,100503670,18148,19896,19941,19989,27176,57808,66489,67115,100038991,15519,27981,11465,13008,27050,66475,68794	Rplp0,Ddx3x,Fau,Rpsa,Rpl6,Rps14,Rps15,Rps19,Rps5,Rps6,Rps28,Rps27,Rpl11,Rpl38,Rpl24,Rps25,Rpl10,Rpl23a,Rpl5,Npm1,Rpl10a,Rpl26,Rpl7,Rpl7a,Rpl35a,Rpl35,Rpl14,Rpl35rt,Hsp90aa1,Rsrp1,Actg1,Csrp2,Rps3,Rps23,Flnc	35/-
3_Member	GO Biological Processes	GO:0042255	ribosome assembly	-15.1488	-12.431	11837,13205,14109,16785,19988,20044,20054,20085,20103,20104,54127,57294,67025,67671,68193,75617,110954,268449,100503670	Rplp0,Ddx3x,Fau,Rpsa,Rpl6,Rps14,Rps15,Rps19,Rps5,Rps6,Rps28,Rps27,Rpl11,Rpl38,Rpl24,Rps25,Rpl10,Rpl23a,Rpl5	19/66
3_Member	GO Biological Processes	GO:0000028	ribosomal small subunit assembly	-11.0701	-8.48031	14109,16785,20044,20054,20085,20103,20104,54127,57294,75617	Fau,Rpsa,Rps14,Rps15,Rps19,Rps5,Rps6,Rps28,Rps27,Rps25	10/20
3_Member	GO Biological Processes	GO:0042273	ribosomal large subunit biogenesis	-10.6632	-8.0915	11837,18148,19896,19941,19988,19989,27176,57808,66489,67025,67115,68193,110954,268449,100038991,100503670	Rplp0,Npm1,Rpl10a,Rpl26,Rpl6,Rpl7,Rpl7a,Rpl35a,Rpl35,Rpl11,Rpl14,Rpl24,Rpl10,Rpl23a,Rpl35rt,Rpl5	16/75
3_Member	GO Biological Processes	GO:0022618	protein-RNA complex assembly	-8.16506	-5.71612	11837,14109,15519,16785,19988,20044,20054,20085,20103,20104,27981,54127,57294,67025,67671,68193,75617,110954,268449,100503670	Rplp0,Fau,Hsp90aa1,Rpsa,Rpl6,Rps14,Rps15,Rps19,Rps5,Rps6,Rsrp1,Rps28,Rps27,Rpl11,Rpl38,Rpl24,Rps25,Rpl10,Rpl23a,Rpl5	20/173
3_Member	GO Biological Processes	GO:0071826	protein-RNA complex organization	-7.74493	-5.34639	11837,14109,15519,16785,19988,20044,20054,20085,20103,20104,27981,54127,57294,67025,67671,68193,75617,110954,268449,100503670	Rplp0,Fau,Hsp90aa1,Rpsa,Rpl6,Rps14,Rps15,Rps19,Rps5,Rps6,Rsrp1,Rps28,Rps27,Rpl11,Rpl38,Rpl24,Rps25,Rpl10,Rpl23a,Rpl5	20/183
3_Member	GO Biological Processes	GO:0000027	ribosomal large subunit assembly	-5.71508	-3.60856	11837,19988,67025,68193,110954,268449,100503670	Rplp0,Rpl6,Rpl11,Rpl24,Rpl10,Rpl23a,Rpl5	7/26
3_Member	GO Biological Processes	GO:0140694	non-membrane-bounded organelle assembly	-5.659	-3.55923	11465,11837,13008,13205,14109,16785,19988,20044,20054,20085,20103,20104,27050,54127,57294,66475,67025,67671,68193,68794,75617,110954,268449,100503670	Actg1,Rplp0,Csrp2,Ddx3x,Fau,Rpsa,Rpl6,Rps14,Rps15,Rps19,Rps5,Rps6,Rps3,Rps28,Rps27,Rps23,Rpl11,Rpl38,Rpl24,Flnc,Rps25,Rpl10,Rpl23a,Rpl5	24/336
4_Summary	GO Biological Processes	GO:0043068	positive regulation of programmed cell death	-14.0896	-11.384	11910,11911,12125,12159,12226,12257,12389,12484,12575,12822,13039,13205,13653,14219,14373,14465,14528,14694,14825,15368,15370,15903,16007,16362,16403,16476,16819,16828,17210,17691,17869,17872,17873,18127,19242,19252,19766,19941,20104,20115,21664,21807,21817,22187,23882,27050,66824,67025,67603,68545,68949,93759,227753,606496	Atf3,Atf4,Bcl2l11,Bmp4,Btg1,Tspo,Cav1,Cd24a,Cdkn1a,Col18a1,Ctsl,Ddx3x,Egr1,Ccn2,G0s2,Gata6,Gch1,Rack1,Cxcl1,Hmox1,Nr4a1,Id3,Ccn1,Irf1,Itga6,Jun,Lcn2,Ldha,Mcl1,Sik1,Myc,Ppp1r15a,Gadd45b,Nos3,Ptn,Dusp1,Ripk1,Rpl26,Rps6,Rps7,Phlda1,Tsc22d1,Tgm2,Ubb,Gadd45g,Rps3,Pycard,Rpl11,Dusp6,Ecscr,Zfas1,Sirt1,Gsn,Gsk3a	54/-
4_Member	GO Biological Processes	GO:0043068	positive regulation of programmed cell death	-14.0896	-11.384	11910,11911,12125,12159,12226,12257,12389,12484,12575,12822,13039,13205,13653,14219,14373,14465,14528,14694,14825,15368,15370,15903,16007,16362,16403,16476,16819,16828,17210,17691,17869,17872,17873,18127,19242,19252,19766,19941,20104,20115,21664,21807,21817,22187,23882,27050,66824,67025,67603,68545,68949,93759,227753,606496	Atf3,Atf4,Bcl2l11,Bmp4,Btg1,Tspo,Cav1,Cd24a,Cdkn1a,Col18a1,Ctsl,Ddx3x,Egr1,Ccn2,G0s2,Gata6,Gch1,Rack1,Cxcl1,Hmox1,Nr4a1,Id3,Ccn1,Irf1,Itga6,Jun,Lcn2,Ldha,Mcl1,Sik1,Myc,Ppp1r15a,Gadd45b,Nos3,Ptn,Dusp1,Ripk1,Rpl26,Rps6,Rps7,Phlda1,Tsc22d1,Tgm2,Ubb,Gadd45g,Rps3,Pycard,Rpl11,Dusp6,Ecscr,Zfas1,Sirt1,Gsn,Gsk3a	54/675
4_Member	GO Biological Processes	GO:0043065	positive regulation of apoptotic process	-13.549	-10.8553	11910,11911,12125,12159,12226,12257,12389,12484,12822,13039,13205,13653,14219,14373,14465,14528,14694,15368,15370,15903,16007,16362,16403,16476,16819,16828,17210,17691,17869,17872,17873,18127,19242,19252,19766,19941,20104,20115,21664,21807,21817,22187,23882,27050,66824,67025,67603,68545,68949,93759,227753,606496	Atf3,Atf4,Bcl2l11,Bmp4,Btg1,Tspo,Cav1,Cd24a,Col18a1,Ctsl,Ddx3x,Egr1,Ccn2,G0s2,Gata6,Gch1,Rack1,Hmox1,Nr4a1,Id3,Ccn1,Irf1,Itga6,Jun,Lcn2,Ldha,Mcl1,Sik1,Myc,Ppp1r15a,Gadd45b,Nos3,Ptn,Dusp1,Ripk1,Rpl26,Rps6,Rps7,Phlda1,Tsc22d1,Tgm2,Ubb,Gadd45g,Rps3,Pycard,Rpl11,Dusp6,Ecscr,Zfas1,Sirt1,Gsn,Gsk3a	52/651
5_Summary	GO Biological Processes	GO:0048514	blood vessel morphogenesis	-12.8946	-10.2125	11465,11816,12159,12192,12306,12389,12628,12778,12822,12845,13388,13614,13642,13819,14219,14268,14609,14645,14775,15200,15205,15368,15370,15530,16007,16476,16477,17300,17684,17975,18127,18591,21802,22601,29876,56332,68545,80837,93759,99929,230126,381823,12125,13838,14312,14465,16911,17295,17313,17869,18018,20115,21817,269152,12702,13653,22682,13039,15451,18148,19242,20848,21929,22695,54375,68949,…	Actg1,Apoe,Bmp4,Zfp36l1,Anxa2,Cav1,Cfh,Ackr3,Col18a1,Comp,Dll1,Edn1,Efnb2,Epas1,Ccn2,Fn1,Gja1,Glul,Gpx1,Hbegf,Hes1,Hmox1,Nr4a1,Hspg2,Ccn1,Jun,Junb,Foxc1,Cited2,Ncl,Nos3,Pdgfb,Tgfa,Yap1,Clic4,Amotl2,Ecscr,Rhoj,Sirt1,Tiparp,Shb,Apold1,Bcl2l11,Epha4,Brd2,Gata6,Lmo4,Met,Mgp,Myc,Nfatc1,Rps7,Tgm2,Kif26b,Socs3,Egr1,Zfand5,Ctsl,Hpn,Npm1,Ptn,Stat3,Tnfaip3,Zfp36,Azin1,Zfas1,Lrg1,Foxp2,Sulf1	69/-
5_Member	GO Biological Processes	GO:0048514	blood vessel morphogenesis	-12.8946	-10.2125	11465,11816,12159,12192,12306,12389,12628,12778,12822,12845,13388,13614,13642,13819,14219,14268,14609,14645,14775,15200,15205,15368,15370,15530,16007,16476,16477,17300,17684,17975,18127,18591,21802,22601,29876,56332,68545,80837,93759,99929,230126,381823	Actg1,Apoe,Bmp4,Zfp36l1,Anxa2,Cav1,Cfh,Ackr3,Col18a1,Comp,Dll1,Edn1,Efnb2,Epas1,Ccn2,Fn1,Gja1,Glul,Gpx1,Hbegf,Hes1,Hmox1,Nr4a1,Hspg2,Ccn1,Jun,Junb,Foxc1,Cited2,Ncl,Nos3,Pdgfb,Tgfa,Yap1,Clic4,Amotl2,Ecscr,Rhoj,Sirt1,Tiparp,Shb,Apold1	42/461
5_Member	GO Biological Processes	GO:0035239	tube morphogenesis	-11.9607	-9.30094	11465,11816,12125,12159,12192,12306,12389,12628,12778,12822,12845,13388,13614,13642,13819,13838,14219,14268,14312,14465,14609,14645,14775,15200,15205,15368,15370,15530,16007,16476,16477,16911,17295,17300,17313,17684,17869,17975,18018,18127,18591,20115,21802,21817,22601,29876,56332,68545,80837,93759,99929,230126,269152,381823	Actg1,Apoe,Bcl2l11,Bmp4,Zfp36l1,Anxa2,Cav1,Cfh,Ackr3,Col18a1,Comp,Dll1,Edn1,Efnb2,Epas1,Epha4,Ccn2,Fn1,Brd2,Gata6,Gja1,Glul,Gpx1,Hbegf,Hes1,Hmox1,Nr4a1,Hspg2,Ccn1,Jun,Junb,Lmo4,Met,Foxc1,Mgp,Cited2,Myc,Ncl,Nfatc1,Nos3,Pdgfb,Rps7,Tgfa,Tgm2,Yap1,Clic4,Amotl2,Ecscr,Rhoj,Sirt1,Tiparp,Shb,Kif26b,Apold1	54/762
5_Member	GO Biological Processes	GO:0001944	vasculature development	-11.5645	-8.91545	11465,11816,12159,12192,12306,12389,12628,12702,12778,12822,12845,13388,13614,13642,13653,13819,14219,14268,14465,14609,14645,14775,15200,15205,15368,15370,15530,16007,16476,16477,17300,17684,17975,18018,18127,18591,21802,22601,22682,29876,56332,68545,80837,93759,99929,230126,381823	Actg1,Apoe,Bmp4,Zfp36l1,Anxa2,Cav1,Cfh,Socs3,Ackr3,Col18a1,Comp,Dll1,Edn1,Efnb2,Egr1,Epas1,Ccn2,Fn1,Gata6,Gja1,Glul,Gpx1,Hbegf,Hes1,Hmox1,Nr4a1,Hspg2,Ccn1,Jun,Junb,Foxc1,Cited2,Ncl,Nfatc1,Nos3,Pdgfb,Tgfa,Yap1,Zfand5,Clic4,Amotl2,Ecscr,Rhoj,Sirt1,Tiparp,Shb,Apold1	47/616
5_Member	GO Biological Processes	GO:0001568	blood vessel development	-11.3857	-8.74713	11465,11816,12159,12192,12306,12389,12628,12702,12778,12822,12845,13388,13614,13642,13653,13819,14219,14268,14465,14609,14645,14775,15200,15205,15368,15370,15530,16007,16476,16477,17300,17684,17975,18127,18591,21802,22601,29876,56332,68545,80837,93759,99929,230126,381823	Actg1,Apoe,Bmp4,Zfp36l1,Anxa2,Cav1,Cfh,Socs3,Ackr3,Col18a1,Comp,Dll1,Edn1,Efnb2,Egr1,Epas1,Ccn2,Fn1,Gata6,Gja1,Glul,Gpx1,Hbegf,Hes1,Hmox1,Nr4a1,Hspg2,Ccn1,Jun,Junb,Foxc1,Cited2,Ncl,Nos3,Pdgfb,Tgfa,Yap1,Clic4,Amotl2,Ecscr,Rhoj,Sirt1,Tiparp,Shb,Apold1	45/578
5_Member	GO Biological Processes	GO:0001525	angiogenesis	-10.2064	-7.66053	11465,12159,12306,12389,12628,12778,12822,13388,13614,13642,13819,14219,14268,14645,14775,15200,15368,15370,15530,16007,16476,17300,17975,18127,21802,29876,56332,68545,80837,93759,230126,381823	Actg1,Bmp4,Anxa2,Cav1,Cfh,Ackr3,Col18a1,Dll1,Edn1,Efnb2,Epas1,Ccn2,Fn1,Glul,Gpx1,Hbegf,Hmox1,Nr4a1,Hspg2,Ccn1,Jun,Foxc1,Ncl,Nos3,Tgfa,Clic4,Amotl2,Ecscr,Rhoj,Sirt1,Shb,Apold1	32/343
5_Member	GO Biological Processes	GO:0050678	regulation of epithelial cell proliferation	-7.86508	-5.43573	11816,12159,12192,12389,12822,13039,13642,14609,14645,14775,15205,15368,15370,15451,15530,16476,17869,18018,18148,18591,19242,20848,21802,21929,22601,22695,54375,68949,76905,93759,114142,240725	Apoe,Bmp4,Zfp36l1,Cav1,Col18a1,Ctsl,Efnb2,Gja1,Glul,Gpx1,Hes1,Hmox1,Nr4a1,Hpn,Hspg2,Jun,Myc,Nfatc1,Npm1,Pdgfb,Ptn,Stat3,Tgfa,Tnfaip3,Yap1,Zfp36,Azin1,Zfas1,Lrg1,Sirt1,Foxp2,Sulf1	32/426
5_Member	GO Biological Processes	GO:0050679	positive regulation of epithelial cell proliferation	-5.96533	-3.83381	12159,12389,12822,14645,15368,15370,15451,15530,16476,17869,18591,19242,20848,21802,21929,22601,54375,76905,93759,114142	Bmp4,Cav1,Col18a1,Glul,Hmox1,Nr4a1,Hpn,Hspg2,Jun,Myc,Pdgfb,Ptn,Stat3,Tgfa,Tnfaip3,Yap1,Azin1,Lrg1,Sirt1,Foxp2	20/235
5_Member	GO Biological Processes	GO:0001936	regulation of endothelial cell proliferation	-4.70661	-2.82496	11816,12159,12389,12822,14609,15368,15370,15530,16476,18591,20848,76905,93759,240725	Apoe,Bmp4,Cav1,Col18a1,Gja1,Hmox1,Nr4a1,Hspg2,Jun,Pdgfb,Stat3,Lrg1,Sirt1,Sulf1	14/153
5_Member	GO Biological Processes	GO:0001938	positive regulation of endothelial cell proliferation	-4.39615	-2.60264	12159,12389,12822,15368,15370,15530,16476,18591,20848,76905,93759	Bmp4,Cav1,Col18a1,Hmox1,Nr4a1,Hspg2,Jun,Pdgfb,Stat3,Lrg1,Sirt1	11/104
6_Summary	GO Biological Processes	GO:0061061	muscle structure development	-11.3263	-8.69791	11465,11910,12159,12227,12389,12527,12628,12845,13008,13207,13388,13653,13819,14281,14465,14775,15081,15205,15370,15903,15982,16011,16828,16905,17133,17295,17300,17684,17691,17869,17904,18019,18591,18858,26556,53318,54720,57784,67220,68794,93759,114142,216850,217012,14284,15530,22682,99929	Actg1,Atf3,Bmp4,Btg2,Cav1,Cd9,Cfh,Comp,Csrp2,Ddx5,Dll1,Egr1,Epas1,Fos,Gata6,Gpx1,H3f3b,Hes1,Nr4a1,Id3,Ifrd1,Igfbp5,Ldha,Lmna,Maff,Met,Foxc1,Cited2,Sik1,Myc,Myl6,Nfatc2,Pdgfb,Pmp22,Homer1,Pdlim3,Rcan1,Bin3,Plekho1,Flnc,Sirt1,Foxp2,Kdm6b,Unc45b,Fosl2,Hspg2,Zfand5,Tiparp	48/-
6_Member	GO Biological Processes	GO:0061061	muscle structure development	-11.3263	-8.69791	11465,11910,12159,12227,12389,12527,12628,12845,13008,13207,13388,13653,13819,14281,14465,14775,15081,15205,15370,15903,15982,16011,16828,16905,17133,17295,17300,17684,17691,17869,17904,18019,18591,18858,26556,53318,54720,57784,67220,68794,93759,114142,216850,217012	Actg1,Atf3,Bmp4,Btg2,Cav1,Cd9,Cfh,Comp,Csrp2,Ddx5,Dll1,Egr1,Epas1,Fos,Gata6,Gpx1,H3f3b,Hes1,Nr4a1,Id3,Ifrd1,Igfbp5,Ldha,Lmna,Maff,Met,Foxc1,Cited2,Sik1,Myc,Myl6,Nfatc2,Pdgfb,Pmp22,Homer1,Pdlim3,Rcan1,Bin3,Plekho1,Flnc,Sirt1,Foxp2,Kdm6b,Unc45b	44/558
6_Member	GO Biological Processes	GO:0060537	muscle tissue development	-8.10489	-5.66258	11910,12159,12227,12389,13008,13388,13653,14281,14284,14465,14775,15370,15530,15982,16828,16905,17133,17295,17300,17684,17691,17869,17904,18858,22682,26556,54720,57784,99929,114142,216850	Atf3,Bmp4,Btg2,Cav1,Csrp2,Dll1,Egr1,Fos,Fosl2,Gata6,Gpx1,Nr4a1,Hspg2,Ifrd1,Ldha,Lmna,Maff,Met,Foxc1,Cited2,Sik1,Myc,Myl6,Pmp22,Zfand5,Homer1,Rcan1,Bin3,Tiparp,Foxp2,Kdm6b	31/394
6_Member	GO Biological Processes	GO:0007519	skeletal muscle tissue development	-7.54672	-5.17135	11910,12227,12389,13388,13653,14281,14775,15370,16828,17133,17295,17684,17869,17904,18858,26556,54720,57784,114142	Atf3,Btg2,Cav1,Dll1,Egr1,Fos,Gpx1,Nr4a1,Ldha,Maff,Met,Cited2,Myc,Myl6,Pmp22,Homer1,Rcan1,Bin3,Foxp2	19/170
6_Member	GO Biological Processes	GO:0060538	skeletal muscle organ development	-7.06805	-4.76523	11910,12227,12389,13388,13653,14281,14775,15370,16828,17133,17295,17684,17869,17904,18858,26556,54720,57784,114142	Atf3,Btg2,Cav1,Dll1,Egr1,Fos,Gpx1,Nr4a1,Ldha,Maff,Met,Cited2,Myc,Myl6,Pmp22,Homer1,Rcan1,Bin3,Foxp2	19/182
6_Member	GO Biological Processes	GO:0042692	muscle cell differentiation	-6.29111	-4.1048	11465,12159,12527,12628,12845,13008,14465,14775,15081,15205,15982,16011,16905,17295,17691,17869,18019,18591,18858,26556,54720,57784,67220,68794,216850	Actg1,Bmp4,Cd9,Cfh,Comp,Csrp2,Gata6,Gpx1,H3f3b,Hes1,Ifrd1,Igfbp5,Lmna,Met,Sik1,Myc,Nfatc2,Pdgfb,Pmp22,Homer1,Rcan1,Bin3,Plekho1,Flnc,Kdm6b	25/332
6_Member	GO Biological Processes	GO:0007517	muscle organ development	-6.03229	-3.89753	11910,12227,12389,13388,13653,14281,14775,15370,15903,16828,16905,17133,17295,17300,17684,17869,17904,18858,26556,54720,57784,93759,114142,217012	Atf3,Btg2,Cav1,Dll1,Egr1,Fos,Gpx1,Nr4a1,Id3,Ldha,Lmna,Maff,Met,Foxc1,Cited2,Myc,Myl6,Pmp22,Homer1,Rcan1,Bin3,Sirt1,Foxp2,Unc45b	24/320
6_Member	GO Biological Processes	GO:0051146	striated muscle cell differentiation	-4.90864	-2.96693	11465,12159,12527,13008,14465,14775,16011,16905,17295,17691,17869,18019,18858,26556,54720,57784,67220,68794,216850	Actg1,Bmp4,Cd9,Csrp2,Gata6,Gpx1,Igfbp5,Lmna,Met,Sik1,Myc,Nfatc2,Pmp22,Homer1,Rcan1,Bin3,Plekho1,Flnc,Kdm6b	19/253
6_Member	GO Biological Processes	GO:0014902	myotube differentiation	-4.2311	-2.47979	12527,14775,17295,17869,18019,18858,26556,54720,57784,67220	Cd9,Gpx1,Met,Myc,Nfatc2,Pmp22,Homer1,Rcan1,Bin3,Plekho1	10/90
6_Member	GO Biological Processes	GO:0035914	skeletal muscle cell differentiation	-3.4526	-1.89023	11910,12227,13653,14281,15370,17133,17684,17869	Atf3,Btg2,Egr1,Fos,Nr4a1,Maff,Cited2,Myc	8/73
6_Member	GO Biological Processes	GO:0014904	myotube cell development	-3.16936	-1.6914	14775,18019,18858,26556,54720,57784	Gpx1,Nfatc2,Pmp22,Homer1,Rcan1,Bin3	6/45
6_Member	GO Biological Processes	GO:0055001	muscle cell development	-2.99167	-1.55067	11465,12845,13008,14775,15205,16905,17295,18019,18858,26556,54720,57784,68794	Actg1,Comp,Csrp2,Gpx1,Hes1,Lmna,Met,Nfatc2,Pmp22,Homer1,Rcan1,Bin3,Flnc	13/198
6_Member	GO Biological Processes	GO:0048741	skeletal muscle fiber development	-2.64284	-1.30058	14775,18858,26556,54720,57784	Gpx1,Pmp22,Homer1,Rcan1,Bin3	5/39
7_Summary	KEGG Pathway	mmu05418	Fluid shear stress and atherosclerosis - Mus musculus (house mouse)	-11.14	-8.54088	11465,12159,12313,12314,12389,13039,13614,14281,14862,15368,15516,15519,15894,16476,16598,18127,18412,18591,18791,19252,21824,22166,11796,12125,12575,13388,13819,14268,14710,15205,16195,16403,16451,17295,17869,17873,18035,18712,18752,20848,21802,23882,59069,110279	Actg1,Bmp4,Calm1,Calm2,Cav1,Ctsl,Edn1,Fos,Gstm1,Hmox1,Hsp90ab1,Hsp90aa1,Icam1,Jun,Klf2,Nos3,Sqstm1,Pdgfb,Plat,Dusp1,Thbd,Txn1,Birc3,Bcl2l11,Cdkn1a,Dll1,Epas1,Fn1,Gngt2,Hes1,Il6st,Itga6,Jak1,Met,Myc,Gadd45b,Nfkbia,Pim1,Prkcg,Stat3,Tgfa,Gadd45g,Tpm3,Bcr	44/-
7_Member	KEGG Pathway	mmu05418	Fluid shear stress and atherosclerosis - Mus musculus (house mouse)	-11.14	-8.54088	11465,12159,12313,12314,12389,13039,13614,14281,14862,15368,15516,15519,15894,16476,16598,18127,18412,18591,18791,19252,21824,22166	Actg1,Bmp4,Calm1,Calm2,Cav1,Ctsl,Edn1,Fos,Gstm1,Hmox1,Hsp90ab1,Hsp90aa1,Icam1,Jun,Klf2,Nos3,Sqstm1,Pdgfb,Plat,Dusp1,Thbd,Txn1	22/147
7_Member	KEGG Pathway	mmu05200	Pathways in cancer - Mus musculus (house mouse)	-5.95241	-3.82409	11796,12125,12159,12313,12314,12575,13388,13614,13819,14268,14281,14710,14862,15205,15368,15516,15519,16195,16403,16451,16476,17295,17869,17873,18035,18591,18712,18752,20848,21802,23882,59069,110279	Birc3,Bcl2l11,Bmp4,Calm1,Calm2,Cdkn1a,Dll1,Edn1,Epas1,Fn1,Fos,Gngt2,Gstm1,Hes1,Hmox1,Hsp90ab1,Hsp90aa1,Il6st,Itga6,Jak1,Jun,Met,Myc,Gadd45b,Nfkbia,Pdgfb,Pim1,Prkcg,Stat3,Tgfa,Gadd45g,Tpm3,Bcr	33/543
8_Summary	GO Biological Processes	GO:0051338	regulation of transferase activity	-11.0413	-8.46065	11770,11816,12389,12484,12504,12575,13205,13614,13627,13682,13838,15507,15516,15519,16007,16600,16898,16911,17295,17869,17873,18148,18538,18591,18712,18858,19252,19766,20115,21929,22695,23882,27050,50776,59090,65019,66824,67025,68067,70769,77891,78943,93759,106021,192231,211770,227210,230126,606496,100503670,12159,12306,13051,14219,14694,15200,15205,15512,15894,16195,16403,17872,18412,18793,21802…	Fabp4,Apoe,Cav1,Cd24a,Cd4,Cdkn1a,Ddx3x,Edn1,Eef1a1,Eif4a2,Epha4,Hspb1,Hsp90ab1,Hsp90aa1,Ccn1,Klf4,Rps2,Lmo4,Met,Myc,Gadd45b,Npm1,Pcna,Pdgfb,Pim1,Pmp22,Dusp1,Ripk1,Rps7,Tnfaip3,Zfp36,Gadd45g,Rps3,Polg2,Midn,Rpl23,Pycard,Rpl11,Mrnip,Nolc1,Ube2s,Ern1,Sirt1,Topors,Hexim1,Trib1,Ccnyl1,Shb,Gsk3a,Rpl5,Bmp4,Anxa2,Cx3cr1,Ccn2,Rack1,Hbegf,Hes1,Hspa2,Icam1,Il6st,Itga6,Ppp1r15a,Sqstm1,Plaur,Tgfa,Txn1,Sdcbp	67/-
8_Member	GO Biological Processes	GO:0051338	regulation of transferase activity	-11.0413	-8.46065	11770,11816,12389,12484,12504,12575,13205,13614,13627,13682,13838,15507,15516,15519,16007,16600,16898,16911,17295,17869,17873,18148,18538,18591,18712,18858,19252,19766,20115,21929,22695,23882,27050,50776,59090,65019,66824,67025,68067,70769,77891,78943,93759,106021,192231,211770,227210,230126,606496,100503670	Fabp4,Apoe,Cav1,Cd24a,Cd4,Cdkn1a,Ddx3x,Edn1,Eef1a1,Eif4a2,Epha4,Hspb1,Hsp90ab1,Hsp90aa1,Ccn1,Klf4,Rps2,Lmo4,Met,Myc,Gadd45b,Npm1,Pcna,Pdgfb,Pim1,Pmp22,Dusp1,Ripk1,Rps7,Tnfaip3,Zfp36,Gadd45g,Rps3,Polg2,Midn,Rpl23,Pycard,Rpl11,Mrnip,Nolc1,Ube2s,Ern1,Sirt1,Topors,Hexim1,Trib1,Ccnyl1,Shb,Gsk3a,Rpl5	50/708
8_Member	GO Biological Processes	GO:0051347	positive regulation of transferase activity	-6.11614	-3.95465	11816,12484,12504,12575,13205,13614,13838,15516,15519,16007,16600,16898,16911,17295,17869,18148,18538,18591,18712,19766,27050,50776,68067,77891,78943,93759,106021,211770,606496	Apoe,Cd24a,Cd4,Cdkn1a,Ddx3x,Edn1,Epha4,Hsp90ab1,Hsp90aa1,Ccn1,Klf4,Rps2,Lmo4,Met,Myc,Npm1,Pcna,Pdgfb,Pim1,Ripk1,Rps3,Polg2,Mrnip,Ube2s,Ern1,Sirt1,Topors,Trib1,Gsk3a	29/434
8_Member	GO Biological Processes	GO:0043549	regulation of kinase activity	-5.85422	-3.73224	11770,11816,12389,12484,12504,12575,13205,13614,13627,13838,15507,15516,15519,16007,16911,17295,17873,18148,18591,18712,18858,19252,21929,23882,27050,59090,66824,68067,70769,78943,93759,192231,211770,227210,230126	Fabp4,Apoe,Cav1,Cd24a,Cd4,Cdkn1a,Ddx3x,Edn1,Eef1a1,Epha4,Hspb1,Hsp90ab1,Hsp90aa1,Ccn1,Lmo4,Met,Gadd45b,Npm1,Pdgfb,Pim1,Pmp22,Dusp1,Tnfaip3,Gadd45g,Rps3,Midn,Pycard,Mrnip,Nolc1,Ern1,Sirt1,Hexim1,Trib1,Ccnyl1,Shb	35/601
8_Member	GO Biological Processes	GO:0045859	regulation of protein kinase activity	-5.22113	-3.20463	11770,11816,12389,12484,12504,12575,13205,13614,13838,15507,15516,15519,16007,17873,18148,18591,18712,18858,19252,21929,23882,27050,66824,68067,70769,78943,93759,192231,211770,227210,230126	Fabp4,Apoe,Cav1,Cd24a,Cd4,Cdkn1a,Ddx3x,Edn1,Epha4,Hspb1,Hsp90ab1,Hsp90aa1,Ccn1,Gadd45b,Npm1,Pdgfb,Pim1,Pmp22,Dusp1,Tnfaip3,Gadd45g,Rps3,Pycard,Mrnip,Nolc1,Ern1,Sirt1,Hexim1,Trib1,Ccnyl1,Shb	31/534
8_Member	GO Biological Processes	GO:0042327	positive regulation of phosphorylation	-5.0469	-3.06935	12159,12306,12389,12484,12504,12575,13051,13205,13614,13838,14219,14694,15200,15205,15512,15516,15519,15894,16007,16195,16403,16911,17295,17872,18148,18412,18591,18712,18793,19766,21802,22166,27050,53378,68067,78943,93759,606496	Bmp4,Anxa2,Cav1,Cd24a,Cd4,Cdkn1a,Cx3cr1,Ddx3x,Edn1,Epha4,Ccn2,Rack1,Hbegf,Hes1,Hspa2,Hsp90ab1,Hsp90aa1,Icam1,Ccn1,Il6st,Itga6,Lmo4,Met,Ppp1r15a,Npm1,Sqstm1,Pdgfb,Pim1,Plaur,Ripk1,Tgfa,Txn1,Rps3,Sdcbp,Mrnip,Ern1,Sirt1,Gsk3a	38/738
8_Member	GO Biological Processes	GO:0001934	positive regulation of protein phosphorylation	-4.5823	-2.72868	12159,12306,12389,12484,12504,12575,13051,13205,13614,13838,14219,14694,15200,15205,15512,15516,15519,15894,16007,16195,17295,17872,18148,18412,18591,18712,18793,19766,21802,22166,27050,68067,78943,93759,606496	Bmp4,Anxa2,Cav1,Cd24a,Cd4,Cdkn1a,Cx3cr1,Ddx3x,Edn1,Epha4,Ccn2,Rack1,Hbegf,Hes1,Hspa2,Hsp90ab1,Hsp90aa1,Icam1,Ccn1,Il6st,Met,Ppp1r15a,Npm1,Sqstm1,Pdgfb,Pim1,Plaur,Ripk1,Tgfa,Txn1,Rps3,Mrnip,Ern1,Sirt1,Gsk3a	35/688
8_Member	GO Biological Processes	GO:0071900	regulation of protein serine/threonine kinase activity	-3.88461	-2.22159	11816,12389,12484,12575,13205,13614,13838,18591,18712,18858,19252,21929,27050,66824,70769,78943,93759,192231,211770	Apoe,Cav1,Cd24a,Cdkn1a,Ddx3x,Edn1,Epha4,Pdgfb,Pim1,Pmp22,Dusp1,Tnfaip3,Rps3,Pycard,Nolc1,Ern1,Sirt1,Hexim1,Trib1	19/301
8_Member	GO Biological Processes	GO:0033674	positive regulation of kinase activity	-2.56123	-1.23689	12484,12504,12575,13205,13614,13838,15516,15519,16007,16911,17295,18148,18591,18712,27050,68067,78943,93759	Cd24a,Cd4,Cdkn1a,Ddx3x,Edn1,Epha4,Hsp90ab1,Hsp90aa1,Ccn1,Lmo4,Met,Npm1,Pdgfb,Pim1,Rps3,Mrnip,Ern1,Sirt1	18/359
8_Member	GO Biological Processes	GO:0045860	positive regulation of protein kinase activity	-2.43035	-1.13884	12484,12504,12575,13205,13614,13838,15516,15519,16007,18148,18591,18712,27050,68067,78943,93759	Cd24a,Cd4,Cdkn1a,Ddx3x,Edn1,Epha4,Hsp90ab1,Hsp90aa1,Ccn1,Npm1,Pdgfb,Pim1,Rps3,Mrnip,Ern1,Sirt1	16/312
8_Member	GO Biological Processes	GO:0043405	regulation of MAP kinase activity	-2.12946	-0.918215	11816,12389,12484,13614,13838,18591,19252,27050,78943,211770	Apoe,Cav1,Cd24a,Edn1,Epha4,Pdgfb,Dusp1,Rps3,Ern1,Trib1	10/168
9_Summary	KEGG Pathway	mmu05167	Kaposi sarcoma-associated herpesvirus infection - Mus musculus (house mouse)	-10.516	-7.95311	12313,12314,12575,14281,14710,14825,15015,15040,15894,16195,16451,16476,17164,17869,18018,18019,18035,18591,20310,20848,22186,22187,22190,22695,54720,78294,11911,14828,15481,15512,15516,15519,16803,18127,66824,78943,215449,12702,14282,14284,16477,16478,18412,21682,13205,15530,18538,18752,12504,11739,12257,13653,12125,15205,17873,19766,21929,22352,23882,18712,53378,606496,15451,19696,107932,227753…	Calm1,Calm2,Cdkn1a,Fos,Gngt2,Cxcl1,H2-Q4,H2-T23,Icam1,Il6st,Jak1,Jun,Mapkapk2,Myc,Nfatc1,Nfatc2,Nfkbia,Pdgfb,Cxcl2,Stat3,Uba52,Ubb,Ubc,Zfp36,Rcan1,Rps27a,Atf4,Hspa5,Hspa8,Hspa2,Hsp90ab1,Hsp90aa1,Lbp,Nos3,Pycard,Ern1,Rap1b,Socs3,Fosb,Fosl2,Junb,Jund,Sqstm1,Tec,Ddx3x,Hspg2,Pcna,Prkcg,Cd4,Slc25a4,Tspo,Egr1,Bcl2l11,Hes1,Gadd45b,Ripk1,Tnfaip3,Vim,Gadd45g,Pim1,Sdcbp,Gsk3a,Hpn,Rel,Chd4,Gsn,Dll1,Irf1,Act…	74/-
9_Member	KEGG Pathway	mmu05167	Kaposi sarcoma-associated herpesvirus infection - Mus musculus (house mouse)	-10.516	-7.95311	12313,12314,12575,14281,14710,14825,15015,15040,15894,16195,16451,16476,17164,17869,18018,18019,18035,18591,20310,20848,22186,22187,22190,22695,54720,78294	Calm1,Calm2,Cdkn1a,Fos,Gngt2,Cxcl1,H2-Q4,H2-T23,Icam1,Il6st,Jak1,Jun,Mapkapk2,Myc,Nfatc1,Nfatc2,Nfkbia,Pdgfb,Cxcl2,Stat3,Uba52,Ubb,Ubc,Zfp36,Rcan1,Rps27a	26/223
9_Member	KEGG Pathway	mmu05417	Lipid and atherosclerosis - Mus musculus (house mouse)	-7.88975	-5.45397	11911,12313,12314,14281,14825,14828,15481,15512,15516,15519,15894,16476,16803,18018,18019,18035,18127,20310,20848,66824,78943,215449	Atf4,Calm1,Calm2,Fos,Cxcl1,Hspa5,Hspa8,Hspa2,Hsp90ab1,Hsp90aa1,Icam1,Jun,Lbp,Nfatc1,Nfatc2,Nfkbia,Nos3,Cxcl2,Stat3,Pycard,Ern1,Rap1b	22/216
9_Member	KEGG Pathway	mmu04380	Osteoclast differentiation - Mus musculus (house mouse)	-4.64737	-2.78346	12702,14281,14282,14284,16451,16476,16477,16478,18018,18019,18035,18412,21682	Socs3,Fos,Fosb,Fosl2,Jak1,Jun,Junb,Jund,Nfatc1,Nfatc2,Nfkbia,Sqstm1,Tec	13/135
9_Member	KEGG Pathway	mmu05161	Hepatitis B - Mus musculus (house mouse)	-4.39932	-2.60433	11911,12575,13205,14281,15530,16451,16476,17869,18018,18019,18035,18538,18752,20848	Atf4,Cdkn1a,Ddx3x,Fos,Hspg2,Jak1,Jun,Myc,Nfatc1,Nfatc2,Nfkbia,Pcna,Prkcg,Stat3	14/163
9_Member	KEGG Pathway	mmu04659	Th17 cell differentiation - Mus musculus (house mouse)	-4.35741	-2.57286	12504,14281,15516,15519,16195,16451,16476,18018,18019,18035,20848	Cd4,Fos,Hsp90ab1,Hsp90aa1,Il6st,Jak1,Jun,Nfatc1,Nfatc2,Nfkbia,Stat3	11/105
9_Member	KEGG Pathway	mmu05166	Human T-cell leukemia virus 1 infection - Mus musculus (house mouse)	-3.94155	-2.26307	11739,11911,12257,12504,12575,13653,14281,15015,15040,15894,16451,16476,17869,18018,18019,18035,22695	Slc25a4,Atf4,Tspo,Cd4,Cdkn1a,Egr1,Fos,H2-Q4,H2-T23,Icam1,Jak1,Jun,Myc,Nfatc1,Nfatc2,Nfkbia,Zfp36	17/249
9_Member	KEGG Pathway	mmu05169	Epstein-Barr virus infection - Mus musculus (house mouse)	-3.83735	-2.19445	12125,12575,15015,15040,15205,15894,16451,16476,17869,17873,18035,19766,20848,21929,22352,23882	Bcl2l11,Cdkn1a,H2-Q4,H2-T23,Hes1,Icam1,Jak1,Jun,Myc,Gadd45b,Nfkbia,Ripk1,Stat3,Tnfaip3,Vim,Gadd45g	16/230
9_Member	WikiPathways	WP151	IL 5 signaling pathway	-3.66703	-2.05891	15894,16451,16476,18035,18712,20848,53378,606496	Icam1,Jak1,Jun,Nfkbia,Pim1,Stat3,Sdcbp,Gsk3a	8/68
9_Member	KEGG Pathway	mmu05203	Viral carcinogenesis - Mus musculus (house mouse)	-3.37487	-1.83235	11911,12575,13205,15015,15040,15451,16195,16451,16476,17164,18035,19696,20848,107932,227753	Atf4,Cdkn1a,Ddx3x,H2-Q4,H2-T23,Hpn,Il6st,Jak1,Jun,Mapkapk2,Nfkbia,Rel,Stat3,Chd4,Gsn	15/228
9_Member	KEGG Pathway	mmu04658	Th1 and Th2 cell differentiation - Mus musculus (house mouse)	-2.90843	-1.49462	12504,13388,14281,16451,16476,18018,18019,18035	Cd4,Dll1,Fos,Jak1,Jun,Nfatc1,Nfatc2,Nfkbia	8/88
9_Member	KEGG Pathway	mmu05235	PD-L1 expression and PD-1 checkpoint pathway in cancer - Mus musculus (house mouse)	-2.90843	-1.49462	12504,14281,16451,16476,18018,18019,18035,20848	Cd4,Fos,Jak1,Jun,Nfatc1,Nfatc2,Nfkbia,Stat3	8/88
9_Member	KEGG Pathway	mmu05163	Human cytomegalovirus infection - Mus musculus (house mouse)	-2.8779	-1.47029	11911,12313,12314,12575,14710,15015,15040,16451,17869,18018,18019,18035,18752,19766,20848	Atf4,Calm1,Calm2,Cdkn1a,Gngt2,H2-Q4,H2-T23,Jak1,Myc,Nfatc1,Nfatc2,Nfkbia,Prkcg,Ripk1,Stat3	15/255
9_Member	KEGG Pathway	mmu04625	C-type lectin receptor signaling pathway - Mus musculus (house mouse)	-2.82294	-1.43207	12313,12314,16362,16476,17164,18018,18019,18035,66824	Calm1,Calm2,Irf1,Jun,Mapkapk2,Nfatc1,Nfatc2,Nfkbia,Pycard	9/112
9_Member	KEGG Pathway	mmu05135	Yersinia infection - Mus musculus (house mouse)	-2.80774	-1.4192	11465,12504,14268,14281,16476,18018,18019,18035,66824,108100	Actg1,Cd4,Fn1,Fos,Jun,Nfatc1,Nfatc2,Nfkbia,Pycard,Baiap2	10/135
9_Member	KEGG Pathway	mmu05170	Human immunodeficiency virus 1 infection - Mus musculus (house mouse)	-2.28012	-1.02856	12313,12314,12504,14281,14710,15015,15040,16476,18018,18019,18035,18752,19766	Calm1,Calm2,Cd4,Fos,Gngt2,H2-Q4,H2-T23,Jun,Nfatc1,Nfatc2,Nfkbia,Prkcg,Ripk1	13/239
9_Member	KEGG Pathway	mmu05162	Measles - Mus musculus (house mouse)	-2.07887	-0.878677	14281,14694,15481,16451,16476,18035,20848,21929,68135	Fos,Rack1,Hspa8,Jak1,Jun,Nfkbia,Stat3,Tnfaip3,Eif3h	9/145
9_Member	KEGG Pathway	mmu04660	T cell receptor signaling pathway - Mus musculus (house mouse)	-2.03735	-0.848986	12504,14281,16476,18018,18019,18035,21682,26410	Cd4,Fos,Jun,Nfatc1,Nfatc2,Nfkbia,Tec,Map3k8	8/122
10_Summary	GO Biological Processes	GO:2001233	regulation of apoptotic signaling pathway	-10.4783	-7.92404	11739,11910,11911,12125,12159,12389,12778,13039,13051,13205,14373,14629,14694,14775,15368,15507,15894,15937,16403,16905,17210,17869,18227,18793,18858,19766,19941,20115,21929,22070,22187,22601,27050,66824,67025,68949,93759,67760	Slc25a4,Atf3,Atf4,Bcl2l11,Bmp4,Cav1,Ackr3,Ctsl,Cx3cr1,Ddx3x,G0s2,Gclc,Rack1,Gpx1,Hmox1,Hspb1,Icam1,Ier3,Itga6,Lmna,Mcl1,Myc,Nr4a2,Plaur,Pmp22,Ripk1,Rpl26,Rps7,Tnfaip3,Tpt1,Ubb,Yap1,Rps3,Pycard,Rpl11,Zfas1,Sirt1,Slc38a2	38/-
10_Member	GO Biological Processes	GO:2001233	regulation of apoptotic signaling pathway	-10.4783	-7.92404	11739,11910,11911,12125,12159,12389,12778,13039,13051,13205,14373,14629,14694,14775,15368,15507,15894,15937,16403,16905,17210,17869,18227,18793,18858,19766,19941,20115,21929,22070,22187,22601,27050,66824,67025,68949,93759	Slc25a4,Atf3,Atf4,Bcl2l11,Bmp4,Cav1,Ackr3,Ctsl,Cx3cr1,Ddx3x,G0s2,Gclc,Rack1,Gpx1,Hmox1,Hspb1,Icam1,Ier3,Itga6,Lmna,Mcl1,Myc,Nr4a2,Plaur,Pmp22,Ripk1,Rpl26,Rps7,Tnfaip3,Tpt1,Ubb,Yap1,Rps3,Pycard,Rpl11,Zfas1,Sirt1	37/437
10_Member	GO Biological Processes	GO:2001234	negative regulation of apoptotic signaling pathway	-7.29136	-4.94332	11739,11911,12159,12778,13051,13205,14629,14694,14775,15368,15507,15894,15937,16403,16905,17210,18227,18793,19766,21929,22070,22601,93759	Slc25a4,Atf4,Bmp4,Ackr3,Cx3cr1,Ddx3x,Gclc,Rack1,Gpx1,Hmox1,Hspb1,Icam1,Ier3,Itga6,Lmna,Mcl1,Nr4a2,Plaur,Ripk1,Tnfaip3,Tpt1,Yap1,Sirt1	23/253
10_Member	GO Biological Processes	GO:2001236	regulation of extrinsic apoptotic signaling pathway	-5.48564	-3.42244	11910,12159,12389,13205,14373,14629,14775,15368,15894,16403,16905,17210,19766,21929,22601,66824	Atf3,Bmp4,Cav1,Ddx3x,G0s2,Gclc,Gpx1,Hmox1,Icam1,Itga6,Lmna,Mcl1,Ripk1,Tnfaip3,Yap1,Pycard	16/169
10_Member	GO Biological Processes	GO:2001237	negative regulation of extrinsic apoptotic signaling pathway	-5.22098	-3.20463	12159,13205,14629,14775,15368,15894,16403,16905,17210,19766,21929,22601	Bmp4,Ddx3x,Gclc,Gpx1,Hmox1,Icam1,Itga6,Lmna,Mcl1,Ripk1,Tnfaip3,Yap1	12/102
10_Member	GO Biological Processes	GO:1902042	negative regulation of extrinsic apoptotic signaling pathway via death domain receptors	-3.17248	-1.69224	13205,14775,15368,15894,21929	Ddx3x,Gpx1,Hmox1,Icam1,Tnfaip3	5/30
10_Member	GO Biological Processes	GO:1902041	regulation of extrinsic apoptotic signaling pathway via death domain receptors	-2.96963	-1.53644	11910,13205,14775,15368,15894,21929	Atf3,Ddx3x,Gpx1,Hmox1,Icam1,Tnfaip3	6/49
10_Member	GO Biological Processes	GO:0046685	response to arsenic-containing substance	-2.43291	-1.14047	13205,14629,15368,67760	Ddx3x,Gclc,Hmox1,Slc38a2	4/27
10_Member	GO Biological Processes	GO:0071243	cellular response to arsenic-containing substance	-2.06879	-0.871395	13205,15368,67760	Ddx3x,Hmox1,Slc38a2	3/18
11_Summary	GO Biological Processes	GO:1901798	positive regulation of signal transduction by p53 class mediator	-9.79253	-7.25495	13207,17869,19941,20054,20115,22187,65019,67025,67281,67427,192231,18148,93759,100503670,11911,12125,12389,12778,13205,14694,14775,15507,17210,18793,22070,27050,66824,68949,11910,13039,14373,19766	Ddx5,Myc,Rpl26,Rps15,Rps7,Ubb,Rpl23,Rpl11,Rpl37,Rps20,Hexim1,Npm1,Sirt1,Rpl5,Atf4,Bcl2l11,Cav1,Ackr3,Ddx3x,Rack1,Gpx1,Hspb1,Mcl1,Plaur,Tpt1,Rps3,Pycard,Zfas1,Atf3,Ctsl,G0s2,Ripk1	32/-
11_Member	GO Biological Processes	GO:1901798	positive regulation of signal transduction by p53 class mediator	-9.79253	-7.25495	13207,17869,19941,20054,20115,22187,65019,67025,67281,67427,192231	Ddx5,Myc,Rpl26,Rps15,Rps7,Ubb,Rpl23,Rpl11,Rpl37,Rps20,Hexim1	11/33
11_Member	GO Biological Processes	GO:1901796	regulation of signal transduction by p53 class mediator	-7.7934	-5.3828	13207,17869,18148,19941,20054,20115,22187,65019,67025,67281,67427,93759,192231,100503670	Ddx5,Myc,Npm1,Rpl26,Rps15,Rps7,Ubb,Rpl23,Rpl11,Rpl37,Rps20,Sirt1,Hexim1,Rpl5	14/86
11_Member	GO Biological Processes	GO:2001242	regulation of intrinsic apoptotic signaling pathway	-7.27873	-4.93596	11911,12125,12389,12778,13205,14694,14775,15507,17210,17869,18793,19941,20115,22070,22187,27050,66824,67025,68949,93759	Atf4,Bcl2l11,Cav1,Ackr3,Ddx3x,Rack1,Gpx1,Hspb1,Mcl1,Myc,Plaur,Rpl26,Rps7,Tpt1,Ubb,Rps3,Pycard,Rpl11,Zfas1,Sirt1	20/195
11_Member	GO Biological Processes	GO:2001244	positive regulation of intrinsic apoptotic signaling pathway	-5.84312	-3.72428	12125,12389,14694,17210,17869,19941,20115,22187,27050,67025,93759	Bcl2l11,Cav1,Rack1,Mcl1,Myc,Rpl26,Rps7,Ubb,Rps3,Rpl11,Sirt1	11/74
11_Member	GO Biological Processes	GO:1902255	positive regulation of intrinsic apoptotic signaling pathway by p53 class mediator	-5.75285	-3.64021	17869,19941,20115,22187,67025	Myc,Rpl26,Rps7,Ubb,Rpl11	5/10
11_Member	GO Biological Processes	GO:2001235	positive regulation of apoptotic signaling pathway	-5.22559	-3.20463	11910,12125,12389,13039,14373,14694,17210,17869,19766,19941,20115,22187,27050,66824,67025,93759	Atf3,Bcl2l11,Cav1,Ctsl,G0s2,Rack1,Mcl1,Myc,Ripk1,Rpl26,Rps7,Ubb,Rps3,Pycard,Rpl11,Sirt1	16/177
11_Member	GO Biological Processes	GO:1902253	regulation of intrinsic apoptotic signaling pathway by p53 class mediator	-3.71171	-2.08819	17869,19941,20115,22187,67025,93759	Myc,Rpl26,Rps7,Ubb,Rpl11,Sirt1	6/36
12_Summary	GO Biological Processes	GO:0031396	regulation of protein ubiquitination	-9.57219	-7.04401	11796,12257,12389,13205,14629,14828,15519,16898,18148,18412,18752,20115,21929,22187,27050,59026,65019,67025,70611,77891,106021,211770,606496,100503670,13653,13819,93759	Birc3,Tspo,Cav1,Ddx3x,Gclc,Hspa5,Hsp90aa1,Rps2,Npm1,Sqstm1,Prkcg,Rps7,Tnfaip3,Ubb,Rps3,Huwe1,Rpl23,Rpl11,Fbxo33,Ube2s,Topors,Trib1,Gsk3a,Rpl5,Egr1,Epas1,Sirt1	27/-
12_Member	GO Biological Processes	GO:0031396	regulation of protein ubiquitination	-9.57219	-7.04401	11796,12257,12389,13205,14629,14828,15519,16898,18148,18412,18752,20115,21929,22187,27050,59026,65019,67025,70611,77891,106021,211770,606496,100503670	Birc3,Tspo,Cav1,Ddx3x,Gclc,Hspa5,Hsp90aa1,Rps2,Npm1,Sqstm1,Prkcg,Rps7,Tnfaip3,Ubb,Rps3,Huwe1,Rpl23,Rpl11,Fbxo33,Ube2s,Topors,Trib1,Gsk3a,Rpl5	24/210
12_Member	GO Biological Processes	GO:1903320	regulation of protein modification by small protein conjugation or removal	-9.5655	-7.04401	11796,12257,12389,13205,13653,13819,14629,14828,15519,16898,18148,18412,18752,20115,21929,22187,27050,59026,65019,67025,70611,77891,106021,211770,606496,100503670	Birc3,Tspo,Cav1,Ddx3x,Egr1,Epas1,Gclc,Hspa5,Hsp90aa1,Rps2,Npm1,Sqstm1,Prkcg,Rps7,Tnfaip3,Ubb,Rps3,Huwe1,Rpl23,Rpl11,Fbxo33,Ube2s,Topors,Trib1,Gsk3a,Rpl5	26/246
12_Member	GO Biological Processes	GO:1901873	regulation of post-translational protein modification	-8.77971	-6.2887	11796,12257,12389,13205,13653,13819,14629,14828,15519,16898,18148,18412,18752,20115,21929,22187,27050,59026,65019,67025,70611,77891,93759,106021,211770,606496,100503670	Birc3,Tspo,Cav1,Ddx3x,Egr1,Epas1,Gclc,Hspa5,Hsp90aa1,Rps2,Npm1,Sqstm1,Prkcg,Rps7,Tnfaip3,Ubb,Rps3,Huwe1,Rpl23,Rpl11,Fbxo33,Ube2s,Sirt1,Topors,Trib1,Gsk3a,Rpl5	27/287
12_Member	GO Biological Processes	GO:0031398	positive regulation of protein ubiquitination	-5.41089	-3.36122	11796,12389,13205,14828,16898,18148,22187,59026,70611,77891,106021,211770,606496	Birc3,Cav1,Ddx3x,Hspa5,Rps2,Npm1,Ubb,Huwe1,Fbxo33,Ube2s,Topors,Trib1,Gsk3a	13/115
12_Member	GO Biological Processes	GO:1901875	positive regulation of post-translational protein modification	-4.74992	-2.84409	11796,12389,13205,13653,14828,16898,18148,22187,59026,70611,77891,93759,106021,211770,606496	Birc3,Cav1,Ddx3x,Egr1,Hspa5,Rps2,Npm1,Ubb,Huwe1,Fbxo33,Ube2s,Sirt1,Topors,Trib1,Gsk3a	15/172
12_Member	GO Biological Processes	GO:1903322	positive regulation of protein modification by small protein conjugation or removal	-4.41469	-2.61222	11796,12389,13205,14828,16898,18148,22187,59026,70611,77891,106021,211770,606496	Birc3,Cav1,Ddx3x,Hspa5,Rps2,Npm1,Ubb,Huwe1,Fbxo33,Ube2s,Topors,Trib1,Gsk3a	13/142
12_Member	GO Biological Processes	GO:0051443	positive regulation of ubiquitin-protein transferase activity	-3.02308	-1.57813	16898,77891,106021,211770	Rps2,Ube2s,Topors,Trib1	4/19
13_Summary	GO Biological Processes	GO:0008285	negative regulation of cell population proliferation	-9.22446	-6.71079	11816,12159,12226,12227,12257,12389,12484,12527,12575,12608,12778,13039,13388,13642,14319,14465,14609,15015,15040,15205,15368,15451,15530,16011,16476,16600,16905,17684,17869,17872,17988,18018,18127,18148,18858,19242,19252,20680,20720,20848,21807,21929,22057,66141,68949,69219,211770,218820,240725	Apoe,Bmp4,Btg1,Btg2,Tspo,Cav1,Cd24a,Cd9,Cdkn1a,Cebpb,Ackr3,Ctsl,Dll1,Efnb2,Fth1,Gata6,Gja1,H2-Q4,H2-T23,Hes1,Hmox1,Hpn,Hspg2,Igfbp5,Jun,Klf4,Lmna,Cited2,Myc,Ppp1r15a,Ndrg1,Nfatc1,Nos3,Npm1,Pmp22,Ptn,Dusp1,Sox7,Serpine2,Stat3,Tsc22d1,Tnfaip3,Tob1,Ifitm3,Zfas1,Ddah1,Trib1,Zfp503,Sulf1	49/-
13_Member	GO Biological Processes	GO:0008285	negative regulation of cell population proliferation	-9.22446	-6.71079	11816,12159,12226,12227,12257,12389,12484,12527,12575,12608,12778,13039,13388,13642,14319,14465,14609,15015,15040,15205,15368,15451,15530,16011,16476,16600,16905,17684,17869,17872,17988,18018,18127,18148,18858,19242,19252,20680,20720,20848,21807,21929,22057,66141,68949,69219,211770,218820,240725	Apoe,Bmp4,Btg1,Btg2,Tspo,Cav1,Cd24a,Cd9,Cdkn1a,Cebpb,Ackr3,Ctsl,Dll1,Efnb2,Fth1,Gata6,Gja1,H2-Q4,H2-T23,Hes1,Hmox1,Hpn,Hspg2,Igfbp5,Jun,Klf4,Lmna,Cited2,Myc,Ppp1r15a,Ndrg1,Nfatc1,Nos3,Npm1,Pmp22,Ptn,Dusp1,Sox7,Serpine2,Stat3,Tsc22d1,Tnfaip3,Tob1,Ifitm3,Zfas1,Ddah1,Trib1,Zfp503,Sulf1	49/772
13_Member	GO Biological Processes	GO:0050680	negative regulation of epithelial cell proliferation	-3.09736	-1.6369	11816,12159,12389,13039,13642,14609,15451,18018,18148,19242,68949,240725	Apoe,Bmp4,Cav1,Ctsl,Efnb2,Gja1,Hpn,Nfatc1,Npm1,Ptn,Zfas1,Sulf1	12/169
14_Summary	Reactome Gene Sets	R-MMU-2262752	Cellular responses to stress	-9.20686	-6.70087	12575,12608,13627,13819,14281,14775,14828,15368,15481,15505,15512,15516,15519,16476,17164,17684,18412,20463,22143,22151,22166,22186,22187,22190,56455,75560,77891,78294,78943,81489,93759,103468,216850,227613,269966,11739,11911,12313,12314,12864,19252,66576	Cdkn1a,Cebpb,Eef1a1,Epas1,Fos,Gpx1,Hspa5,Hmox1,Hspa8,Hsph1,Hspa2,Hsp90ab1,Hsp90aa1,Jun,Mapkapk2,Cited2,Sqstm1,Cox7a2l,Tuba1b,Tubb2a,Txn1,Uba52,Ubb,Ubc,Dynll1,Ep400,Ube2s,Rps27a,Ern1,Dnajb1,Sirt1,Nup107,Kdm6b,Tubb4b,Nup98,Slc25a4,Atf4,Calm1,Calm2,Cox6c,Dusp1,Uqcrh	42/-
14_Member	Reactome Gene Sets	R-MMU-2262752	Cellular responses to stress	-9.20686	-6.70087	12575,12608,13627,13819,14281,14775,14828,15368,15481,15505,15512,15516,15519,16476,17164,17684,18412,20463,22143,22151,22166,22186,22187,22190,56455,75560,77891,78294,78943,81489,93759,103468,216850,227613,269966	Cdkn1a,Cebpb,Eef1a1,Epas1,Fos,Gpx1,Hspa5,Hmox1,Hspa8,Hsph1,Hspa2,Hsp90ab1,Hsp90aa1,Jun,Mapkapk2,Cited2,Sqstm1,Cox7a2l,Tuba1b,Tubb2a,Txn1,Uba52,Ubb,Ubc,Dynll1,Ep400,Ube2s,Rps27a,Ern1,Dnajb1,Sirt1,Nup107,Kdm6b,Tubb4b,Nup98	35/440
14_Member	Reactome Gene Sets	R-MMU-8953897	Cellular responses to stimuli	-9.12826	-6.62983	12575,12608,13627,13819,14281,14775,14828,15368,15481,15505,15512,15516,15519,16476,17164,17684,18412,20463,22143,22151,22166,22186,22187,22190,56455,75560,77891,78294,78943,81489,93759,103468,216850,227613,269966	Cdkn1a,Cebpb,Eef1a1,Epas1,Fos,Gpx1,Hspa5,Hmox1,Hspa8,Hsph1,Hspa2,Hsp90ab1,Hsp90aa1,Jun,Mapkapk2,Cited2,Sqstm1,Cox7a2l,Tuba1b,Tubb2a,Txn1,Uba52,Ubb,Ubc,Dynll1,Ep400,Ube2s,Rps27a,Ern1,Dnajb1,Sirt1,Nup107,Kdm6b,Tubb4b,Nup98	35/443
14_Member	KEGG Pathway	mmu05012	Parkinson disease - Mus musculus (house mouse)	-4.13148	-2.41493	11739,11911,12313,12314,12864,14828,19252,20463,22143,22151,22166,22186,22187,22190,66576,78294,78943,227613	Slc25a4,Atf4,Calm1,Calm2,Cox6c,Hspa5,Dusp1,Cox7a2l,Tuba1b,Tubb2a,Txn1,Uba52,Ubb,Ubc,Uqcrh,Rps27a,Ern1,Tubb4b	18/264
15_Summary	GO Biological Processes	GO:0051348	negative regulation of transferase activity	-8.61253	-6.13352	11770,11816,12389,12575,13682,15507,17873,18148,19252,20115,21929,22695,23882,59090,65019,66824,67025,70769,93759,192231,211770,230126,606496,100503670,11796,12257,12702,14694,15451,15937,16362,16476,17295,17872,18591,20848,56455,56715,67603,98496,14629,18412,18752,27050,11625,13205,14433,14775,15370,16600,18127,18793,20720,319719	Fabp4,Apoe,Cav1,Cdkn1a,Eif4a2,Hspb1,Gadd45b,Npm1,Dusp1,Rps7,Tnfaip3,Zfp36,Gadd45g,Midn,Rpl23,Pycard,Rpl11,Nolc1,Sirt1,Hexim1,Trib1,Shb,Gsk3a,Rpl5,Birc3,Tspo,Socs3,Rack1,Hpn,Ier3,Irf1,Jun,Met,Ppp1r15a,Pdgfb,Stat3,Dynll1,Rabgef1,Dusp6,Pid1,Gclc,Sqstm1,Prkcg,Rps3,Ahsg,Ddx3x,Gapdh,Gpx1,Nr4a1,Klf4,Nos3,Plaur,Serpine2,Simc1	54/-
15_Member	GO Biological Processes	GO:0051348	negative regulation of transferase activity	-8.61253	-6.13352	11770,11816,12389,12575,13682,15507,17873,18148,19252,20115,21929,22695,23882,59090,65019,66824,67025,70769,93759,192231,211770,230126,606496,100503670	Fabp4,Apoe,Cav1,Cdkn1a,Eif4a2,Hspb1,Gadd45b,Npm1,Dusp1,Rps7,Tnfaip3,Zfp36,Gadd45g,Midn,Rpl23,Pycard,Rpl11,Nolc1,Sirt1,Hexim1,Trib1,Shb,Gsk3a,Rpl5	24/234
15_Member	GO Biological Processes	GO:0010563	negative regulation of phosphorus metabolic process	-8.60298	-6.13352	11770,11796,11816,12257,12389,12575,12702,14694,15451,15507,15937,16362,16476,17295,17872,17873,18148,18591,19252,20848,21929,23882,56455,56715,59090,66824,67603,70769,93759,98496,192231,211770,230126	Fabp4,Birc3,Apoe,Tspo,Cav1,Cdkn1a,Socs3,Rack1,Hpn,Hspb1,Ier3,Irf1,Jun,Met,Ppp1r15a,Gadd45b,Npm1,Pdgfb,Dusp1,Stat3,Tnfaip3,Gadd45g,Dynll1,Rabgef1,Midn,Pycard,Dusp6,Nolc1,Sirt1,Pid1,Hexim1,Trib1,Shb	33/419
15_Member	GO Biological Processes	GO:0045936	negative regulation of phosphate metabolic process	-8.60298	-6.13352	11770,11796,11816,12257,12389,12575,12702,14694,15451,15507,15937,16362,16476,17295,17872,17873,18148,18591,19252,20848,21929,23882,56455,56715,59090,66824,67603,70769,93759,98496,192231,211770,230126	Fabp4,Birc3,Apoe,Tspo,Cav1,Cdkn1a,Socs3,Rack1,Hpn,Hspb1,Ier3,Irf1,Jun,Met,Ppp1r15a,Gadd45b,Npm1,Pdgfb,Dusp1,Stat3,Tnfaip3,Gadd45g,Dynll1,Rabgef1,Midn,Pycard,Dusp6,Nolc1,Sirt1,Pid1,Hexim1,Trib1,Shb	33/419
15_Member	GO Biological Processes	GO:0031400	negative regulation of protein modification process	-8.28922	-5.82671	11770,11816,12257,12389,12575,12702,14629,14694,15507,16362,16476,17295,17872,17873,18148,18412,18752,19252,20115,21929,23882,27050,56715,65019,66824,67025,67603,70769,93759,98496,192231,211770,230126,100503670	Fabp4,Apoe,Tspo,Cav1,Cdkn1a,Socs3,Gclc,Rack1,Hspb1,Irf1,Jun,Met,Ppp1r15a,Gadd45b,Npm1,Sqstm1,Prkcg,Dusp1,Rps7,Tnfaip3,Gadd45g,Rps3,Rabgef1,Rpl23,Pycard,Rpl11,Dusp6,Nolc1,Sirt1,Pid1,Hexim1,Trib1,Shb,Rpl5	34/454
15_Member	GO Biological Processes	GO:0042326	negative regulation of phosphorylation	-7.55637	-5.17532	11770,11796,11816,12389,12575,12702,14694,15507,16362,16476,17295,17872,17873,18148,19252,21929,23882,56455,56715,59090,66824,67603,70769,93759,98496,192231,211770,230126	Fabp4,Birc3,Apoe,Cav1,Cdkn1a,Socs3,Rack1,Hspb1,Irf1,Jun,Met,Ppp1r15a,Gadd45b,Npm1,Dusp1,Tnfaip3,Gadd45g,Dynll1,Rabgef1,Midn,Pycard,Dusp6,Nolc1,Sirt1,Pid1,Hexim1,Trib1,Shb	28/349
15_Member	GO Biological Processes	GO:0001933	negative regulation of protein phosphorylation	-6.43892	-4.21625	11770,11816,12389,12575,12702,14694,15507,16362,16476,17295,17872,17873,18148,19252,21929,23882,56715,66824,67603,70769,93759,98496,192231,211770,230126	Fabp4,Apoe,Cav1,Cdkn1a,Socs3,Rack1,Hspb1,Irf1,Jun,Met,Ppp1r15a,Gadd45b,Npm1,Dusp1,Tnfaip3,Gadd45g,Rabgef1,Pycard,Dusp6,Nolc1,Sirt1,Pid1,Hexim1,Trib1,Shb	25/326
15_Member	GO Biological Processes	GO:0043086	negative regulation of catalytic activity	-6.36302	-4.15038	11625,11770,11816,12389,12575,13205,13682,14433,14775,15370,15451,15507,16600,17872,17873,18127,18148,18793,19252,20115,20720,21929,22695,23882,59090,65019,66824,67025,70769,93759,192231,211770,230126,319719,606496,100503670	Ahsg,Fabp4,Apoe,Cav1,Cdkn1a,Ddx3x,Eif4a2,Gapdh,Gpx1,Nr4a1,Hpn,Hspb1,Klf4,Ppp1r15a,Gadd45b,Nos3,Npm1,Plaur,Dusp1,Rps7,Serpine2,Tnfaip3,Zfp36,Gadd45g,Midn,Rpl23,Pycard,Rpl11,Nolc1,Sirt1,Hexim1,Trib1,Shb,Simc1,Gsk3a,Rpl5	36/597
15_Member	GO Biological Processes	GO:0033673	negative regulation of kinase activity	-5.18313	-3.17655	11770,11816,12389,12575,15507,17873,18148,19252,21929,23882,59090,66824,70769,93759,192231,211770,230126	Fabp4,Apoe,Cav1,Cdkn1a,Hspb1,Gadd45b,Npm1,Dusp1,Tnfaip3,Gadd45g,Midn,Pycard,Nolc1,Sirt1,Hexim1,Trib1,Shb	17/199
15_Member	GO Biological Processes	GO:0006469	negative regulation of protein kinase activity	-4.98103	-3.01584	11770,11816,12389,12575,15507,17873,18148,19252,21929,23882,66824,70769,93759,192231,211770,230126	Fabp4,Apoe,Cav1,Cdkn1a,Hspb1,Gadd45b,Npm1,Dusp1,Tnfaip3,Gadd45g,Pycard,Nolc1,Sirt1,Hexim1,Trib1,Shb	16/185
15_Member	GO Biological Processes	GO:0071901	negative regulation of protein serine/threonine kinase activity	-3.20618	-1.71444	11816,12389,12575,19252,21929,66824,70769,93759,192231	Apoe,Cav1,Cdkn1a,Dusp1,Tnfaip3,Pycard,Nolc1,Sirt1,Hexim1	9/99
16_Summary	GO Biological Processes	GO:0034248	regulation of amide metabolic process	-8.17436	-5.71868	11816,12192,12227,13205,13629,13803,13838,14433,14694,16007,16011,17872,17975,18148,19941,20167,20918,22057,22121,22352,22695,27050,55949,56040,66912,67671,70769,74480,78943,110954,225363,606496,100503670,12193,12389,17164,18458,211948,214290,230721	Apoe,Zfp36l1,Btg2,Ddx3x,Eef2,Enc1,Epha4,Gapdh,Rack1,Ccn1,Igfbp5,Ppp1r15a,Ncl,Npm1,Rpl26,Rtn2,Eif1,Tob1,Rpl13a,Vim,Zfp36,Rps3,Eef1b2,Rplp1,Bzw2,Rpl38,Nolc1,Samd4,Ern1,Rpl10,Etf1,Gsk3a,Rpl5,Zfp36l2,Cav1,Mapkapk2,Pabpc1,Pde12,Tut7,Pabpc4	40/-
16_Member	GO Biological Processes	GO:0034248	regulation of amide metabolic process	-8.17436	-5.71868	11816,12192,12227,13205,13629,13803,13838,14433,14694,16007,16011,17872,17975,18148,19941,20167,20918,22057,22121,22352,22695,27050,55949,56040,66912,67671,70769,74480,78943,110954,225363,606496,100503670	Apoe,Zfp36l1,Btg2,Ddx3x,Eef2,Enc1,Epha4,Gapdh,Rack1,Ccn1,Igfbp5,Ppp1r15a,Ncl,Npm1,Rpl26,Rtn2,Eif1,Tob1,Rpl13a,Vim,Zfp36,Rps3,Eef1b2,Rplp1,Bzw2,Rpl38,Nolc1,Samd4,Ern1,Rpl10,Etf1,Gsk3a,Rpl5	33/436
16_Member	GO Biological Processes	GO:0006417	regulation of translation	-7.11891	-4.80302	12192,12227,13205,13629,13803,14433,14694,16011,17872,17975,18148,19941,20918,22057,22121,22352,22695,27050,55949,56040,66912,67671,70769,74480,78943,110954,225363,100503670	Zfp36l1,Btg2,Ddx3x,Eef2,Enc1,Gapdh,Rack1,Igfbp5,Ppp1r15a,Ncl,Npm1,Rpl26,Eif1,Tob1,Rpl13a,Vim,Zfp36,Rps3,Eef1b2,Rplp1,Bzw2,Rpl38,Nolc1,Samd4,Ern1,Rpl10,Etf1,Rpl5	28/366
16_Member	GO Biological Processes	GO:0010608	post-transcriptional regulation of gene expression	-6.33119	-4.12808	12192,12193,12227,12389,13205,13629,13803,14433,14694,16011,17164,17872,17975,18148,18458,19941,20918,22057,22121,22352,22695,27050,55949,56040,66912,67671,70769,74480,78943,110954,211948,214290,225363,230721,100503670	Zfp36l1,Zfp36l2,Btg2,Cav1,Ddx3x,Eef2,Enc1,Gapdh,Rack1,Igfbp5,Mapkapk2,Ppp1r15a,Ncl,Npm1,Pabpc1,Rpl26,Eif1,Tob1,Rpl13a,Vim,Zfp36,Rps3,Eef1b2,Rplp1,Bzw2,Rpl38,Nolc1,Samd4,Ern1,Rpl10,Pde12,Tut7,Etf1,Pabpc4,Rpl5	35/573
16_Member	GO Biological Processes	GO:0034249	negative regulation of amide metabolic process	-4.93449	-2.9865	11816,12227,13205,13803,14433,14694,16011,17975,20167,22057,22121,22695,27050,74480,78943	Apoe,Btg2,Ddx3x,Enc1,Gapdh,Rack1,Igfbp5,Ncl,Rtn2,Tob1,Rpl13a,Zfp36,Rps3,Samd4,Ern1	15/166
16_Member	GO Biological Processes	GO:0017148	negative regulation of translation	-4.41469	-2.61222	12227,13205,13803,14433,14694,16011,17975,22057,22121,22695,27050,74480,78943	Btg2,Ddx3x,Enc1,Gapdh,Rack1,Igfbp5,Ncl,Tob1,Rpl13a,Zfp36,Rps3,Samd4,Ern1	13/142
17_Summary	GO Biological Processes	GO:0006351	DNA-templated transcription	-7.85062	-5.42761	11911,12159,12306,12608,12609,13207,13614,13819,14281,14282,14284,15273,15370,16362,16476,16477,16478,16600,17869,18018,18019,18148,18227,18412,19285,20020,20024,20848,20924,21969,54446,72504,74737,80859,99730,226075,12192,12193,15481,18458,20382,20384,20462,22695,27981,67755,74351,74480,78943,108767,211948,214290,225027,225363	Atf4,Bmp4,Anxa2,Cebpb,Cebpd,Ddx5,Edn1,Epas1,Fos,Fosb,Fosl2,Hivep2,Nr4a1,Irf1,Jun,Junb,Jund,Klf4,Myc,Nfatc1,Nfatc2,Npm1,Nr4a2,Sqstm1,Cavin1,Polr2a,Sub1,Stat3,Supt5,Top1,Nfat5,Taf4b,Pcf11,Nfkbiz,Taf13,Glis3,Zfp36l1,Zfp36l2,Hspa8,Pabpc1,Srsf2,Srsf5,Tra2b,Zfp36,Rsrp1,Ddx47,Ddx23,Samd4,Ern1,Pnrc1,Pde12,Tut7,Srsf7,Etf1	54/-
17_Member	GO Biological Processes	GO:0006351	DNA-templated transcription	-7.85062	-5.42761	11911,12159,12306,12608,12609,13207,13614,13819,14281,14282,14284,15273,15370,16362,16476,16477,16478,16600,17869,18018,18019,18148,18227,18412,19285,20020,20024,20848,20924,21969,54446,72504,74737,80859,99730,226075	Atf4,Bmp4,Anxa2,Cebpb,Cebpd,Ddx5,Edn1,Epas1,Fos,Fosb,Fosl2,Hivep2,Nr4a1,Irf1,Jun,Junb,Jund,Klf4,Myc,Nfatc1,Nfatc2,Npm1,Nr4a2,Sqstm1,Cavin1,Polr2a,Sub1,Stat3,Supt5,Top1,Nfat5,Taf4b,Pcf11,Nfkbiz,Taf13,Glis3	36/520
17_Member	GO Biological Processes	GO:0032774	RNA biosynthetic process	-7.59712	-5.20449	11911,12159,12306,12608,12609,13207,13614,13819,14281,14282,14284,15273,15370,16362,16476,16477,16478,16600,17869,18018,18019,18148,18227,18412,19285,20020,20024,20848,20924,21969,54446,72504,74737,80859,99730,226075	Atf4,Bmp4,Anxa2,Cebpb,Cebpd,Ddx5,Edn1,Epas1,Fos,Fosb,Fosl2,Hivep2,Nr4a1,Irf1,Jun,Junb,Jund,Klf4,Myc,Nfatc1,Nfatc2,Npm1,Nr4a2,Sqstm1,Cavin1,Polr2a,Sub1,Stat3,Supt5,Top1,Nfat5,Taf4b,Pcf11,Nfkbiz,Taf13,Glis3	36/532
17_Member	GO Biological Processes	GO:0006366	transcription by RNA polymerase II	-7.53075	-5.16652	11911,12159,12306,12608,13614,13819,14281,14282,14284,15370,16362,16476,16477,16478,16600,17869,18018,18019,18227,18412,20020,20024,20848,20924,72504,74737,80859,99730,226075	Atf4,Bmp4,Anxa2,Cebpb,Edn1,Epas1,Fos,Fosb,Fosl2,Nr4a1,Irf1,Jun,Junb,Jund,Klf4,Myc,Nfatc1,Nfatc2,Nr4a2,Sqstm1,Polr2a,Sub1,Stat3,Supt5,Taf4b,Pcf11,Nfkbiz,Taf13,Glis3	29/372
17_Member	GO Biological Processes	GO:0009299	mRNA transcription	-4.51393	-2.67695	11911,12306,13207,13819,20848,72504,80859,99730	Atf4,Anxa2,Ddx5,Epas1,Stat3,Taf4b,Nfkbiz,Taf13	8/52
17_Member	GO Biological Processes	GO:0042789	mRNA transcription by RNA polymerase II	-3.92344	-2.25265	11911,12306,13819,20848,72504,80859,99730	Atf4,Anxa2,Epas1,Stat3,Taf4b,Nfkbiz,Taf13	7/47
17_Member	GO Biological Processes	GO:0016071	mRNA metabolic process	-2.67385	-1.32528	11911,12192,12193,12306,13207,13819,15481,18458,20382,20384,20462,20848,22695,27981,67755,72504,74351,74480,74737,78943,80859,99730,108767,211948,214290,225027,225363	Atf4,Zfp36l1,Zfp36l2,Anxa2,Ddx5,Epas1,Hspa8,Pabpc1,Srsf2,Srsf5,Tra2b,Stat3,Zfp36,Rsrp1,Ddx47,Taf4b,Ddx23,Samd4,Pcf11,Ern1,Nfkbiz,Taf13,Pnrc1,Pde12,Tut7,Srsf7,Etf1	27/618
18_Summary	KEGG Pathway	mmu04668	TNF signaling pathway - Mus musculus (house mouse)	-7.80225	-5.38549	11796,11911,12608,12702,13614,14281,14825,15894,16362,16476,16477,18035,19766,20310,21929,26410,14282,15516,15519,16478,16819,50772,16803,17873,23882,13627,15481,66824,16451,22166,11430,11669,20462,93759	Birc3,Atf4,Cebpb,Socs3,Edn1,Fos,Cxcl1,Icam1,Irf1,Jun,Junb,Nfkbia,Ripk1,Cxcl2,Tnfaip3,Map3k8,Fosb,Hsp90ab1,Hsp90aa1,Jund,Lcn2,Mapk6,Lbp,Gadd45b,Gadd45g,Eef1a1,Hspa8,Pycard,Jak1,Txn1,Acox1,Aldh2,Tra2b,Sirt1	34/-
18_Member	KEGG Pathway	mmu04668	TNF signaling pathway - Mus musculus (house mouse)	-7.80225	-5.38549	11796,11911,12608,12702,13614,14281,14825,15894,16362,16476,16477,18035,19766,20310,21929,26410	Birc3,Atf4,Cebpb,Socs3,Edn1,Fos,Cxcl1,Icam1,Irf1,Jun,Junb,Nfkbia,Ripk1,Cxcl2,Tnfaip3,Map3k8	16/115
18_Member	KEGG Pathway	mmu04657	IL-17 signaling pathway - Mus musculus (house mouse)	-6.47768	-4.24113	12608,14281,14282,14825,15516,15519,16476,16478,16819,18035,20310,21929,50772	Cebpb,Fos,Fosb,Cxcl1,Hsp90ab1,Hsp90aa1,Jun,Jund,Lcn2,Nfkbia,Cxcl2,Tnfaip3,Mapk6	13/93
18_Member	KEGG Pathway	mmu04064	NF-kappa B signaling pathway - Mus musculus (house mouse)	-3.66703	-2.05891	11796,14825,15894,16803,17873,18035,19766,20310,21929,23882	Birc3,Cxcl1,Icam1,Lbp,Gadd45b,Nfkbia,Ripk1,Cxcl2,Tnfaip3,Gadd45g	10/105
18_Member	KEGG Pathway	mmu05134	Legionellosis - Mus musculus (house mouse)	-2.51165	-1.19772	13627,14825,15481,18035,20310,66824	Eef1a1,Cxcl1,Hspa8,Nfkbia,Cxcl2,Pycard	6/60
18_Member	KEGG Pathway	mmu04621	NOD-like receptor signaling pathway - Mus musculus (house mouse)	-2.21532	-0.975913	11796,14825,15516,15519,16451,16476,18035,19766,20310,21929,22166,66824	Birc3,Cxcl1,Hsp90ab1,Hsp90aa1,Jak1,Jun,Nfkbia,Ripk1,Cxcl2,Tnfaip3,Txn1,Pycard	12/216
18_Member	KEGG Pathway	mmu04936	Alcoholic liver disease - Mus musculus (house mouse)	-2.15537	-0.93253	11430,11669,14825,16803,18035,19766,20310,20462,93759	Acox1,Aldh2,Cxcl1,Lbp,Nfkbia,Ripk1,Cxcl2,Tra2b,Sirt1	9/141
19_Summary	GO Biological Processes	GO:0097190	apoptotic signaling pathway	-7.74541	-5.34639	11669,11911,12125,12389,12484,12575,12608,12925,13205,13207,14373,14775,15368,15937,16476,16819,17210,17869,18950,19766,22601,66824,67755,78943,80859,93759,106021,606496,12227,17164,18019,18148,18538,19941,20393,27050,50776,54446,56196,59026,68067,69724,70925,75560,107932,109019,225182,240697	Aldh2,Atf4,Bcl2l11,Cav1,Cd24a,Cdkn1a,Cebpb,Crip1,Ddx3x,Ddx5,G0s2,Gpx1,Hmox1,Ier3,Jun,Lcn2,Mcl1,Myc,Pnp,Ripk1,Yap1,Pycard,Ddx47,Ern1,Nfkbiz,Sirt1,Topors,Gsk3a,Btg2,Mapkapk2,Nfatc2,Npm1,Pcna,Rpl26,Sgk1,Rps3,Polg2,Nfat5,Tdp2,Huwe1,Mrnip,Rnaseh2a,Cdkn2aip,Ep400,Chd4,Nabp1,Rbbp8,Mcmdc2	48/-
19_Member	GO Biological Processes	GO:0097190	apoptotic signaling pathway	-7.74541	-5.34639	11669,11911,12125,12389,12484,12575,12608,12925,13205,13207,14373,14775,15368,15937,16476,16819,17210,17869,18950,19766,22601,66824,67755,78943,80859,93759,106021,606496	Aldh2,Atf4,Bcl2l11,Cav1,Cd24a,Cdkn1a,Cebpb,Crip1,Ddx3x,Ddx5,G0s2,Gpx1,Hmox1,Ier3,Jun,Lcn2,Mcl1,Myc,Pnp,Ripk1,Yap1,Pycard,Ddx47,Ern1,Nfkbiz,Sirt1,Topors,Gsk3a	28/342
19_Member	GO Biological Processes	GO:0097193	intrinsic apoptotic signaling pathway	-6.13325	-3.96481	11669,11911,12125,12575,12608,12925,13205,13207,14775,15368,15937,17210,17869,18950,66824,78943,93759,106021	Aldh2,Atf4,Bcl2l11,Cdkn1a,Cebpb,Crip1,Ddx3x,Ddx5,Gpx1,Hmox1,Ier3,Mcl1,Myc,Pnp,Pycard,Ern1,Sirt1,Topors	18/189
19_Member	GO Biological Processes	GO:0008630	intrinsic apoptotic signaling pathway in response to DNA damage	-5.34054	-3.3014	12125,12575,12925,15368,15937,17210,17869,18950,66824,93759,106021	Bcl2l11,Cdkn1a,Crip1,Hmox1,Ier3,Mcl1,Myc,Pnp,Pycard,Sirt1,Topors	11/83
19_Member	GO Biological Processes	GO:0006974	DNA damage response	-2.91033	-1.49462	12125,12227,12575,12925,15368,15937,17164,17210,17869,18019,18148,18538,18950,19941,20393,22601,27050,50776,54446,56196,59026,66824,68067,69724,70925,75560,93759,106021,107932,109019,225182,240697	Bcl2l11,Btg2,Cdkn1a,Crip1,Hmox1,Ier3,Mapkapk2,Mcl1,Myc,Nfatc2,Npm1,Pcna,Pnp,Rpl26,Sgk1,Yap1,Rps3,Polg2,Nfat5,Tdp2,Huwe1,Pycard,Mrnip,Rnaseh2a,Cdkn2aip,Ep400,Sirt1,Topors,Chd4,Nabp1,Rbbp8,Mcmdc2	32/749
20_Summary	GO Biological Processes	GO:0030335	positive regulation of cell migration	-7.53687	-5.16711	11465,11504,11674,12159,12389,12778,12822,13051,13614,13653,13838,14268,14694,14751,14828,15200,15368,15507,15894,16007,16011,16195,16403,16476,16803,16819,17295,17869,18127,18591,19241,19242,20195,20620,20848,53378,66824,80837,93759,19285,12226,13388,14465,14645,16451,16598,16600,17300,17872,68545,69219,76905,240725,11816	Actg1,Adamts1,Aldoa,Bmp4,Cav1,Ackr3,Col18a1,Cx3cr1,Edn1,Egr1,Epha4,Fn1,Rack1,Gpi1,Hspa5,Hbegf,Hmox1,Hspb1,Icam1,Ccn1,Igfbp5,Il6st,Itga6,Jun,Lbp,Lcn2,Met,Myc,Nos3,Pdgfb,Tmsb4x,Ptn,S100a11,Plk2,Stat3,Sdcbp,Pycard,Rhoj,Sirt1,Cavin1,Btg1,Dll1,Gata6,Glul,Jak1,Klf2,Klf4,Foxc1,Ppp1r15a,Ecscr,Ddah1,Lrg1,Sulf1,Apoe	54/-
20_Member	GO Biological Processes	GO:0030335	positive regulation of cell migration	-7.53687	-5.16711	11465,11504,11674,12159,12389,12778,12822,13051,13614,13653,13838,14268,14694,14751,14828,15200,15368,15507,15894,16007,16011,16195,16403,16476,16803,16819,17295,17869,18127,18591,19241,19242,20195,20620,20848,53378,66824,80837,93759	Actg1,Adamts1,Aldoa,Bmp4,Cav1,Ackr3,Col18a1,Cx3cr1,Edn1,Egr1,Epha4,Fn1,Rack1,Gpi1,Hspa5,Hbegf,Hmox1,Hspb1,Icam1,Ccn1,Igfbp5,Il6st,Itga6,Jun,Lbp,Lcn2,Met,Myc,Nos3,Pdgfb,Tmsb4x,Ptn,S100a11,Plk2,Stat3,Sdcbp,Pycard,Rhoj,Sirt1	39/609
20_Member	GO Biological Processes	GO:2000147	positive regulation of cell motility	-7.466	-5.10723	11465,11504,11674,12159,12389,12778,12822,13051,13614,13653,13838,14268,14694,14751,14828,15200,15368,15507,15894,16007,16011,16195,16403,16476,16803,16819,17295,17869,18127,18591,19241,19242,19285,20195,20620,20848,53378,66824,80837,93759	Actg1,Adamts1,Aldoa,Bmp4,Cav1,Ackr3,Col18a1,Cx3cr1,Edn1,Egr1,Epha4,Fn1,Rack1,Gpi1,Hspa5,Hbegf,Hmox1,Hspb1,Icam1,Ccn1,Igfbp5,Il6st,Itga6,Jun,Lbp,Lcn2,Met,Myc,Nos3,Pdgfb,Tmsb4x,Ptn,Cavin1,S100a11,Plk2,Stat3,Sdcbp,Pycard,Rhoj,Sirt1	40/638
20_Member	GO Biological Processes	GO:0040017	positive regulation of locomotion	-7.17622	-4.84886	11465,11504,11674,12159,12389,12778,12822,13051,13614,13653,13838,14268,14694,14751,14828,15200,15368,15507,15894,16007,16011,16195,16403,16476,16803,16819,17295,17869,18127,18591,19241,19242,19285,20195,20620,20848,53378,66824,80837,93759	Actg1,Adamts1,Aldoa,Bmp4,Cav1,Ackr3,Col18a1,Cx3cr1,Edn1,Egr1,Epha4,Fn1,Rack1,Gpi1,Hspa5,Hbegf,Hmox1,Hspb1,Icam1,Ccn1,Igfbp5,Il6st,Itga6,Jun,Lbp,Lcn2,Met,Myc,Nos3,Pdgfb,Tmsb4x,Ptn,Cavin1,S100a11,Plk2,Stat3,Sdcbp,Pycard,Rhoj,Sirt1	40/654
20_Member	GO Biological Processes	GO:0045765	regulation of angiogenesis	-5.74977	-3.6402	11504,12226,13051,13388,14465,14645,15368,15507,16451,16598,16600,17300,17872,18127,19242,20620,20848,68545,69219,76905,80837,93759,240725	Adamts1,Btg1,Cx3cr1,Dll1,Gata6,Glul,Hmox1,Hspb1,Jak1,Klf2,Klf4,Foxc1,Ppp1r15a,Nos3,Ptn,Plk2,Stat3,Ecscr,Ddah1,Lrg1,Rhoj,Sirt1,Sulf1	23/309
20_Member	GO Biological Processes	GO:1901342	regulation of vasculature development	-5.58505	-3.50159	11504,12226,13051,13388,14465,14645,15368,15507,16451,16598,16600,17300,17872,18127,19242,20620,20848,68545,69219,76905,80837,93759,240725	Adamts1,Btg1,Cx3cr1,Dll1,Gata6,Glul,Hmox1,Hspb1,Jak1,Klf2,Klf4,Foxc1,Ppp1r15a,Nos3,Ptn,Plk2,Stat3,Ecscr,Ddah1,Lrg1,Rhoj,Sirt1,Sulf1	23/316
20_Member	GO Biological Processes	GO:0010595	positive regulation of endothelial cell migration	-4.84023	-2.91484	12159,12822,14751,15368,15507,16819,17295,18127,18591,20620,80837,93759	Bmp4,Col18a1,Gpi1,Hmox1,Hspb1,Lcn2,Met,Nos3,Pdgfb,Plk2,Rhoj,Sirt1	12/111
20_Member	GO Biological Processes	GO:0010594	regulation of endothelial cell migration	-4.57396	-2.7254	11816,12159,12822,14645,14751,15368,15507,16600,16819,17295,18127,18591,20620,80837,93759	Apoe,Bmp4,Col18a1,Glul,Gpi1,Hmox1,Hspb1,Klf4,Lcn2,Met,Nos3,Pdgfb,Plk2,Rhoj,Sirt1	15/178
20_Member	GO Biological Processes	GO:0010634	positive regulation of epithelial cell migration	-4.39932	-2.60433	12159,12822,14751,15200,15368,15507,16476,16819,17295,18127,18591,20620,80837,93759	Bmp4,Col18a1,Gpi1,Hbegf,Hmox1,Hspb1,Jun,Lcn2,Met,Nos3,Pdgfb,Plk2,Rhoj,Sirt1	14/163
20_Member	GO Biological Processes	GO:0043536	positive regulation of blood vessel endothelial cell migration	-4.10827	-2.39786	12822,15368,15507,18127,18591,20620,80837,93759	Col18a1,Hmox1,Hspb1,Nos3,Pdgfb,Plk2,Rhoj,Sirt1	8/59
20_Member	GO Biological Processes	GO:0043535	regulation of blood vessel endothelial cell migration	-3.95373	-2.27165	11816,12822,15368,15507,16600,18127,18591,20620,80837,93759	Apoe,Col18a1,Hmox1,Hspb1,Klf4,Nos3,Pdgfb,Plk2,Rhoj,Sirt1	10/97
20_Member	GO Biological Processes	GO:0010632	regulation of epithelial cell migration	-3.92047	-2.2519	11816,12159,12822,14645,14751,15200,15368,15507,16476,16600,16819,17295,18127,18591,20620,80837,93759	Apoe,Bmp4,Col18a1,Glul,Gpi1,Hbegf,Hmox1,Hspb1,Jun,Klf4,Lcn2,Met,Nos3,Pdgfb,Plk2,Rhoj,Sirt1	17/250
20_Member	GO Biological Processes	GO:0045766	positive regulation of angiogenesis	-3.33356	-1.80249	12226,13051,13388,14465,15368,15507,16451,16600,18127,20848,69219,76905,93759	Btg1,Cx3cr1,Dll1,Gata6,Hmox1,Hspb1,Jak1,Klf4,Nos3,Stat3,Ddah1,Lrg1,Sirt1	13/182
20_Member	GO Biological Processes	GO:1904018	positive regulation of vasculature development	-3.26616	-1.75558	12226,13051,13388,14465,15368,15507,16451,16600,18127,20848,69219,76905,93759	Btg1,Cx3cr1,Dll1,Gata6,Hmox1,Hspb1,Jak1,Klf4,Nos3,Stat3,Ddah1,Lrg1,Sirt1	13/185

## Sheet: Ptx3_Annotation
MyList	Gene ID	Type	Tax ID	Homologene Gene ID	Homologene Gene Tax ID	Gene Symbol	Description
Stab2	192188	symbol	M. musculus	192188	M. musculus	Stab2	stabilin 2
D5Ertd615e	52401	symbol	M. musculus	52401	M. musculus	D5Ertd615e	DNA segment, Chr 5, ERATO Doi 615, expressed
Nav3	260315	symbol	M. musculus	260315	M. musculus	Nav3	neuron navigator 3
Arhgap6	11856	symbol	M. musculus	11856	M. musculus	Arhgap6	Rho GTPase activating protein 6
Aqp1	11826	symbol	M. musculus	11826	M. musculus	Aqp1	aquaporin 1
Mrc1	17533	symbol	M. musculus	17533	M. musculus	Mrc1	mannose receptor, C type 1
Pld5	319455	symbol	M. musculus	319455	M. musculus	Pld5	phospholipase D family member 5
Pde7b	29863	symbol	M. musculus	29863	M. musculus	Pde7b	phosphodiesterase 7B
Magi1	14924	symbol	M. musculus	14924	M. musculus	Magi1	membrane associated guanylate kinase, WW and PDZ domain containing 1
Tenm3	23965	symbol	M. musculus	23965	M. musculus	Tenm3	teneurin transmembrane protein 3
Npnt	114249	symbol	M. musculus	114249	M. musculus	Npnt	nephronectin
Efna5	13640	symbol	M. musculus	13640	M. musculus	Efna5	ephrin A5
Adam12	11489	symbol	M. musculus	11489	M. musculus	Adam12	ADAM metallopeptidase domain 12
Slc9a9	331004	symbol	M. musculus	331004	M. musculus	Slc9a9	solute carrier family 9 (sodium/hydrogen exchanger), member 9
Aff3	16764	symbol	M. musculus	16764	M. musculus	Aff3	AF4/FMR2 family, member 3
Shroom2	110380	symbol	M. musculus	110380	M. musculus	Shroom2	shroom family member 2
Sparc	20692	symbol	M. musculus	20692	M. musculus	Sparc	secreted acidic cysteine rich glycoprotein
Pdgfd	71785	symbol	M. musculus	71785	M. musculus	Pdgfd	platelet-derived growth factor, D polypeptide
Ank	11732	symbol	M. musculus	11732	M. musculus	Ank	progressive ankylosis
Kcnn3	140493	symbol	M. musculus	140493	M. musculus	Kcnn3	potassium intermediate/small conductance calcium-activated channel, subfamily N, member 3
Syne1	64009	symbol	M. musculus	64009	M. musculus	Syne1	spectrin repeat containing, nuclear envelope 1
Hivep3	16656	symbol	M. musculus	16656	M. musculus	Hivep3	human immunodeficiency virus type I enhancer binding protein 3
Col23a1	237759	symbol	M. musculus	237759	M. musculus	Col23a1	collagen, type XXIII, alpha 1
Apba2	11784	symbol	M. musculus	11784	M. musculus	Apba2	amyloid beta precursor protein binding family A member 2
Ccser1	232035	symbol	M. musculus	232035	M. musculus	Ccser1	coiled-coil serine rich 1
Tspan18	241556	symbol	M. musculus	241556	M. musculus	Tspan18	tetraspanin 18
Asap1	13196	symbol	M. musculus	13196	M. musculus	Asap1	ArfGAP with SH3 domain, ankyrin repeat and PH domain1
Lrch1	380916	symbol	M. musculus	380916	M. musculus	Lrch1	leucine-rich repeats and calponin homology (CH) domain containing 1
Sned1	208777	symbol	M. musculus	208777	M. musculus	Sned1	sushi, nidogen and EGF-like domains 1
Meis2	17536	symbol	M. musculus	17536	M. musculus	Meis2	Meis homeobox 2
Rora	19883	symbol	M. musculus	19883	M. musculus	Rora	RAR-related orphan receptor alpha
Trps1	83925	symbol	M. musculus	83925	M. musculus	Trps1	transcriptional repressor GATA binding 1
Nrp2	18187	symbol	M. musculus	18187	M. musculus	Nrp2	neuropilin 2
Plekhg1	213783	symbol	M. musculus	213783	M. musculus	Plekhg1	pleckstrin homology domain containing, family G (with RhoGef domain) member 1
Ptx3	19288	symbol	M. musculus	19288	M. musculus	Ptx3	pentraxin related gene
Tcf12	21406	symbol	M. musculus	21406	M. musculus	Tcf12	transcription factor 12
St6galnac3	20447	symbol	M. musculus	20447	M. musculus	St6galnac3	ST6 (alpha-N-acetyl-neuraminyl-2,3-beta-galactosyl-1,3)-N-acetylgalactosaminide alpha-2,6-sialyltransferase 3
Zmat4	320158	symbol	M. musculus	320158	M. musculus	Zmat4	zinc finger, matrin type 4
Arsb	11881	symbol	M. musculus	11881	M. musculus	Arsb	arylsulfatase B
Fgf13	14168	symbol	M. musculus	14168	M. musculus	Fgf13	fibroblast growth factor 13
Auts2	319974	symbol	M. musculus	319974	M. musculus	Auts2	autism susceptibility candidate 2
Fam171a1	269233	symbol	M. musculus	269233	M. musculus	Fam171a1	family with sequence similarity 171, member A1
Gm26917	119086081	symbol	M. musculus	119086081	M. musculus	Gm26917	predicted gene, 26917
Stox2	71069	symbol	M. musculus	71069	M. musculus	Stox2	storkhead box 2
Pard3b	72823	symbol	M. musculus	72823	M. musculus	Pard3b	par-3 family cell polarity regulator beta
Fyn	14360	symbol	M. musculus	14360	M. musculus	Fyn	Fyn proto-oncogene
Dlg1	13383	symbol	M. musculus	13383	M. musculus	Dlg1	discs large MAGUK scaffold protein 1
Dnmbp	71972	symbol	M. musculus	71972	M. musculus	Dnmbp	dynamin binding protein
Phldb2	208177	symbol	M. musculus	208177	M. musculus	Phldb2	pleckstrin homology like domain, family B, member 2
Zfpm2	22762	symbol	M. musculus	22762	M. musculus	Zfpm2	zinc finger protein, multitype 2
Gria2	14800	symbol	M. musculus	14800	M. musculus	Gria2	glutamate receptor, ionotropic, AMPA2 (alpha 2)
Atxn1	20238	symbol	M. musculus	20238	M. musculus	Atxn1	ataxin 1
Zfp521	225207	symbol	M. musculus	225207	M. musculus	Zfp521	zinc finger protein 521
Prkcq	18761	symbol	M. musculus	18761	M. musculus	Prkcq	protein kinase C, theta
Nbea	26422	symbol	M. musculus	26422	M. musculus	Nbea	neurobeachin
Ptprm	19274	symbol	M. musculus	19274	M. musculus	Ptprm	protein tyrosine phosphatase receptor type M
Gsap	212167	symbol	M. musculus	212167	M. musculus	Gsap	gamma-secretase activating protein
Igf1r	16001	symbol	M. musculus	16001	M. musculus	Igf1r	insulin-like growth factor I receptor
Fgf12	14167	symbol	M. musculus	14167	M. musculus	Fgf12	fibroblast growth factor 12
Peak1	244895	symbol	M. musculus	244895	M. musculus	Peak1	pseudopodium-enriched atypical kinase 1
Mast4	328329	symbol	M. musculus	328329	M. musculus	Mast4	microtubule associated serine/threonine kinase family member 4
Myo1e	71602	symbol	M. musculus	71602	M. musculus	Myo1e	myosin IE
Vav3	57257	symbol	M. musculus	57257	M. musculus	Vav3	vav 3 oncogene
Prex2	109294	symbol	M. musculus	109294	M. musculus	Prex2	phosphatidylinositol-3,4,5-trisphosphate-dependent Rac exchange factor 2
Inpp4b	234515	symbol	M. musculus	234515	M. musculus	Inpp4b	inositol polyphosphate-4-phosphatase, type II
Ctsd	13033	symbol	M. musculus	13033	M. musculus	Ctsd	cathepsin D
Lrmda	76633	symbol	M. musculus	76633	M. musculus	Lrmda	leucine rich melanocyte differentiation associated
Chd9	109151	symbol	M. musculus	109151	M. musculus	Chd9	chromodomain helicase DNA binding protein 9
Aak1	269774	symbol	M. musculus	269774	M. musculus	Aak1	AP2 associated kinase 1
Runx2	12393	symbol	M. musculus	12393	M. musculus	Runx2	runt related transcription factor 2
Reln	19699	symbol	M. musculus	19699	M. musculus	Reln	reelin
Sntb1	20649	symbol	M. musculus	20649	M. musculus	Sntb1	syntrophin, basic 1
Chst11	58250	symbol	M. musculus	58250	M. musculus	Chst11	carbohydrate sulfotransferase 11
Ctdspl	69274	symbol	M. musculus	69274	M. musculus	Ctdspl	CTD small phosphatase like
Mef2c	17260	symbol	M. musculus	17260	M. musculus	Mef2c	myocyte enhancer factor 2C
Iqgap2	544963	symbol	M. musculus	544963	M. musculus	Iqgap2	IQ motif containing GTPase activating protein 2
Tnfsf10	22035	symbol	M. musculus	22035	M. musculus	Tnfsf10	tumor necrosis factor (ligand) superfamily, member 10
Tshz2	228911	symbol	M. musculus	228911	M. musculus	Tshz2	teashirt zinc finger family member 2
Acvr2a	11480	symbol	M. musculus	11480	M. musculus	Acvr2a	activin receptor IIA
Dysf	26903	symbol	M. musculus	26903	M. musculus	Dysf	dysferlin
Ablim3	319713	symbol	M. musculus	319713	M. musculus	Ablim3	actin binding LIM protein family, member 3
Sash1	70097	symbol	M. musculus	70097	M. musculus	Sash1	SAM and SH3 domain containing 1
Olfml2a	241327	symbol	M. musculus	241327	M. musculus	Olfml2a	olfactomedin-like 2A
Rspo3	72780	symbol	M. musculus	72780	M. musculus	Rspo3	R-spondin 3
Plce1	74055	symbol	M. musculus	74055	M. musculus	Plce1	phospholipase C, epsilon 1
Gab1	14388	symbol	M. musculus	14388	M. musculus	Gab1	growth factor receptor bound protein 2-associated protein 1
Klf12	16597	symbol	M. musculus	16597	M. musculus	Klf12	Kruppel-like transcription factor 12
Bcas3	192197	symbol	M. musculus	192197	M. musculus	Bcas3	BCAS3 microtubule associated cell migration factor
Mmp14	17387	symbol	M. musculus	17387	M. musculus	Mmp14	matrix metallopeptidase 14 (membrane-inserted)
Pcsk6	18553	symbol	M. musculus	18553	M. musculus	Pcsk6	proprotein convertase subtilisin/kexin type 6
Lama4	16775	symbol	M. musculus	16775	M. musculus	Lama4	laminin, alpha 4
Scn3a	20269	symbol	M. musculus	20269	M. musculus	Scn3a	sodium channel, voltage-gated, type III, alpha
Bach2	12014	symbol	M. musculus	12014	M. musculus	Bach2	BTB and CNC homology, basic leucine zipper transcription factor 2
Ttc28	209683	symbol	M. musculus	209683	M. musculus	Ttc28	tetratricopeptide repeat domain 28
Gnaq	14682	symbol	M. musculus	14682	M. musculus	Gnaq	guanine nucleotide binding protein, alpha q polypeptide
Rapgef2	76089	symbol	M. musculus	76089	M. musculus	Rapgef2	Rap guanine nucleotide exchange factor (GEF) 2
Csgalnact1	234356	symbol	M. musculus	234356	M. musculus	Csgalnact1	chondroitin sulfate N-acetylgalactosaminyltransferase 1
Srgap1	117600	symbol	M. musculus	117600	M. musculus	Srgap1	SLIT-ROBO Rho GTPase activating protein 1
Tmcc1	330401	symbol	M. musculus	330401	M. musculus	Tmcc1	transmembrane and coiled coil domains 1
Adarb1	110532	symbol	M. musculus	110532	M. musculus	Adarb1	adenosine deaminase, RNA-specific, B1
Nfia	18027	symbol	M. musculus	18027	M. musculus	Nfia	nuclear factor I/A
Srgap3	259302	symbol	M. musculus	259302	M. musculus	Srgap3	SLIT-ROBO Rho GTPase activating protein 3
Agfg1	15463	symbol	M. musculus	15463	M. musculus	Agfg1	ArfGAP with FG repeats 1
Susd6	217684	symbol	M. musculus	217684	M. musculus	Susd6	sushi domain containing 6
Fcho2	218503	symbol	M. musculus	218503	M. musculus	Fcho2	FCH domain only 2
Lyn	17096	symbol	M. musculus	17096	M. musculus	Lyn	LYN proto-oncogene, Src family tyrosine kinase
Ssh2	237860	symbol	M. musculus	237860	M. musculus	Ssh2	slingshot protein phosphatase 2
Gm525	217071	symbol	M. musculus	217071	M. musculus	Gm525	predicted gene 525
Cped1	214642	symbol	M. musculus	214642	M. musculus	Cped1	cadherin-like and PC-esterase domain containing 1
Sbf2	319934	symbol	M. musculus	319934	M. musculus	Sbf2	SET binding factor 2
Dock4	238130	symbol	M. musculus	238130	M. musculus	Dock4	dedicator of cytokinesis 4
Frmd4b	232288	symbol	M. musculus	232288	M. musculus	Frmd4b	FERM domain containing 4B
Chn2	69993	symbol	M. musculus	69993	M. musculus	Chn2	chimerin 2
Ptpn4	19258	symbol	M. musculus	19258	M. musculus	Ptpn4	protein tyrosine phosphatase, non-receptor type 4
Nhsl1	215819	symbol	M. musculus	215819	M. musculus	Nhsl1	NHS like 1
Uvrag	78610	symbol	M. musculus	78610	M. musculus	Uvrag	UV radiation resistance associated gene
F8	14069	symbol	M. musculus	14069	M. musculus	F8	coagulation factor VIII
Nf1	18015	symbol	M. musculus	18015	M. musculus	Nf1	neurofibromin 1
Kansl1	76719	symbol	M. musculus	76719	M. musculus	Kansl1	KAT8 regulatory NSL complex subunit 1
Ica1	15893	symbol	M. musculus	15893	M. musculus	Ica1	islet cell autoantigen 1
Pbx3	18516	symbol	M. musculus	18516	M. musculus	Pbx3	pre B cell leukemia homeobox 3
Zeb1	21417	symbol	M. musculus	21417	M. musculus	Zeb1	zinc finger E-box binding homeobox 1
Sema6a	20358	symbol	M. musculus	20358	M. musculus	Sema6a	sema domain, transmembrane domain (TM), and cytoplasmic domain, (semaphorin) 6A
Unc5b	107449	symbol	M. musculus	107449	M. musculus	Unc5b	unc-5 netrin receptor B
Scarf1	380713	symbol	M. musculus	380713	M. musculus	Scarf1	scavenger receptor class F, member 1
Nr6a1	14536	symbol	M. musculus	14536	M. musculus	Nr6a1	nuclear receptor subfamily 6, group A, member 1
Gm16083	102640300	symbol	M. musculus	102640300	M. musculus	Gm16083	predicted gene 16083
Tspan14	52588	symbol	M. musculus	52588	M. musculus	Tspan14	tetraspanin 14
Antxr2	71914	symbol	M. musculus	71914	M. musculus	Antxr2	anthrax toxin receptor 2
Zfp608	269023	symbol	M. musculus	269023	M. musculus	Zfp608	zinc finger protein 608
Calcrl	54598	symbol	M. musculus	54598	M. musculus	Calcrl	calcitonin receptor-like
Plekha5	109135	symbol	M. musculus	109135	M. musculus	Plekha5	pleckstrin homology domain containing, family A member 5
Sgsm1	52850	symbol	M. musculus	52850	M. musculus	Sgsm1	small G protein signaling modulator 1
Fbxl17	50758	symbol	M. musculus	50758	M. musculus	Fbxl17	F-box and leucine-rich repeat protein 17
Tcf7l1	21415	symbol	M. musculus	21415	M. musculus	Tcf7l1	transcription factor 7 like 1 (T cell specific, HMG box)
Fmnl2	71409	symbol	M. musculus	71409	M. musculus	Fmnl2	formin-like 2
Tmem164	209497	symbol	M. musculus	209497	M. musculus	Tmem164	transmembrane protein 164
Ralgapa2	241694	symbol	M. musculus	241694	M. musculus	Ralgapa2	Ral GTPase activating protein, alpha subunit 2 (catalytic)
Lhfp	108927	gene_synonym	M. musculus	108927	M. musculus	Lhfpl6	LHFPL tetraspan subfamily member 6
Aopep	72061	symbol	M. musculus	72061	M. musculus	Aopep	aminopeptidase O
Plxdc2	67448	symbol	M. musculus	67448	M. musculus	Plxdc2	plexin domain containing 2
Notch2	18129	symbol	M. musculus	18129	M. musculus	Notch2	notch 2
Dennd1a	227801	symbol	M. musculus	227801	M. musculus	Dennd1a	DENN domain containing 1A
Atp2b4	381290	symbol	M. musculus	381290	M. musculus	Atp2b4	ATPase, Ca++ transporting, plasma membrane 4
Pde2a	207728	symbol	M. musculus	207728	M. musculus	Pde2a	phosphodiesterase 2A, cGMP-stimulated
Mxd4	17122	symbol	M. musculus	17122	M. musculus	Mxd4	Max dimerization protein 4
Sntg2	268534	symbol	M. musculus	268534	M. musculus	Sntg2	syntrophin, gamma 2
Itga9	104099	symbol	M. musculus	104099	M. musculus	Itga9	integrin alpha 9
Fam222b	216971	symbol	M. musculus	216971	M. musculus	Fam222b	family with sequence similarity 222, member B
Flrt2	399558	symbol	M. musculus	399558	M. musculus	Flrt2	fibronectin leucine rich transmembrane protein 2
Pan3	72587	symbol	M. musculus	72587	M. musculus	Pan3	PAN3 poly(A) specific ribonuclease subunit
Gm4258	100043143	symbol	M. musculus	100043143	M. musculus	Gm4258	predicted gene 4258
Cmip	74440	symbol	M. musculus	74440	M. musculus	Cmip	c-Maf inducing protein
Rere	68703	symbol	M. musculus	68703	M. musculus	Rere	arginine glutamic acid dipeptide (RE) repeats
Itih5	209378	symbol	M. musculus	209378	M. musculus	Itih5	inter-alpha-trypsin inhibitor, heavy chain 5
B130024G19Rik	434198	symbol	M. musculus	434198	M. musculus	B130024G19Rik	RIKEN cDNA B130024G19 gene
Nr5a2	26424	symbol	M. musculus	26424	M. musculus	Nr5a2	nuclear receptor subfamily 5, group A, member 2
Cdc14a	229776	symbol	M. musculus	229776	M. musculus	Cdc14a	CDC14 cell division cycle 14A
Nos1ap	70729	symbol	M. musculus	70729	M. musculus	Nos1ap	nitric oxide synthase 1 (neuronal) adaptor protein
Agap1	347722	symbol	M. musculus	347722	M. musculus	Agap1	ArfGAP with GTPase domain, ankyrin repeat and PH domain 1
Ccl21a	18829	symbol	M. musculus	18829	M. musculus	Ccl21a	C-C motif chemokine ligand 21 (serine)
Hmbox1	219150	symbol	M. musculus	219150	M. musculus	Hmbox1	homeobox containing 1
Ar	11835	symbol	M. musculus	11835	M. musculus	Ar	androgen receptor
Srgap2	14270	symbol	M. musculus	14270	M. musculus	Srgap2	SLIT-ROBO Rho GTPase activating protein 2
Mospd2	76763	symbol	M. musculus	76763	M. musculus	Mospd2	motile sperm domain containing 2
Dnm3	103967	symbol	M. musculus	103967	M. musculus	Dnm3	dynamin 3
Atxn2	20239	symbol	M. musculus	20239	M. musculus	Atxn2	ataxin 2
Kalrn	545156	symbol	M. musculus	545156	M. musculus	Kalrn	kalirin, RhoGEF kinase
Znrf1	170737	symbol	M. musculus	170737	M. musculus	Znrf1	zinc and ring finger 1
Galnt18	233733	symbol	M. musculus	233733	M. musculus	Galnt18	polypeptide N-acetylgalactosaminyltransferase 18
Pbx1	18514	symbol	M. musculus	18514	M. musculus	Pbx1	pre B cell leukemia homeobox 1
Zcchc7	319885	symbol	M. musculus	319885	M. musculus	Zcchc7	zinc finger, CCHC domain containing 7
Mtmr3	74302	symbol	M. musculus	74302	M. musculus	Mtmr3	myotubularin related protein 3
Mtss1	211401	symbol	M. musculus	211401	M. musculus	Mtss1	MTSS I-BAR domain containing 1
Strn3	94186	symbol	M. musculus	94186	M. musculus	Strn3	striatin, calmodulin binding protein 3
Ldb2	16826	symbol	M. musculus	16826	M. musculus	Ldb2	LIM domain binding 2
Phf21a	192285	symbol	M. musculus	192285	M. musculus	Phf21a	PHD finger protein 21A
Tnrc6c	217351	symbol	M. musculus	217351	M. musculus	Tnrc6c	trinucleotide repeat containing 6C
Rreb1	68750	symbol	M. musculus	68750	M. musculus	Rreb1	ras responsive element binding protein 1
Dapk2	13143	symbol	M. musculus	13143	M. musculus	Dapk2	death-associated protein kinase 2
Luc7l2	192196	symbol	M. musculus	192196	M. musculus	Luc7l2	LUC7-like 2 (S. cerevisiae)
Ppp1r9a	243725	symbol	M. musculus	243725	M. musculus	Ppp1r9a	protein phosphatase 1, regulatory subunit 9A
Trio	223435	symbol	M. musculus	223435	M. musculus	Trio	triple functional domain (PTPRF interacting)
Enox2	209224	symbol	M. musculus	209224	M. musculus	Enox2	ecto-NOX disulfide-thiol exchanger 2
Mbd5	109241	symbol	M. musculus	109241	M. musculus	Mbd5	methyl-CpG binding domain protein 5
Thsd7a	330267	symbol	M. musculus	330267	M. musculus	Thsd7a	thrombospondin, type I, domain containing 7A
Slc7a7	20540	symbol	M. musculus	20540	M. musculus	Slc7a7	solute carrier family 7 (cationic amino acid transporter, y+ system), member 7
Gprin3	243385	symbol	M. musculus	243385	M. musculus	Gprin3	GPRIN family member 3
Ppp1r16b	228852	symbol	M. musculus	228852	M. musculus	Ppp1r16b	protein phosphatase 1, regulatory subunit 16B
4930402H24Rik	228602	gene_synonym	M. musculus	228602	M. musculus	Dnaaf9	dynein axonemal assembly factor 9
Fut8	53618	symbol	M. musculus	53618	M. musculus	Fut8	fucosyltransferase 8
Mylk	107589	symbol	M. musculus	107589	M. musculus	Mylk	myosin, light polypeptide kinase
Rcsd1	226594	symbol	M. musculus	226594	M. musculus	Rcsd1	RCSD domain containing 1
Zhx3	320799	symbol	M. musculus	320799	M. musculus	Zhx3	zinc fingers and homeoboxes 3
Eml4	78798	symbol	M. musculus	78798	M. musculus	Eml4	echinoderm microtubule associated protein like 4
A330023F24Rik	320977	symbol	M. musculus	320977	M. musculus	A330023F24Rik	RIKEN cDNA A330023F24 gene
Adcy9	11515	symbol	M. musculus	11515	M. musculus	Adcy9	adenylate cyclase 9
Wwox	80707	symbol	M. musculus	80707	M. musculus	Wwox	WW domain-containing oxidoreductase
Kctd12	239217	symbol	M. musculus	239217	M. musculus	Kctd12	potassium channel tetramerisation domain containing 12
Sh3tc2	225608	symbol	M. musculus	225608	M. musculus	Sh3tc2	SH3 domain and tetratricopeptide repeats 2
Ephb1	270190	symbol	M. musculus	270190	M. musculus	Ephb1	Eph receptor B1
Akt3	23797	symbol	M. musculus	23797	M. musculus	Akt3	thymoma viral proto-oncogene 3
Eps15	13858	symbol	M. musculus	13858	M. musculus	Eps15	epidermal growth factor receptor pathway substrate 15
Sh3pxd2b	268396	symbol	M. musculus	268396	M. musculus	Sh3pxd2b	SH3 and PX domains 2B
Cdc42bpa	226751	symbol	M. musculus	226751	M. musculus	Cdc42bpa	CDC42 binding protein kinase alpha
Dock8	76088	symbol	M. musculus	76088	M. musculus	Dock8	dedicator of cytokinesis 8
Mark3	17169	symbol	M. musculus	17169	M. musculus	Mark3	MAP/microtubule affinity regulating kinase 3
Sema6d	214968	symbol	M. musculus	214968	M. musculus	Sema6d	sema domain, transmembrane domain (TM), and cytoplasmic domain, (semaphorin) 6D
Macf1	11426	symbol	M. musculus	11426	M. musculus	Macf1	microtubule-actin crosslinking factor 1
Large1	16795	symbol	M. musculus	16795	M. musculus	Large1	LARGE xylosyl- and glucuronyltransferase 1
Exoc4	20336	symbol	M. musculus	20336	M. musculus	Exoc4	exocyst complex component 4
Gtdc1	227835	symbol	M. musculus	227835	M. musculus	Gtdc1	glycosyltransferase-like domain containing 1
Tspan13	66109	symbol	M. musculus	66109	M. musculus	Tspan13	tetraspanin 13
Tbc1d5	72238	symbol	M. musculus	72238	M. musculus	Tbc1d5	TBC1 domain family, member 5
Tanc1	66860	symbol	M. musculus	66860	M. musculus	Tanc1	tetratricopeptide repeat, ankyrin repeat and coiled-coil containing 1
Dock1	330662	symbol	M. musculus	330662	M. musculus	Dock1	dedicator of cytokinesis 1
Nhsl2	100042480	symbol	M. musculus	100042480	M. musculus	Nhsl2	NHS like 2
Gm4876	232599	symbol	M. musculus	232599	M. musculus	Gm4876	predicted gene 4876
Tns1	21961	symbol	M. musculus	21961	M. musculus	Tns1	tensin 1
Cacna1e	12290	symbol	M. musculus	12290	M. musculus	Cacna1e	calcium channel, voltage-dependent, R type, alpha 1E subunit
Mad1l1	17120	symbol	M. musculus	17120	M. musculus	Mad1l1	MAD1 mitotic arrest deficient 1-like 1
Me3	109264	symbol	M. musculus	109264	M. musculus	Me3	malic enzyme 3, NADP(+)-dependent, mitochondrial
Ushbp1	234395	symbol	M. musculus	234395	M. musculus	Ushbp1	USH1 protein network component harmonin binding protein 1
Arid1b	239985	symbol	M. musculus	239985	M. musculus	Arid1b	AT-rich interaction domain 1B
Prkag2	108099	symbol	M. musculus	108099	M. musculus	Prkag2	protein kinase, AMP-activated, gamma 2 non-catalytic subunit
Rasal2	226525	symbol	M. musculus	226525	M. musculus	Rasal2	RAS protein activator like 2
Prkce	18754	symbol	M. musculus	18754	M. musculus	Prkce	protein kinase C, epsilon
Zfhx4	80892	symbol	M. musculus	80892	M. musculus	Zfhx4	zinc finger homeodomain 4
Ttc14	67120	symbol	M. musculus	67120	M. musculus	Ttc14	tetratricopeptide repeat domain 14
Snrk	20623	symbol	M. musculus	20623	M. musculus	Snrk	SNF related kinase
Gab2	14389	symbol	M. musculus	14389	M. musculus	Gab2	growth factor receptor bound protein 2-associated protein 2
Lpin3	64899	symbol	M. musculus	64899	M. musculus	Lpin3	lipin 3
Atad2b	320817	symbol	M. musculus	320817	M. musculus	Atad2b	ATPase family, AAA domain containing 2B
Vti1a	53611	symbol	M. musculus	53611	M. musculus	Vti1a	vesicle transport through interaction with t-SNAREs 1A
Msra	110265	symbol	M. musculus	110265	M. musculus	Msra	methionine sulfoxide reductase A
Wipf1	215280	symbol	M. musculus	215280	M. musculus	Wipf1	WAS/WASL interacting protein family, member 1
Magi3	99470	symbol	M. musculus	99470	M. musculus	Magi3	membrane associated guanylate kinase, WW and PDZ domain containing 3
Myzap	102371	symbol	M. musculus	102371	M. musculus	Myzap	myocardial zonula adherens protein
Prkch	18755	symbol	M. musculus	18755	M. musculus	Prkch	protein kinase C, eta
Ankrd6	140577	symbol	M. musculus	140577	M. musculus	Ankrd6	ankyrin repeat domain 6
Tc2n	74413	symbol	M. musculus	74413	M. musculus	Tc2n	tandem C2 domains, nuclear
Ccny	67974	symbol	M. musculus	67974	M. musculus	Ccny	cyclin Y
Ccnd3	12445	symbol	M. musculus	12445	M. musculus	Ccnd3	cyclin D3
Adam19	11492	symbol	M. musculus	11492	M. musculus	Adam19	ADAM metallopeptidase domain 19
Raph1	77300	symbol	M. musculus	77300	M. musculus	Raph1	Ras association (RalGDS/AF-6) and pleckstrin homology domains 1
Mical3	194401	symbol	M. musculus	194401	M. musculus	Mical3	microtubule associated monooxygenase, calponin and LIM domain containing 3
Tspan5	56224	symbol	M. musculus	56224	M. musculus	Tspan5	tetraspanin 5
Tgfbr3	21814	symbol	M. musculus	21814	M. musculus	Tgfbr3	transforming growth factor, beta receptor III
Ppp1r13b	21981	symbol	M. musculus	21981	M. musculus	Ppp1r13b	protein phosphatase 1, regulatory subunit 13B
Osbpl9	100273	symbol	M. musculus	100273	M. musculus	Osbpl9	oxysterol binding protein-like 9
Abhd17b	226016	symbol	M. musculus	226016	M. musculus	Abhd17b	abhydrolase domain containing 17B
Gm37494	102637087	gene_synonym	M. musculus	102637087	M. musculus	Gm33989	predicted gene, 33989
Emid1	140703	symbol	M. musculus	140703	M. musculus	Emid1	EMI domain containing 1
Dyrk1a	13548	symbol	M. musculus	13548	M. musculus	Dyrk1a	dual-specificity tyrosine phosphorylation regulated kinase 1a
Bcl2	12043	symbol	M. musculus	12043	M. musculus	Bcl2	B cell leukemia/lymphoma 2
Fam53b	77938	symbol	M. musculus	77938	M. musculus	Fam53b	family with sequence similarity 53, member B
Shank3	58234	symbol	M. musculus	58234	M. musculus	Shank3	SH3 and multiple ankyrin repeat domains 3
Tshz3	243931	symbol	M. musculus	243931	M. musculus	Tshz3	teashirt zinc finger family member 3
Atp11c	320940	symbol	M. musculus	320940	M. musculus	Atp11c	ATPase, class VI, type 11C
Pgf	18654	symbol	M. musculus	18654	M. musculus	Pgf	placental growth factor
Nox4	50490	symbol	M. musculus	50490	M. musculus	Nox4	NADPH oxidase 4
Tgfbr2	21813	symbol	M. musculus	21813	M. musculus	Tgfbr2	transforming growth factor, beta receptor II
Hjurp	381280	symbol	M. musculus	381280	M. musculus	Hjurp	Holliday junction recognition protein
Gm17167	102640144	symbol	M. musculus	102640144	M. musculus	Gm17167	predicted gene 17167
Tspan9	109246	symbol	M. musculus	109246	M. musculus	Tspan9	tetraspanin 9
AW554918	225289	symbol	M. musculus	225289	M. musculus	AW554918	expressed sequence AW554918
Fam172a	68675	gene_synonym	M. musculus	68675	M. musculus	Arb2a	ARB2 cotranscriptional regulator A
Lrp12	239393	symbol	M. musculus	239393	M. musculus	Lrp12	low density lipoprotein-related protein 12
Strn	268980	symbol	M. musculus	268980	M. musculus	Strn	striatin, calmodulin binding protein
Fam193a	231128	symbol	M. musculus	231128	M. musculus	Fam193a	family with sequence homology 193, member A
Fto	26383	symbol	M. musculus	26383	M. musculus	Fto	FTO alpha-ketoglutarate dependent dioxygenase
Mgat5	107895	symbol	M. musculus	107895	M. musculus	Mgat5	mannoside acetylglucosaminyltransferase 5
Tnrc6b	213988	symbol	M. musculus	213988	M. musculus	Tnrc6b	trinucleotide repeat containing 6b
Abca1	11303	symbol	M. musculus	11303	M. musculus	Abca1	ATP-binding cassette, sub-family A member 1
Dleu2	668253	symbol	M. musculus	668253	M. musculus	Dleu2	deleted in lymphocytic leukemia, 2
Osr1	23967	symbol	M. musculus	23967	M. musculus	Osr1	odd-skipped related transcription factor 1
Phlpp1	98432	symbol	M. musculus	98432	M. musculus	Phlpp1	PH domain and leucine rich repeat protein phosphatase 1
Cox16	66272	symbol	M. musculus	66272	M. musculus	Cox16	cytochrome c oxidase assembly protein 16
Pde3b	18576	symbol	M. musculus	18576	M. musculus	Pde3b	phosphodiesterase 3B, cGMP-inhibited
Adgrl4	170757	symbol	M. musculus	170757	M. musculus	Adgrl4	adhesion G protein-coupled receptor L4
Rasgrp3	240168	symbol	M. musculus	240168	M. musculus	Rasgrp3	RAS, guanyl releasing protein 3
Wwp1	107568	symbol	M. musculus	107568	M. musculus	Wwp1	WW domain containing E3 ubiquitin protein ligase 1
Asph	65973	symbol	M. musculus	65973	M. musculus	Asph	aspartate-beta-hydroxylase
Atrx	22589	symbol	M. musculus	22589	M. musculus	Atrx	ATRX, chromatin remodeler
Ubr3	68795	symbol	M. musculus	68795	M. musculus	Ubr3	ubiquitin protein ligase E3 component n-recognin 3
Tbl1x	21372	symbol	M. musculus	21372	M. musculus	Tbl1x	transducin (beta)-like 1 X-linked
Rap1gds1	229877	symbol	M. musculus	229877	M. musculus	Rap1gds1	RAP1, GTP-GDP dissociation stimulator 1
Cask	12361	symbol	M. musculus	12361	M. musculus	Cask	calcium/calmodulin dependent serine protein kinase
Ehbp1	216565	symbol	M. musculus	216565	M. musculus	Ehbp1	EH domain binding protein 1
Pard3	93742	symbol	M. musculus	93742	M. musculus	Pard3	par-3 family cell polarity regulator
Rasa4	54153	symbol	M. musculus	54153	M. musculus	Rasa4	RAS p21 protein activator 4
Cd36	12491	symbol	M. musculus	12491	M. musculus	Cd36	CD36 molecule
Nxpe4	244853	symbol	M. musculus	244853	M. musculus	Nxpe4	neurexophilin and PC-esterase domain family, member 4
Rbms1	56878	symbol	M. musculus	56878	M. musculus	Rbms1	RNA binding motif, single stranded interacting protein 1
Ckb	12709	symbol	M. musculus	12709	M. musculus	Ckb	creatine kinase, brain
Cep170	545389	symbol	M. musculus	545389	M. musculus	Cep170	centrosomal protein 170
Ntn1	18208	symbol	M. musculus	18208	M. musculus	Ntn1	netrin 1
Vps13d	230895	symbol	M. musculus	230895	M. musculus	Vps13d	vacuolar protein sorting 13D
Mid2	23947	symbol	M. musculus	23947	M. musculus	Mid2	midline 2
Mllt10	17354	symbol	M. musculus	17354	M. musculus	Mllt10	myeloid/lymphoid or mixed-lineage leukemia; translocated to, 10
Sult5a1	57429	symbol	M. musculus	57429	M. musculus	Sult5a1	sulfotransferase family 5A, member 1
Snx29	74478	symbol	M. musculus	74478	M. musculus	Snx29	sorting nexin 29
Rbm6	19654	symbol	M. musculus	19654	M. musculus	Rbm6	RNA binding motif protein 6
Prpf39	328110	symbol	M. musculus	328110	M. musculus	Prpf39	pre-mRNA processing factor 39
Zfhx3	11906	symbol	M. musculus	11906	M. musculus	Zfhx3	zinc finger homeobox 3
Birc6	12211	symbol	M. musculus	12211	M. musculus	Birc6	baculoviral IAP repeat-containing 6
2610307P16Rik	72518	symbol	M. musculus	72518	M. musculus	2610307P16Rik	RIKEN cDNA 2610307P16 gene
Igfbp4	16010	symbol	M. musculus	16010	M. musculus	Igfbp4	insulin-like growth factor binding protein 4
Nsd1	18193	symbol	M. musculus	18193	M. musculus	Nsd1	nuclear receptor-binding SET-domain protein 1
Atf7ip	54343	symbol	M. musculus	54343	M. musculus	Atf7ip	activating transcription factor 7 interacting protein
Memo1	76890	symbol	M. musculus	76890	M. musculus	Memo1	mediator of cell motility 1
Fgd6	13998	symbol	M. musculus	13998	M. musculus	Fgd6	FYVE, RhoGEF and PH domain containing 6
Cttnbp2	30785	symbol	M. musculus	30785	M. musculus	Cttnbp2	cortactin binding protein 2
Lpp	210126	symbol	M. musculus	210126	M. musculus	Lpp	LIM domain containing preferred translocation partner in lipoma
Ncoa2	17978	symbol	M. musculus	17978	M. musculus	Ncoa2	nuclear receptor coactivator 2
Mtm1	17772	symbol	M. musculus	17772	M. musculus	Mtm1	X-linked myotubular myopathy gene 1
Hapln1	12950	symbol	M. musculus	12950	M. musculus	Hapln1	hyaluronan and proteoglycan link protein 1
Stim2	116873	symbol	M. musculus	116873	M. musculus	Stim2	stromal interaction molecule 2
Rapgef5	217944	symbol	M. musculus	217944	M. musculus	Rapgef5	Rap guanine nucleotide exchange factor (GEF) 5
Inpp4a	269180	symbol	M. musculus	269180	M. musculus	Inpp4a	inositol polyphosphate-4-phosphatase, type I
Git2	26431	symbol	M. musculus	26431	M. musculus	Git2	GIT ArfGAP 2
Rnf145	74315	symbol	M. musculus	74315	M. musculus	Rnf145	ring finger protein 145
Ube3c	100763	symbol	M. musculus	100763	M. musculus	Ube3c	ubiquitin protein ligase E3C
Cog5	238123	symbol	M. musculus	238123	M. musculus	Cog5	component of oligomeric golgi complex 5
Sulf2	72043	symbol	M. musculus	72043	M. musculus	Sulf2	sulfatase 2
Relch	227446	symbol	M. musculus	227446	M. musculus	Relch	RAB11 binding and LisH domain, coiled-coil and HEAT repeat containing
Tasor	218850	symbol	M. musculus	218850	M. musculus	Tasor	transcription activation suppressor
Zfp407	240476	symbol	M. musculus	240476	M. musculus	Zfp407	zinc finger protein 407
Map2k6	26399	symbol	M. musculus	26399	M. musculus	Map2k6	mitogen-activated protein kinase kinase 6
Gprc5b	64297	symbol	M. musculus	64297	M. musculus	Gprc5b	G protein-coupled receptor, family C, group 5, member B
Mtss2	244654	symbol	M. musculus	244654	M. musculus	Mtss2	MTSS I-BAR domain containing 2
Etl4	208618	symbol	M. musculus	208618	M. musculus	Etl4	enhancer trap locus 4
Xpr1	19775	symbol	M. musculus	19775	M. musculus	Xpr1	xenotropic and polytropic retrovirus receptor 1
Cdk17	237459	symbol	M. musculus	237459	M. musculus	Cdk17	cyclin dependent kinase 17
Npas3	27386	symbol	M. musculus	27386	M. musculus	Npas3	neuronal PAS domain protein 3
Cep112	76380	symbol	M. musculus	76380	M. musculus	Cep112	centrosomal protein 112
Numb	18222	symbol	M. musculus	18222	M. musculus	Numb	NUMB endocytic adaptor protein
Rassf3	192678	symbol	M. musculus	192678	M. musculus	Rassf3	Ras association (RalGDS/AF-6) domain family member 3
1700025G04Rik	69399	symbol	M. musculus	69399	M. musculus	1700025G04Rik	RIKEN cDNA 1700025G04 gene
Wwc2	52357	symbol	M. musculus	52357	M. musculus	Wwc2	WW, C2 and coiled-coil domain containing 2
Igf2	16002	symbol	M. musculus	16002	M. musculus	Igf2	insulin-like growth factor 2
Mkln1	27418	symbol	M. musculus	27418	M. musculus	Mkln1	muskelin 1, intracellular mediator containing kelch motifs
Syn2	20965	symbol	M. musculus	20965	M. musculus	Syn2	synapsin II
Klhdc10	76788	symbol	M. musculus	76788	M. musculus	Klhdc10	kelch domain containing 10
Itpkb	320404	symbol	M. musculus	320404	M. musculus	Itpkb	inositol 1,4,5-trisphosphate 3-kinase B
Maml3	433586	symbol	M. musculus	433586	M. musculus	Maml3	mastermind like transcriptional coactivator 3
Nsmce2	68501	symbol	M. musculus	68501	M. musculus	Nsmce2	NSE2/MMS21 homolog, SMC5-SMC6 complex SUMO ligase
Dock6	319899	symbol	M. musculus	319899	M. musculus	Dock6	dedicator of cytokinesis 6
Scaper	244891	symbol	M. musculus	244891	M. musculus	Scaper	S phase cyclin A-associated protein in the ER
Lrch3	70144	symbol	M. musculus	70144	M. musculus	Lrch3	leucine-rich repeats and calponin homology (CH) domain containing 3
Rps6ka5	73086	symbol	M. musculus	73086	M. musculus	Rps6ka5	ribosomal protein S6 kinase, polypeptide 5
Prr14l	215476	symbol	M. musculus	215476	M. musculus	Prr14l	proline rich 14-like
Uty	22290	symbol	M. musculus	22290	M. musculus	Uty	ubiquitously transcribed tetratricopeptide repeat containing, Y-linked
Fgd5	232237	symbol	M. musculus	232237	M. musculus	Fgd5	FYVE, RhoGEF and PH domain containing 5
Slc10a7	76775	symbol	M. musculus	76775	M. musculus	Slc10a7	solute carrier family 10 (sodium/bile acid cotransporter family), member 7
Lhfpl2	218454	symbol	M. musculus	218454	M. musculus	Lhfpl2	lipoma HMGIC fusion partner-like 2
Csnk1g1	214897	symbol	M. musculus	214897	M. musculus	Csnk1g1	casein kinase 1, gamma 1
Wdr7	104082	symbol	M. musculus	104082	M. musculus	Wdr7	WD repeat domain 7
Il11ra1	16157	symbol	M. musculus	16157	M. musculus	Il11ra1	interleukin 11 receptor subunit alpha 1
Zfp638	18139	symbol	M. musculus	18139	M. musculus	Zfp638	zinc finger protein 638
Schip1	30953	symbol	M. musculus	30953	M. musculus	Schip1	schwannomin interacting protein 1
Thrsp	21835	symbol	M. musculus	21835	M. musculus	Thrsp	thyroid hormone responsive
Ets1	23871	symbol	M. musculus	23871	M. musculus	Ets1	E26 avian leukemia oncogene 1, 5' domain
Tcf7l2	21416	symbol	M. musculus	21416	M. musculus	Tcf7l2	transcription factor 7 like 2, T cell specific, HMG box
Flt4	14257	symbol	M. musculus	14257	M. musculus	Flt4	FMS-like tyrosine kinase 4
Gas7	14457	symbol	M. musculus	14457	M. musculus	Gas7	growth arrest specific 7
Snx24	69226	symbol	M. musculus	69226	M. musculus	Snx24	sorting nexing 24
Col4a3bp	68018	gene_synonym	M. musculus	68018	M. musculus	Cert1	ceramide transporter 1
Dnajc1	13418	symbol	M. musculus	13418	M. musculus	Dnajc1	DnaJ heat shock protein family (Hsp40) member C1
C2cd5	74741	symbol	M. musculus	74741	M. musculus	C2cd5	C2 calcium-dependent domain containing 5
Mill2	243864	symbol	M. musculus	243864	M. musculus	Mill2	MHC I like leukocyte 2
Tcf4	21413	symbol	M. musculus	21413	M. musculus	Tcf4	transcription factor 4
Ankhd1	108857	symbol	M. musculus	108857	M. musculus	Ankhd1	ankyrin repeat and KH domain containing 1
Dcaf6	74106	symbol	M. musculus	74106	M. musculus	Dcaf6	DDB1 and CUL4 associated factor 6
Tbc1d4	210789	symbol	M. musculus	210789	M. musculus	Tbc1d4	TBC1 domain family, member 4
Sncaip	67847	symbol	M. musculus	67847	M. musculus	Sncaip	synuclein, alpha interacting protein (synphilin)
Map4k5	399510	symbol	M. musculus	399510	M. musculus	Map4k5	mitogen-activated protein kinase kinase kinase kinase 5
Tnfrsf11a	21934	symbol	M. musculus	21934	M. musculus	Tnfrsf11a	tumor necrosis factor receptor superfamily, member 11a, NFKB activator
Itch	16396	symbol	M. musculus	16396	M. musculus	Itch	itchy, E3 ubiquitin protein ligase
Ankrd12	106585	symbol	M. musculus	106585	M. musculus	Ankrd12	ankyrin repeat domain 12
Cpq	54381	symbol	M. musculus	54381	M. musculus	Cpq	carboxypeptidase Q
Creb5	231991	symbol	M. musculus	231991	M. musculus	Creb5	cAMP responsive element binding protein 5
Atg10	66795	symbol	M. musculus	66795	M. musculus	Atg10	autophagy related 10
Cnot2	72068	symbol	M. musculus	72068	M. musculus	Cnot2	CCR4-NOT transcription complex, subunit 2
Atp9b	50771	symbol	M. musculus	50771	M. musculus	Atp9b	ATPase, class II, type 9B
Kiz	228730	symbol	M. musculus	228730	M. musculus	Kiz	kizuna centrosomal protein
Hdac8	70315	symbol	M. musculus	70315	M. musculus	Hdac8	histone deacetylase 8
Sesn1	140742	symbol	M. musculus	140742	M. musculus	Sesn1	sestrin 1
Slc43a2	215113	symbol	M. musculus	215113	M. musculus	Slc43a2	solute carrier family 43, member 2
Prkn	50873	symbol	M. musculus	50873	M. musculus	Prkn	parkin RBR E3 ubiquitin protein ligase
Gng2	14702	symbol	M. musculus	14702	M. musculus	Gng2	guanine nucleotide binding protein (G protein), gamma 2
Cdk13	69562	symbol	M. musculus	69562	M. musculus	Cdk13	cyclin dependent kinase 13
Zfand3	21769	symbol	M. musculus	21769	M. musculus	Zfand3	zinc finger, AN1-type domain 3
Abcb7	11306	symbol	M. musculus	11306	M. musculus	Abcb7	ATP-binding cassette, sub-family B member 7
Arhgef3	71704	symbol	M. musculus	71704	M. musculus	Arhgef3	Rho guanine nucleotide exchange factor 3
Nipbl	71175	symbol	M. musculus	71175	M. musculus	Nipbl	NIPBL cohesin loading factor
Scmh1	29871	symbol	M. musculus	29871	M. musculus	Scmh1	sex comb on midleg homolog 1
Snx13	217463	symbol	M. musculus	217463	M. musculus	Snx13	sorting nexin 13
Smurf1	75788	symbol	M. musculus	75788	M. musculus	Smurf1	SMAD specific E3 ubiquitin protein ligase 1
Gramd1b	235283	symbol	M. musculus	235283	M. musculus	Gramd1b	GRAM domain containing 1B
Etnk1	75320	symbol	M. musculus	75320	M. musculus	Etnk1	ethanolamine kinase 1
Rbms3	207181	symbol	M. musculus	207181	M. musculus	Rbms3	RNA binding motif, single stranded interacting protein
Myo1b	17912	symbol	M. musculus	17912	M. musculus	Myo1b	myosin IB
Rb1cc1	12421	symbol	M. musculus	12421	M. musculus	Rb1cc1	RB1-inducible coiled-coil 1
Faf1	14084	symbol	M. musculus	14084	M. musculus	Faf1	Fas-associated factor 1
Rbfox2	93686	symbol	M. musculus	93686	M. musculus	Rbfox2	RNA binding protein, fox-1 homolog (C. elegans) 2
Cblb	208650	symbol	M. musculus	208650	M. musculus	Cblb	Casitas B-lineage lymphoma b
Pam	18484	symbol	M. musculus	18484	M. musculus	Pam	peptidylglycine alpha-amidating monooxygenase
Maf	17132	symbol	M. musculus	17132	M. musculus	Maf	MAF bZIP transcription factor
Ptprk	19272	symbol	M. musculus	19272	M. musculus	Ptprk	protein tyrosine phosphatase receptor type K
Zdhhc14	224454	symbol	M. musculus	224454	M. musculus	Zdhhc14	zinc finger, DHHC domain containing 14
Susd4	96935	symbol	M. musculus	96935	M. musculus	Susd4	sushi domain containing 4
Btbd9	224671	symbol	M. musculus	224671	M. musculus	Btbd9	BTB domain containing 9
Xdh	22436	symbol	M. musculus	22436	M. musculus	Xdh	xanthine dehydrogenase
Kmt2c	231051	symbol	M. musculus	231051	M. musculus	Kmt2c	lysine (K)-specific methyltransferase 2C
Zmym4	67785	symbol	M. musculus	67785	M. musculus	Zmym4	zinc finger, MYM-type 4
Lcor	212391	symbol	M. musculus	212391	M. musculus	Lcor	ligand dependent nuclear receptor corepressor
Stag1	20842	symbol	M. musculus	20842	M. musculus	Stag1	STAG1 cohesin complex component
Dipk2b	75905	symbol	M. musculus	75905	M. musculus	Dipk2b	divergent protein kinase domain 2B
Fam124a	629059	symbol	M. musculus	629059	M. musculus	Fam124a	family with sequence similarity 124, member A
Ambra1	228361	symbol	M. musculus	228361	M. musculus	Ambra1	autophagy/beclin 1 regulator 1
Phip	83946	symbol	M. musculus	83946	M. musculus	Phip	pleckstrin homology domain interacting protein
Tnrc6a	233833	symbol	M. musculus	233833	M. musculus	Tnrc6a	trinucleotide repeat containing 6a
A4galt	239559	symbol	M. musculus	239559	M. musculus	A4galt	alpha 1,4-galactosyltransferase
Clec1a	243653	symbol	M. musculus	243653	M. musculus	Clec1a	C-type lectin domain family 1, member a
Pias2	17344	symbol	M. musculus	17344	M. musculus	Pias2	protein inhibitor of activated STAT 2
Arhgap23	58996	symbol	M. musculus	58996	M. musculus	Arhgap23	Rho GTPase activating protein 23
Zbtb20	56490	symbol	M. musculus	56490	M. musculus	Zbtb20	zinc finger and BTB domain containing 20
Zfp292	30046	symbol	M. musculus	30046	M. musculus	Zfp292	zinc finger protein 292
Elk3	13713	symbol	M. musculus	13713	M. musculus	Elk3	ELK3, member of ETS oncogene family
Rps6ka2	20112	symbol	M. musculus	20112	M. musculus	Rps6ka2	ribosomal protein S6 kinase, polypeptide 2
Scai	320271	symbol	M. musculus	320271	M. musculus	Scai	suppressor of cancer cell invasion
A830082K12Rik	320174	symbol	M. musculus	320174	M. musculus	A830082K12Rik	RIKEN cDNA A830082K12 gene
Rbpms	19663	symbol	M. musculus	19663	M. musculus	Rbpms	RNA binding protein gene with multiple splicing
1110051M20Rik	228356	gene_synonym	M. musculus	228356	M. musculus	Cstpp1	centriolar satellite-associated tubulin polyglutamylase complex regulator 1
Copg2	54160	symbol	M. musculus	54160	M. musculus	Copg2	coatomer protein complex, subunit gamma 2
Atf7	223922	symbol	M. musculus	223922	M. musculus	Atf7	activating transcription factor 7
4933406I18Rik	71045	symbol	M. musculus	71045	M. musculus	4933406I18Rik	RIKEN cDNA 4933406I18 gene
Tbc1d9b	76795	symbol	M. musculus	76795	M. musculus	Tbc1d9b	TBC1 domain family, member 9B
Bbs9	319845	symbol	M. musculus	319845	M. musculus	Bbs9	Bardet-Biedl syndrome 9
Nr3c2	110784	symbol	M. musculus	110784	M. musculus	Nr3c2	nuclear receptor subfamily 3, group C, member 2
Cdkal1	68916	symbol	M. musculus	68916	M. musculus	Cdkal1	CDK5 regulatory subunit associated protein 1-like 1
R3hcc1l	52013	symbol	M. musculus	52013	M. musculus	R3hcc1l	R3H domain and coiled-coil containing 1 like
Smg1	233789	symbol	M. musculus	233789	M. musculus	Smg1	SMG1 nonsense mediated mRNA decay associated PI3K related kinase
Tbck	271981	symbol	M. musculus	271981	M. musculus	Tbck	TBC1 domain containing kinase
Klhl3	100503085	symbol	M. musculus	100503085	M. musculus	Klhl3	kelch-like 3
Tnks2	74493	symbol	M. musculus	74493	M. musculus	Tnks2	tankyrase, TRF1-interacting ankyrin-related ADP-ribose polymerase 2
Gigyf2	227331	symbol	M. musculus	227331	M. musculus	Gigyf2	GRB10 interacting GYF protein 2
Pitpnc1	71795	symbol	M. musculus	71795	M. musculus	Pitpnc1	phosphatidylinositol transfer protein, cytoplasmic 1
Sfswap	231769	symbol	M. musculus	231769	M. musculus	Sfswap	splicing factor SWAP
Sil1	81500	symbol	M. musculus	81500	M. musculus	Sil1	SIL1 nucleotide exchange factor
Ifitm10	320802	symbol	M. musculus	320802	M. musculus	Ifitm10	interferon induced transmembrane protein 10
Sik2	235344	symbol	M. musculus	235344	M. musculus	Sik2	salt inducible kinase 2
Ehmt1	77683	symbol	M. musculus	77683	M. musculus	Ehmt1	euchromatic histone methyltransferase 1
Ddx60	234311	symbol	M. musculus	234311	M. musculus	Ddx60	DExD/H box helicase 60
Abl2	11352	symbol	M. musculus	11352	M. musculus	Abl2	ABL proto-oncogene 2, non-receptor tyrosine kinase
Zfp532	328977	symbol	M. musculus	328977	M. musculus	Zfp532	zinc finger protein 532
Akap10	56697	symbol	M. musculus	56697	M. musculus	Akap10	A kinase anchor protein 10
Rnf169	108937	symbol	M. musculus	108937	M. musculus	Rnf169	ring finger protein 169
Baz2b	407823	symbol	M. musculus	407823	M. musculus	Baz2b	bromodomain adjacent to zinc finger domain, 2B
Ccnt2	72949	symbol	M. musculus	72949	M. musculus	Ccnt2	cyclin T2
Tmco4	77056	symbol	M. musculus	77056	M. musculus	Tmco4	transmembrane and coiled-coil domains 4
Phf20l1	239510	symbol	M. musculus	239510	M. musculus	Phf20l1	PHD finger protein 20-like 1
Abi2	329165	symbol	M. musculus	329165	M. musculus	Abi2	abl interactor 2
Nrip1	268903	symbol	M. musculus	268903	M. musculus	Nrip1	nuclear receptor interacting protein 1
Psme4	103554	symbol	M. musculus	103554	M. musculus	Psme4	proteasome (prosome, macropain) activator subunit 4
4932438A13Rik	229227	gene_synonym	M. musculus	229227	M. musculus	Bltp1	bridge-like lipid transfer protein family member 1
Myo18a	360013	symbol	M. musculus	360013	M. musculus	Myo18a	myosin XVIIIA
Sh3d19	27059	symbol	M. musculus	27059	M. musculus	Sh3d19	SH3 domain protein D19
Sema7a	20361	symbol	M. musculus	20361	M. musculus	Sema7a	sema domain, immunoglobulin domain (Ig), and GPI membrane anchor, (semaphorin) 7A
Trpc3	22065	symbol	M. musculus	22065	M. musculus	Trpc3	transient receptor potential cation channel, subfamily C, member 3
Kat2b	18519	symbol	M. musculus	18519	M. musculus	Kat2b	K(lysine) acetyltransferase 2B
Usp24	329908	symbol	M. musculus	329908	M. musculus	Usp24	ubiquitin specific peptidase 24
Itsn1	16443	symbol	M. musculus	16443	M. musculus	Itsn1	intersectin 1 (SH3 domain protein 1A)
Plcb4	18798	symbol	M. musculus	18798	M. musculus	Plcb4	phospholipase C, beta 4
Fam219a	71901	symbol	M. musculus	71901	M. musculus	Fam219a	family with sequence similarity 219, member A
Nrf1	18181	symbol	M. musculus	18181	M. musculus	Nrf1	nuclear respiratory factor 1
Qk	19317	gene_synonym	M. musculus	19317	M. musculus	Qki	quaking, KH domain containing RNA binding
Nlk	18099	symbol	M. musculus	18099	M. musculus	Nlk	nemo like kinase
Dipk1b	56279	symbol	M. musculus	56279	M. musculus	Dipk1b	divergent protein kinase domain 1B
Ube2e2	218793	symbol	M. musculus	218793	M. musculus	Ube2e2	ubiquitin-conjugating enzyme E2E 2
Tmtc1	387314	symbol	M. musculus	387314	M. musculus	Tmtc1	transmembrane and tetratricopeptide repeat containing 1
Ptbp2	56195	symbol	M. musculus	56195	M. musculus	Ptbp2	polypyrimidine tract binding protein 2
Rhobtb1	69288	symbol	M. musculus	69288	M. musculus	Rhobtb1	Rho-related BTB domain containing 1
Rbm33	381626	symbol	M. musculus	381626	M. musculus	Rbm33	RNA binding motif protein 33
Zfp710	209225	symbol	M. musculus	209225	M. musculus	Zfp710	zinc finger protein 710
Nav1	215690	symbol	M. musculus	215690	M. musculus	Nav1	neuron navigator 1
Dph6	66632	symbol	M. musculus	66632	M. musculus	Dph6	diphthamine biosynthesis 6
Exoc6b	75914	symbol	M. musculus	75914	M. musculus	Exoc6b	exocyst complex component 6B
Herc4	67345	symbol	M. musculus	67345	M. musculus	Herc4	hect domain and RLD 4
Trerf1	224829	symbol	M. musculus	224829	M. musculus	Trerf1	transcriptional regulating factor 1
Pear1	73182	symbol	M. musculus	73182	M. musculus	Pear1	platelet endothelial aggregation receptor 1
R3hdm1	226412	symbol	M. musculus	226412	M. musculus	R3hdm1	R3H domain containing 1
Gm21541	100862177	gene_synonym	M. musculus	100862177	M. musculus	Ccl21d	C-C motif chemokine ligand 21D
Cnot4	53621	symbol	M. musculus	53621	M. musculus	Cnot4	CCR4-NOT transcription complex, subunit 4
Fars2	69955	symbol	M. musculus	69955	M. musculus	Fars2	phenylalanine-tRNA synthetase 2, mitochondrial
E130307A14Rik	327744	symbol	M. musculus	327744	M. musculus	E130307A14Rik	RIKEN cDNA E130307A14 gene
Msrb3	320183	symbol	M. musculus	320183	M. musculus	Msrb3	methionine sulfoxide reductase B3
Map3k3	26406	symbol	M. musculus	26406	M. musculus	Map3k3	mitogen-activated protein kinase kinase kinase 3
Smarca2	67155	symbol	M. musculus	67155	M. musculus	Smarca2	SWI/SNF related, matrix associated, actin dependent regulator of chromatin, subfamily a, member 2
Micu2	68514	symbol	M. musculus	68514	M. musculus	Micu2	mitochondrial calcium uptake 2
Zfp148	22661	symbol	M. musculus	22661	M. musculus	Zfp148	zinc finger protein 148
Vps13b	666173	symbol	M. musculus	666173	M. musculus	Vps13b	vacuolar protein sorting 13B
Snapc3	77634	symbol	M. musculus	77634	M. musculus	Snapc3	small nuclear RNA activating complex, polypeptide 3
Pou2f1	18986	symbol	M. musculus	18986	M. musculus	Pou2f1	POU domain, class 2, transcription factor 1
Fbxl20	72194	symbol	M. musculus	72194	M. musculus	Fbxl20	F-box and leucine-rich repeat protein 20
Ntn4	57764	symbol	M. musculus	57764	M. musculus	Ntn4	netrin 4
Cpsf6	432508	symbol	M. musculus	432508	M. musculus	Cpsf6	cleavage and polyadenylation specific factor 6
Ssbp2	66970	symbol	M. musculus	66970	M. musculus	Ssbp2	single-stranded DNA binding protein 2
Chd6	71389	symbol	M. musculus	71389	M. musculus	Chd6	chromodomain helicase DNA binding protein 6
Gapvd1	66691	symbol	M. musculus	66691	M. musculus	Gapvd1	GTPase activating protein and VPS9 domains 1
Zfp618	72701	symbol	M. musculus	72701	M. musculus	Zfp618	zinc finger protein 618
Mcu	215999	symbol	M. musculus	215999	M. musculus	Mcu	mitochondrial calcium uniporter
Babam2	107976	symbol	M. musculus	107976	M. musculus	Babam2	BRISC and BRCA1 A complex member 2
Ash1l	192195	symbol	M. musculus	192195	M. musculus	Ash1l	ASH1 like histone lysine methyltransferase
Zbtb46	72147	symbol	M. musculus	72147	M. musculus	Zbtb46	zinc finger and BTB domain containing 46
Fchsd2	207278	symbol	M. musculus	207278	M. musculus	Fchsd2	FCH and double SH3 domains 2
Mboat2	67216	symbol	M. musculus	67216	M. musculus	Mboat2	membrane bound O-acyltransferase domain containing 2
Cradd	12905	symbol	M. musculus	12905	M. musculus	Cradd	CASP2 and RIPK1 domain containing adaptor with death domain
Sppl3	74585	symbol	M. musculus	74585	M. musculus	Sppl3	signal peptide peptidase 3
Rab3gap2	98732	symbol	M. musculus	98732	M. musculus	Rab3gap2	RAB3 GTPase activating protein subunit 2
Sorbs1	20411	symbol	M. musculus	20411	M. musculus	Sorbs1	sorbin and SH3 domain containing 1
Kansl1l	68691	symbol	M. musculus	68691	M. musculus	Kansl1l	KAT8 regulatory NSL complex subunit 1-like
Myo6	17920	symbol	M. musculus	17920	M. musculus	Myo6	myosin VI
Frmd4a	209630	symbol	M. musculus	209630	M. musculus	Frmd4a	FERM domain containing 4A
Slc38a9	268706	symbol	M. musculus	268706	M. musculus	Slc38a9	solute carrier family 38, member 9
Pnisr	66625	symbol	M. musculus	66625	M. musculus	Pnisr	PNN interacting serine/arginine-rich
Pkd2	18764	symbol	M. musculus	18764	M. musculus	Pkd2	polycystin 2, transient receptor potential cation channel
Ube3a	22215	symbol	M. musculus	22215	M. musculus	Ube3a	ubiquitin protein ligase E3A
Csnk1g3	70425	symbol	M. musculus	70425	M. musculus	Csnk1g3	casein kinase 1, gamma 3
Syne3	212073	symbol	M. musculus	212073	M. musculus	Syne3	spectrin repeat containing, nuclear envelope family member 3
Sdccag8	76816	symbol	M. musculus	76816	M. musculus	Sdccag8	serologically defined colon cancer antigen 8
Phf14	75725	symbol	M. musculus	75725	M. musculus	Phf14	PHD finger protein 14
Xrn1	24127	symbol	M. musculus	24127	M. musculus	Xrn1	5'-3' exoribonuclease 1
Setx	269254	symbol	M. musculus	269254	M. musculus	Setx	senataxin
Ly6e	17069	symbol	M. musculus	17069	M. musculus	Ly6e	lymphocyte antigen 6 family member E
Gng12	14701	symbol	M. musculus	14701	M. musculus	Gng12	guanine nucleotide binding protein (G protein), gamma 12
Sos2	20663	symbol	M. musculus	20663	M. musculus	Sos2	SOS Ras/Rho guanine nucleotide exchange factor 2
Gpatch8	237943	symbol	M. musculus	237943	M. musculus	Gpatch8	G patch domain containing 8
Krit1	79264	symbol	M. musculus	79264	M. musculus	Krit1	KRIT1, ankyrin repeat containing
Slc4a7	218756	symbol	M. musculus	218756	M. musculus	Slc4a7	solute carrier family 4, sodium bicarbonate cotransporter, member 7
Npr1	18160	symbol	M. musculus	18160	M. musculus	Npr1	natriuretic peptide receptor 1
Rin2	74030	symbol	M. musculus	74030	M. musculus	Rin2	Ras and Rab interactor 2
Tia1	21841	symbol	M. musculus	21841	M. musculus	Tia1	cytotoxic granule-associated RNA binding protein 1
Apobec3	80287	symbol	M. musculus	80287	M. musculus	Apobec3	apolipoprotein B mRNA editing enzyme, catalytic polypeptide 3
Sipa1l1	217692	symbol	M. musculus	217692	M. musculus	Sipa1l1	signal-induced proliferation-associated 1 like 1
Exoc5	105504	symbol	M. musculus	105504	M. musculus	Exoc5	exocyst complex component 5
Marf1	223989	symbol	M. musculus	223989	M. musculus	Marf1	meiosis regulator and mRNA stability 1
Dennd1b	329260	symbol	M. musculus	329260	M. musculus	Dennd1b	DENN domain containing 1B
Oxr1	170719	symbol	M. musculus	170719	M. musculus	Oxr1	oxidation resistance 1
Rabgap1l	29809	symbol	M. musculus	29809	M. musculus	Rabgap1l	RAB GTPase activating protein 1-like
9930021J03Rik	240613	gene_synonym	M. musculus	240613	M. musculus	Brd10	bromodomain containing 10
Sipa1l3	74206	symbol	M. musculus	74206	M. musculus	Sipa1l3	signal-induced proliferation-associated 1 like 3
Chm	12662	symbol	M. musculus	12662	M. musculus	Chm	CHM Rab escort protein
Hmg20a	66867	symbol	M. musculus	66867	M. musculus	Hmg20a	high mobility group 20A
Layn	244864	symbol	M. musculus	244864	M. musculus	Layn	layilin
Adam10	11487	symbol	M. musculus	11487	M. musculus	Adam10	a disintegrin and metallopeptidase domain 10
Mmrn1	70945	symbol	M. musculus	70945	M. musculus	Mmrn1	multimerin 1
Stab1	192187	symbol	M. musculus	192187	M. musculus	Stab1	stabilin 1
Spata6	67946	symbol	M. musculus	67946	M. musculus	Spata6	spermatogenesis associated 6
Diaph2	54004	symbol	M. musculus	54004	M. musculus	Diaph2	diaphanous related formin 2
Wdpcp	216560	symbol	M. musculus	216560	M. musculus	Wdpcp	WD repeat containing planar cell polarity effector
Lemd3	380664	symbol	M. musculus	380664	M. musculus	Lemd3	LEM domain containing 3
Sik3	70661	symbol	M. musculus	70661	M. musculus	Sik3	SIK family kinase 3
Arfgef2	99371	symbol	M. musculus	99371	M. musculus	Arfgef2	ADP ribosylation factor guanine nucleotide exchange factor 2
Mtf2	17765	symbol	M. musculus	17765	M. musculus	Mtf2	metal response element binding transcription factor 2
Trf	22041	symbol	M. musculus	22041	M. musculus	Trf	transferrin
Usp47	74996	symbol	M. musculus	74996	M. musculus	Usp47	ubiquitin specific peptidase 47
Ptpra	19262	symbol	M. musculus	19262	M. musculus	Ptpra	protein tyrosine phosphatase receptor type A
Pard6g	93737	symbol	M. musculus	93737	M. musculus	Pard6g	par-6 family cell polarity regulator gamma
Hace1	209462	symbol	M. musculus	209462	M. musculus	Hace1	HECT domain and ankyrin repeat containing, E3 ubiquitin protein ligase 1
Usp33	170822	symbol	M. musculus	170822	M. musculus	Usp33	ubiquitin specific peptidase 33
Dlc1	50768	symbol	M. musculus	50768	M. musculus	Dlc1	deleted in liver cancer 1
Ttc7b	104718	symbol	M. musculus	104718	M. musculus	Ttc7b	tetratricopeptide repeat domain 7B
Ctif	269037	symbol	M. musculus	269037	M. musculus	Ctif	CBP80/20-dependent translation initiation factor
Dock7	67299	symbol	M. musculus	67299	M. musculus	Dock7	dedicator of cytokinesis 7
Ankrd17	81702	symbol	M. musculus	81702	M. musculus	Ankrd17	ankyrin repeat domain 17
Arhgef28	110596	symbol	M. musculus	110596	M. musculus	Arhgef28	Rho guanine nucleotide exchange factor 28
Itpr1	16438	symbol	M. musculus	16438	M. musculus	Itpr1	inositol 1,4,5-trisphosphate receptor 1
Ubn2	320538	symbol	M. musculus	320538	M. musculus	Ubn2	ubinuclein 2
Zup1	72580	symbol	M. musculus	72580	M. musculus	Zup1	zinc finger containing ubiquitin peptidase 1
Rftn1	76438	symbol	M. musculus	76438	M. musculus	Rftn1	raftlin lipid raft linker 1
Fbxl7	448987	symbol	M. musculus	448987	M. musculus	Fbxl7	F-box and leucine-rich repeat protein 7
Disc1	244667	symbol	M. musculus	244667	M. musculus	Disc1	disrupted in schizophrenia 1
Lrrk1	233328	symbol	M. musculus	233328	M. musculus	Lrrk1	leucine-rich repeat kinase 1
Wdfy3	72145	symbol	M. musculus	72145	M. musculus	Wdfy3	WD repeat and FYVE domain containing 3
Nr2f2	11819	symbol	M. musculus	11819	M. musculus	Nr2f2	nuclear receptor subfamily 2, group F, member 2
Pde7a	18583	symbol	M. musculus	18583	M. musculus	Pde7a	phosphodiesterase 7A
Ip6k1	27399	symbol	M. musculus	27399	M. musculus	Ip6k1	inositol hexaphosphate kinase 1
Ppp1r12b	329251	symbol	M. musculus	329251	M. musculus	Ppp1r12b	protein phosphatase 1, regulatory subunit 12B
Man2a1	17158	symbol	M. musculus	17158	M. musculus	Man2a1	mannosidase 2, alpha 1
Map4k2	26412	symbol	M. musculus	26412	M. musculus	Map4k2	mitogen-activated protein kinase kinase kinase kinase 2
Tcf20	21411	symbol	M. musculus	21411	M. musculus	Tcf20	transcription factor 20
Stx16	228960	symbol	M. musculus	228960	M. musculus	Stx16	syntaxin 16
Rsrc1	66880	symbol	M. musculus	66880	M. musculus	Rsrc1	arginine/serine-rich coiled-coil 1
Smg6	103677	symbol	M. musculus	103677	M. musculus	Smg6	SMG6 nonsense mediated mRNA decay factor
Ophn1	94190	symbol	M. musculus	94190	M. musculus	Ophn1	oligophrenin 1
Mir99ahg	77994	symbol	M. musculus	77994	M. musculus	Mir99ahg	Mir99a and Mirlet7c-1 host gene (non-protein coding)
Braf	109880	symbol	M. musculus	109880	M. musculus	Braf	Braf transforming gene
Zmynd11	66505	symbol	M. musculus	66505	M. musculus	Zmynd11	zinc finger, MYND domain containing 11
Arap3	106952	symbol	M. musculus	106952	M. musculus	Arap3	ArfGAP with RhoGAP domain, ankyrin repeat and PH domain 3
Celf1	13046	symbol	M. musculus	13046	M. musculus	Celf1	CUGBP, Elav-like family member 1
Ap3b1	11774	symbol	M. musculus	11774	M. musculus	Ap3b1	adaptor-related protein complex 3, beta 1 subunit
Reep1	52250	symbol	M. musculus	52250	M. musculus	Reep1	receptor accessory protein 1
Ranbp9	56705	symbol	M. musculus	56705	M. musculus	Ranbp9	RAN binding protein 9
Pakap.1	677884	symbol	M. musculus	677884	M. musculus	Pakap	paralemmin A kinase anchor protein
Rhobtb3	73296	symbol	M. musculus	73296	M. musculus	Rhobtb3	Rho-related BTB domain containing 3
Clcn3	12725	symbol	M. musculus	12725	M. musculus	Clcn3	chloride channel, voltage-sensitive 3
Ncoa1	17977	symbol	M. musculus	17977	M. musculus	Ncoa1	nuclear receptor coactivator 1
Arhgap27	544817	symbol	M. musculus	544817	M. musculus	Arhgap27	Rho GTPase activating protein 27
Gm11266	102635783	symbol	M. musculus	102635783	M. musculus	Gm11266	predicted gene 11266
Map2k5	23938	symbol	M. musculus	23938	M. musculus	Map2k5	mitogen-activated protein kinase kinase 5
Washc4	319277	symbol	M. musculus	319277	M. musculus	Washc4	WASH complex subunit 4
Fign	60344	symbol	M. musculus	60344	M. musculus	Fign	fidgetin
Lpar6	67168	symbol	M. musculus	67168	M. musculus	Lpar6	lysophosphatidic acid receptor 6
Mob2	101513	symbol	M. musculus	101513	M. musculus	Mob2	MOB kinase activator 2
Cnot1	234594	symbol	M. musculus	234594	M. musculus	Cnot1	CCR4-NOT transcription complex, subunit 1
Zfr	22763	symbol	M. musculus	22763	M. musculus	Zfr	zinc finger RNA binding protein
Fgfr1	14182	symbol	M. musculus	14182	M. musculus	Fgfr1	fibroblast growth factor receptor 1
Prpf4b	19134	symbol	M. musculus	19134	M. musculus	Prpf4b	pre-mRNA processing factor 4B
Rgs7bp	52882	symbol	M. musculus	52882	M. musculus	Rgs7bp	regulator of G-protein signalling 7 binding protein
Tmlhe	192289	symbol	M. musculus	192289	M. musculus	Tmlhe	trimethyllysine hydroxylase, epsilon
Trmt9b	319582	symbol	M. musculus	319582	M. musculus	Trmt9b	tRNA methyltransferase 9B
Stk39	53416	symbol	M. musculus	53416	M. musculus	Stk39	serine/threonine kinase 39
Chd7	320790	symbol	M. musculus	320790	M. musculus	Chd7	chromodomain helicase DNA binding protein 7
Rnf216	108086	symbol	M. musculus	108086	M. musculus	Rnf216	ring finger protein 216
Nr2c2	22026	symbol	M. musculus	22026	M. musculus	Nr2c2	nuclear receptor subfamily 2, group C, member 2
Fbxw7	50754	symbol	M. musculus	50754	M. musculus	Fbxw7	F-box and WD-40 domain protein 7
Gab3	210710	symbol	M. musculus	210710	M. musculus	Gab3	growth factor receptor bound protein 2-associated protein 3
Nipsnap2	14467	symbol	M. musculus	14467	M. musculus	Nipsnap2	nipsnap homolog 2
Efcc1	58229	symbol	M. musculus	58229	M. musculus	Efcc1	EF hand and coiled-coil domain containing 1
Sh2d3c	27387	symbol	M. musculus	27387	M. musculus	Sh2d3c	SH2 domain containing 3C
Etv6	14011	symbol	M. musculus	14011	M. musculus	Etv6	ets variant 6
Cul3	26554	symbol	M. musculus	26554	M. musculus	Cul3	cullin 3
Rbm25	67039	symbol	M. musculus	67039	M. musculus	Rbm25	RNA binding motif protein 25
Exoc6	107371	symbol	M. musculus	107371	M. musculus	Exoc6	exocyst complex component 6
Abcc5	27416	symbol	M. musculus	27416	M. musculus	Abcc5	ATP-binding cassette, sub-family C member 5
Vezt	215008	symbol	M. musculus	215008	M. musculus	Vezt	vezatin, adherens junctions transmembrane protein
Zfp280d	235469	symbol	M. musculus	235469	M. musculus	Zfp280d	zinc finger protein 280D
Snd1	56463	symbol	M. musculus	56463	M. musculus	Snd1	staphylococcal nuclease and tudor domain containing 1
Fbxo11	225055	symbol	M. musculus	225055	M. musculus	Fbxo11	F-box protein 11
Prdm5	70779	symbol	M. musculus	70779	M. musculus	Prdm5	PR domain containing 5
4833422C13Rik	373852	symbol	M. musculus	373852	M. musculus	4833422C13Rik	RIKEN cDNA 4833422C13 gene
Pde10a	23984	symbol	M. musculus	23984	M. musculus	Pde10a	phosphodiesterase 10A
Dis3l2	208718	symbol	M. musculus	208718	M. musculus	Dis3l2	DIS3 like 3'-5' exoribonuclease 2
Dgkh	380921	symbol	M. musculus	380921	M. musculus	Dgkh	diacylglycerol kinase, eta
Asah2	54447	symbol	M. musculus	54447	M. musculus	Asah2	N-acylsphingosine amidohydrolase 2
Cpne7	102278	symbol	M. musculus	102278	M. musculus	Cpne7	copine VII
Zbtb16	235320	symbol	M. musculus	235320	M. musculus	Zbtb16	zinc finger and BTB domain containing 16
Tead1	21676	symbol	M. musculus	21676	M. musculus	Tead1	TEA domain family member 1
Dip2c	208440	symbol	M. musculus	208440	M. musculus	Dip2c	disco interacting protein 2 homolog C
Slc12a6	107723	symbol	M. musculus	107723	M. musculus	Slc12a6	solute carrier family 12, member 6
Itpk1	217837	symbol	M. musculus	217837	M. musculus	Itpk1	inositol 1,3,4-triphosphate 5/6 kinase
Abi1	11308	symbol	M. musculus	11308	M. musculus	Abi1	abl interactor 1
Zcchc14	142682	symbol	M. musculus	142682	M. musculus	Zcchc14	zinc finger, CCHC domain containing 14
Scaf8	106583	symbol	M. musculus	106583	M. musculus	Scaf8	SR-related CTD-associated factor 8
Foxn3	71375	symbol	M. musculus	71375	M. musculus	Foxn3	forkhead box N3
Nova2	384569	symbol	M. musculus	384569	M. musculus	Nova2	NOVA alternative splicing regulator 2
Mpp7	75739	symbol	M. musculus	75739	M. musculus	Mpp7	membrane protein, palmitoylated 7 (MAGUK p55 subfamily member 7)
Tdrd3	219249	symbol	M. musculus	219249	M. musculus	Tdrd3	tudor domain containing 3
Emilin1	100952	symbol	M. musculus	100952	M. musculus	Emilin1	elastin microfibril interfacer 1
Abcg2	26357	symbol	M. musculus	26357	M. musculus	Abcg2	ATP binding cassette subfamily G member 2 (Junior blood group)
Sorbs2	234214	symbol	M. musculus	234214	M. musculus	Sorbs2	sorbin and SH3 domain containing 2
Bcl6b	12029	symbol	M. musculus	12029	M. musculus	Bcl6b	B cell CLL/lymphoma 6, member B
Arglu1	234023	symbol	M. musculus	234023	M. musculus	Arglu1	arginine and glutamate rich 1
Umad1	100036521	symbol	M. musculus	100036521	M. musculus	Umad1	UMAP1-MVP12 associated (UMA) domain containing 1
Dram2	67171	symbol	M. musculus	67171	M. musculus	Dram2	DNA-damage regulated autophagy modulator 2
Map4k3	225028	symbol	M. musculus	225028	M. musculus	Map4k3	mitogen-activated protein kinase kinase kinase kinase 3
Crebbp	12914	symbol	M. musculus	12914	M. musculus	Crebbp	CREB binding protein
Kdm2a	225876	symbol	M. musculus	225876	M. musculus	Kdm2a	lysine (K)-specific demethylase 2A
Pald1	27355	symbol	M. musculus	27355	M. musculus	Pald1	phosphatase domain containing, paladin 1
Ubtd1	226122	symbol	M. musculus	226122	M. musculus	Ubtd1	ubiquitin domain containing 1
Trappc9	76510	symbol	M. musculus	76510	M. musculus	Trappc9	trafficking protein particle complex 9
Efr3a	76740	symbol	M. musculus	76740	M. musculus	Efr3a	EFR3 homolog A
Tmem132d	243274	symbol	M. musculus	243274	M. musculus	Tmem132d	transmembrane protein 132D
Cspp1	211660	symbol	M. musculus	211660	M. musculus	Cspp1	centrosome and spindle pole associated protein 1
Rcor1	217864	symbol	M. musculus	217864	M. musculus	Rcor1	REST corepressor 1
Sgms1	208449	symbol	M. musculus	208449	M. musculus	Sgms1	sphingomyelin synthase 1
Arhgap12	75415	symbol	M. musculus	75415	M. musculus	Arhgap12	Rho GTPase activating protein 12
Mia3	338366	symbol	M. musculus	338366	M. musculus	Mia3	MIA SH3 domain ER export factor 3
Col26a1	140709	symbol	M. musculus	140709	M. musculus	Col26a1	collagen, type XXVI, alpha 1
Pik3ca	18706	symbol	M. musculus	18706	M. musculus	Pik3ca	phosphatidylinositol-4,5-bisphosphate 3-kinase catalytic subunit alpha
Nckap1	50884	symbol	M. musculus	50884	M. musculus	Nckap1	NCK-associated protein 1
Dock9	105445	symbol	M. musculus	105445	M. musculus	Dock9	dedicator of cytokinesis 9
Mgat4a	269181	symbol	M. musculus	269181	M. musculus	Mgat4a	mannoside acetylglucosaminyltransferase 4, isoenzyme A
Mnat1	17420	symbol	M. musculus	17420	M. musculus	Mnat1	menage a trois 1
Plpp3	67916	symbol	M. musculus	67916	M. musculus	Plpp3	phospholipid phosphatase 3
Plau	18792	symbol	M. musculus	18792	M. musculus	Plau	plasminogen activator, urokinase
Vps54	245944	symbol	M. musculus	245944	M. musculus	Vps54	VPS54 GARP complex subunit
Supt3	109115	symbol	M. musculus	109115	M. musculus	Supt3	SPT3, SAGA and STAGA complex component
1110059E24Rik	66206	symbol	M. musculus	66206	M. musculus	1110059E24Rik	RIKEN cDNA 1110059E24 gene
Mysm1	320713	symbol	M. musculus	320713	M. musculus	Mysm1	myb-like, SWIRM and MPN domains 1
Ankfy1	11736	symbol	M. musculus	11736	M. musculus	Ankfy1	ankyrin repeat and FYVE domain containing 1
Hsf3	245525	symbol	M. musculus	245525	M. musculus	Hsf3	heat shock transcription factor 3
Sec22a	317717	symbol	M. musculus	317717	M. musculus	Sec22a	SEC22 homolog A, vesicle trafficking protein
Nfatc3	18021	symbol	M. musculus	18021	M. musculus	Nfatc3	nuclear factor of activated T cells, cytoplasmic, calcineurin dependent 3
Ncoa3	17979	symbol	M. musculus	17979	M. musculus	Ncoa3	nuclear receptor coactivator 3
Pum2	80913	symbol	M. musculus	80913	M. musculus	Pum2	pumilio RNA-binding family member 2
Samhd1	56045	symbol	M. musculus	56045	M. musculus	Samhd1	SAM domain and HD domain, 1
Rev3l	19714	symbol	M. musculus	19714	M. musculus	Rev3l	REV3 like, DNA directed polymerase zeta catalytic subunit
Spred1	114715	symbol	M. musculus	114715	M. musculus	Spred1	sprouty protein with EVH-1 domain 1, related sequence
Tent4b	214627	symbol	M. musculus	214627	M. musculus	Tent4b	terminal nucleotidyltransferase 4B
Fbxw4	30838	symbol	M. musculus	30838	M. musculus	Fbxw4	F-box and WD-40 domain protein 4
Ripor3	69553	symbol	M. musculus	69553	M. musculus	Ripor3	RIPOR family member 3
Zfyve9	230597	symbol	M. musculus	230597	M. musculus	Zfyve9	zinc finger, FYVE domain containing 9
Rfx7	319758	symbol	M. musculus	319758	M. musculus	Rfx7	regulatory factor X, 7
Atxn7	246103	symbol	M. musculus	246103	M. musculus	Atxn7	ataxin 7
Spopl	76857	symbol	M. musculus	76857	M. musculus	Spopl	speckle-type BTB/POZ protein-like
Bcl2l1	12048	symbol	M. musculus	12048	M. musculus	Bcl2l1	BCL2-like 1
Zdhhc1	70796	symbol	M. musculus	70796	M. musculus	Zdhhc1	zinc finger, DHHC domain containing 1
Plekhg5	269608	symbol	M. musculus	269608	M. musculus	Plekhg5	pleckstrin homology domain containing, family G (with RhoGef domain) member 5
Ppp6r3	52036	symbol	M. musculus	52036	M. musculus	Ppp6r3	protein phosphatase 6, regulatory subunit 3
Gm20559	330256	symbol	M. musculus	330256	M. musculus	Gm20559	predicted gene, 20559
Senp7	66315	symbol	M. musculus	66315	M. musculus	Senp7	SUMO1/sentrin specific peptidase 7
Ift80	68259	symbol	M. musculus	68259	M. musculus	Ift80	intraflagellar transport 80
Phc3	241915	symbol	M. musculus	241915	M. musculus	Phc3	polyhomeotic 3
Trip4	56404	symbol	M. musculus	56404	M. musculus	Trip4	thyroid hormone receptor interactor 4
Tut4	230594	symbol	M. musculus	230594	M. musculus	Tut4	terminal uridylyl transferase 4
Cntln	338349	symbol	M. musculus	338349	M. musculus	Cntln	centlein, centrosomal protein
Selenop	20363	symbol	M. musculus	20363	M. musculus	Selenop	selenoprotein P
Tox3	244579	symbol	M. musculus	244579	M. musculus	Tox3	TOX high mobility group box family member 3
Phkb	102093	symbol	M. musculus	102093	M. musculus	Phkb	phosphorylase kinase beta
Ccdc88c	68339	symbol	M. musculus	68339	M. musculus	Ccdc88c	coiled-coil domain containing 88C
Afdn	17356	symbol	M. musculus	17356	M. musculus	Afdn	afadin, adherens junction formation factor
Upf2	326622	symbol	M. musculus	326622	M. musculus	Upf2	UPF2 regulator of nonsense transcripts homolog (yeast)
Eif4g3	230861	symbol	M. musculus	230861	M. musculus	Eif4g3	eukaryotic translation initiation factor 4 gamma, 3
Tlk2	24086	symbol	M. musculus	24086	M. musculus	Tlk2	tousled-like kinase 2 (Arabidopsis)
Galnt1	14423	symbol	M. musculus	14423	M. musculus	Galnt1	polypeptide N-acetylgalactosaminyltransferase 1
Zfp644	52397	symbol	M. musculus	52397	M. musculus	Zfp644	zinc finger protein 644
Kif1b	16561	symbol	M. musculus	16561	M. musculus	Kif1b	kinesin family member 1B
Elp4	77766	symbol	M. musculus	77766	M. musculus	Elp4	elongator acetyltransferase complex subunit 4
Taf15	70439	symbol	M. musculus	70439	M. musculus	Taf15	TATA-box binding protein associated factor 15
Ano6	105722	symbol	M. musculus	105722	M. musculus	Ano6	anoctamin 6
Vps41	218035	symbol	M. musculus	218035	M. musculus	Vps41	VPS41 HOPS complex subunit
Tnfaip8l1	66443	symbol	M. musculus	66443	M. musculus	Tnfaip8l1	tumor necrosis factor, alpha-induced protein 8-like 1
Kdr	16542	symbol	M. musculus	16542	M. musculus	Kdr	kinase insert domain protein receptor
Lncppara	102800312	symbol	M. musculus	102800312	M. musculus	Lncppara	long noncoding RNA near Ppara
Dennd4c	329877	symbol	M. musculus	329877	M. musculus	Dennd4c	DENN domain containing 4C
Gatad2b	229542	symbol	M. musculus	229542	M. musculus	Gatad2b	GATA zinc finger domain containing 2B
Gm16685	102634900	symbol	M. musculus	102634900	M. musculus	Gm16685	predicted gene, 16685
Med13l	76199	symbol	M. musculus	76199	M. musculus	Med13l	mediator complex subunit 13-like
Dcaf5	320808	symbol	M. musculus	320808	M. musculus	Dcaf5	DDB1 and CUL4 associated factor 5
Arhgef12	69632	symbol	M. musculus	69632	M. musculus	Arhgef12	Rho guanine nucleotide exchange factor 12
Ube2h	22214	symbol	M. musculus	22214	M. musculus	Ube2h	ubiquitin-conjugating enzyme E2H
Cep350	74081	symbol	M. musculus	74081	M. musculus	Cep350	centrosomal protein 350
Slc22a23	73102	symbol	M. musculus	73102	M. musculus	Slc22a23	solute carrier family 22, member 23
Lacc1	210808	symbol	M. musculus	210808	M. musculus	Lacc1	laccase domain containing 1
St3gal6	54613	symbol	M. musculus	54613	M. musculus	St3gal6	ST3 beta-galactoside alpha-2,3-sialyltransferase 6
Adamtsl2	77794	symbol	M. musculus	77794	M. musculus	Adamtsl2	ADAMTS-like 2
Plcg1	18803	symbol	M. musculus	18803	M. musculus	Plcg1	phospholipase C, gamma 1
Eml6	237711	symbol	M. musculus	237711	M. musculus	Eml6	echinoderm microtubule associated protein like 6
Ap2a2	11772	symbol	M. musculus	11772	M. musculus	Ap2a2	adaptor-related protein complex 2, alpha 2 subunit
Cbfa2t2	12396	symbol	M. musculus	12396	M. musculus	Cbfa2t2	CBFA2/RUNX1 translocation partner 2
Arhgef11	213498	symbol	M. musculus	213498	M. musculus	Arhgef11	Rho guanine nucleotide exchange factor 11
Asb3	65257	symbol	M. musculus	65257	M. musculus	Asb3	ankyrin repeat and SOCS box-containing 3
Rabgap1	227800	symbol	M. musculus	227800	M. musculus	Rabgap1	RAB GTPase activating protein 1
Cdc42se2	72729	symbol	M. musculus	72729	M. musculus	Cdc42se2	CDC42 small effector 2
Usp6nl	98910	symbol	M. musculus	98910	M. musculus	Usp6nl	USP6 N-terminal like
Hpcal1	53602	symbol	M. musculus	53602	M. musculus	Hpcal1	hippocalcin-like 1
Pcmtd2	245867	symbol	M. musculus	245867	M. musculus	Pcmtd2	protein-L-isoaspartate (D-aspartate) O-methyltransferase domain containing 2
Add1	11518	symbol	M. musculus	11518	M. musculus	Add1	adducin 1
Cuedc1	103841	symbol	M. musculus	103841	M. musculus	Cuedc1	CUE domain containing 1
Ctnnd1	12388	symbol	M. musculus	12388	M. musculus	Ctnnd1	catenin delta 1
Asxl2	75302	symbol	M. musculus	75302	M. musculus	Asxl2	ASXL transcriptional regulator 2
Fkbp5	14229	symbol	M. musculus	14229	M. musculus	Fkbp5	FK506 binding protein 5
Top2b	21974	symbol	M. musculus	21974	M. musculus	Top2b	topoisomerase (DNA) II beta
Cop1	26374	symbol	M. musculus	26374	M. musculus	Cop1	COP1, E3 ubiquitin ligase
Helz	78455	symbol	M. musculus	78455	M. musculus	Helz	helicase with zinc finger domain
Sh3rf1	59009	symbol	M. musculus	59009	M. musculus	Sh3rf1	SH3 domain containing ring finger 1
Cyp4b1	13120	symbol	M. musculus	13120	M. musculus	Cyp4b1	cytochrome P450, family 4, subfamily b, polypeptide 1
Ankrd44	329154	symbol	M. musculus	329154	M. musculus	Ankrd44	ankyrin repeat domain 44
Frs2	327826	symbol	M. musculus	327826	M. musculus	Frs2	fibroblast growth factor receptor substrate 2
Taf3	209361	symbol	M. musculus	209361	M. musculus	Taf3	TATA-box binding protein associated factor 3
Acap2	78618	symbol	M. musculus	78618	M. musculus	Acap2	ArfGAP with coiled-coil, ankyrin repeat and PH domains 2
Sgce	20392	symbol	M. musculus	20392	M. musculus	Sgce	sarcoglycan, epsilon
Tmem241	338363	symbol	M. musculus	338363	M. musculus	Tmem241	transmembrane protein 241
4833420G17Rik	67392	symbol	M. musculus	67392	M. musculus	4833420G17Rik	RIKEN cDNA 4833420G17 gene
2900026A02Rik	243219	symbol	M. musculus	243219	M. musculus	2900026A02Rik	RIKEN cDNA 2900026A02 gene
Abl1	11350	symbol	M. musculus	11350	M. musculus	Abl1	c-abl oncogene 1, non-receptor tyrosine kinase
Phactr2	215789	symbol	M. musculus	215789	M. musculus	Phactr2	phosphatase and actin regulator 2
Kdm6a	22289	symbol	M. musculus	22289	M. musculus	Kdm6a	lysine (K)-specific demethylase 6A
Dnmt3a	13435	symbol	M. musculus	13435	M. musculus	Dnmt3a	DNA methyltransferase 3A
Rasgrp2	19395	symbol	M. musculus	19395	M. musculus	Rasgrp2	RAS, guanyl releasing protein 2
Farp1	223254	symbol	M. musculus	223254	M. musculus	Farp1	FERM, ARH/RhoGEF and pleckstrin domain protein 1
Srbd1	78586	symbol	M. musculus	78586	M. musculus	Srbd1	S1 RNA binding domain 1
Cdc42bpb	217866	symbol	M. musculus	217866	M. musculus	Cdc42bpb	CDC42 binding protein kinase beta
Bbx	70508	symbol	M. musculus	70508	M. musculus	Bbx	bobby sox HMG box containing
Ptk2	14083	symbol	M. musculus	14083	M. musculus	Ptk2	PTK2 protein tyrosine kinase 2
Rnase4	58809	symbol	M. musculus	58809	M. musculus	Rnase4	ribonuclease, RNase A family 4
Smad4	17128	symbol	M. musculus	17128	M. musculus	Smad4	SMAD family member 4
Cnot6l	231464	symbol	M. musculus	231464	M. musculus	Cnot6l	CCR4-NOT transcription complex, subunit 6-like
Serinc5	218442	symbol	M. musculus	218442	M. musculus	Serinc5	serine incorporator 5
Rsf1	233532	symbol	M. musculus	233532	M. musculus	Rsf1	remodeling and spacing factor 1
Dgke	56077	symbol	M. musculus	56077	M. musculus	Dgke	diacylglycerol kinase, epsilon
Ankrd10	102334	symbol	M. musculus	102334	M. musculus	Ankrd10	ankyrin repeat domain 10
Lrba	80877	symbol	M. musculus	80877	M. musculus	Lrba	LPS-responsive beige-like anchor
Ralgapa1	56784	symbol	M. musculus	56784	M. musculus	Ralgapa1	Ral GTPase activating protein, alpha subunit 1
Slc23a2	54338	symbol	M. musculus	54338	M. musculus	Slc23a2	solute carrier family 23 (nucleobase transporters), member 2
A730081D07Rik	102633880	symbol	M. musculus	102633880	M. musculus	A730081D07Rik	RIKEN cDNA A730081D07 gene
Thada	240174	symbol	M. musculus	240174	M. musculus	Thada	thyroid adenoma associated
Ltb	16994	symbol	M. musculus	16994	M. musculus	Ltb	lymphotoxin B
Exoc2	66482	symbol	M. musculus	66482	M. musculus	Exoc2	exocyst complex component 2
Wdr33	74320	symbol	M. musculus	74320	M. musculus	Wdr33	WD repeat domain 33
Herc1	235439	symbol	M. musculus	235439	M. musculus	Herc1	HECT and RLD domain containing E3 ubiquitin protein ligase family member 1
Ap1g1	11765	symbol	M. musculus	11765	M. musculus	Ap1g1	adaptor protein complex AP-1, gamma 1 subunit
Fam168a	319604	symbol	M. musculus	319604	M. musculus	Fam168a	family with sequence similarity 168, member A
Invs	16348	symbol	M. musculus	16348	M. musculus	Invs	inversin
Clca2	229933	symbol	M. musculus	229933	M. musculus	Clca2	chloride channel accessory 2
Zzef1	195018	symbol	M. musculus	195018	M. musculus	Zzef1	zinc finger, ZZ-type with EF hand domain 1
Eri3	140546	symbol	M. musculus	140546	M. musculus	Eri3	exoribonuclease 3
Nceh1	320024	symbol	M. musculus	320024	M. musculus	Nceh1	neutral cholesterol ester hydrolase 1
Kmt2a	214162	symbol	M. musculus	214162	M. musculus	Kmt2a	lysine (K)-specific methyltransferase 2A
Parp14	547253	symbol	M. musculus	547253	M. musculus	Parp14	poly (ADP-ribose) polymerase family, member 14
Uhrf2	109113	symbol	M. musculus	109113	M. musculus	Uhrf2	ubiquitin-like, containing PHD and RING finger domains 2
Epn2	13855	symbol	M. musculus	13855	M. musculus	Epn2	epsin 2
Tmem260	218989	symbol	M. musculus	218989	M. musculus	Tmem260	transmembrane protein 260
Ssbp3	72475	symbol	M. musculus	72475	M. musculus	Ssbp3	single-stranded DNA binding protein 3
Ift88	21821	symbol	M. musculus	21821	M. musculus	Ift88	intraflagellar transport 88
Gm32067	102634500	symbol	M. musculus	102634500	M. musculus	Gm32067	predicted gene, 32067
4930503L19Rik	269033	symbol	M. musculus	269033	M. musculus	4930503L19Rik	RIKEN cDNA 4930503L19 gene
Paxbp1	67367	symbol	M. musculus	67367	M. musculus	Paxbp1	PAX3 and PAX7 binding protein 1
Golga4	54214	symbol	M. musculus	54214	M. musculus	Golga4	golgin A4
Zfp236	329002	symbol	M. musculus	329002	M. musculus	Zfp236	zinc finger protein 236
Ttc3	22129	symbol	M. musculus	22129	M. musculus	Ttc3	tetratricopeptide repeat domain 3
Rbm26	74213	symbol	M. musculus	74213	M. musculus	Rbm26	RNA binding motif protein 26
Smap2	69780	symbol	M. musculus	69780	M. musculus	Smap2	small ArfGAP 2
Creb1	12912	symbol	M. musculus	12912	M. musculus	Creb1	cAMP responsive element binding protein 1
Mtmr12	268783	symbol	M. musculus	268783	M. musculus	Mtmr12	myotubularin related protein 12
Kdm4c	76804	symbol	M. musculus	76804	M. musculus	Kdm4c	lysine (K)-specific demethylase 4C
Sclt1	67161	symbol	M. musculus	67161	M. musculus	Sclt1	sodium channel and clathrin linker 1
Ppp6r2	71474	symbol	M. musculus	71474	M. musculus	Ppp6r2	protein phosphatase 6, regulatory subunit 2
Myo9b	17925	symbol	M. musculus	17925	M. musculus	Myo9b	myosin IXb
Taok2	381921	symbol	M. musculus	381921	M. musculus	Taok2	TAO kinase 2
Ggct	110175	symbol	M. musculus	110175	M. musculus	Ggct	gamma-glutamyl cyclotransferase
Map4	17758	symbol	M. musculus	17758	M. musculus	Map4	microtubule-associated protein 4
Cdk12	69131	symbol	M. musculus	69131	M. musculus	Cdk12	cyclin dependent kinase 12
Neto1	246317	symbol	M. musculus	246317	M. musculus	Neto1	neuropilin (NRP) and tolloid (TLL)-like 1
Tnrc18	231861	symbol	M. musculus	231861	M. musculus	Tnrc18	trinucleotide repeat containing 18
Pds5b	100710	symbol	M. musculus	100710	M. musculus	Pds5b	PDS5 cohesin associated factor B
Dip2b	239667	symbol	M. musculus	239667	M. musculus	Dip2b	disco interacting protein 2 homolog B
Ulk2	29869	symbol	M. musculus	29869	M. musculus	Ulk2	unc-51 like kinase 2
Lrrn2	16980	symbol	M. musculus	16980	M. musculus	Lrrn2	leucine rich repeat protein 2, neuronal
Rnf217	268291	symbol	M. musculus	268291	M. musculus	Rnf217	ring finger protein 217
Fcer1g	14127	symbol	M. musculus	14127	M. musculus	Fcer1g	Fc receptor, IgE, high affinity I, gamma polypeptide
Armh3	71617	symbol	M. musculus	71617	M. musculus	Armh3	armadillo-like helical domain containing 3
Arid2	77044	symbol	M. musculus	77044	M. musculus	Arid2	AT-rich interaction domain 2
Cadps2	320405	symbol	M. musculus	320405	M. musculus	Cadps2	Ca2+-dependent activator protein for secretion 2
Tbc1d30	74694	symbol	M. musculus	74694	M. musculus	Tbc1d30	TBC1 domain family, member 30
Slco2b1	101488	symbol	M. musculus	101488	M. musculus	Slco2b1	solute carrier organic anion transporter family, member 2b1
Xpo6	74204	symbol	M. musculus	74204	M. musculus	Xpo6	exportin 6
Lnpep	240028	symbol	M. musculus	240028	M. musculus	Lnpep	leucyl/cystinyl aminopeptidase
Ctnnbl1	66642	symbol	M. musculus	66642	M. musculus	Ctnnbl1	catenin, beta like 1
Grb10	14783	symbol	M. musculus	14783	M. musculus	Grb10	growth factor receptor bound protein 10
Mycbp2	105689	symbol	M. musculus	105689	M. musculus	Mycbp2	MYC binding protein 2, E3 ubiquitin protein ligase
Pmepa1	65112	symbol	M. musculus	65112	M. musculus	Pmepa1	prostate transmembrane protein, androgen induced 1
Prrc2b	227723	symbol	M. musculus	227723	M. musculus	Prrc2b	proline-rich coiled-coil 2B
Baz1b	22385	symbol	M. musculus	22385	M. musculus	Baz1b	bromodomain adjacent to zinc finger domain, 1B
Pacsin2	23970	symbol	M. musculus	23970	M. musculus	Pacsin2	protein kinase C and casein kinase substrate in neurons 2
Chst15	77590	symbol	M. musculus	77590	M. musculus	Chst15	carbohydrate sulfotransferase 15
C77080	97130	gene_synonym	M. musculus	97130	M. musculus	Nhsl3	NHS like 3
Gmfg	63986	symbol	M. musculus	63986	M. musculus	Gmfg	glia maturation factor, gamma
5031425E22Rik	269630	symbol	M. musculus	269630	M. musculus	5031425E22Rik	RIKEN cDNA 5031425E22 gene
Nexn	68810	symbol	M. musculus	68810	M. musculus	Nexn	nexilin
Ypel2	77864	symbol	M. musculus	77864	M. musculus	Ypel2	yippee like 2
Tasor2	105203	symbol	M. musculus	105203	M. musculus	Tasor2	transcription activation suppressor family member 2
Setd5	72895	symbol	M. musculus	72895	M. musculus	Setd5	SET domain containing 5
Pcmtd1	319263	symbol	M. musculus	319263	M. musculus	Pcmtd1	protein-L-isoaspartate (D-aspartate) O-methyltransferase domain containing 1
Tbc1d12	209478	symbol	M. musculus	209478	M. musculus	Tbc1d12	TBC1D12: TBC1 domain family, member 12
Mettl15	76894	symbol	M. musculus	76894	M. musculus	Mettl15	methyltransferase like 15
Pkn2	109333	symbol	M. musculus	109333	M. musculus	Pkn2	protein kinase N2
Ddx17	67040	symbol	M. musculus	67040	M. musculus	Ddx17	DEAD box helicase 17
Fer	14158	symbol	M. musculus	14158	M. musculus	Fer	FER tyrosine kinase
Atrnl1	226255	symbol	M. musculus	226255	M. musculus	Atrnl1	attractin like 1
Trappc8	75964	symbol	M. musculus	75964	M. musculus	Trappc8	trafficking protein particle complex 8
Scfd2	212986	symbol	M. musculus	212986	M. musculus	Scfd2	Sec1 family domain containing 2
Ets2	23872	symbol	M. musculus	23872	M. musculus	Ets2	E26 avian leukemia oncogene 2, 3' domain
Evi5	14020	symbol	M. musculus	14020	M. musculus	Evi5	ecotropic viral integration site 5
Phf20	228829	symbol	M. musculus	228829	M. musculus	Phf20	PHD finger protein 20
Gfod2	70575	symbol	M. musculus	70575	M. musculus	Gfod2	glucose-fructose oxidoreductase domain containing 2
Map1b	17755	symbol	M. musculus	17755	M. musculus	Map1b	microtubule-associated protein 1B
Armc8	74125	symbol	M. musculus	74125	M. musculus	Armc8	armadillo repeat containing 8
Ccnl2	56036	symbol	M. musculus	56036	M. musculus	Ccnl2	cyclin L2
Znrf3	407821	symbol	M. musculus	407821	M. musculus	Znrf3	zinc and ring finger 3
Boc	117606	symbol	M. musculus	117606	M. musculus	Boc	BOC cell adhesion associated, oncogene regulated
Tulp3	22158	symbol	M. musculus	22158	M. musculus	Tulp3	tubby-like protein 3
Gtf2i	14886	symbol	M. musculus	14886	M. musculus	Gtf2i	general transcription factor II I
Jarid2	16468	symbol	M. musculus	16468	M. musculus	Jarid2	jumonji and AT-rich interaction domain containing 2
Smc5	226026	symbol	M. musculus	226026	M. musculus	Smc5	structural maintenance of chromosomes 5
Mrtfa	223701	symbol	M. musculus	223701	M. musculus	Mrtfa	myocardin related transcription factor A
Snx9	66616	symbol	M. musculus	66616	M. musculus	Snx9	sorting nexin 9
Galnt15	78754	symbol	M. musculus	78754	M. musculus	Galnt15	polypeptide N-acetylgalactosaminyltransferase 15
Xrcc4	108138	symbol	M. musculus	108138	M. musculus	Xrcc4	X-ray repair complementing defective repair in Chinese hamster cells 4
Map3k20	65964	symbol	M. musculus	65964	M. musculus	Map3k20	mitogen-activated protein kinase kinase kinase 20
Rbm5	83486	symbol	M. musculus	83486	M. musculus	Rbm5	RNA binding motif protein 5
Malt1	240354	symbol	M. musculus	240354	M. musculus	Malt1	MALT1 paracaspase
Pibf1	52023	symbol	M. musculus	52023	M. musculus	Pibf1	progesterone immunomodulatory binding factor 1
Phf3	213109	symbol	M. musculus	213109	M. musculus	Phf3	PHD finger protein 3
Sgcd	24052	symbol	M. musculus	24052	M. musculus	Sgcd	sarcoglycan, delta (dystrophin-associated glycoprotein)
Dst	13518	symbol	M. musculus	13518	M. musculus	Dst	dystonin
Dennd3	105841	symbol	M. musculus	105841	M. musculus	Dennd3	DENN domain containing 3
Rab31	106572	symbol	M. musculus	106572	M. musculus	Rab31	RAB31, member RAS oncogene family
Lyst	17101	symbol	M. musculus	17101	M. musculus	Lyst	lysosomal trafficking regulator
Shc3	20418	symbol	M. musculus	20418	M. musculus	Shc3	src homology 2 domain-containing transforming protein C3
Plekhg3	263406	symbol	M. musculus	263406	M. musculus	Plekhg3	pleckstrin homology domain containing, family G (with RhoGef domain) member 3
Man1c1	230815	symbol	M. musculus	230815	M. musculus	Man1c1	mannosidase, alpha, class 1C, member 1
Sh3kbp1	58194	symbol	M. musculus	58194	M. musculus	Sh3kbp1	SH3-domain kinase binding protein 1
Hibadh	58875	symbol	M. musculus	58875	M. musculus	Hibadh	3-hydroxyisobutyrate dehydrogenase
Zdhhc17	320150	symbol	M. musculus	320150	M. musculus	Zdhhc17	zinc finger, DHHC domain containing 17
Zfc3h1	216345	symbol	M. musculus	216345	M. musculus	Zfc3h1	zinc finger, C3H1-type containing
Slc17a5	235504	symbol	M. musculus	235504	M. musculus	Slc17a5	solute carrier family 17 (anion/sugar transporter), member 5
Vsig10	231668	symbol	M. musculus	231668	M. musculus	Vsig10	V-set and immunoglobulin domain containing 10
Ccar1	67500	symbol	M. musculus	67500	M. musculus	Ccar1	cell division cycle and apoptosis regulator 1
Tet3	194388	symbol	M. musculus	194388	M. musculus	Tet3	tet methylcytosine dioxygenase 3
Gm15261						None	None
Scaf11	72193	symbol	M. musculus	72193	M. musculus	Scaf11	SR-related CTD-associated factor 11
Exoc3l2	74463	symbol	M. musculus	74463	M. musculus	Exoc3l2	exocyst complex component 3-like 2
Erc1	111173	symbol	M. musculus	111173	M. musculus	Erc1	ELKS/RAB6-interacting/CAST family member 1
Ino80d	227195	symbol	M. musculus	227195	M. musculus	Ino80d	INO80 complex subunit D
Mdm4	17248	symbol	M. musculus	17248	M. musculus	Mdm4	transformed mouse 3T3 cell double minute 4
Celf2	14007	symbol	M. musculus	14007	M. musculus	Celf2	CUGBP, Elav-like family member 2
Bnc2	242509	symbol	M. musculus	242509	M. musculus	Bnc2	basonuclin zinc finger protein 2
Wdr20	69641	symbol	M. musculus	69641	M. musculus	Wdr20	WD repeat domain 20
Apc	11789	symbol	M. musculus	11789	M. musculus	Apc	APC, WNT signaling pathway regulator
Mtif2	76784	symbol	M. musculus	76784	M. musculus	Mtif2	mitochondrial translational initiation factor 2
Arfgef1	211673	symbol	M. musculus	211673	M. musculus	Arfgef1	ADP ribosylation factor guanine nucleotide exchange factor 1
Zranb1	360216	symbol	M. musculus	360216	M. musculus	Zranb1	zinc finger, RAN-binding domain containing 1
1810008I18Rik	100503969	symbol	M. musculus	100503969	M. musculus	1810008I18Rik	RIKEN cDNA 1810008I18 gene
Upp2	76654	symbol	M. musculus	76654	M. musculus	Upp2	uridine phosphorylase 2
Myo5b	17919	symbol	M. musculus	17919	M. musculus	Myo5b	myosin VB
Stx8	55943	symbol	M. musculus	55943	M. musculus	Stx8	syntaxin 8
Hip1	215114	symbol	M. musculus	215114	M. musculus	Hip1	huntingtin interacting protein 1
Ftx	78878	symbol	M. musculus	78878	M. musculus	Ftx	Ftx transcript, Xist regulator, non-protein coding
AA467197	433470	symbol	M. musculus	433470	M. musculus	AA467197	expressed sequence AA467197
Txndc16	70561	symbol	M. musculus	70561	M. musculus	Txndc16	thioredoxin domain containing 16
Abca3	27410	symbol	M. musculus	27410	M. musculus	Abca3	ATP-binding cassette, sub-family A member 3
Dpy19l4	381510	symbol	M. musculus	381510	M. musculus	Dpy19l4	dpy-19 like 4
Nr3c1	14815	symbol	M. musculus	14815	M. musculus	Nr3c1	nuclear receptor subfamily 3, group C, member 1
Rnf38	73469	symbol	M. musculus	73469	M. musculus	Rnf38	ring finger protein 38
Rab11fip5	52055	symbol	M. musculus	52055	M. musculus	Rab11fip5	RAB11 family interacting protein 5 (class I)
Tspan15	70423	symbol	M. musculus	70423	M. musculus	Tspan15	tetraspanin 15
Kat6b	54169	symbol	M. musculus	54169	M. musculus	Kat6b	K(lysine) acetyltransferase 6B
Rptor	74370	symbol	M. musculus	74370	M. musculus	Rptor	regulatory associated protein of MTOR, complex 1
Dnm1l	74006	symbol	M. musculus	74006	M. musculus	Dnm1l	dynamin 1-like
Clasp1	76707	symbol	M. musculus	76707	M. musculus	Clasp1	CLIP associating protein 1
Kmt2e	69188	symbol	M. musculus	69188	M. musculus	Kmt2e	lysine (K)-specific methyltransferase 2E
Atp6v0a1	11975	symbol	M. musculus	11975	M. musculus	Atp6v0a1	ATPase, H+ transporting, lysosomal V0 subunit A1
Ttc17	74569	symbol	M. musculus	74569	M. musculus	Ttc17	tetratricopeptide repeat domain 17
Tmem175	72392	symbol	M. musculus	72392	M. musculus	Tmem175	transmembrane protein 175
Itsn2	20403	symbol	M. musculus	20403	M. musculus	Itsn2	intersectin 2
Ttpa	50500	symbol	M. musculus	50500	M. musculus	Ttpa	tocopherol (alpha) transfer protein
Glis1	230587	symbol	M. musculus	230587	M. musculus	Glis1	GLIS family zinc finger 1
Cdk19	78334	symbol	M. musculus	78334	M. musculus	Cdk19	cyclin dependent kinase 19
Dop1a	320615	symbol	M. musculus	320615	M. musculus	Dop1a	DOP1 leucine zipper like protein A
Larp4b	217980	symbol	M. musculus	217980	M. musculus	Larp4b	La ribonucleoprotein 4B
Rab27a	11891	symbol	M. musculus	11891	M. musculus	Rab27a	RAB27A, member RAS oncogene family
Ythdf3	229096	symbol	M. musculus	229096	M. musculus	Ythdf3	YTH N6-methyladenosine RNA binding protein 3
Dnajc7	56354	symbol	M. musculus	56354	M. musculus	Dnajc7	DnaJ heat shock protein family (Hsp40) member C7
Btaf1	107182	symbol	M. musculus	107182	M. musculus	Btaf1	B-TFIID TATA-box binding protein associated factor 1
Pacs1	107975	symbol	M. musculus	107975	M. musculus	Pacs1	phosphofurin acidic cluster sorting protein 1
Cept1	99712	symbol	M. musculus	99712	M. musculus	Cept1	choline/ethanolaminephosphotransferase 1
Svil	225115	symbol	M. musculus	225115	M. musculus	Svil	supervillin
Fam49b	223601	gene_synonym	M. musculus	223601	M. musculus	Cyrib	CYFIP related Rac1 interactor B
Lepr	16847	symbol	M. musculus	16847	M. musculus	Lepr	leptin receptor
Samd9l	209086	symbol	M. musculus	209086	M. musculus	Samd9l	sterile alpha motif domain containing 9-like
Xist	213742	symbol	M. musculus	213742	M. musculus	Xist	inactive X specific transcripts
Rbms2	56516	symbol	M. musculus	56516	M. musculus	Rbms2	RNA binding motif, single stranded interacting protein 2
Rnf144a	108089	symbol	M. musculus	108089	M. musculus	Rnf144a	ring finger protein 144A
Smc4	70099	symbol	M. musculus	70099	M. musculus	Smc4	structural maintenance of chromosomes 4
Gpatch2	67769	symbol	M. musculus	67769	M. musculus	Gpatch2	G patch domain containing 2
Cplane1	73692	symbol	M. musculus	73692	M. musculus	Cplane1	ciliogenesis and planar polarity effector 1
Cyp20a1	77951	symbol	M. musculus	77951	M. musculus	Cyp20a1	cytochrome P450, family 20, subfamily a, polypeptide 1
Rc3h2	319817	symbol	M. musculus	319817	M. musculus	Rc3h2	ring finger and CCCH-type zinc finger domains 2
Itm2a	16431	symbol	M. musculus	16431	M. musculus	Itm2a	integral membrane protein 2A
Sgk3	170755	symbol	M. musculus	170755	M. musculus	Sgk3	serum/glucocorticoid regulated kinase 3
Stk3	56274	symbol	M. musculus	56274	M. musculus	Stk3	serine/threonine kinase 3
Tnfaip8l3	244882	symbol	M. musculus	244882	M. musculus	Tnfaip8l3	tumor necrosis factor, alpha-induced protein 8-like 3
Setd2	235626	symbol	M. musculus	235626	M. musculus	Setd2	SET domain containing 2
Crybg3	224273	symbol	M. musculus	224273	M. musculus	Crybg3	beta-gamma crystallin domain containing 3
Gprc5c	70355	symbol	M. musculus	70355	M. musculus	Gprc5c	G protein-coupled receptor, family C, group 5, member C
Ccm2l	228788	symbol	M. musculus	228788	M. musculus	Ccm2l	cerebral cavernous malformation 2-like
Lpcat1	210992	symbol	M. musculus	210992	M. musculus	Lpcat1	lysophosphatidylcholine acyltransferase 1
Orc4	26428	symbol	M. musculus	26428	M. musculus	Orc4	origin recognition complex, subunit 4
Ncoa5	228869	symbol	M. musculus	228869	M. musculus	Ncoa5	nuclear receptor coactivator 5
Cep162	382090	symbol	M. musculus	382090	M. musculus	Cep162	centrosomal protein 162
Foxo3	56484	symbol	M. musculus	56484	M. musculus	Foxo3	forkhead box O3
Gpr107	277463	symbol	M. musculus	277463	M. musculus	Gpr107	G protein-coupled receptor 107
Tbc1d19	67249	symbol	M. musculus	67249	M. musculus	Tbc1d19	TBC1 domain family, member 19
Sigmar1	18391	symbol	M. musculus	18391	M. musculus	Sigmar1	sigma non-opioid intracellular receptor 1
Skap2	54353	symbol	M. musculus	54353	M. musculus	Skap2	src family associated phosphoprotein 2
Shld2	75698	symbol	M. musculus	75698	M. musculus	Shld2	shieldin complex subunit 2
Klc1	16593	symbol	M. musculus	16593	M. musculus	Klc1	kinesin light chain 1
Pbxip1	229534	symbol	M. musculus	229534	M. musculus	Pbxip1	pre B cell leukemia transcription factor interacting protein 1
Ggta1	14594	symbol	M. musculus	14594	M. musculus	Ggta1	glycoprotein galactosyltransferase alpha 1, 3
Gimap8	243374	symbol	M. musculus	243374	M. musculus	Gimap8	GTPase, IMAP family member 8
Ppp3cb	19056	symbol	M. musculus	19056	M. musculus	Ppp3cb	protein phosphatase 3, catalytic subunit, beta isoform
Arhgap31	12549	symbol	M. musculus	12549	M. musculus	Arhgap31	Rho GTPase activating protein 31
9930111J21Rik2	245240	symbol	M. musculus	245240	M. musculus	9930111J21Rik2	RIKEN cDNA 9930111J21 gene 2
Pcm1	18536	symbol	M. musculus	18536	M. musculus	Pcm1	pericentriolar material 1
Bicra	243842	symbol	M. musculus	243842	M. musculus	Bicra	BRD4 interacting chromatin remodeling complex associated protein
Bmt2	101148	symbol	M. musculus	101148	M. musculus	Bmt2	base methyltransferase of 25S rRNA 2
Zmynd8	228880	symbol	M. musculus	228880	M. musculus	Zmynd8	zinc finger, MYND-type containing 8
Epc1	13831	symbol	M. musculus	13831	M. musculus	Epc1	enhancer of polycomb homolog 1
Dpp8	74388	symbol	M. musculus	74388	M. musculus	Dpp8	dipeptidylpeptidase 8
Nfyc	18046	symbol	M. musculus	18046	M. musculus	Nfyc	nuclear transcription factor-Y gamma
Ccdc88a	108686	symbol	M. musculus	108686	M. musculus	Ccdc88a	coiled coil domain containing 88A
Tacc1	320165	symbol	M. musculus	320165	M. musculus	Tacc1	transforming, acidic coiled-coil containing protein 1
Plaat3	225845	symbol	M. musculus	225845	M. musculus	Plaat3	phospholipase A and acyltransferase 3
Mbtps2	270669	symbol	M. musculus	270669	M. musculus	Mbtps2	membrane-bound transcription factor peptidase, site 2
Jazf1	231986	symbol	M. musculus	231986	M. musculus	Jazf1	JAZF zinc finger 1
Ggnbp2	217039	symbol	M. musculus	217039	M. musculus	Ggnbp2	gametogenetin binding protein 2
Iqsec2	245666	symbol	M. musculus	245666	M. musculus	Iqsec2	IQ motif and Sec7 domain 2
Taok1	216965	symbol	M. musculus	216965	M. musculus	Taok1	TAO kinase 1
Ppp4r3a	68734	symbol	M. musculus	68734	M. musculus	Ppp4r3a	protein phosphatase 4 regulatory subunit 3A
Aftph	216549	symbol	M. musculus	216549	M. musculus	Aftph	aftiphilin
Chchd3	66075	symbol	M. musculus	66075	M. musculus	Chchd3	coiled-coil-helix-coiled-coil-helix domain containing 3
Arhgef15	442801	symbol	M. musculus	442801	M. musculus	Arhgef15	Rho guanine nucleotide exchange factor 15
Zdhhc15	108672	symbol	M. musculus	108672	M. musculus	Zdhhc15	zinc finger, DHHC domain containing 15
Trip12	14897	symbol	M. musculus	14897	M. musculus	Trip12	thyroid hormone receptor interactor 12
Pikfyve	18711	symbol	M. musculus	18711	M. musculus	Pikfyve	phosphoinositide kinase, FYVE type zinc finger containing
Thra	21833	symbol	M. musculus	21833	M. musculus	Thra	thyroid hormone receptor alpha
Arhgef1	16801	symbol	M. musculus	16801	M. musculus	Arhgef1	Rho guanine nucleotide exchange factor 1
Fbxw11	103583	symbol	M. musculus	103583	M. musculus	Fbxw11	F-box and WD-40 domain protein 11
Patj	12695	symbol	M. musculus	12695	M. musculus	Patj	PATJ, crumbs cell polarity complex component
Pcnx	54604	gene_synonym	M. musculus	54604	M. musculus	Pcnx1	pecanex 1
Myo9a	270163	symbol	M. musculus	270163	M. musculus	Myo9a	myosin IXa
Ttll5	320244	symbol	M. musculus	320244	M. musculus	Ttll5	tubulin tyrosine ligase-like family, member 5
Eya3	14050	symbol	M. musculus	14050	M. musculus	Eya3	EYA transcriptional coactivator and phosphatase 3
Akap11	219181	symbol	M. musculus	219181	M. musculus	Akap11	A kinase anchor protein 11
Limk2	16886	symbol	M. musculus	16886	M. musculus	Limk2	LIM domain kinase 2
Stxbp5	78808	symbol	M. musculus	78808	M. musculus	Stxbp5	syntaxin binding protein 5 (tomosyn)
Sec24a	77371	symbol	M. musculus	77371	M. musculus	Sec24a	SEC24 homolog A, COPII coat complex component
Lrig2	269473	symbol	M. musculus	269473	M. musculus	Lrig2	leucine-rich repeats and immunoglobulin-like domains 2
Trpm7	58800	symbol	M. musculus	58800	M. musculus	Trpm7	transient receptor potential cation channel, subfamily M, member 7
Tjp2	21873	symbol	M. musculus	21873	M. musculus	Tjp2	tight junction protein 2
Glg1	20340	symbol	M. musculus	20340	M. musculus	Glg1	golgi apparatus protein 1
Pml	18854	symbol	M. musculus	18854	M. musculus	Pml	promyelocytic leukemia
Firre	103012	symbol	M. musculus	103012	M. musculus	Firre	functional intergenic repeating RNA element
Rprd2	75137	symbol	M. musculus	75137	M. musculus	Rprd2	regulation of nuclear pre-mRNA domain containing 2
Gnai1	14677	symbol	M. musculus	14677	M. musculus	Gnai1	G protein subunit alpha i1
Cotl1	72042	symbol	M. musculus	72042	M. musculus	Cotl1	coactosin like F-actin binding protein 1
Prr5l	72446	symbol	M. musculus	72446	M. musculus	Prr5l	proline rich 5 like
Pitpnm2	19679	symbol	M. musculus	19679	M. musculus	Pitpnm2	phosphatidylinositol transfer protein, membrane-associated 2
Ralgapb	228850	symbol	M. musculus	228850	M. musculus	Ralgapb	Ral GTPase activating protein, beta subunit (non-catalytic)
Xpo4	57258	symbol	M. musculus	57258	M. musculus	Xpo4	exportin 4
Gcc2	70297	symbol	M. musculus	70297	M. musculus	Gcc2	GRIP and coiled-coil domain containing 2
Dzip3	224170	symbol	M. musculus	224170	M. musculus	Dzip3	DAZ interacting protein 3, zinc finger
Smurf2	66313	symbol	M. musculus	66313	M. musculus	Smurf2	SMAD specific E3 ubiquitin protein ligase 2
Dennd6a	211922	symbol	M. musculus	211922	M. musculus	Dennd6a	DENN domain containing 6A
Slc25a27	74011	symbol	M. musculus	74011	M. musculus	Slc25a27	solute carrier family 25, member 27
Ylpm1	56531	symbol	M. musculus	56531	M. musculus	Ylpm1	YLP motif containing 1
Sfmbt1	54650	symbol	M. musculus	54650	M. musculus	Sfmbt1	Scm-like with four mbt domains 1
Rufy3	52822	symbol	M. musculus	52822	M. musculus	Rufy3	RUN and FYVE domain containing 3
Foxj3	230700	symbol	M. musculus	230700	M. musculus	Foxj3	forkhead box J3
Pias1	56469	symbol	M. musculus	56469	M. musculus	Pias1	protein inhibitor of activated STAT 1
Ncoa6	56406	symbol	M. musculus	56406	M. musculus	Ncoa6	nuclear receptor coactivator 6
Stxbp4	20913	symbol	M. musculus	20913	M. musculus	Stxbp4	syntaxin binding protein 4
Erg	13876	symbol	M. musculus	13876	M. musculus	Erg	ETS transcription factor
Tcerg1	56070	symbol	M. musculus	56070	M. musculus	Tcerg1	transcription elongation regulator 1 (CA150)
Med15	94112	symbol	M. musculus	94112	M. musculus	Med15	mediator complex subunit 15
Trim23	81003	symbol	M. musculus	81003	M. musculus	Trim23	tripartite motif-containing 23
Lims1	110829	symbol	M. musculus	110829	M. musculus	Lims1	LIM and senescent cell antigen-like domains 1
Galk2	69976	symbol	M. musculus	69976	M. musculus	Galk2	galactokinase 2
Tbx1	21380	symbol	M. musculus	21380	M. musculus	Tbx1	T-box 1
Rab28	100972	symbol	M. musculus	100972	M. musculus	Rab28	RAB28, member RAS oncogene family
Acin1	56215	symbol	M. musculus	56215	M. musculus	Acin1	apoptotic chromatin condensation inducer 1
Bptf	207165	symbol	M. musculus	207165	M. musculus	Bptf	bromodomain PHD finger transcription factor
Filip1	70598	symbol	M. musculus	70598	M. musculus	Filip1	filamin A interacting protein 1
D130040H23Rik	211135	symbol	M. musculus	211135	M. musculus	D130040H23Rik	RIKEN cDNA D130040H23 gene
Phf6	70998	symbol	M. musculus	70998	M. musculus	Phf6	PHD finger protein 6
Hoxa3	15400	symbol	M. musculus	15400	M. musculus	Hoxa3	homeobox A3
Srcap	100043597	symbol	M. musculus	100043597	M. musculus	Srcap	Snf2-related CREBBP activator protein
Nid2	18074	symbol	M. musculus	18074	M. musculus	Nid2	nidogen 2
Fam120a	218236	symbol	M. musculus	218236	M. musculus	Fam120a	family with sequence similarity 120, member A
Slmap	83997	symbol	M. musculus	83997	M. musculus	Slmap	sarcolemma associated protein
Golgb1	224139	symbol	M. musculus	224139	M. musculus	Golgb1	golgin B1
Tom1l2	216810	symbol	M. musculus	216810	M. musculus	Tom1l2	target of myb1-like 2 (chicken)
Acvr1	11477	symbol	M. musculus	11477	M. musculus	Acvr1	activin A receptor, type 1
Usp34	17847	symbol	M. musculus	17847	M. musculus	Usp34	ubiquitin specific peptidase 34
Apaf1	11783	symbol	M. musculus	11783	M. musculus	Apaf1	apoptotic peptidase activating factor 1
Mark2	13728	symbol	M. musculus	13728	M. musculus	Mark2	MAP/microtubule affinity regulating kinase 2
Etv1	14009	symbol	M. musculus	14009	M. musculus	Etv1	ets variant 1
Ncor1	20185	symbol	M. musculus	20185	M. musculus	Ncor1	nuclear receptor co-repressor 1
Ppp4r1	70351	symbol	M. musculus	70351	M. musculus	Ppp4r1	protein phosphatase 4, regulatory subunit 1
Cnrip1	380686	symbol	M. musculus	380686	M. musculus	Cnrip1	cannabinoid receptor interacting protein 1
Mbnl1	56758	symbol	M. musculus	56758	M. musculus	Mbnl1	muscleblind like splicing regulator 1
Srpk2	20817	symbol	M. musculus	20817	M. musculus	Srpk2	serine/arginine-rich protein specific kinase 2
Herc6	67138	symbol	M. musculus	67138	M. musculus	Herc6	hect domain and RLD 6
Fam135a	68187	symbol	M. musculus	68187	M. musculus	Fam135a	family with sequence similarity 135, member A
Prex1	277360	symbol	M. musculus	277360	M. musculus	Prex1	phosphatidylinositol-3,4,5-trisphosphate-dependent Rac exchange factor 1
Megf11	214058	symbol	M. musculus	214058	M. musculus	Megf11	multiple EGF-like-domains 11
Arntl	11865	gene_synonym	M. musculus	11865	M. musculus	Bmal1	basic helix-loop-helix ARNT like 1
Plekhm3	241075	symbol	M. musculus	241075	M. musculus	Plekhm3	pleckstrin homology domain containing, family M, member 3
Fbln5	23876	symbol	M. musculus	23876	M. musculus	Fbln5	fibulin 5
Crtc3	70461	symbol	M. musculus	70461	M. musculus	Crtc3	CREB regulated transcription coactivator 3
Afap1l1	106877	symbol	M. musculus	106877	M. musculus	Afap1l1	actin filament associated protein 1-like 1
Rai1	19377	symbol	M. musculus	19377	M. musculus	Rai1	retinoic acid induced 1
Ndufc2	68197	symbol	M. musculus	68197	M. musculus	Ndufc2	NADH:ubiquinone oxidoreductase subunit C2
Sntb2	20650	symbol	M. musculus	20650	M. musculus	Sntb2	syntrophin, basic 2
Cwf19l2	244672	symbol	M. musculus	244672	M. musculus	Cwf19l2	CWF19 like cell cycle control factor 2
Tmem135	72759	symbol	M. musculus	72759	M. musculus	Tmem135	transmembrane protein 135
C530008M17Rik	320827	gene_synonym	M. musculus	320827	M. musculus	Cracd	capping protein inhibiting regulator of actin
Anks1	224650	symbol	M. musculus	224650	M. musculus	Anks1	ankyrin repeat and SAM domain containing 1
Rsbn1l	242860	symbol	M. musculus	242860	M. musculus	Rsbn1l	round spermatid basic protein 1-like
Cpeb3	208922	symbol	M. musculus	208922	M. musculus	Cpeb3	cytoplasmic polyadenylation element binding protein 3
Ccdc122	108811	symbol	M. musculus	108811	M. musculus	Ccdc122	coiled-coil domain containing 122
Rmnd5a	68477	symbol	M. musculus	68477	M. musculus	Rmnd5a	required for meiotic nuclear division 5 homolog A
Snrnp70	20637	symbol	M. musculus	20637	M. musculus	Snrnp70	small nuclear ribonucleoprotein 70 (U1)
Rmdn1	66302	symbol	M. musculus	66302	M. musculus	Rmdn1	regulator of microtubule dynamics 1
Bicd1	12121	symbol	M. musculus	12121	M. musculus	Bicd1	BICD cargo adaptor 1
Pkn1	320795	symbol	M. musculus	320795	M. musculus	Pkn1	protein kinase N1
Itfg1	71927	symbol	M. musculus	71927	M. musculus	Itfg1	integrin alpha FG-GAP repeat containing 1
Cxadr	13052	symbol	M. musculus	13052	M. musculus	Cxadr	coxsackie virus and adenovirus receptor
Fkbp15	338355	symbol	M. musculus	338355	M. musculus	Fkbp15	FK506 binding protein 15
Slc16a2	20502	symbol	M. musculus	20502	M. musculus	Slc16a2	solute carrier family 16 (monocarboxylic acid transporters), member 2
Airn	104103	symbol	M. musculus	104103	M. musculus	Airn	antisense Igf2r RNA
Zfp160	224585	symbol	M. musculus	224585	M. musculus	Zfp160	zinc finger protein 160
Rb1	19645	symbol	M. musculus	19645	M. musculus	Rb1	RB transcriptional corepressor 1
Lnx2	140887	symbol	M. musculus	140887	M. musculus	Lnx2	ligand of numb-protein X 2
Ghr	14600	symbol	M. musculus	14600	M. musculus	Ghr	growth hormone receptor
Tet2	214133	symbol	M. musculus	214133	M. musculus	Tet2	tet methylcytosine dioxygenase 2
Stag2	20843	symbol	M. musculus	20843	M. musculus	Stag2	STAG2 cohesin complex component
Smad3	17127	symbol	M. musculus	17127	M. musculus	Smad3	SMAD family member 3
Ahdc1	230793	symbol	M. musculus	230793	M. musculus	Ahdc1	AT hook, DNA binding motif, containing 1
Nt5dc1	319638	symbol	M. musculus	319638	M. musculus	Nt5dc1	5'-nucleotidase domain containing 1
Rcbtb1	71330	symbol	M. musculus	71330	M. musculus	Rcbtb1	regulator of chromosome condensation (RCC1) and BTB (POZ) domain containing protein 1
Kmt5b	225888	symbol	M. musculus	225888	M. musculus	Kmt5b	lysine methyltransferase 5B
Fam193b	212483	symbol	M. musculus	212483	M. musculus	Fam193b	family with sequence similarity 193, member B
Pign	27392	symbol	M. musculus	27392	M. musculus	Pign	phosphatidylinositol glycan anchor biosynthesis, class N
Hectd4	269700	symbol	M. musculus	269700	M. musculus	Hectd4	HECT domain E3 ubiquitin protein ligase 4
Sbno1	243272	symbol	M. musculus	243272	M. musculus	Sbno1	strawberry notch 1
Plod1	18822	symbol	M. musculus	18822	M. musculus	Plod1	procollagen-lysine, 2-oxoglutarate 5-dioxygenase 1
Vps13c	320528	symbol	M. musculus	320528	M. musculus	Vps13c	vacuolar protein sorting 13C
Rtn1	104001	symbol	M. musculus	104001	M. musculus	Rtn1	reticulon 1
Zfp182	319535	symbol	M. musculus	319535	M. musculus	Zfp182	zinc finger protein 182
Zmym2	76007	symbol	M. musculus	76007	M. musculus	Zmym2	zinc finger, MYM-type 2
Cdyl	12593	symbol	M. musculus	12593	M. musculus	Cdyl	chromodomain protein, Y chromosome-like
Igsf3	78908	symbol	M. musculus	78908	M. musculus	Igsf3	immunoglobulin superfamily, member 3
Spats2l	67198	symbol	M. musculus	67198	M. musculus	Spats2l	spermatogenesis associated, serine-rich 2-like
Gtf3c2	71752	symbol	M. musculus	71752	M. musculus	Gtf3c2	general transcription factor IIIC, polypeptide 2, beta
Zc3h7a	106205	symbol	M. musculus	106205	M. musculus	Zc3h7a	zinc finger CCCH type containing 7 A
Atrn	11990	symbol	M. musculus	11990	M. musculus	Atrn	attractin
Xpo7	65246	symbol	M. musculus	65246	M. musculus	Xpo7	exportin 7
Cep164	214552	symbol	M. musculus	214552	M. musculus	Cep164	centrosomal protein 164
Ppp2r5e	26932	symbol	M. musculus	26932	M. musculus	Ppp2r5e	protein phosphatase 2, regulatory subunit B', epsilon
Ctsb	13030	symbol	M. musculus	13030	M. musculus	Ctsb	cathepsin B
Cers6	241447	symbol	M. musculus	241447	M. musculus	Cers6	ceramide synthase 6
Rictor	78757	symbol	M. musculus	78757	M. musculus	Rictor	RPTOR independent companion of MTOR, complex 2
Parg	26430	symbol	M. musculus	26430	M. musculus	Parg	poly (ADP-ribose) glycohydrolase
Gna12	14673	symbol	M. musculus	14673	M. musculus	Gna12	guanine nucleotide binding protein, alpha 12
Ogt	108155	symbol	M. musculus	108155	M. musculus	Ogt	O-linked N-acetylglucosamine (GlcNAc) transferase (UDP-N-acetylglucosamine:polypeptide-N-acetylglucosaminyl transferase)
Trim24	21848	symbol	M. musculus	21848	M. musculus	Trim24	tripartite motif-containing 24
Gopc	94221	symbol	M. musculus	94221	M. musculus	Gopc	golgi associated PDZ and coiled-coil motif containing
Irf2	16363	symbol	M. musculus	16363	M. musculus	Irf2	interferon regulatory factor 2
Slc35d2	70484	symbol	M. musculus	70484	M. musculus	Slc35d2	solute carrier family 35, member D2
Htt	15194	symbol	M. musculus	15194	M. musculus	Htt	huntingtin
Mpp6	56524	gene_synonym	M. musculus	56524	M. musculus	Pals2	protein associated with LIN7 2, MAGUK family member
Fip1l1	66899	symbol	M. musculus	66899	M. musculus	Fip1l1	factor interacting with PAPOLA and CPSF1
Pxn	19303	symbol	M. musculus	19303	M. musculus	Pxn	paxillin
Tent2	100715	symbol	M. musculus	100715	M. musculus	Tent2	terminal nucleotidyltransferase 2
Akap9	100986	symbol	M. musculus	100986	M. musculus	Akap9	A kinase anchor protein 9
Ankib1	70797	symbol	M. musculus	70797	M. musculus	Ankib1	ankyrin repeat and IBR domain containing 1
Hexa	15211	symbol	M. musculus	15211	M. musculus	Hexa	hexosaminidase A
Cd38	12494	symbol	M. musculus	12494	M. musculus	Cd38	CD38 antigen
Mau2	74549	symbol	M. musculus	74549	M. musculus	Mau2	MAU2 sister chromatid cohesion factor
Kdm5b	75605	symbol	M. musculus	75605	M. musculus	Kdm5b	lysine demethylase 5B
Pik3c2a	18704	symbol	M. musculus	18704	M. musculus	Pik3c2a	phosphatidylinositol-4-phosphate 3-kinase catalytic subunit type 2 alpha
Brwd1	93871	symbol	M. musculus	93871	M. musculus	Brwd1	bromodomain and WD repeat domain containing 1
Smad1	17125	symbol	M. musculus	17125	M. musculus	Smad1	SMAD family member 1
Lats1	16798	symbol	M. musculus	16798	M. musculus	Lats1	large tumor suppressor
Bcar1	12927	symbol	M. musculus	12927	M. musculus	Bcar1	breast cancer anti-estrogen resistance 1
Chd8	67772	symbol	M. musculus	67772	M. musculus	Chd8	chromodomain helicase DNA binding protein 8
Rapgef1	107746	symbol	M. musculus	107746	M. musculus	Rapgef1	Rap guanine nucleotide exchange factor (GEF) 1
Wrn	22427	symbol	M. musculus	22427	M. musculus	Wrn	Werner syndrome RecQ like helicase
Dync2h1	110350	symbol	M. musculus	110350	M. musculus	Dync2h1	dynein cytoplasmic 2 heavy chain 1
Nsmaf	18201	symbol	M. musculus	18201	M. musculus	Nsmaf	neutral sphingomyelinase (N-SMase) activation associated factor
2510009E07Rik	72190	symbol	M. musculus	72190	M. musculus	2510009E07Rik	RIKEN cDNA 2510009E07 gene
Zfyve1	217695	symbol	M. musculus	217695	M. musculus	Zfyve1	zinc finger, FYVE domain containing 1
Robo4	74144	symbol	M. musculus	74144	M. musculus	Robo4	roundabout guidance receptor 4
Cers4	67260	symbol	M. musculus	67260	M. musculus	Cers4	ceramide synthase 4
Smo	319757	symbol	M. musculus	319757	M. musculus	Smo	smoothened, frizzled class receptor
Rab10	19325	symbol	M. musculus	19325	M. musculus	Rab10	RAB10, member RAS oncogene family
Zmat1	215693	symbol	M. musculus	215693	M. musculus	Zmat1	zinc finger, matrin type 1
Nin	18080	symbol	M. musculus	18080	M. musculus	Nin	ninein
Fam120c	207375	symbol	M. musculus	207375	M. musculus	Fam120c	family with sequence similarity 120, member C
Clock	12753	symbol	M. musculus	12753	M. musculus	Clock	clock circadian regulator
Ube4b	63958	symbol	M. musculus	63958	M. musculus	Ube4b	ubiquitination factor E4B
Mtmr2	77116	symbol	M. musculus	77116	M. musculus	Mtmr2	myotubularin related protein 2
Add3	27360	symbol	M. musculus	27360	M. musculus	Add3	adducin 3
Dym	69190	symbol	M. musculus	69190	M. musculus	Dym	dymeclin
Rad54l2	81000	symbol	M. musculus	81000	M. musculus	Rad54l2	RAD54 like 2 (S. cerevisiae)
Fscn1	14086	symbol	M. musculus	14086	M. musculus	Fscn1	fascin actin-bundling protein 1
Zfand6	65098	symbol	M. musculus	65098	M. musculus	Zfand6	zinc finger, AN1-type domain 6
Srek1	218543	symbol	M. musculus	218543	M. musculus	Srek1	splicing regulatory glutamine/lysine-rich protein 1
Ahr	11622	symbol	M. musculus	11622	M. musculus	Ahr	aryl-hydrocarbon receptor
Desi2	78825	symbol	M. musculus	78825	M. musculus	Desi2	desumoylating isopeptidase 2
Taf1b	21340	symbol	M. musculus	21340	M. musculus	Taf1b	TATA-box binding protein associated factor, RNA polymerase I, B
Nbas	71169	symbol	M. musculus	71169	M. musculus	Nbas	neuroblastoma amplified sequence
Btrc	12234	symbol	M. musculus	12234	M. musculus	Btrc	beta-transducin repeat containing protein
Brd4	57261	symbol	M. musculus	57261	M. musculus	Brd4	bromodomain containing 4
Tmem161b	72745	symbol	M. musculus	72745	M. musculus	Tmem161b	transmembrane protein 161B
Zfp423	94187	symbol	M. musculus	94187	M. musculus	Zfp423	zinc finger protein 423
Yeats2	208146	symbol	M. musculus	208146	M. musculus	Yeats2	YEATS domain containing 2
Ccser2	72972	symbol	M. musculus	72972	M. musculus	Ccser2	coiled-coil serine rich 2
Atl1	73991	symbol	M. musculus	73991	M. musculus	Atl1	atlastin GTPase 1
Scamp1	107767	symbol	M. musculus	107767	M. musculus	Scamp1	secretory carrier membrane protein 1
Clasp2	76499	symbol	M. musculus	76499	M. musculus	Clasp2	CLIP associating protein 2
Prkcz	18762	symbol	M. musculus	18762	M. musculus	Prkcz	protein kinase C, zeta
Lrrk2	66725	symbol	M. musculus	66725	M. musculus	Lrrk2	leucine-rich repeat kinase 2
Dnm2	13430	symbol	M. musculus	13430	M. musculus	Dnm2	dynamin 2
Wdr44	72404	symbol	M. musculus	72404	M. musculus	Wdr44	WD repeat domain 44
Bdp1	544971	symbol	M. musculus	544971	M. musculus	Bdp1	B double prime 1, subunit of RNA polymerase III transcription initiation factor IIIB
Zfp280c	208968	symbol	M. musculus	208968	M. musculus	Zfp280c	zinc finger protein 280C
Exph5	320051	symbol	M. musculus	320051	M. musculus	Exph5	exophilin 5
Usp3	235441	symbol	M. musculus	235441	M. musculus	Usp3	ubiquitin specific peptidase 3
Gbf1	107338	symbol	M. musculus	107338	M. musculus	Gbf1	golgi-specific brefeldin A-resistance factor 1
Lmtk2	231876	symbol	M. musculus	231876	M. musculus	Lmtk2	lemur tyrosine kinase 2
Metap1d	66559	symbol	M. musculus	66559	M. musculus	Metap1d	methionyl aminopeptidase type 1D (mitochondrial)
2610008E11Rik	72128	symbol	M. musculus	72128	M. musculus	2610008E11Rik	RIKEN cDNA 2610008E11 gene
Ccdc191	212153	symbol	M. musculus	212153	M. musculus	Ccdc191	coiled-coil domain containing 191
Sirpa	19261	symbol	M. musculus	19261	M. musculus	Sirpa	signal-regulatory protein alpha
Erbin	59079	symbol	M. musculus	59079	M. musculus	Erbin	Erbb2 interacting protein
Myh9	17886	symbol	M. musculus	17886	M. musculus	Myh9	myosin, heavy polypeptide 9, non-muscle
Depdc5	277854	symbol	M. musculus	277854	M. musculus	Depdc5	DEP domain containing 5
Stx6	58244	symbol	M. musculus	58244	M. musculus	Stx6	syntaxin 6
Akap8l	54194	symbol	M. musculus	54194	M. musculus	Akap8l	A kinase anchor protein 8-like
Phactr4	100169	symbol	M. musculus	100169	M. musculus	Phactr4	phosphatase and actin regulator 4
Zzz3	108946	symbol	M. musculus	108946	M. musculus	Zzz3	zinc finger, ZZ domain containing 3
Zfyve16	218441	symbol	M. musculus	218441	M. musculus	Zfyve16	zinc finger, FYVE domain containing 16
Phf12	268448	symbol	M. musculus	268448	M. musculus	Phf12	PHD finger protein 12
Grap	71520	symbol	M. musculus	71520	M. musculus	Grap	GRB2-related adaptor protein
Fam214a	235493	gene_synonym	M. musculus	235493	M. musculus	Atosa	atos homolog A
Camsap2	67886	symbol	M. musculus	67886	M. musculus	Camsap2	calmodulin regulated spectrin-associated protein family, member 2
Kdm3b	277250	symbol	M. musculus	277250	M. musculus	Kdm3b	KDM3B lysine (K)-specific demethylase 3B
Rarg	19411	symbol	M. musculus	19411	M. musculus	Rarg	retinoic acid receptor, gamma
Ap4e1	108011	symbol	M. musculus	108011	M. musculus	Ap4e1	adaptor-related protein complex AP-4, epsilon 1
Zfp322a	218100	symbol	M. musculus	218100	M. musculus	Zfp322a	zinc finger protein 322A
Appl1	72993	symbol	M. musculus	72993	M. musculus	Appl1	adaptor protein, phosphotyrosine interaction, PH domain and leucine zipper containing 1
AU040320	100317	symbol	M. musculus	100317	M. musculus	AU040320	expressed sequence AU040320
Tnpo3	320938	symbol	M. musculus	320938	M. musculus	Tnpo3	transportin 3
Arid1a	93760	symbol	M. musculus	93760	M. musculus	Arid1a	AT-rich interaction domain 1A
0610010F05Rik	71675	gene_synonym	M. musculus	71675	M. musculus	Sanbr	SANT and BTB domain regulator of CSR
Prkd3	75292	symbol	M. musculus	75292	M. musculus	Prkd3	protein kinase D3
Mga	29808	symbol	M. musculus	29808	M. musculus	Mga	MAX gene associated
Cyp4f13	170716	symbol	M. musculus	170716	M. musculus	Cyp4f13	cytochrome P450, family 4, subfamily f, polypeptide 13
Arhgap5	11855	symbol	M. musculus	11855	M. musculus	Arhgap5	Rho GTPase activating protein 5
St7	64213	symbol	M. musculus	64213	M. musculus	St7	suppression of tumorigenicity 7
Asb7	117589	symbol	M. musculus	117589	M. musculus	Asb7	ankyrin repeat and SOCS box-containing 7
Hid1	217310	symbol	M. musculus	217310	M. musculus	Hid1	HID1 domain containing
Snx2	67804	symbol	M. musculus	67804	M. musculus	Snx2	sorting nexin 2
Oga	76055	symbol	M. musculus	76055	M. musculus	Oga	O-GlcNAcase
Msantd2	235184	symbol	M. musculus	235184	M. musculus	Msantd2	Myb/SANT-like DNA-binding domain containing 2
Ddb2	107986	symbol	M. musculus	107986	M. musculus	Ddb2	damage specific DNA binding protein 2
Casp7	12369	symbol	M. musculus	12369	M. musculus	Casp7	caspase 7
Micu1	216001	symbol	M. musculus	216001	M. musculus	Micu1	mitochondrial calcium uptake 1
Rspry1	67610	symbol	M. musculus	67610	M. musculus	Rspry1	ring finger and SPRY domain containing 1
Arrb1	109689	symbol	M. musculus	109689	M. musculus	Arrb1	arrestin, beta 1
Rnf157	217340	symbol	M. musculus	217340	M. musculus	Rnf157	ring finger protein 157
March7	57438	gene_synonym	M. musculus	57438	M. musculus	Marchf7	membrane associated ring-CH-type finger 7
Zfx	22764	symbol	M. musculus	22764	M. musculus	Zfx	zinc finger protein X-linked
Luc7l3	67684	symbol	M. musculus	67684	M. musculus	Luc7l3	LUC7-like 3 (S. cerevisiae)
Gnb4	14696	symbol	M. musculus	14696	M. musculus	Gnb4	guanine nucleotide binding protein (G protein), beta 4
Kank3	80880	symbol	M. musculus	80880	M. musculus	Kank3	KN motif and ankyrin repeat domains 3
Cald1	109624	symbol	M. musculus	109624	M. musculus	Cald1	caldesmon 1
Zfp975	434179	symbol	M. musculus	434179	M. musculus	Zfp975	zinc finger protein 975
Mapkap1	227743	symbol	M. musculus	227743	M. musculus	Mapkap1	mitogen-activated protein kinase associated protein 1
Vav2	22325	symbol	M. musculus	22325	M. musculus	Vav2	vav 2 oncogene
Kif3a	16568	symbol	M. musculus	16568	M. musculus	Kif3a	kinesin family member 3A
Pten	19211	symbol	M. musculus	19211	M. musculus	Pten	phosphatase and tensin homolog
Dcp1a	75901	symbol	M. musculus	75901	M. musculus	Dcp1a	decapping mRNA 1A
Gns	75612	symbol	M. musculus	75612	M. musculus	Gns	glucosamine (N-acetyl)-6-sulfatase
St7l	229681	symbol	M. musculus	229681	M. musculus	St7l	suppression of tumorigenicity 7-like
Slfn3	20557	symbol	M. musculus	20557	M. musculus	Slfn3	schlafen 3
Cpped1	223978	symbol	M. musculus	223978	M. musculus	Cpped1	calcineurin-like phosphoesterase domain containing 1
Ctcf	13018	symbol	M. musculus	13018	M. musculus	Ctcf	CCCTC-binding factor
Pdxdc1	94184	symbol	M. musculus	94184	M. musculus	Pdxdc1	pyridoxal-dependent decarboxylase domain containing 1
Nsf	18195	symbol	M. musculus	18195	M. musculus	Nsf	N-ethylmaleimide sensitive fusion protein
Trpc4ap	56407	symbol	M. musculus	56407	M. musculus	Trpc4ap	transient receptor potential cation channel, subfamily C, member 4 associated protein
Son	20658	symbol	M. musculus	20658	M. musculus	Son	Son DNA binding protein
Asap2	211914	symbol	M. musculus	211914	M. musculus	Asap2	ArfGAP with SH3 domain, ankyrin repeat and PH domain 2
Gsk3b	56637	symbol	M. musculus	56637	M. musculus	Gsk3b	glycogen synthase kinase 3 beta
Fbxl3	50789	symbol	M. musculus	50789	M. musculus	Fbxl3	F-box and leucine-rich repeat protein 3
Reps1	19707	symbol	M. musculus	19707	M. musculus	Reps1	RalBP1 associated Eps domain containing protein
Ptpn12	19248	symbol	M. musculus	19248	M. musculus	Ptpn12	protein tyrosine phosphatase, non-receptor type 12
Cog3	338337	symbol	M. musculus	338337	M. musculus	Cog3	component of oligomeric golgi complex 3
Eif2ak3	13666	symbol	M. musculus	13666	M. musculus	Eif2ak3	eukaryotic translation initiation factor 2 alpha kinase 3
Wasf2	242687	symbol	M. musculus	242687	M. musculus	Wasf2	WASP family, member 2
Uimc1	20184	symbol	M. musculus	20184	M. musculus	Uimc1	ubiquitin interaction motif containing 1
Klf7	93691	symbol	M. musculus	93691	M. musculus	Klf7	Kruppel-like transcription factor 7 (ubiquitous)
Pum1	80912	symbol	M. musculus	80912	M. musculus	Pum1	pumilio RNA-binding family member 1
Pogz	229584	symbol	M. musculus	229584	M. musculus	Pogz	pogo transposable element with ZNF domain
Stard8	236920	symbol	M. musculus	236920	M. musculus	Stard8	StAR related lipid transfer domain containing 8
Gon4l	76022	symbol	M. musculus	76022	M. musculus	Gon4l	gon-4 like
Dnase2a	13423	symbol	M. musculus	13423	M. musculus	Dnase2a	deoxyribonuclease II alpha
Papola	18789	symbol	M. musculus	18789	M. musculus	Papola	poly (A) polymerase alpha
Otud7b	229603	symbol	M. musculus	229603	M. musculus	Otud7b	OTU domain containing 7B
Arnt	11863	symbol	M. musculus	11863	M. musculus	Arnt	aryl hydrocarbon receptor nuclear translocator
Tbc1d23	67581	symbol	M. musculus	67581	M. musculus	Tbc1d23	TBC1 domain family, member 23
Lclat1	225010	symbol	M. musculus	225010	M. musculus	Lclat1	lysocardiolipin acyltransferase 1
Ltc4s	17001	symbol	M. musculus	17001	M. musculus	Ltc4s	leukotriene C4 synthase
Efna1	13636	symbol	M. musculus	13636	M. musculus	Efna1	ephrin A1
Acsf2	264895	symbol	M. musculus	264895	M. musculus	Acsf2	acyl-CoA synthetase family member 2
Ube4a	140630	symbol	M. musculus	140630	M. musculus	Ube4a	ubiquitination factor E4A
Nsd3	234135	symbol	M. musculus	234135	M. musculus	Nsd3	nuclear receptor binding SET domain protein 3
Ppp2r5c	26931	symbol	M. musculus	26931	M. musculus	Ppp2r5c	protein phosphatase 2, regulatory subunit B', gamma
Tbl1xr1	81004	symbol	M. musculus	81004	M. musculus	Tbl1xr1	transducin (beta)-like 1X-linked receptor 1
Rbm41	237073	symbol	M. musculus	237073	M. musculus	Rbm41	RNA binding motif protein 41
Map2k4	26398	symbol	M. musculus	26398	M. musculus	Map2k4	mitogen-activated protein kinase kinase 4
Baz2a	116848	symbol	M. musculus	116848	M. musculus	Baz2a	bromodomain adjacent to zinc finger domain, 2A
Bod1l	665775	symbol	M. musculus	665775	M. musculus	Bod1l	biorientation of chromosomes in cell division 1-like
Vstm4	320736	symbol	M. musculus	320736	M. musculus	Vstm4	V-set and transmembrane domain containing 4
Prdm11	100042784	symbol	M. musculus	100042784	M. musculus	Prdm11	PR domain containing 11
Ints8	72656	symbol	M. musculus	72656	M. musculus	Ints8	integrator complex subunit 8
Zfp871	208292	symbol	M. musculus	208292	M. musculus	Zfp871	zinc finger protein 871
Stk4	58231	symbol	M. musculus	58231	M. musculus	Stk4	serine/threonine kinase 4
Dusp7	235584	symbol	M. musculus	235584	M. musculus	Dusp7	dual specificity phosphatase 7
Nf2	18016	symbol	M. musculus	18016	M. musculus	Nf2	neurofibromin 2
Hectd1	207304	symbol	M. musculus	207304	M. musculus	Hectd1	HECT domain E3 ubiquitin protein ligase 1
Sh3bgrl	56726	symbol	M. musculus	56726	M. musculus	Sh3bgrl	SH3-binding domain glutamic acid-rich protein like
Mpp1	17524	symbol	M. musculus	17524	M. musculus	Mpp1	membrane protein, palmitoylated
Zfp207	22680	symbol	M. musculus	22680	M. musculus	Zfp207	zinc finger protein 207
Vkorc1l1	69568	symbol	M. musculus	69568	M. musculus	Vkorc1l1	vitamin K epoxide reductase complex, subunit 1-like 1
Rab3gap1	226407	symbol	M. musculus	226407	M. musculus	Rab3gap1	RAB3 GTPase activating protein subunit 1
Dgkz	104418	symbol	M. musculus	104418	M. musculus	Dgkz	diacylglycerol kinase zeta
Gpm6a	234267	symbol	M. musculus	234267	M. musculus	Gpm6a	glycoprotein m6a
Klf3	16599	symbol	M. musculus	16599	M. musculus	Klf3	Kruppel-like transcription factor 3 (basic)
Gm49539						None	None
Odf2l	52184	symbol	M. musculus	52184	M. musculus	Odf2l	outer dense fiber of sperm tails 2-like
Ercc6l2	76251	symbol	M. musculus	76251	M. musculus	Ercc6l2	excision repair cross-complementing rodent repair deficiency, complementation group 6 like 2
Trim14	74735	symbol	M. musculus	74735	M. musculus	Trim14	tripartite motif-containing 14
Mtdh	67154	symbol	M. musculus	67154	M. musculus	Mtdh	metadherin
Sec24d	69608	symbol	M. musculus	69608	M. musculus	Sec24d	SEC24 homolog D, COPII coat complex component
Tbc1d32	544696	symbol	M. musculus	544696	M. musculus	Tbc1d32	TBC1 domain family, member 32
Stx2	13852	symbol	M. musculus	13852	M. musculus	Stx2	syntaxin 2
Prkacb	18749	symbol	M. musculus	18749	M. musculus	Prkacb	protein kinase, cAMP dependent, catalytic, beta
Dgcr8	94223	symbol	M. musculus	94223	M. musculus	Dgcr8	DGCR8, microprocessor complex subunit
Tlk1	228012	symbol	M. musculus	228012	M. musculus	Tlk1	tousled-like kinase 1
Mfhas1	52065	symbol	M. musculus	52065	M. musculus	Mfhas1	malignant fibrous histiocytoma amplified sequence 1
Abcg1	11307	symbol	M. musculus	11307	M. musculus	Abcg1	ATP binding cassette subfamily G member 1
Ep300	328572	symbol	M. musculus	328572	M. musculus	Ep300	E1A binding protein p300
Xkr4	497097	symbol	M. musculus	497097	M. musculus	Xkr4	X-linked Kx blood group related 4
Ankrd13a	68420	symbol	M. musculus	68420	M. musculus	Ankrd13a	ankyrin repeat domain 13a
Zfp976	208111	symbol	M. musculus	208111	M. musculus	Zfp976	zinc finger protein 976
Mafg	17134	symbol	M. musculus	17134	M. musculus	Mafg	v-maf musculoaponeurotic fibrosarcoma oncogene family, protein G (avian)
Cd46	17221	symbol	M. musculus	17221	M. musculus	Cd46	CD46 antigen, complement regulatory protein
Fkbp9	27055	symbol	M. musculus	27055	M. musculus	Fkbp9	FK506 binding protein 9
E130102H24Rik	77866	symbol	M. musculus	77866	M. musculus	E130102H24Rik	RIKEN cDNA E130102H24 gene
Mindy4	330323	symbol	M. musculus	330323	M. musculus	Mindy4	MINDY lysine 48 deubiquitinase 4
Ppfia1	233977	symbol	M. musculus	233977	M. musculus	Ppfia1	protein tyrosine phosphatase, receptor type, f polypeptide (PTPRF), interacting protein (liprin), alpha 1
March8	71779	gene_synonym	M. musculus	71779	M. musculus	Marchf8	membrane associated ring-CH-type finger 8
Neurl1a	18011	symbol	M. musculus	18011	M. musculus	Neurl1a	neuralized E3 ubiquitin protein ligase 1A
Mprip	26936	symbol	M. musculus	26936	M. musculus	Mprip	myosin phosphatase Rho interacting protein
Cpt1a	12894	symbol	M. musculus	12894	M. musculus	Cpt1a	carnitine palmitoyltransferase 1a, liver
Gramd3	107022	gene_synonym	M. musculus	107022	M. musculus	Gramd2b	GRAM domain containing 2B
Mpzl1	68481	symbol	M. musculus	68481	M. musculus	Mpzl1	myelin protein zero-like 1
Cdc73	214498	symbol	M. musculus	214498	M. musculus	Cdc73	cell division cycle 73, Paf1/RNA polymerase II complex component
Kat6a	244349	symbol	M. musculus	244349	M. musculus	Kat6a	K(lysine) acetyltransferase 6A
Yipf5	67180	symbol	M. musculus	67180	M. musculus	Yipf5	Yip1 domain family, member 5
Safb2	224902	symbol	M. musculus	224902	M. musculus	Safb2	scaffold attachment factor B2
Sltm	66660	symbol	M. musculus	66660	M. musculus	Sltm	SAFB-like, transcription modulator
Nubpl	76826	symbol	M. musculus	76826	M. musculus	Nubpl	nucleotide binding protein-like
Pip5k1a	18720	symbol	M. musculus	18720	M. musculus	Pip5k1a	phosphatidylinositol-4-phosphate 5-kinase, type 1 alpha
2010315B03Rik	630836	symbol	M. musculus	630836	M. musculus	2010315B03Rik	RIKEN cDNA 2010315B03 gene
Cracr2a	381812	symbol	M. musculus	381812	M. musculus	Cracr2a	calcium release activated channel regulator 2A
Ttc8	76260	symbol	M. musculus	76260	M. musculus	Ttc8	tetratricopeptide repeat domain 8
Sh3gl3	20408	symbol	M. musculus	20408	M. musculus	Sh3gl3	SH3-domain GRB2-like 3
Actr2	66713	symbol	M. musculus	66713	M. musculus	Actr2	ARP2 actin-related protein 2
Btbd10	68815	symbol	M. musculus	68815	M. musculus	Btbd10	BTB domain containing 10
Elovl5	68801	symbol	M. musculus	68801	M. musculus	Elovl5	ELOVL fatty acid elongase 5
Numa1	101706	symbol	M. musculus	101706	M. musculus	Numa1	nuclear mitotic apparatus protein 1
Slc38a6	625098	symbol	M. musculus	625098	M. musculus	Slc38a6	solute carrier family 38, member 6
Pank2	74450	symbol	M. musculus	74450	M. musculus	Pank2	pantothenate kinase 2
Crebrf	77128	symbol	M. musculus	77128	M. musculus	Crebrf	CREB3 regulatory factor
Ppm1h	319468	symbol	M. musculus	319468	M. musculus	Ppm1h	protein phosphatase 1H (PP2C domain containing)
Parva	57342	symbol	M. musculus	57342	M. musculus	Parva	parvin, alpha
Slc25a12	78830	symbol	M. musculus	78830	M. musculus	Slc25a12	solute carrier family 25 (mitochondrial carrier, Aralar), member 12
Osbpl2	228983	symbol	M. musculus	228983	M. musculus	Osbpl2	oxysterol binding protein-like 2
Adar	56417	symbol	M. musculus	56417	M. musculus	Adar	adenosine deaminase, RNA-specific
Ttc5	219022	symbol	M. musculus	219022	M. musculus	Ttc5	tetratricopeptide repeat domain 5
Zfp398	272347	symbol	M. musculus	272347	M. musculus	Zfp398	zinc finger protein 398
Eml1	68519	symbol	M. musculus	68519	M. musculus	Eml1	echinoderm microtubule associated protein like 1

## Sheet: Ptx3_Enrichment
GroupID	Category	Term	Description	LogP	Log(q-value)	Genes	Symbols	InTerm_InList
1_Summary	GO Biological Processes	GO:0043087	regulation of GTPase activity	-19.074	-14.8122	11856,13196,13640,13998,14020,14270,17925,18015,18720,18829,19395,20663,22325,29809,52850,54153,56637,56784,57257,66616,66691,66725,67299,69993,72238,74694,75415,76088,76089,76260,76795,78757,98732,98910,105445,106952,107746,109294,110829,208650,209478,210789,211673,211914,217463,217692,217944,226407,227800,227801,228850,229534,229877,240168,241694,244654,270163,271981,277360,319899,329260,347722…	Arhgap6,Asap1,Efna5,Fgd6,Evi5,Srgap2,Myo9b,Nf1,Pip5k1a,Ccl21a,Rasgrp2,Sos2,Vav2,Rabgap1l,Sgsm1,Rasa4,Gsk3b,Ralgapa1,Vav3,Snx9,Gapvd1,Lrrk2,Dock7,Chn2,Tbc1d5,Tbc1d30,Arhgap12,Dock8,Rapgef2,Ttc8,Tbc1d9b,Rictor,Rab3gap2,Usp6nl,Dock9,Arap3,Rapgef1,Prex2,Lims1,Cblb,Tbc1d12,Tbc1d4,Arfgef1,Asap2,Snx13,Sipa1l1,Rapgef5,Rab3gap1,Rabgap1,Dennd1a,Ralgapb,Pbxip1,Rap1gds1,Rasgrp3,Ralgapa2,Mtss2,Myo9a,Tbck,Prex…	87/-
1_Member	GO Biological Processes	GO:0043087	regulation of GTPase activity	-19.074	-14.8122	11856,13196,13640,13998,14020,14270,17925,18015,18720,18829,19395,20663,22325,29809,52850,54153,56637,56784,57257,66616,66691,66725,67299,69993,72238,74694,75415,76088,76089,76260,76795,78757,98732,98910,105445,106952,107746,109294,110829,208650,209478,210789,211673,211914,217463,217692,217944,226407,227800,227801,228850,229534,229877,240168,241694,244654,270163,271981,277360,319899,329260,347722…	Arhgap6,Asap1,Efna5,Fgd6,Evi5,Srgap2,Myo9b,Nf1,Pip5k1a,Ccl21a,Rasgrp2,Sos2,Vav2,Rabgap1l,Sgsm1,Rasa4,Gsk3b,Ralgapa1,Vav3,Snx9,Gapvd1,Lrrk2,Dock7,Chn2,Tbc1d5,Tbc1d30,Arhgap12,Dock8,Rapgef2,Ttc8,Tbc1d9b,Rictor,Rab3gap2,Usp6nl,Dock9,Arap3,Rapgef1,Prex2,Lims1,Cblb,Tbc1d12,Tbc1d4,Arfgef1,Asap2,Snx13,Sipa1l1,Rapgef5,Rab3gap1,Rabgap1,Dennd1a,Ralgapb,Pbxip1,Rap1gds1,Rasgrp3,Ralgapa2,Mtss2,Myo9a,Tbck,Prex…	67/309
1_Member	GO Biological Processes	GO:0043547	positive regulation of GTPase activity	-12.3043	-9.0838	11856,13196,14020,14270,17925,18015,18720,18829,19395,20663,52850,56637,56784,66616,67299,69993,72238,74694,76088,76089,76795,98910,105445,106952,107746,109294,110829,209478,210789,211914,217463,217944,226407,227801,228850,240168,241694,244654,270163,271981,277360,319899,329260,347722,442801,545156	Arhgap6,Asap1,Evi5,Srgap2,Myo9b,Nf1,Pip5k1a,Ccl21a,Rasgrp2,Sos2,Sgsm1,Gsk3b,Ralgapa1,Snx9,Dock7,Chn2,Tbc1d5,Tbc1d30,Dock8,Rapgef2,Tbc1d9b,Usp6nl,Dock9,Arap3,Rapgef1,Prex2,Lims1,Tbc1d12,Tbc1d4,Asap2,Snx13,Rapgef5,Rab3gap1,Dennd1a,Ralgapb,Rasgrp3,Ralgapa2,Mtss2,Myo9a,Tbck,Prex1,Dock6,Dennd1b,Agap1,Arhgef15,Kalrn	46/225
1_Member	GO Biological Processes	GO:0051345	positive regulation of hydrolase activity	-8.73619	-6.16392	11352,11783,11856,12905,13033,13196,13636,13666,14020,14182,14270,14673,17096,17127,17260,17925,18015,18720,18829,18854,19395,20663,22035,22427,22436,50768,52850,56637,56784,65973,66616,67299,69993,72238,74694,76088,76089,76795,98910,105445,106952,107746,109294,110829,114249,209478,210789,211914,215114,217463,217944,226407,227801,228850,240168,240354,241694,244654,270163,271981,277360,319899,3292…	Abl2,Apaf1,Arhgap6,Cradd,Ctsd,Asap1,Efna1,Eif2ak3,Evi5,Fgfr1,Srgap2,Gna12,Lyn,Smad3,Mef2c,Myo9b,Nf1,Pip5k1a,Ccl21a,Pml,Rasgrp2,Sos2,Tnfsf10,Wrn,Xdh,Dlc1,Sgsm1,Gsk3b,Ralgapa1,Asph,Snx9,Dock7,Chn2,Tbc1d5,Tbc1d30,Dock8,Rapgef2,Tbc1d9b,Usp6nl,Dock9,Arap3,Rapgef1,Prex2,Lims1,Npnt,Tbc1d12,Tbc1d4,Asap2,Hip1,Snx13,Rapgef5,Rab3gap1,Dennd1a,Ralgapb,Rasgrp3,Malt1,Ralgapa2,Mtss2,Myo9a,Tbck,Prex1,Dock6,Dennd1…	66/489
1_Member	GO Biological Processes	GO:0090630	activation of GTPase activity	-4.75889	-2.8681	14020,18720,52850,67299,72238,74694,76795,98910,107746,209478,210789,228850,241694,244654,271981,347722,442801	Evi5,Pip5k1a,Sgsm1,Dock7,Tbc1d5,Tbc1d30,Tbc1d9b,Usp6nl,Rapgef1,Tbc1d12,Tbc1d4,Ralgapb,Ralgapa2,Mtss2,Tbck,Agap1,Arhgef15	17/86
2_Summary	GO Biological Processes	GO:0006468	protein phosphorylation	-16.8553	-12.8945	11350,11352,11477,11480,11487,12043,12361,12421,12912,13143,13548,13666,13728,14083,14158,14182,14257,14360,16001,16348,16542,16795,16798,16886,17096,17125,17169,18099,18160,18711,18749,18754,18755,18761,18762,19056,19134,19258,19262,19303,19699,20112,20361,20623,20817,21813,21848,23797,23938,24086,26398,26399,26406,26412,29869,52023,53416,56274,56637,57261,58231,58800,64297,65964,66725,66880,691…	Abl1,Abl2,Acvr1,Acvr2a,Adam10,Bcl2,Cask,Rb1cc1,Creb1,Dapk2,Dyrk1a,Eif2ak3,Mark2,Ptk2,Fer,Fgfr1,Flt4,Fyn,Igf1r,Invs,Kdr,Large1,Lats1,Limk2,Lyn,Smad1,Mark3,Nlk,Npr1,Pikfyve,Prkacb,Prkce,Prkch,Prkcq,Prkcz,Ppp3cb,Prpf4b,Ptpn4,Ptpra,Pxn,Reln,Rps6ka2,Sema7a,Snrk,Srpk2,Tgfbr2,Trim24,Akt3,Map2k5,Tlk2,Map2k4,Map2k6,Map3k3,Map4k2,Ulk2,Pibf1,Stk39,Stk3,Gsk3b,Brd4,Stk4,Trpm7,Gprc5b,Map3k20,Lrrk2,Rsrc1,Cdk12,…	133/-
2_Member	GO Biological Processes	GO:0006468	protein phosphorylation	-16.8553	-12.8945	11350,11352,11477,11480,11487,12043,12361,12421,12912,13143,13548,13666,13728,14083,14158,14182,14257,14360,16001,16348,16542,16795,16798,16886,17096,17125,17169,18099,18160,18711,18749,18754,18755,18761,18762,19056,19134,19258,19262,19303,19699,20112,20361,20623,20817,21813,21848,23797,23938,24086,26398,26399,26406,26412,29869,52023,53416,56274,56637,57261,58231,58800,64297,65964,66725,66880,691…	Abl1,Abl2,Acvr1,Acvr2a,Adam10,Bcl2,Cask,Rb1cc1,Creb1,Dapk2,Dyrk1a,Eif2ak3,Mark2,Ptk2,Fer,Fgfr1,Flt4,Fyn,Igf1r,Invs,Kdr,Large1,Lats1,Limk2,Lyn,Smad1,Mark3,Nlk,Npr1,Pikfyve,Prkacb,Prkce,Prkch,Prkcq,Prkcz,Ppp3cb,Prpf4b,Ptpn4,Ptpra,Pxn,Reln,Rps6ka2,Sema7a,Snrk,Srpk2,Tgfbr2,Trim24,Akt3,Map2k5,Tlk2,Map2k4,Map2k6,Map3k3,Map4k2,Ulk2,Pibf1,Stk39,Stk3,Gsk3b,Brd4,Stk4,Trpm7,Gprc5b,Map3k20,Lrrk2,Rsrc1,Cdk12,…	104/688
2_Member	GO Biological Processes	GO:0018193	peptidyl-amino acid modification	-10.5704	-7.65097	11350,11352,12043,12914,13548,13666,13728,14083,14158,14182,14229,14257,14360,14423,16001,16542,16568,16798,17096,17169,17344,18099,18519,18711,18749,18754,18755,18761,18762,18822,19258,19303,19699,20112,20817,23797,24086,29869,52023,53416,54169,56469,56637,58231,65973,66315,66632,66725,68501,69568,70425,70796,73086,77683,78757,83946,108672,109333,170755,208650,214162,214897,217866,224454,225888,…	Abl1,Abl2,Bcl2,Crebbp,Dyrk1a,Eif2ak3,Mark2,Ptk2,Fer,Fgfr1,Fkbp5,Flt4,Fyn,Galnt1,Igf1r,Kdr,Kif3a,Lats1,Lyn,Mark3,Pias2,Nlk,Kat2b,Pikfyve,Prkacb,Prkce,Prkch,Prkcq,Prkcz,Plod1,Ptpn4,Pxn,Reln,Rps6ka2,Srpk2,Akt3,Tlk2,Ulk2,Pibf1,Stk39,Kat6b,Pias1,Gsk3b,Stk4,Asph,Senp7,Dph6,Lrrk2,Nsmce2,Vkorc1l1,Csnk1g3,Zdhhc1,Rps6ka5,Ehmt1,Rictor,Phip,Zdhhc15,Pkn2,Sgk3,Cblb,Kmt2a,Csnk1g1,Cdc42bpb,Zdhhc14,Kmt5b,Smc5,Cdc…	80/590
2_Member	GO Biological Processes	GO:0018105	peptidyl-serine phosphorylation	-8.52753	-6.02154	12043,13548,13666,13728,16798,17169,18099,18711,18749,18754,18755,18761,18762,20112,20817,23797,24086,29869,53416,56637,58231,66725,70425,73086,78757,83946,109333,170755,214897,228012,231876,233789,320795,328329	Bcl2,Dyrk1a,Eif2ak3,Mark2,Lats1,Mark3,Nlk,Pikfyve,Prkacb,Prkce,Prkch,Prkcq,Prkcz,Rps6ka2,Srpk2,Akt3,Tlk2,Ulk2,Stk39,Gsk3b,Stk4,Lrrk2,Csnk1g3,Rps6ka5,Rictor,Phip,Pkn2,Sgk3,Csnk1g1,Tlk1,Lmtk2,Smg1,Pkn1,Mast4	34/177
2_Member	GO Biological Processes	GO:0018209	peptidyl-serine modification	-8.38412	-5.92845	12043,13548,13666,13728,14423,16798,17169,18099,18711,18749,18754,18755,18761,18762,20112,20817,23797,24086,29869,53416,56637,58231,66725,70425,73086,78757,83946,109333,170755,214897,228012,231876,233789,320795,328329	Bcl2,Dyrk1a,Eif2ak3,Mark2,Galnt1,Lats1,Mark3,Nlk,Pikfyve,Prkacb,Prkce,Prkch,Prkcq,Prkcz,Rps6ka2,Srpk2,Akt3,Tlk2,Ulk2,Stk39,Gsk3b,Stk4,Lrrk2,Csnk1g3,Rps6ka5,Rictor,Phip,Pkn2,Sgk3,Csnk1g1,Tlk1,Lmtk2,Smg1,Pkn1,Mast4	35/188
3_Summary	Reactome Gene Sets	R-MMU-9012999	RHO GTPase cycle	-15.5157	-11.731	11308,11736,11855,11856,12549,12709,13518,14270,16443,16801,17920,18706,20663,21873,22325,26431,26554,27360,50768,50884,54004,56784,57257,58996,59009,59079,68187,69288,69993,70598,71409,71704,71972,75415,75739,76088,76763,94190,94221,106952,107746,108686,109294,109333,110596,117600,213498,217866,223254,223435,226525,226751,232237,236920,238130,242687,244895,259302,263406,269608,270163,277360,3198…	Abi1,Ankfy1,Arhgap5,Arhgap6,Arhgap31,Ckb,Dst,Srgap2,Itsn1,Arhgef1,Myo6,Pik3ca,Sos2,Tjp2,Vav2,Git2,Cul3,Add3,Dlc1,Nckap1,Diaph2,Ralgapa1,Vav3,Arhgap23,Sh3rf1,Erbin,Fam135a,Rhobtb1,Chn2,Filip1,Fmnl2,Arhgef3,Dnmbp,Arhgap12,Mpp7,Dock8,Mospd2,Ophn1,Gopc,Arap3,Rapgef1,Ccdc88a,Prex2,Pkn2,Arhgef28,Srgap1,Arhgef11,Cdc42bpb,Farp1,Trio,Rasal2,Cdc42bpa,Fgd5,Stard8,Dock4,Wasf2,Peak1,Srgap3,Plekhg3,Plekhg5,Myo…	93/-
3_Member	Reactome Gene Sets	R-MMU-9012999	RHO GTPase cycle	-15.5157	-11.731	11308,11736,11855,11856,12549,12709,13518,14270,16443,16801,17920,18706,20663,21873,22325,26431,26554,27360,50768,50884,54004,56784,57257,58996,59009,59079,68187,69288,69993,70598,71409,71704,71972,75415,75739,76088,76763,94190,94221,106952,107746,108686,109294,109333,110596,117600,213498,217866,223254,223435,226525,226751,232237,236920,238130,242687,244895,259302,263406,269608,270163,277360,3198…	Abi1,Ankfy1,Arhgap5,Arhgap6,Arhgap31,Ckb,Dst,Srgap2,Itsn1,Arhgef1,Myo6,Pik3ca,Sos2,Tjp2,Vav2,Git2,Cul3,Add3,Dlc1,Nckap1,Diaph2,Ralgapa1,Vav3,Arhgap23,Sh3rf1,Erbin,Fam135a,Rhobtb1,Chn2,Filip1,Fmnl2,Arhgef3,Dnmbp,Arhgap12,Mpp7,Dock8,Mospd2,Ophn1,Gopc,Arap3,Rapgef1,Ccdc88a,Prex2,Pkn2,Arhgef28,Srgap1,Arhgef11,Cdc42bpb,Farp1,Trio,Rasal2,Cdc42bpa,Fgd5,Stard8,Dock4,Wasf2,Peak1,Srgap3,Plekhg3,Plekhg5,Myo…	71/395
3_Member	Reactome Gene Sets	R-MMU-194315	Signaling by Rho GTPases	-14.7767	-11.1169	11308,11350,11736,11835,11855,11856,12549,12709,13518,14083,14270,16443,16801,17120,17886,17920,17978,18016,18706,18762,20663,21873,22325,26431,26554,26931,26932,27360,50768,50884,54004,56784,57257,58996,59009,59079,66713,68187,69288,69993,70598,71409,71704,71972,75415,75739,76088,76499,76707,76763,94190,94221,106952,107746,108686,109294,109333,110596,117600,213498,215280,216965,217866,223254,223…	Abi1,Abl1,Ankfy1,Ar,Arhgap5,Arhgap6,Arhgap31,Ckb,Dst,Ptk2,Srgap2,Itsn1,Arhgef1,Mad1l1,Myh9,Myo6,Ncoa2,Nf2,Pik3ca,Prkcz,Sos2,Tjp2,Vav2,Git2,Cul3,Ppp2r5c,Ppp2r5e,Add3,Dlc1,Nckap1,Diaph2,Ralgapa1,Vav3,Arhgap23,Sh3rf1,Erbin,Actr2,Fam135a,Rhobtb1,Chn2,Filip1,Fmnl2,Arhgef3,Dnmbp,Arhgap12,Mpp7,Dock8,Clasp2,Clasp1,Mospd2,Ophn1,Gopc,Arap3,Rapgef1,Ccdc88a,Prex2,Pkn2,Arhgef28,Srgap1,Arhgef11,Wipf1,Taok1,Cdc…	88/572
3_Member	Reactome Gene Sets	R-MMU-9716542	Signaling by Rho GTPases, Miro GTPases and RHOBTB3	-14.5505	-10.9876	11308,11350,11736,11835,11855,11856,12549,12709,13518,14083,14270,16443,16801,17120,17886,17920,17978,18016,18706,18762,20663,21873,22325,26431,26554,26931,26932,27360,50768,50884,54004,56784,57257,58996,59009,59079,66713,68187,69288,69993,70598,71409,71704,71972,73296,75415,75739,76088,76499,76707,76763,94190,94221,106952,107746,108686,109294,109333,110596,117600,213498,215280,216965,217866,2232…	Abi1,Abl1,Ankfy1,Ar,Arhgap5,Arhgap6,Arhgap31,Ckb,Dst,Ptk2,Srgap2,Itsn1,Arhgef1,Mad1l1,Myh9,Myo6,Ncoa2,Nf2,Pik3ca,Prkcz,Sos2,Tjp2,Vav2,Git2,Cul3,Ppp2r5c,Ppp2r5e,Add3,Dlc1,Nckap1,Diaph2,Ralgapa1,Vav3,Arhgap23,Sh3rf1,Erbin,Actr2,Fam135a,Rhobtb1,Chn2,Filip1,Fmnl2,Arhgef3,Dnmbp,Rhobtb3,Arhgap12,Mpp7,Dock8,Clasp2,Clasp1,Mospd2,Ophn1,Gopc,Arap3,Rapgef1,Ccdc88a,Prex2,Pkn2,Arhgef28,Srgap1,Arhgef11,Wipf1,T…	89/587
3_Member	Reactome Gene Sets	R-MMU-9013149	RAC1 GTPase cycle	-13.5103	-10.0265	11308,11855,12549,14270,18706,20663,22325,26431,50768,50884,57257,58996,59079,69993,75415,75739,76088,94190,106952,109294,109333,117600,213498,223254,223435,226751,232237,238130,242687,259302,263406,277360,319899,320795,329165,330662,442801,544817,544963,545156	Abi1,Arhgap5,Arhgap31,Srgap2,Pik3ca,Sos2,Vav2,Git2,Dlc1,Nckap1,Vav3,Arhgap23,Erbin,Chn2,Arhgap12,Mpp7,Dock8,Ophn1,Arap3,Prex2,Pkn2,Srgap1,Arhgef11,Farp1,Trio,Cdc42bpa,Fgd5,Dock4,Wasf2,Srgap3,Plekhg3,Prex1,Dock6,Pkn1,Abi2,Dock1,Arhgef15,Arhgap27,Iqgap2,Kalrn	40/163
3_Member	Reactome Gene Sets	R-MMU-9013148	CDC42 GTPase cycle	-9.06198	-6.41291	11855,12549,14270,16443,22325,50768,57257,71972,76088,94190,106952,109294,117600,213498,223254,223435,236920,259302,263406,277360,319899,442801,544817	Arhgap5,Arhgap31,Srgap2,Itsn1,Vav2,Dlc1,Vav3,Dnmbp,Dock8,Ophn1,Arap3,Prex2,Srgap1,Arhgef11,Farp1,Trio,Stard8,Srgap3,Plekhg3,Prex1,Dock6,Arhgef15,Arhgap27	23/84
3_Member	Reactome Gene Sets	R-MMU-8980692	RHOA GTPase cycle	-7.97295	-5.58033	11855,11856,12549,16801,21873,22325,50768,57257,58996,59079,71704,94190,106952,109294,109333,110596,117600,213498,223254,223435,236920,263406,269608,270163,277360,320795,442801,545156	Arhgap5,Arhgap6,Arhgap31,Arhgef1,Tjp2,Vav2,Dlc1,Vav3,Arhgap23,Erbin,Arhgef3,Ophn1,Arap3,Prex2,Pkn2,Arhgef28,Srgap1,Arhgef11,Farp1,Trio,Stard8,Plekhg3,Plekhg5,Myo9a,Prex1,Pkn1,Arhgef15,Kalrn	28/134
3_Member	Reactome Gene Sets	R-MMU-416482	G alpha (12/13) signalling events	-5.27765	-3.29455	14673,14696,14701,14702,16443,16801,20663,22325,57257,71704,213498,223435,269608,277360,442801,545156	Gna12,Gnb4,Gng12,Gng2,Itsn1,Arhgef1,Sos2,Vav2,Vav3,Arhgef3,Arhgef11,Trio,Plekhg5,Prex1,Arhgef15,Kalrn	16/71
3_Member	Reactome Gene Sets	R-MMU-9013026	RHOB GTPase cycle	-4.94912	-3.02172	11855,16801,21873,22325,50768,59079,71704,94190,109333,110596,213498,236920,270163,277360,320795	Arhgap5,Arhgef1,Tjp2,Vav2,Dlc1,Erbin,Arhgef3,Ophn1,Pkn2,Arhgef28,Arhgef11,Stard8,Myo9a,Prex1,Pkn1	15/67
[truncated: 156 more rows]

## Sheet: Valve_Annotation
MyList	Gene ID	Type	Tax ID	Homologene Gene ID	Homologene Gene Tax ID	Gene Symbol	Description
[truncated: 354 more rows]

[truncated: 5 more sheets: Valve_Enrichment, Mix_Annotation, Mix_Enrichment, Proliferating_Annotation, Proliferating_Enrichment]
