# Supplementary material for: A single-cell atlas of normal and KRASG12D-malformed lymphatic vessels
Source: JCI Insight. 2025 Jan 28;10(5):e185181. doi: 10.1172/jci.insight.185181 (PMC11949019; doi:10.1172/jci.insight.185181)
Supplement: Supplemental data set 3 [file jciinsight-10-185181-s109.xlsx]

## Sheet: README
Supplementary File 3.
Overview	This file contains a list of differentially expressed genes (up and downregulated genes) in each KrasG12D subtype vs. the same control subtype.
Worksheet	Description
CapillaryKras	Raw results of differential gene expression analysis between KrasG12D vs. control capillary LECs
CapillaryKras.Significant	Significant (p_val_adj ≤ 0.05) differentially expressed genes between KrasG12D vs. control capillary LECs
CollectingKras	Raw results of differential gene expression analysis between KrasG12D vs. control collecting LECs
CollectingKras.Significant	Significant (p_val_adj ≤ 0.05) differentially expressed genes between KrasG12D vs. control collecting LECs
MixKras	Raw results of differential gene expression analysis between KrasG12D vs. control mix LECs
MixKras.Significant	Significant (p_val_adj ≤ 0.05) differentially expressed genes between KrasG12D vs. control mix LECs
Ptx3CapKras	Raw results of differential gene expression analysis between KrasG12D vs. control Ptx3 LECs
Ptx3CapKras.Significant	Significant (p_val_adj ≤ 0.05) differentially expressed genes between KrasG12D vs. control Ptx3 LECs
ValveKRAS	Raw results of differential gene expression analysis between KrasG12D vs. control valve LECs
ValveKRAS.Significant	Significant (p_val_adj ≤ 0.05) differentially expressed genes between KrasG12D vs. control valve LECs
ProliferatingKras	Raw results of differential gene expression analysis between KrasG12D vs. control proliferating LECs
ProliferatingKras.Significant	Significant (p_val_adj ≤ 0.05) differentially expressed genes between KrasG12D vs. control proliferating LECs

## Sheet: CapillaryKras
Raw output of DGE analysis (logfc.threshold = 0.25, min.pct = 0.1,only.pos = FALSE,test.use = 'MAST')
Gene	p_val	avg_log2FC	pct.1	pct.2	p_val_adj
B2m	3.22218e-92	1.45049	0.971	0.874	6.87194e-88
H2-K1	5.98251e-84	1.45977	0.949	0.817	1.27589e-79
Nsg1	5.49873e-71	-1.10357	0.656	0.91	1.17271e-66
H2-Q7	5.03191e-62	1.18431	0.478	0.08	1.07315e-57
Chil3	1.06516e-49	-0.390746	0.022	0.301	2.27166e-45
AY036118	1.39846e-47	-1.41863	0.97	0.987	2.98249e-43
H2-D1	4.52559e-46	0.926524	0.983	0.935	9.65172e-42
H2-Q6	2.57856e-44	0.589637	0.31	0.029	5.49929e-40
Rhou	1.65986e-43	-0.680057	0.205	0.541	3.53998e-39
Uba52	3.65461e-43	-0.705956	0.907	0.935	7.79418e-39
Iigp1	2.87741e-41	1.67849	0.446	0.118	6.13664e-37
Camk1d	1.04538e-36	-0.785459	0.976	0.992	2.22949e-32
Aqp1	2.57284e-36	1.02483	0.792	0.488	5.4871e-32
H2-Q4	3.93734e-33	0.674974	0.559	0.274	8.39717e-29
Bst2	8.20283e-31	0.906952	0.907	0.823	1.74942e-26
Gm19951	9.62501e-30	-0.629984	0.759	0.886	2.05273e-25
Gm4951	1.10106e-28	0.654311	0.184	0.008	2.34823e-24
Inpp4b	1.38996e-28	0.740442	0.749	0.51	2.96437e-24
Serpine2	2.22519e-28	-0.644021	0.605	0.842	4.74567e-24
Pdlim4	2.42805e-28	-0.675316	0.55	0.77	5.17831e-24
Zbp1	5.58094e-28	0.409194	0.222	0.023	1.19025e-23
Asap1	9.92002e-27	0.667138	0.958	0.859	2.11564e-22
Psmb9	5.7234e-26	0.46293	0.431	0.166	1.22063e-21
Cd9	1.02658e-25	-0.496535	0.988	0.989	2.18939e-21
Gm42418	5.08392e-25	-0.504273	1	1	1.08425e-20
Col23a1	1.81018e-24	0.87573	0.703	0.465	3.86058e-20
Psmb8	2.16952e-24	0.616555	0.502	0.255	4.62694e-20
Ctsd	1.97903e-23	0.603121	0.931	0.844	4.22068e-19
Pde7b	2.33137e-23	0.807398	0.912	0.802	4.97211e-19
Hsd3b7	6.38336e-23	-0.474694	0.629	0.76	1.36138e-18
Dapk1	1.81639e-22	-0.529705	0.776	0.941	3.87382e-18
Sash1	2.28154e-22	0.554293	0.966	0.914	4.86584e-18
Gm14964	3.54298e-22	-0.595767	0.323	0.547	7.55611e-18
Vim	1.07432e-21	-0.55914	0.978	0.983	2.29121e-17
Crip1	3.98803e-21	-0.780243	0.563	0.743	8.50528e-17
Gm21541	7.39673e-21	0.52796	0.542	0.288	1.5775e-16
Ephb1	1.23292e-20	0.683356	0.442	0.208	2.62944e-16
Nav3	1.49626e-20	0.511725	0.244	0.061	3.19108e-16
Tgfbi	1.69753e-20	-0.753173	0.19	0.4	3.62032e-16
Nrp2	3.03479e-20	0.512716	0.983	0.92	6.4723e-16
Mrc1	3.74157e-20	0.622192	0.68	0.459	7.97966e-16
Clca3a1	7.33731e-20	-0.579743	0.627	0.838	1.56483e-15
Stat1	8.57385e-20	0.573009	0.561	0.337	1.82855e-15
Cavin1	1.63333e-19	-0.434838	0.818	0.891	3.4834e-15
Tap1	2.08231e-19	0.344767	0.288	0.088	4.44095e-15
Myl12a	2.49239e-19	-0.459259	0.885	0.926	5.31552e-15
Nts	5.11191e-19	-1.54985	0.269	0.507	1.09022e-14
Ifi44	6.59882e-19	0.494834	0.284	0.095	1.40733e-14
Mmrn1	7.69704e-19	0.361606	1	1	1.64155e-14
Sun2	9.7137e-19	-0.39219	0.356	0.571	2.07164e-14
Shc3	1.85755e-18	0.410848	0.269	0.082	3.9616e-14
Ralgapa2	3.13019e-18	0.443213	0.932	0.909	6.67576e-14
Pmp22	3.3738e-18	-0.453584	0.427	0.657	7.1953e-14
Esam	6.7365e-18	-0.372385	0.199	0.406	1.43669e-13
Gbp4	8.9646e-18	0.490475	0.209	0.046	1.91188e-13
Tmod2	2.18065e-17	-0.441928	0.676	0.817	4.65067e-13
Tnfsf10	2.19871e-17	0.440626	0.383	0.181	4.68919e-13
Cav2	2.44841e-17	-0.326281	0.906	0.907	5.22173e-13
F8	4.81027e-17	0.624952	0.345	0.152	1.02589e-12
Nlrc5	1.19364e-16	0.339747	0.226	0.061	2.54567e-12
Fcgrt	1.9153e-16	-0.375783	0.844	0.891	4.08475e-12
Xdh	2.88921e-16	0.511657	0.646	0.432	6.16182e-12
Fstl1	3.06803e-16	-0.460291	0.831	0.909	6.5432e-12
Ackr2	4.04661e-16	0.504002	0.638	0.417	8.6302e-12
Myo5b	4.64317e-16	0.417571	0.485	0.28	9.90249e-12
Tspan18	5.4067e-16	0.552737	0.94	0.857	1.15309e-11
Lgals1	6.00415e-16	-0.54574	0.315	0.484	1.2805e-11
Gbp6	1.02638e-15	0.376898	0.235	0.07	2.18895e-11
Zfpm2	1.21968e-15	0.408267	0.988	0.962	2.6012e-11
Postn	1.23765e-15	-0.817129	0.209	0.404	2.63953e-11
Lcn2	1.56541e-15	-0.606048	0.914	0.899	3.33855e-11
Emp1	2.56859e-15	-0.414251	0.856	0.905	5.47803e-11
Bgn	2.59113e-15	-0.45861	0.278	0.465	5.5261e-11
Gbp7	4.53906e-15	0.645244	0.59	0.413	9.68045e-11
Gcnt1	4.96569e-15	-0.485348	0.41	0.571	1.05903e-10
Gm10076	6.6508e-15	-0.399799	0.769	0.855	1.41842e-10
Gstp1	8.18293e-15	-0.292076	0.246	0.423	1.74517e-10
Gm8797	2.34993e-14	-0.430985	0.616	0.705	5.0117e-10
Igfbp4	2.66676e-14	0.431638	0.927	0.834	5.68739e-10
Magi1	3.05513e-14	0.402778	0.995	0.981	6.51568e-10
Cav1	3.13632e-14	-0.337753	0.967	0.97	6.68883e-10
Cyb5r3	3.40967e-14	-0.37123	0.776	0.8	7.27181e-10
Fxyd6	3.73623e-14	-0.375064	0.959	0.975	7.96826e-10
Ramp2	4.53624e-14	-0.387241	0.971	0.979	9.67444e-10
Kcnn3	7.18811e-14	0.587059	0.739	0.589	1.53301e-09
Tagln2	9.77257e-14	-0.39952	0.722	0.855	2.0842e-09
Trps1	9.92277e-14	0.425729	0.852	0.709	2.11623e-09
Gm20559	9.99395e-14	0.325952	0.512	0.303	2.13141e-09
Lysmd2	1.09589e-13	-0.363215	0.422	0.592	2.33721e-09
Tanc2	1.11076e-13	-0.565895	0.776	0.861	2.36891e-09
Pkhd1l1	1.52079e-13	-0.484977	0.788	0.909	3.24339e-09
Gbp2	1.63282e-13	0.49915	0.324	0.15	3.48232e-09
Rspo3	2.13735e-13	0.335528	0.302	0.126	4.55832e-09
Slc9a9	3.0945e-13	0.552749	0.559	0.37	6.59963e-09
Ablim2	3.99316e-13	-0.413382	0.661	0.806	8.51621e-09
Cd74	4.63635e-13	0.765452	0.161	0.038	9.88794e-09
Ost4	4.80542e-13	-0.305261	0.788	0.832	1.02485e-08
Duox2	8.0899e-13	-0.334148	0.319	0.518	1.72533e-08
Erh	8.44217e-13	-0.319205	0.62	0.707	1.80046e-08
Dpysl3	9.20446e-13	-0.468677	0.443	0.63	1.96303e-08
Pdlim3	1.04259e-12	-0.363234	0.318	0.524	2.22353e-08
Ccn1	1.43224e-12	-0.924831	0.187	0.366	3.05455e-08
H2-T22	1.66416e-12	0.354454	0.546	0.4	3.54915e-08
Plxna4	1.93217e-12	0.40713	0.899	0.861	4.12075e-08
Snrk	2.28121e-12	0.401139	0.906	0.827	4.86514e-08
Pappa	2.36685e-12	0.418427	0.373	0.194	5.04779e-08
Tubb4b	3.44247e-12	-0.3839	0.477	0.627	7.34176e-08
Sema3f	3.55621e-12	-0.383907	0.707	0.8	7.58432e-08
Psme1	3.7322e-12	0.421753	0.8	0.71	7.95966e-08
Apba2	3.87162e-12	0.481532	0.688	0.531	8.257e-08
Ttyh1	3.95539e-12	-0.368348	0.241	0.402	8.43565e-08
Cldn11	4.14631e-12	-0.516719	0.324	0.474	8.84284e-08
Tubb2a	4.83301e-12	-0.396929	0.422	0.573	1.03074e-07
Ackr3	6.11128e-12	-0.43702	0.34	0.516	1.30335e-07
Myl6	6.87461e-12	-0.323556	0.97	0.958	1.46615e-07
Isg15	1.03547e-11	0.36216	0.331	0.158	2.20834e-07
Jun	1.4545e-11	-0.760547	0.78	0.863	3.10201e-07
Rras	1.65202e-11	-0.319937	0.684	0.781	3.52327e-07
Gng12	1.65908e-11	0.308505	0.861	0.768	3.53832e-07
Fyn	1.87836e-11	0.45734	0.818	0.733	4.00599e-07
Cdh13	2.42066e-11	-0.323902	0.655	0.823	5.16255e-07
Ifitm2	2.98108e-11	-0.363542	0.944	0.941	6.35776e-07
Kank3	3.15151e-11	-0.265627	0.958	0.985	6.72122e-07
Parp14	3.81877e-11	0.383497	0.328	0.177	8.14429e-07
Grid1	3.98712e-11	0.310432	0.19	0.061	8.50332e-07
Atp6v0e	4.97133e-11	-0.312542	0.805	0.855	1.06024e-06
Cox6c	5.66117e-11	-0.304214	0.941	0.937	1.20736e-06
Iqgap2	5.90078e-11	0.391517	0.542	0.364	1.25846e-06
Anxa2	6.33482e-11	-0.370456	0.928	0.962	1.35103e-06
St6galnac3	6.51091e-11	0.386718	0.748	0.585	1.38858e-06
Gngt2	6.87661e-11	-0.296823	0.864	0.876	1.46657e-06
Galnt18	7.67852e-11	0.375763	0.997	0.992	1.6376e-06
Nos3	7.86174e-11	-0.364316	0.238	0.39	1.67667e-06
Hivep3	9.52179e-11	0.392772	0.778	0.663	2.03071e-06
D5Ertd615e	9.5383e-11	0.680375	0.337	0.192	2.03423e-06
Rtl8a	1.07251e-10	-0.302404	0.584	0.659	2.28733e-06
Dysf	1.17434e-10	0.3383	0.596	0.41	2.50452e-06
2510009E07Rik	1.28318e-10	0.325919	0.51	0.35	2.73665e-06
H2-Ab1	1.28605e-10	0.452827	0.214	0.082	2.74277e-06
Ccdc3	1.34939e-10	-0.452592	0.15	0.293	2.87785e-06
Prex2	2.04853e-10	0.329287	0.953	0.918	4.3689e-06
Calr	2.15034e-10	0.306477	0.969	0.918	4.58604e-06
Tuba1a	2.17534e-10	-0.391459	0.859	0.893	4.63934e-06
Slc41a1	2.39796e-10	-1.22179	0.242	0.352	5.11414e-06
Sult1a1	2.62011e-10	-0.309169	0.779	0.813	5.5879e-06
S100a10	2.85211e-10	-0.380388	0.969	0.973	6.0827e-06
Ccnd1	2.90613e-10	0.35824	0.508	0.328	6.1979e-06
Palm	2.96758e-10	-0.261613	0.911	0.956	6.32897e-06
Gbp9	3.40173e-10	0.32432	0.345	0.2	7.25487e-06
Ccl21a	3.57152e-10	0.456592	0.996	0.983	7.61698e-06
Gnb2	3.66105e-10	-0.262693	0.894	0.901	7.80792e-06
Comp	3.68393e-10	-0.350582	0.306	0.482	7.85671e-06
Kalrn	3.83565e-10	0.331175	0.949	0.909	8.18028e-06
Slco2a1	4.11988e-10	-0.36996	0.179	0.339	8.78646e-06
Aldoa	4.60744e-10	-0.298222	0.767	0.84	9.82629e-06
Castor1	4.79925e-10	-0.293222	0.345	0.503	1.02354e-05
Nbea	5.06091e-10	0.367882	0.838	0.752	1.07934e-05
Ldb2	5.35367e-10	0.331668	0.979	0.97	1.14178e-05
Fgf12	5.38216e-10	0.486597	0.565	0.394	1.14785e-05
Samd9l	5.64915e-10	0.302724	0.515	0.352	1.20479e-05
Myadm	6.12989e-10	-0.335184	0.629	0.69	1.30732e-05
Myo1e	8.12709e-10	0.36354	0.452	0.284	1.73326e-05
Grina	8.55484e-10	-0.330239	0.714	0.8	1.82449e-05
Prox1	8.94299e-10	0.283859	0.946	0.886	1.90727e-05
Fmnl2	8.94847e-10	0.371413	0.987	0.977	1.90844e-05
Igfbp5	9.24793e-10	-0.569808	0.391	0.571	1.97231e-05
Plekhb1	9.66279e-10	-0.255421	0.191	0.316	2.06078e-05
Mmrn2	1.03047e-09	0.412082	0.733	0.598	2.19769e-05
Dlg1	1.07199e-09	0.395339	0.961	0.939	2.28624e-05
Actg1	1.08324e-09	-0.318963	0.948	0.93	2.31023e-05
Plcl2	1.1179e-09	0.252038	0.26	0.118	2.38415e-05
Filip1l	1.6618e-09	-0.311976	0.621	0.716	3.54413e-05
S100a11	1.68895e-09	-0.271888	0.967	0.95	3.60201e-05
Crip2	2.56829e-09	-0.317203	0.94	0.956	5.47739e-05
Eif1	2.94447e-09	-0.264006	0.967	0.968	6.27967e-05
Ptprk	3.535e-09	0.311048	0.954	0.93	7.5391e-05
Sntb1	3.62571e-09	0.32393	0.269	0.135	7.73256e-05
Zfp521	3.80498e-09	0.279921	0.954	0.912	8.11488e-05
Susd4	3.99994e-09	0.327549	0.766	0.682	8.53066e-05
Ifi27l2a	4.62806e-09	0.623392	0.18	0.074	9.87026e-05
Daam1	4.66087e-09	0.314337	0.744	0.627	9.94024e-05
Ptx3	4.87336e-09	0.457877	0.499	0.35	0.000103934
Vav3	5.27143e-09	0.253889	0.959	0.924	0.000112424
Scn3a	6.39699e-09	0.637691	0.631	0.509	0.000136429
Tenm3	7.77685e-09	0.454041	0.384	0.242	0.000165857
Adam12	8.14833e-09	0.486457	0.499	0.341	0.000173779
Ednrb	9.82183e-09	-0.353865	0.541	0.693	0.00020947
Arhgef28	9.90864e-09	0.321953	0.701	0.558	0.000211322
Guk1	1.04128e-08	-0.290777	0.57	0.625	0.000222074
Myo1b	1.10512e-08	0.301357	0.74	0.627	0.000235688
Lrch1	1.11544e-08	0.354628	0.758	0.674	0.00023789
Nmi	1.17629e-08	0.265673	0.515	0.368	0.000250867
Ssh2	1.22496e-08	0.372157	0.835	0.771	0.000261248
Slc9a3r2	1.28337e-08	-0.300092	0.742	0.804	0.000273705
Rnf213	1.30119e-08	0.317962	0.41	0.269	0.000277504
Prss23	1.3057e-08	0.304137	0.956	0.914	0.000278466
Fn1	1.3223e-08	-0.309951	0.707	0.842	0.000282007
Rhoj	1.66433e-08	-0.273977	0.971	0.985	0.000354951
Cdc42ep5	1.67224e-08	-0.281816	0.463	0.583	0.00035664
Dock1	1.69678e-08	0.269278	0.924	0.884	0.000361873
Herc6	1.88881e-08	0.30114	0.424	0.27	0.000402826
Reln	2.07209e-08	0.299392	0.988	0.975	0.000441914
Adamts1	2.09209e-08	-0.615494	0.284	0.417	0.00044618
Atxn1	2.33793e-08	0.445782	0.647	0.543	0.000498611
Neat1	2.44082e-08	0.343345	0.916	0.861	0.000520554
Ly6e	2.5968e-08	0.385163	0.941	0.91	0.000553819
H2-Aa	2.85942e-08	0.359612	0.122	0.034	0.000609828
Rnase4	3.2081e-08	0.257707	0.928	0.84	0.000684192
Reep1	3.24793e-08	0.30501	0.86	0.771	0.000692685
Piezo2	3.40319e-08	0.376503	0.884	0.781	0.000725798
Ptn	3.49651e-08	-0.417961	0.184	0.326	0.0007457
Pglyrp1	3.50611e-08	-0.349488	0.414	0.478	0.000747748
Mef2c	4.0458e-08	0.289125	0.899	0.853	0.000862847
Id1	5.55683e-08	0.434106	0.363	0.242	0.00118511
S100a6	5.82274e-08	-0.283363	0.948	0.947	0.00124182
Rora	6.04544e-08	0.333273	0.813	0.71	0.00128931
Cgnl1	6.39697e-08	-0.298587	0.383	0.499	0.00136428
Ralgps2	6.98733e-08	-0.323004	0.686	0.756	0.00149019
Nrcam	7.0497e-08	0.393013	0.668	0.541	0.00150349
Ehd1	8.50889e-08	-0.260153	0.744	0.804	0.00181469
Nf1	8.53661e-08	0.25595	0.868	0.766	0.0018206
Ucp2	8.74308e-08	-0.395367	0.447	0.577	0.00186464
Bambi	9.25929e-08	-0.305402	0.345	0.484	0.00197473
Gpx4	9.48023e-08	-0.2774	0.8	0.853	0.00202185
Sema6a	9.56851e-08	0.275347	0.991	0.987	0.00204068
Hspb1	9.71805e-08	-0.550913	0.587	0.682	0.00207257
Dpysl2	9.92084e-08	-0.260089	0.767	0.804	0.00211582
Fxyd1	1.10103e-07	-0.251323	0.197	0.333	0.00234817
Ssbp2	1.11937e-07	0.323791	0.856	0.804	0.00238727
Zyx	1.28636e-07	-0.25935	0.525	0.608	0.00274342
Lypd6	1.53937e-07	-0.28393	0.081	0.168	0.00328302
Atp9a	1.58222e-07	-0.251631	0.574	0.678	0.0033744
C3	1.61137e-07	0.268089	0.221	0.105	0.00343657
Igtp	1.72451e-07	0.272575	0.163	0.076	0.00367786
Stmn1	1.83608e-07	-0.364642	0.473	0.573	0.00391581
Egr1	1.91308e-07	-0.52537	0.348	0.493	0.00408003
Hs6st3	1.94346e-07	-0.562165	0.035	0.11	0.00414483
Eln	2.04646e-07	-0.303721	0.881	0.928	0.00436448
Rasgrf2	2.38209e-07	-0.302454	0.464	0.611	0.00508029
Slc25a4	2.43612e-07	-0.258319	0.927	0.924	0.00519551
Map4k5	2.53609e-07	0.266075	0.719	0.594	0.00540871
Ablim3	2.54145e-07	0.357941	0.637	0.545	0.00542015
Mtch1	2.78776e-07	-0.256096	0.89	0.918	0.00594545
Col4a5	2.97215e-07	-0.279592	0.284	0.402	0.0063387
Atf3	3.48236e-07	-0.370292	0.137	0.25	0.00742684
Lmna	4.2648e-07	-0.286652	0.692	0.745	0.00909554
Fgfr1	4.49044e-07	0.262802	0.769	0.669	0.00957677
Ctnnal1	4.762e-07	0.262885	0.899	0.874	0.0101559
Pld5	4.95997e-07	0.268582	0.119	0.044	0.0105781
Ppl	5.70825e-07	-0.293286	0.421	0.524	0.012174
Cmss1	5.70967e-07	-0.270562	1	1	0.012177
Slc6a9	5.78849e-07	-0.256321	0.272	0.375	0.0123451
Net1	5.90893e-07	-0.346473	0.218	0.32	0.012602
Ifitm3	5.96676e-07	0.391527	0.97	0.958	0.0127253
Hoxd9	5.9817e-07	-0.263741	0.539	0.6	0.0127572
Otud1	6.12801e-07	-0.288053	0.397	0.528	0.0130692
Ypel3	6.81748e-07	-0.252301	0.482	0.608	0.0145396
Rps26	7.22695e-07	-0.271519	0.935	0.937	0.0154129
Plec	7.32924e-07	-0.254602	0.863	0.907	0.0156311
Fzd6	7.47037e-07	-0.267547	0.793	0.863	0.0159321
Cemip2	7.50317e-07	0.358599	0.612	0.522	0.016002
Fxyd5	7.89579e-07	-0.265319	0.614	0.64	0.0168394
Tnc	7.95238e-07	0.416104	0.277	0.183	0.01696
Ephx1	8.07724e-07	-0.251521	0.416	0.543	0.0172263
Plce1	8.28314e-07	0.259106	0.963	0.95	0.0176655
9530026P05Rik	8.59481e-07	-0.396914	0.278	0.415	0.0183301
Tbc1d5	8.96683e-07	0.250426	0.859	0.771	0.0191236
Sox18	9.04225e-07	-0.283179	0.782	0.838	0.0192844
Cd93	9.45559e-07	-0.286338	0.203	0.316	0.0201659
Col18a1	9.64859e-07	-0.344203	0.593	0.669	0.0205775
Pmvk	1.01113e-06	0.340531	0.62	0.505	0.0215644
Gng2	1.20491e-06	0.261188	0.746	0.695	0.0256971
Wwox	1.33138e-06	0.429546	0.705	0.589	0.0283944
Sema3d	1.36901e-06	-0.26384	0.961	0.979	0.0291969
Lbh	1.44338e-06	0.257732	0.492	0.364	0.030783
Plekhg1	1.46891e-06	0.30283	0.929	0.895	0.0313275
Cthrc1	1.51121e-06	-0.253374	0.142	0.23	0.0322295
Flrt2	1.72166e-06	-0.310138	0.522	0.657	0.0367179
Chrm3	1.79514e-06	-0.42597	0.537	0.67	0.0382849
Emcn	1.80599e-06	-0.307275	0.748	0.766	0.0385164
Sned1	2.10783e-06	0.258876	0.945	0.89	0.0449537
Tubb5	2.28638e-06	-0.250307	0.884	0.916	0.0487616
Tspan14	2.29579e-06	0.261958	0.82	0.75	0.0489623
Dkk3	2.5307e-06	-0.313824	0.259	0.347	0.0539722
Vsir	2.69226e-06	-0.26132	0.492	0.592	0.0574179
H3f3b	2.71593e-06	0.253938	0.975	0.947	0.0579226
Meis2	2.82369e-06	0.320199	0.924	0.88	0.0602208
Arsb	2.83801e-06	0.284582	0.603	0.482	0.0605262
Ppp1r2	3.11438e-06	-0.251583	0.948	0.95	0.0664203
Tapbp	3.18234e-06	0.253367	0.553	0.434	0.0678699
Slc22a23	3.56136e-06	0.267696	0.301	0.19	0.0759531
Socs2	3.6805e-06	-0.30993	0.282	0.39	0.078494
Hspa5	3.71821e-06	0.26386	0.956	0.903	0.0792982
Adarb1	3.86766e-06	0.275024	0.71	0.634	0.0824855
Tppp3	4.25474e-06	-0.281041	0.162	0.276	0.0907408
Abhd17b	4.67609e-06	0.311177	0.937	0.878	0.0997271
Mfap2	5.17265e-06	-0.265891	0.233	0.352	0.110317
Fam102b	7.19566e-06	-0.266235	0.567	0.672	0.153462
Sesn1	7.40552e-06	-0.265533	0.58	0.68	0.157937
Plpp1	7.47375e-06	-0.295566	0.882	0.928	0.159393
Dnm3	7.88439e-06	0.309828	0.527	0.402	0.16815
Thbs1	8.77905e-06	0.38604	0.339	0.225	0.187231
Lrg1	9.2645e-06	-0.397038	0.877	0.85	0.197584
Lepr	9.50686e-06	0.301566	0.609	0.524	0.202753
Ptprm	1.00344e-05	0.257836	0.945	0.926	0.214004
Auts2	1.01767e-05	0.403697	0.2	0.116	0.217037
Jund	1.1265e-05	-0.439769	0.85	0.884	0.240248
Hs3st1	1.1855e-05	-0.265482	0.502	0.6	0.252831
Trp53i11	1.26974e-05	-0.25268	0.333	0.436	0.270797
Mast4	1.30373e-05	0.313949	0.613	0.509	0.278047
Tbc1d4	1.5288e-05	0.26054	0.769	0.686	0.326048
Tmsb10	1.54626e-05	-0.26755	0.99	0.992	0.329772
Arhgap42	1.61549e-05	-0.317788	0.403	0.495	0.344536
Fos	1.80444e-05	-0.699202	0.413	0.528	0.384832
Plat	2.3647e-05	-0.481078	0.195	0.301	0.504319
Adm	2.46453e-05	-0.292659	0.067	0.135	0.52561
Prkce	3.03909e-05	0.270754	0.856	0.798	0.648146
A830019P07Rik	3.94795e-05	0.273379	0.458	0.408	0.841979
Vti1a	4.20636e-05	0.255312	0.779	0.737	0.897091
Tgfbr3	4.77045e-05	0.276241	0.78	0.695	1
Calcrl	5.08359e-05	0.252367	0.954	0.947	1
Tmem164	5.33289e-05	0.268067	0.647	0.598	1
Psd3	5.90459e-05	-0.252639	0.486	0.598	1
Zfp608	7.31451e-05	0.251958	0.456	0.352	1
Npas3	7.37969e-05	0.265872	0.597	0.484	1
Edil3	8.00322e-05	-0.257183	0.048	0.103	1
Ppp3ca	8.14416e-05	-0.251979	0.98	0.987	1
Gpihbp1	8.69918e-05	-0.31573	0.557	0.617	1
Atp13a3	9.37736e-05	-0.266585	0.83	0.869	1
Nos1ap	0.000105417	0.257398	0.554	0.48	1
Thsd4	0.000112185	-0.289723	0.835	0.878	1
Id3	0.000118317	0.292483	0.573	0.51	1
Serping1	0.000142848	0.267044	0.612	0.539	1
Btnl9	0.000143658	-0.254099	0.642	0.73	1
Creb5	0.000151119	0.267747	0.65	0.568	1
Ank	0.000174194	0.270623	0.618	0.512	1
Pcdh7	0.000184229	0.414	0.322	0.253	1
Ctla2a	0.000211862	-0.289141	0.558	0.596	1
Tmtc2	0.000240672	-0.28681	0.284	0.389	1
Shroom2	0.000318765	0.294104	0.552	0.444	1
Slc8a1	0.0003997	-0.274183	0.357	0.467	1
Nav2	0.000448229	-0.265461	0.075	0.137	1
Dusp1	0.000471485	-0.386983	0.77	0.796	1
Irf1	0.000482438	0.255442	0.289	0.198	1
Ank2	0.000645745	0.281367	0.698	0.629	1
Ccdc141	0.000722073	-0.333783	0.337	0.41	1
Kcnt2	0.000897199	-0.277814	0.077	0.135	1
Tm4sf1	0.000992009	-0.275093	0.843	0.897	1
March3	0.00105346	-0.34695	0.705	0.771	1
Nrxn3	0.00105748	-0.474627	0.401	0.484	1
Ccn2	0.00126277	-0.275342	0.128	0.194	1
Stmn2	0.00129855	-0.268988	0.688	0.766	1
Arhgap6	0.00244155	0.320201	0.695	0.632	1
Sparc	0.00246946	0.323753	0.425	0.398	1
Neo1	0.00430032	-0.561238	0.101	0.105	1
Junb	0.00809398	-0.305203	0.68	0.682	1
Rapgef5	0.0692091	0.258839	0.85	0.825	1
Mgp	0.0804753	-0.416497	0.106	0.139	1
Rbp7	0.10273	-0.250204	0.21	0.255	1
Cmah	0.169127	0.356118	0.342	0.333	1

## Sheet: CapillaryKras.Significant
All significant differentially expressed genes (p_val_adj ≤ 0.05) arranged by avg_log2FC
Gene	p_val	avg_log2FC	pct.1	pct.2	p_val_adj
Iigp1	2.87741e-41	1.67849	0.446	0.118	6.13664e-37
H2-K1	5.98251e-84	1.45977	0.949	0.817	1.27589e-79
B2m	3.22218e-92	1.45049	0.971	0.874	6.87194e-88
H2-Q7	5.03191e-62	1.18431	0.478	0.08	1.07315e-57
Aqp1	2.57284e-36	1.02483	0.792	0.488	5.4871e-32
H2-D1	4.52559e-46	0.926524	0.983	0.935	9.65172e-42
Bst2	8.20283e-31	0.906952	0.907	0.823	1.74942e-26
Col23a1	1.81018e-24	0.87573	0.703	0.465	3.86058e-20
Pde7b	2.33137e-23	0.807398	0.912	0.802	4.97211e-19
Cd74	4.63635e-13	0.765452	0.161	0.038	9.88794e-09
Inpp4b	1.38996e-28	0.740442	0.749	0.51	2.96437e-24
Ephb1	1.23292e-20	0.683356	0.442	0.208	2.62944e-16
D5Ertd615e	9.5383e-11	0.680375	0.337	0.192	2.03423e-06
H2-Q4	3.93734e-33	0.674974	0.559	0.274	8.39717e-29
Asap1	9.92002e-27	0.667138	0.958	0.859	2.11564e-22
Gm4951	1.10106e-28	0.654311	0.184	0.008	2.34823e-24
Gbp7	4.53906e-15	0.645244	0.59	0.413	9.68045e-11
Scn3a	6.39699e-09	0.637691	0.631	0.509	0.000136429
F8	4.81027e-17	0.624952	0.345	0.152	1.02589e-12
Ifi27l2a	4.62806e-09	0.623392	0.18	0.074	9.87026e-05
Mrc1	3.74157e-20	0.622192	0.68	0.459	7.97966e-16
Psmb8	2.16952e-24	0.616555	0.502	0.255	4.62694e-20
Ctsd	1.97903e-23	0.603121	0.931	0.844	4.22068e-19
H2-Q6	2.57856e-44	0.589637	0.31	0.029	5.49929e-40
Kcnn3	7.18811e-14	0.587059	0.739	0.589	1.53301e-09
Stat1	8.57385e-20	0.573009	0.561	0.337	1.82855e-15
Sash1	2.28154e-22	0.554293	0.966	0.914	4.86584e-18
Slc9a9	3.0945e-13	0.552749	0.559	0.37	6.59963e-09
Tspan18	5.4067e-16	0.552737	0.94	0.857	1.15309e-11
Gm21541	7.39673e-21	0.52796	0.542	0.288	1.5775e-16
Nrp2	3.03479e-20	0.512716	0.983	0.92	6.4723e-16
Nav3	1.49626e-20	0.511725	0.244	0.061	3.19108e-16
Xdh	2.88921e-16	0.511657	0.646	0.432	6.16182e-12
Ackr2	4.04661e-16	0.504002	0.638	0.417	8.6302e-12
Gbp2	1.63282e-13	0.49915	0.324	0.15	3.48232e-09
Ifi44	6.59882e-19	0.494834	0.284	0.095	1.40733e-14
Gbp4	8.9646e-18	0.490475	0.209	0.046	1.91188e-13
Fgf12	5.38216e-10	0.486597	0.565	0.394	1.14785e-05
Adam12	8.14833e-09	0.486457	0.499	0.341	0.000173779
Apba2	3.87162e-12	0.481532	0.688	0.531	8.257e-08
Psmb9	5.7234e-26	0.46293	0.431	0.166	1.22063e-21
Ptx3	4.87336e-09	0.457877	0.499	0.35	0.000103934
Fyn	1.87836e-11	0.45734	0.818	0.733	4.00599e-07
Ccl21a	3.57152e-10	0.456592	0.996	0.983	7.61698e-06
Tenm3	7.77685e-09	0.454041	0.384	0.242	0.000165857
H2-Ab1	1.28605e-10	0.452827	0.214	0.082	2.74277e-06
Atxn1	2.33793e-08	0.445782	0.647	0.543	0.000498611
Ralgapa2	3.13019e-18	0.443213	0.932	0.909	6.67576e-14
Tnfsf10	2.19871e-17	0.440626	0.383	0.181	4.68919e-13
Id1	5.55683e-08	0.434106	0.363	0.242	0.00118511
Igfbp4	2.66676e-14	0.431638	0.927	0.834	5.68739e-10
Wwox	1.33138e-06	0.429546	0.705	0.589	0.0283944
Trps1	9.92277e-14	0.425729	0.852	0.709	2.11623e-09
Psme1	3.7322e-12	0.421753	0.8	0.71	7.95966e-08
Pappa	2.36685e-12	0.418427	0.373	0.194	5.04779e-08
Myo5b	4.64317e-16	0.417571	0.485	0.28	9.90249e-12
Tnc	7.95238e-07	0.416104	0.277	0.183	0.01696
Mmrn2	1.03047e-09	0.412082	0.733	0.598	2.19769e-05
Shc3	1.85755e-18	0.410848	0.269	0.082	3.9616e-14
Zbp1	5.58094e-28	0.409194	0.222	0.023	1.19025e-23
Zfpm2	1.21968e-15	0.408267	0.988	0.962	2.6012e-11
Plxna4	1.93217e-12	0.40713	0.899	0.861	4.12075e-08
Magi1	3.05513e-14	0.402778	0.995	0.981	6.51568e-10
Snrk	2.28121e-12	0.401139	0.906	0.827	4.86514e-08
Dlg1	1.07199e-09	0.395339	0.961	0.939	2.28624e-05
Nrcam	7.0497e-08	0.393013	0.668	0.541	0.00150349
Hivep3	9.52179e-11	0.392772	0.778	0.663	2.03071e-06
Ifitm3	5.96676e-07	0.391527	0.97	0.958	0.0127253
Iqgap2	5.90078e-11	0.391517	0.542	0.364	1.25846e-06
St6galnac3	6.51091e-11	0.386718	0.748	0.585	1.38858e-06
Ly6e	2.5968e-08	0.385163	0.941	0.91	0.000553819
Parp14	3.81877e-11	0.383497	0.328	0.177	8.14429e-07
Gbp6	1.02638e-15	0.376898	0.235	0.07	2.18895e-11
Piezo2	3.40319e-08	0.376503	0.884	0.781	0.000725798
Galnt18	7.67852e-11	0.375763	0.997	0.992	1.6376e-06
Ssh2	1.22496e-08	0.372157	0.835	0.771	0.000261248
Fmnl2	8.94847e-10	0.371413	0.987	0.977	1.90844e-05
Nbea	5.06091e-10	0.367882	0.838	0.752	1.07934e-05
Myo1e	8.12709e-10	0.36354	0.452	0.284	1.73326e-05
Isg15	1.03547e-11	0.36216	0.331	0.158	2.20834e-07
Mmrn1	7.69704e-19	0.361606	1	1	1.64155e-14
H2-Aa	2.85942e-08	0.359612	0.122	0.034	0.000609828
Cemip2	7.50317e-07	0.358599	0.612	0.522	0.016002
Ccnd1	2.90613e-10	0.35824	0.508	0.328	6.1979e-06
Ablim3	2.54145e-07	0.357941	0.637	0.545	0.00542015
Lrch1	1.11544e-08	0.354628	0.758	0.674	0.00023789
H2-T22	1.66416e-12	0.354454	0.546	0.4	3.54915e-08
Tap1	2.08231e-19	0.344767	0.288	0.088	4.44095e-15
Neat1	2.44082e-08	0.343345	0.916	0.861	0.000520554
Pmvk	1.01113e-06	0.340531	0.62	0.505	0.0215644
Nlrc5	1.19364e-16	0.339747	0.226	0.061	2.54567e-12
Dysf	1.17434e-10	0.3383	0.596	0.41	2.50452e-06
Rspo3	2.13735e-13	0.335528	0.302	0.126	4.55832e-09
Rora	6.04544e-08	0.333273	0.813	0.71	0.00128931
Ldb2	5.35367e-10	0.331668	0.979	0.97	1.14178e-05
Kalrn	3.83565e-10	0.331175	0.949	0.909	8.18028e-06
Prex2	2.04853e-10	0.329287	0.953	0.918	4.3689e-06
Susd4	3.99994e-09	0.327549	0.766	0.682	8.53066e-05
Gm20559	9.99395e-14	0.325952	0.512	0.303	2.13141e-09
2510009E07Rik	1.28318e-10	0.325919	0.51	0.35	2.73665e-06
Gbp9	3.40173e-10	0.32432	0.345	0.2	7.25487e-06
Sntb1	3.62571e-09	0.32393	0.269	0.135	7.73256e-05
Ssbp2	1.11937e-07	0.323791	0.856	0.804	0.00238727
Arhgef28	9.90864e-09	0.321953	0.701	0.558	0.000211322
Rnf213	1.30119e-08	0.317962	0.41	0.269	0.000277504
Daam1	4.66087e-09	0.314337	0.744	0.627	9.94024e-05
Ptprk	3.535e-09	0.311048	0.954	0.93	7.5391e-05
Grid1	3.98712e-11	0.310432	0.19	0.061	8.50332e-07
Gng12	1.65908e-11	0.308505	0.861	0.768	3.53832e-07
Calr	2.15034e-10	0.306477	0.969	0.918	4.58604e-06
Reep1	3.24793e-08	0.30501	0.86	0.771	0.000692685
Prss23	1.3057e-08	0.304137	0.956	0.914	0.000278466
Plekhg1	1.46891e-06	0.30283	0.929	0.895	0.0313275
Samd9l	5.64915e-10	0.302724	0.515	0.352	1.20479e-05
Myo1b	1.10512e-08	0.301357	0.74	0.627	0.000235688
Herc6	1.88881e-08	0.30114	0.424	0.27	0.000402826
Reln	2.07209e-08	0.299392	0.988	0.975	0.000441914
Mef2c	4.0458e-08	0.289125	0.899	0.853	0.000862847
Prox1	8.94299e-10	0.283859	0.946	0.886	1.90727e-05
Zfp521	3.80498e-09	0.279921	0.954	0.912	8.11488e-05
Sema6a	9.56851e-08	0.275347	0.991	0.987	0.00204068
Igtp	1.72451e-07	0.272575	0.163	0.076	0.00367786
Dock1	1.69678e-08	0.269278	0.924	0.884	0.000361873
Pld5	4.95997e-07	0.268582	0.119	0.044	0.0105781
C3	1.61137e-07	0.268089	0.221	0.105	0.00343657
Map4k5	2.53609e-07	0.266075	0.719	0.594	0.00540871
Nmi	1.17629e-08	0.265673	0.515	0.368	0.000250867
Ctnnal1	4.762e-07	0.262885	0.899	0.874	0.0101559
Fgfr1	4.49044e-07	0.262802	0.769	0.669	0.00957677
Tspan14	2.29579e-06	0.261958	0.82	0.75	0.0489623
Gng2	1.20491e-06	0.261188	0.746	0.695	0.0256971
Plce1	8.28314e-07	0.259106	0.963	0.95	0.0176655
Sned1	2.10783e-06	0.258876	0.945	0.89	0.0449537
Lbh	1.44338e-06	0.257732	0.492	0.364	0.030783
Rnase4	3.2081e-08	0.257707	0.928	0.84	0.000684192
Nf1	8.53661e-08	0.25595	0.868	0.766	0.0018206
Vav3	5.27143e-09	0.253889	0.959	0.924	0.000112424
Plcl2	1.1179e-09	0.252038	0.26	0.118	2.38415e-05
Tbc1d5	8.96683e-07	0.250426	0.859	0.771	0.0191236
Tubb5	2.28638e-06	-0.250307	0.884	0.916	0.0487616
Fxyd1	1.10103e-07	-0.251323	0.197	0.333	0.00234817
Ephx1	8.07724e-07	-0.251521	0.416	0.543	0.0172263
Atp9a	1.58222e-07	-0.251631	0.574	0.678	0.0033744
Ypel3	6.81748e-07	-0.252301	0.482	0.608	0.0145396
Cthrc1	1.51121e-06	-0.253374	0.142	0.23	0.0322295
Plec	7.32924e-07	-0.254602	0.863	0.907	0.0156311
Plekhb1	9.66279e-10	-0.255421	0.191	0.316	2.06078e-05
Mtch1	2.78776e-07	-0.256096	0.89	0.918	0.00594545
Slc6a9	5.78849e-07	-0.256321	0.272	0.375	0.0123451
Slc25a4	2.43612e-07	-0.258319	0.927	0.924	0.00519551
Zyx	1.28636e-07	-0.25935	0.525	0.608	0.00274342
Dpysl2	9.92084e-08	-0.260089	0.767	0.804	0.00211582
Ehd1	8.50889e-08	-0.260153	0.744	0.804	0.00181469
Palm	2.96758e-10	-0.261613	0.911	0.956	6.32897e-06
Gnb2	3.66105e-10	-0.262693	0.894	0.901	7.80792e-06
Hoxd9	5.9817e-07	-0.263741	0.539	0.6	0.0127572
Sema3d	1.36901e-06	-0.26384	0.961	0.979	0.0291969
Eif1	2.94447e-09	-0.264006	0.967	0.968	6.27967e-05
Fxyd5	7.89579e-07	-0.265319	0.614	0.64	0.0168394
Kank3	3.15151e-11	-0.265627	0.958	0.985	6.72122e-07
Fzd6	7.47037e-07	-0.267547	0.793	0.863	0.0159321
Cmss1	5.70967e-07	-0.270562	1	1	0.012177
Rps26	7.22695e-07	-0.271519	0.935	0.937	0.0154129
S100a11	1.68895e-09	-0.271888	0.967	0.95	3.60201e-05
Rhoj	1.66433e-08	-0.273977	0.971	0.985	0.000354951
Gpx4	9.48023e-08	-0.2774	0.8	0.853	0.00202185
Col4a5	2.97215e-07	-0.279592	0.284	0.402	0.0063387
Cdc42ep5	1.67224e-08	-0.281816	0.463	0.583	0.00035664
Sox18	9.04225e-07	-0.283179	0.782	0.838	0.0192844
S100a6	5.82274e-08	-0.283363	0.948	0.947	0.00124182
Lypd6	1.53937e-07	-0.28393	0.081	0.168	0.00328302
Cd93	9.45559e-07	-0.286338	0.203	0.316	0.0201659
Lmna	4.2648e-07	-0.286652	0.692	0.745	0.00909554
Otud1	6.12801e-07	-0.288053	0.397	0.528	0.0130692
Guk1	1.04128e-08	-0.290777	0.57	0.625	0.000222074
Gstp1	8.18293e-15	-0.292076	0.246	0.423	1.74517e-10
Castor1	4.79925e-10	-0.293222	0.345	0.503	1.02354e-05
Ppl	5.70825e-07	-0.293286	0.421	0.524	0.012174
Gngt2	6.87661e-11	-0.296823	0.864	0.876	1.46657e-06
Aldoa	4.60744e-10	-0.298222	0.767	0.84	9.82629e-06
Cgnl1	6.39697e-08	-0.298587	0.383	0.499	0.00136428
Slc9a3r2	1.28337e-08	-0.300092	0.742	0.804	0.000273705
Rtl8a	1.07251e-10	-0.302404	0.584	0.659	2.28733e-06
Rasgrf2	2.38209e-07	-0.302454	0.464	0.611	0.00508029
Eln	2.04646e-07	-0.303721	0.881	0.928	0.00436448
Cox6c	5.66117e-11	-0.304214	0.941	0.937	1.20736e-06
Ost4	4.80542e-13	-0.305261	0.788	0.832	1.02485e-08
Bambi	9.25929e-08	-0.305402	0.345	0.484	0.00197473
Emcn	1.80599e-06	-0.307275	0.748	0.766	0.0385164
Sult1a1	2.62011e-10	-0.309169	0.779	0.813	5.5879e-06
Fn1	1.3223e-08	-0.309951	0.707	0.842	0.000282007
Flrt2	1.72166e-06	-0.310138	0.522	0.657	0.0367179
Filip1l	1.6618e-09	-0.311976	0.621	0.716	3.54413e-05
Atp6v0e	4.97133e-11	-0.312542	0.805	0.855	1.06024e-06
Crip2	2.56829e-09	-0.317203	0.94	0.956	5.47739e-05
Actg1	1.08324e-09	-0.318963	0.948	0.93	2.31023e-05
Erh	8.44217e-13	-0.319205	0.62	0.707	1.80046e-08
Rras	1.65202e-11	-0.319937	0.684	0.781	3.52327e-07
Ralgps2	6.98733e-08	-0.323004	0.686	0.756	0.00149019
Myl6	6.87461e-12	-0.323556	0.97	0.958	1.46615e-07
Cdh13	2.42066e-11	-0.323902	0.655	0.823	5.16255e-07
Cav2	2.44841e-17	-0.326281	0.906	0.907	5.22173e-13
Grina	8.55484e-10	-0.330239	0.714	0.8	1.82449e-05
Duox2	8.0899e-13	-0.334148	0.319	0.518	1.72533e-08
Myadm	6.12989e-10	-0.335184	0.629	0.69	1.30732e-05
Cav1	3.13632e-14	-0.337753	0.967	0.97	6.68883e-10
Col18a1	9.64859e-07	-0.344203	0.593	0.669	0.0205775
Net1	5.90893e-07	-0.346473	0.218	0.32	0.012602
Pglyrp1	3.50611e-08	-0.349488	0.414	0.478	0.000747748
Comp	3.68393e-10	-0.350582	0.306	0.482	7.85671e-06
Ednrb	9.82183e-09	-0.353865	0.541	0.693	0.00020947
Lysmd2	1.09589e-13	-0.363215	0.422	0.592	2.33721e-09
Pdlim3	1.04259e-12	-0.363234	0.318	0.524	2.22353e-08
Ifitm2	2.98108e-11	-0.363542	0.944	0.941	6.35776e-07
Nos3	7.86174e-11	-0.364316	0.238	0.39	1.67667e-06
Stmn1	1.83608e-07	-0.364642	0.473	0.573	0.00391581
Ttyh1	3.95539e-12	-0.368348	0.241	0.402	8.43565e-08
Slco2a1	4.11988e-10	-0.36996	0.179	0.339	8.78646e-06
Atf3	3.48236e-07	-0.370292	0.137	0.25	0.00742684
Anxa2	6.33482e-11	-0.370456	0.928	0.962	1.35103e-06
Cyb5r3	3.40967e-14	-0.37123	0.776	0.8	7.27181e-10
Esam	6.7365e-18	-0.372385	0.199	0.406	1.43669e-13
Fxyd6	3.73623e-14	-0.375064	0.959	0.975	7.96826e-10
Fcgrt	1.9153e-16	-0.375783	0.844	0.891	4.08475e-12
S100a10	2.85211e-10	-0.380388	0.969	0.973	6.0827e-06
Tubb4b	3.44247e-12	-0.3839	0.477	0.627	7.34176e-08
Sema3f	3.55621e-12	-0.383907	0.707	0.8	7.58432e-08
Ramp2	4.53624e-14	-0.387241	0.971	0.979	9.67444e-10
Chil3	1.06516e-49	-0.390746	0.022	0.301	2.27166e-45
Tuba1a	2.17534e-10	-0.391459	0.859	0.893	4.63934e-06
Sun2	9.7137e-19	-0.39219	0.356	0.571	2.07164e-14
Ucp2	8.74308e-08	-0.395367	0.447	0.577	0.00186464
9530026P05Rik	8.59481e-07	-0.396914	0.278	0.415	0.0183301
Tubb2a	4.83301e-12	-0.396929	0.422	0.573	1.03074e-07
Tagln2	9.77257e-14	-0.39952	0.722	0.855	2.0842e-09
Gm10076	6.6508e-15	-0.399799	0.769	0.855	1.41842e-10
Ablim2	3.99316e-13	-0.413382	0.661	0.806	8.51621e-09
Emp1	2.56859e-15	-0.414251	0.856	0.905	5.47803e-11
Ptn	3.49651e-08	-0.417961	0.184	0.326	0.0007457
Chrm3	1.79514e-06	-0.42597	0.537	0.67	0.0382849
Gm8797	2.34993e-14	-0.430985	0.616	0.705	5.0117e-10
Cavin1	1.63333e-19	-0.434838	0.818	0.891	3.4834e-15
Ackr3	6.11128e-12	-0.43702	0.34	0.516	1.30335e-07
Tmod2	2.18065e-17	-0.441928	0.676	0.817	4.65067e-13
Ccdc3	1.34939e-10	-0.452592	0.15	0.293	2.87785e-06
Pmp22	3.3738e-18	-0.453584	0.427	0.657	7.1953e-14
Bgn	2.59113e-15	-0.45861	0.278	0.465	5.5261e-11
Myl12a	2.49239e-19	-0.459259	0.885	0.926	5.31552e-15
Fstl1	3.06803e-16	-0.460291	0.831	0.909	6.5432e-12
Dpysl3	9.20446e-13	-0.468677	0.443	0.63	1.96303e-08
Hsd3b7	6.38336e-23	-0.474694	0.629	0.76	1.36138e-18
Pkhd1l1	1.52079e-13	-0.484977	0.788	0.909	3.24339e-09
Gcnt1	4.96569e-15	-0.485348	0.41	0.571	1.05903e-10
Cd9	1.02658e-25	-0.496535	0.988	0.989	2.18939e-21
Gm42418	5.08392e-25	-0.504273	1	1	1.08425e-20
Cldn11	4.14631e-12	-0.516719	0.324	0.474	8.84284e-08
Egr1	1.91308e-07	-0.52537	0.348	0.493	0.00408003
Dapk1	1.81639e-22	-0.529705	0.776	0.941	3.87382e-18
Lgals1	6.00415e-16	-0.54574	0.315	0.484	1.2805e-11
Hspb1	9.71805e-08	-0.550913	0.587	0.682	0.00207257
Vim	1.07432e-21	-0.55914	0.978	0.983	2.29121e-17
Hs6st3	1.94346e-07	-0.562165	0.035	0.11	0.00414483
Tanc2	1.11076e-13	-0.565895	0.776	0.861	2.36891e-09
Igfbp5	9.24793e-10	-0.569808	0.391	0.571	1.97231e-05
Clca3a1	7.33731e-20	-0.579743	0.627	0.838	1.56483e-15
Gm14964	3.54298e-22	-0.595767	0.323	0.547	7.55611e-18
Lcn2	1.56541e-15	-0.606048	0.914	0.899	3.33855e-11
Adamts1	2.09209e-08	-0.615494	0.284	0.417	0.00044618
Gm19951	9.62501e-30	-0.629984	0.759	0.886	2.05273e-25
Serpine2	2.22519e-28	-0.644021	0.605	0.842	4.74567e-24
Pdlim4	2.42805e-28	-0.675316	0.55	0.77	5.17831e-24
Rhou	1.65986e-43	-0.680057	0.205	0.541	3.53998e-39
Uba52	3.65461e-43	-0.705956	0.907	0.935	7.79418e-39
Tgfbi	1.69753e-20	-0.753173	0.19	0.4	3.62032e-16
Jun	1.4545e-11	-0.760547	0.78	0.863	3.10201e-07
Crip1	3.98803e-21	-0.780243	0.563	0.743	8.50528e-17
Camk1d	1.04538e-36	-0.785459	0.976	0.992	2.22949e-32
Postn	1.23765e-15	-0.817129	0.209	0.404	2.63953e-11
Ccn1	1.43224e-12	-0.924831	0.187	0.366	3.05455e-08
Nsg1	5.49873e-71	-1.10357	0.656	0.91	1.17271e-66
Slc41a1	2.39796e-10	-1.22179	0.242	0.352	5.11414e-06
AY036118	1.39846e-47	-1.41863	0.97	0.987	2.98249e-43
Nts	5.11191e-19	-1.54985	0.269	0.507	1.09022e-14

## Sheet: CollectingKras
Raw output of DGE analysis (logfc.threshold = 0.25, min.pct = 0.1,only.pos = FALSE,test.use = 'MAST')
Gene	p_val	avg_log2FC	pct.1	pct.2	p_val_adj
B2m	6.95712e-77	1.52316	0.993	0.92	1.48375e-72
H2-K1	9.11028e-72	1.58359	0.977	0.887	1.94295e-67
H2-D1	1.89851e-49	1.17735	0.993	0.957	4.04896e-45
H2-Q7	1.8516e-41	1.10971	0.525	0.064	3.9489e-37
mt-Co3	9.37061e-38	0.615223	1	0.997	1.99847e-33
Nsg1	2.13864e-37	-1.05128	0.771	0.96	4.56107e-33
Bst2	5.19721e-30	1.19759	0.953	0.822	1.10841e-25
mt-Atp6	6.7834e-30	0.483725	1	0.988	1.4467e-25
H2-Q6	1.2041e-29	0.588834	0.359	0.025	2.56798e-25
Chil3	3.25269e-24	-0.361996	0.02	0.301	6.93701e-20
Trim69	1.27342e-23	0.755674	0.588	0.199	2.71583e-19
Ier2	2.66711e-23	-0.829503	0.924	0.957	5.68815e-19
mt-Co2	2.42771e-22	0.417643	1	0.988	5.17758e-18
Fxyd6	2.74606e-21	-0.609515	0.98	0.982	5.85651e-17
Ephb1	4.65822e-20	0.689931	0.455	0.132	9.93459e-16
Ifi44	9.39136e-20	0.509851	0.309	0.043	2.0029e-15
Uba52	2.2544e-19	-0.535183	0.977	0.957	4.80797e-15
Iigp1	1.34292e-18	1.34852	0.389	0.101	2.86405e-14
Fam43a	1.81162e-18	-0.80399	0.495	0.721	3.86364e-14
Egr1	3.69428e-17	-0.729303	0.98	0.991	7.87879e-13
mt-Nd4	6.03713e-17	0.359285	1	0.991	1.28754e-12
Myo5b	1.15726e-16	0.512938	0.465	0.172	2.4681e-12
Rps12	2.40422e-16	0.354747	1	0.985	5.12747e-12
mt-Cytb	5.65037e-16	0.332932	1	0.991	1.20505e-11
Rps19	7.23751e-16	0.359384	0.99	0.991	1.54354e-11
Ccn1	1.45205e-15	-1.1298	0.684	0.834	3.09678e-11
Gm8797	1.56574e-15	-0.530074	0.917	0.908	3.33924e-11
mt-Co1	2.28553e-15	0.340015	1	0.994	4.87435e-11
Piezo2	1.1472e-14	0.626217	0.831	0.558	2.44663e-10
Icam1	1.95878e-14	1.05185	0.744	0.515	4.17748e-10
Psmb8	4.17639e-14	0.54394	0.555	0.264	8.90698e-10
Gm19951	4.33698e-14	-0.629495	0.814	0.89	9.24947e-10
mt-Nd1	5.06427e-14	0.332118	0.997	0.997	1.08006e-09
Lyve1	6.01695e-14	1.05799	0.718	0.466	1.28323e-09
Rplp2	6.27227e-14	0.302212	1	0.969	1.33769e-09
Zbp1	7.02423e-14	0.282876	0.206	0.025	1.49806e-09
Amotl2	8.69133e-14	-0.50077	0.332	0.512	1.8536e-09
Aqp1	1.53916e-13	1.02322	0.505	0.248	3.28257e-09
Scn3a	1.64396e-13	0.808531	0.641	0.35	3.50607e-09
Rps28	1.86071e-13	0.338441	0.997	0.982	3.96833e-09
mt-Nd2	6.80407e-13	0.323738	0.993	0.991	1.4511e-08
Atf4	9.31799e-13	-0.498892	0.9	0.905	1.98725e-08
Kank3	1.21611e-12	-0.373549	0.963	0.979	2.5936e-08
Inpp4b	1.8032e-12	0.554426	0.645	0.393	3.84568e-08
Rpl32	1.92059e-12	0.355769	0.993	0.975	4.09603e-08
Tpt1	2.36917e-12	0.302716	1	1	5.05272e-08
Rps16	2.3775e-12	0.328969	0.997	0.96	5.0705e-08
Myl12a	3.37218e-12	-0.325514	0.98	0.936	7.19185e-08
Gbp6	3.83857e-12	0.355038	0.229	0.043	8.18652e-08
Rpl13a	3.90709e-12	0.292147	0.987	0.988	8.33266e-08
Ifitm3	4.75794e-12	0.53238	1	0.982	1.01473e-07
Aebp1	5.74693e-12	0.588168	0.92	0.844	1.22565e-07
Rps15	7.97068e-12	0.304762	0.993	0.975	1.69991e-07
Patl2	9.86273e-12	0.370801	0.359	0.126	2.10343e-07
H2-T22	1.29334e-11	0.40113	0.605	0.353	2.7583e-07
Rps6	1.4685e-11	0.312674	0.99	0.972	3.13188e-07
Rps18	1.56762e-11	0.326485	0.993	0.96	3.34327e-07
Gm21541	2.38043e-11	0.498048	0.326	0.104	5.07674e-07
Ank2	2.42013e-11	0.677753	0.757	0.54	5.16142e-07
Rps29	2.95623e-11	0.274307	1	0.991	6.30475e-07
Rpsa	3.07992e-11	0.351825	0.993	0.966	6.56854e-07
Rps20	3.08082e-11	0.302276	0.997	0.997	6.57046e-07
Gstp1	3.7479e-11	-0.325839	0.249	0.469	7.99315e-07
Rps14	3.80026e-11	0.276209	0.997	0.966	8.10481e-07
Rps23	4.75753e-11	0.307889	0.997	0.963	1.01464e-06
Rps8	6.30688e-11	0.297643	0.997	1	1.34507e-06
Sptan1	8.85074e-11	-0.47034	0.937	0.969	1.8876e-06
Rps24	1.00646e-10	0.286971	0.997	0.979	2.14649e-06
Adm	1.23387e-10	-0.851142	0.126	0.331	2.63147e-06
Nlrc5	1.37302e-10	0.268673	0.239	0.055	2.92825e-06
Rps15a	2.06731e-10	0.289501	0.997	0.994	4.40896e-06
Rpl26	2.38272e-10	0.270061	0.993	0.969	5.08162e-06
Rpl24	2.43461e-10	0.296326	0.997	0.969	5.19229e-06
Ctsd	2.74183e-10	0.532047	0.94	0.831	5.8475e-06
Ptn	2.7945e-10	-0.924611	0.133	0.35	5.95983e-06
Sema3d	2.81877e-10	-0.486962	0.94	0.954	6.0116e-06
Rps9	2.83344e-10	0.266582	0.997	0.975	6.04287e-06
Rpl6	2.99928e-10	0.291071	0.993	0.988	6.39657e-06
Rpl17	3.0888e-10	0.299171	0.99	0.963	6.58749e-06
Psmb9	3.33973e-10	0.358779	0.405	0.184	7.12264e-06
H2-Q4	3.68071e-10	0.396634	0.774	0.537	7.84984e-06
Gm10076	4.09467e-10	-0.306527	0.947	0.914	8.73271e-06
mt-Nd3	4.88393e-10	0.35767	0.95	0.856	1.0416e-05
Cavin1	5.08772e-10	-0.398463	0.917	0.92	1.08506e-05
Rhou	6.31086e-10	-0.459857	0.336	0.552	1.34592e-05
Igfbp4	7.05797e-10	0.482859	0.944	0.844	1.50525e-05
Rack1	7.50968e-10	0.289807	0.993	0.966	1.60159e-05
Rpl34	8.31105e-10	0.270367	0.997	0.979	1.7725e-05
Rpl35a	8.43105e-10	0.278152	0.993	0.982	1.79809e-05
Fcgrt	9.09594e-10	-0.425175	0.844	0.899	1.93989e-05
Cav2	1.04123e-09	-0.313244	0.927	0.911	2.22063e-05
Astl	1.06367e-09	0.574675	0.631	0.433	2.26849e-05
Map3k6	1.31211e-09	-0.323761	0.159	0.365	2.79833e-05
Reep1	1.44458e-09	0.392234	0.821	0.604	3.08086e-05
Rpl39	1.70149e-09	0.257855	1	0.963	3.62877e-05
Rpl12	1.80209e-09	0.313085	0.993	0.957	3.84331e-05
Rplp1	1.87469e-09	0.254442	1	0.988	3.99815e-05
Lcn2	1.90948e-09	-0.575733	0.96	0.948	4.07235e-05
Crip1	2.29598e-09	-0.687917	0.691	0.801	4.89664e-05
Rps27a	2.47249e-09	0.263689	0.997	0.985	5.27308e-05
Psme1	2.65777e-09	0.431815	0.877	0.785	5.66822e-05
Comt	2.68181e-09	-0.292511	0.914	0.871	5.71949e-05
Slc38a4	3.48572e-09	0.423361	0.492	0.261	7.434e-05
Rpl27	3.54089e-09	0.28204	0.983	0.954	7.55166e-05
Cox6c	3.84264e-09	-0.275691	0.993	0.948	8.19519e-05
Ifi27l2a	3.89819e-09	1.22776	0.256	0.089	8.31368e-05
Ifrd1	3.94036e-09	0.614801	0.987	0.963	8.40361e-05
Duox2	4.14869e-09	-0.353199	0.306	0.54	8.8479e-05
Rpl5	4.15657e-09	0.268436	0.993	0.979	8.86471e-05
Ppl	4.42914e-09	-0.406447	0.415	0.592	9.44602e-05
Fgf12	4.71803e-09	0.430097	0.542	0.301	0.000100621
Hhex	4.96535e-09	-0.372747	0.309	0.472	0.000105896
Rtn2	5.6427e-09	-0.390789	0.146	0.291	0.000120342
Nrp2	8.21191e-09	0.501473	0.95	0.844	0.000175135
Isg15	8.59768e-09	0.661888	0.409	0.212	0.000183363
Eef1g	1.07539e-08	0.307689	0.953	0.883	0.000229348
Rps2	1.11725e-08	0.264392	0.997	0.988	0.000238275
Cd93	1.1472e-08	-0.422547	0.246	0.469	0.000244663
Plk2	1.18049e-08	-0.685894	0.821	0.883	0.000251762
Olfm1	1.19203e-08	0.565948	0.864	0.822	0.000254224
Rps7	1.4063e-08	0.283059	0.997	0.975	0.000299921
Tubb4b	1.59531e-08	-0.439466	0.728	0.798	0.000340232
Thbd	1.64818e-08	-0.630476	0.591	0.742	0.000351507
Sult1a1	1.70303e-08	-0.430166	0.784	0.862	0.000363206
Dusp1	1.72751e-08	-0.444027	0.97	0.991	0.000368425
Hspb1	2.11436e-08	-0.782941	0.761	0.859	0.000450929
Cdkn1a	2.12439e-08	-0.506565	0.794	0.88	0.000453068
Stab1	2.18477e-08	0.351037	0.987	0.972	0.000465946
Myl6	2.31168e-08	-0.326204	0.987	0.975	0.000493011
Tubb2a	2.78361e-08	-0.413435	0.684	0.752	0.000593659
Npm1	3.09633e-08	0.324455	0.98	0.951	0.000660354
Slc9a9	3.35877e-08	0.512294	0.375	0.178	0.000716326
Vav3	3.64011e-08	0.395444	0.944	0.847	0.000776326
Megf6	4.03794e-08	0.306163	0.738	0.515	0.000861171
Smad1	4.48288e-08	-0.36681	0.884	0.933	0.000956065
Hmcn1	4.71553e-08	0.454449	0.824	0.706	0.00100568
Eef1b2	4.79437e-08	0.312423	0.98	0.929	0.00102249
Rpl23a	5.30058e-08	0.260294	0.98	0.957	0.00113045
Rps13	6.205e-08	0.257318	0.997	0.963	0.00132334
Rpl22	6.52128e-08	0.253477	0.997	0.963	0.00139079
Nfatc2	6.70054e-08	-0.523661	0.316	0.494	0.00142903
Ahsg	7.50856e-08	-0.694305	0.07	0.23	0.00160135
Iqgap2	7.91798e-08	0.388004	0.518	0.325	0.00168867
Hsd3b7	8.09608e-08	-0.347111	0.694	0.776	0.00172665
Ptpn14	8.57526e-08	-0.397928	0.934	0.942	0.00182884
Sun2	9.36151e-08	-0.291115	0.415	0.558	0.00199653
Tsc22d3	1.102e-07	-0.551909	0.565	0.644	0.00235024
St6galnac3	1.18251e-07	0.445225	0.674	0.463	0.00252193
Ptpn18	1.4123e-07	0.350563	0.867	0.748	0.00301202
Fam102b	1.49667e-07	-0.445598	0.545	0.66	0.00319195
Camk1d	1.55643e-07	-0.537557	0.987	0.988	0.00331939
Dnajb1	1.75457e-07	-0.519743	0.784	0.794	0.00374198
Plxna4	1.76426e-07	0.383472	0.934	0.874	0.00376264
Slc5a3	2.03512e-07	0.347961	0.585	0.393	0.0043403
Lrrc8a	2.15536e-07	-0.372052	0.621	0.724	0.00459674
Pid1	2.18937e-07	-0.538692	0.066	0.206	0.00466927
Plec	2.20806e-07	-0.345608	0.874	0.899	0.00470913
Tle5	2.21122e-07	-0.270557	0.874	0.868	0.00471587
Ppm1n	2.49828e-07	-0.424902	0.126	0.279	0.00532808
Tmod2	2.61512e-07	-0.351584	0.641	0.724	0.00557726
Gm14636	2.69476e-07	0.414185	0.309	0.135	0.00574712
Pmp22	2.69533e-07	-0.397973	0.525	0.675	0.00574834
AY036118	2.77976e-07	-0.941015	0.993	0.969	0.0059284
Trps1	4.18902e-07	0.368659	0.724	0.552	0.00893393
Apba2	4.57226e-07	0.352587	0.575	0.365	0.00975126
Dleu2	4.83158e-07	0.548971	0.797	0.653	0.0103043
Srsf2	4.83293e-07	-0.338055	0.937	0.945	0.0103072
Rab21	5.30753e-07	0.389678	0.824	0.721	0.0113194
Crip2	6.1312e-07	-0.296865	0.977	0.957	0.013076
Vegfa	6.83897e-07	-0.278264	0.169	0.316	0.0145855
Slc38a2	6.85638e-07	0.315153	0.99	0.988	0.0146226
Sash1	6.95559e-07	0.393254	0.94	0.877	0.0148342
Myadm	7.26382e-07	-0.391578	0.595	0.69	0.0154916
Stat1	8.02975e-07	0.28456	0.495	0.313	0.0171251
Snhg8	8.39969e-07	-0.385348	0.774	0.847	0.017914
Luc7l2	8.97167e-07	-0.279261	0.884	0.877	0.0191339
Lepr	8.99849e-07	0.309131	0.515	0.313	0.0191911
Jun	1.01065e-06	-0.445361	0.987	0.994	0.0215541
Sgip1	1.13687e-06	0.282342	0.336	0.163	0.0242461
Asap1	1.14508e-06	0.408221	0.914	0.785	0.0244212
Tsc22d1	1.14835e-06	-0.412443	0.827	0.917	0.0244909
Dennd4a	1.27437e-06	0.446568	0.987	0.966	0.0271786
Srgap3	1.28226e-06	-0.336468	0.193	0.356	0.0273467
Hivep2	1.34602e-06	0.429483	0.907	0.871	0.0287066
Npc2	1.37162e-06	0.279114	0.89	0.761	0.0292526
Enpp3	1.41173e-06	0.291165	0.405	0.221	0.030108
Rps3	1.48187e-06	0.250914	0.997	0.982	0.0316038
Ralgapa2	1.78242e-06	0.361707	0.927	0.865	0.0380136
Gbp2	1.85214e-06	0.284581	0.306	0.147	0.0395007
Eif4a1	1.99018e-06	-0.309157	0.93	0.942	0.0424446
Arhgap29	2.01268e-06	-0.309299	0.96	0.96	0.0429245
Hs3st1	2.15674e-06	-0.398982	0.528	0.656	0.0459968
Sox18	2.31238e-06	-0.385277	0.571	0.69	0.0493161
Tnik	2.42688e-06	0.271785	0.239	0.092	0.051758
Cpne2	2.45982e-06	0.292891	0.867	0.785	0.0524607
Cgnl1	2.49361e-06	-0.326129	0.395	0.534	0.0531813
Flrt2	2.6573e-06	-0.484302	0.399	0.552	0.0566722
Fundc2	2.76442e-06	0.268882	0.91	0.785	0.0589567
Itgav	2.88092e-06	0.39346	0.857	0.748	0.0614415
Klf13	2.91928e-06	-0.271564	0.884	0.89	0.0622596
Rcn3	2.99256e-06	-0.301664	0.452	0.604	0.0638223
Chp2	3.05696e-06	0.291854	0.844	0.684	0.0651957
Palm	3.45052e-06	-0.276882	0.864	0.914	0.0735891
Nfkb1	3.59889e-06	0.519035	0.85	0.761	0.0767535
Ramp2	3.77183e-06	-0.404679	0.977	0.972	0.0804419
Lfng	3.82798e-06	-0.27016	0.312	0.42	0.0816393
Ythdc1	3.85456e-06	-0.379997	0.774	0.831	0.0822063
D5Ertd615e	4.24794e-06	0.514381	0.216	0.095	0.0905959
Xdh	4.27422e-06	0.326675	0.522	0.331	0.0911562
Igfbp5	4.48631e-06	-0.398011	0.375	0.567	0.0956795
St3gal5	4.50353e-06	0.260588	0.392	0.215	0.0960467
Lgals1	4.64004e-06	-0.401436	0.405	0.577	0.0989582
Ablim2	4.65476e-06	-0.332544	0.601	0.693	0.0992722
0610010K14Rik	4.7693e-06	-0.264799	0.442	0.534	0.101715
Rnf141	4.96307e-06	0.299733	0.525	0.35	0.105847
Nupr1	5.06681e-06	-0.480515	0.146	0.298	0.10806
Tceal9	5.45441e-06	0.307834	0.87	0.742	0.116326
Srsf5	5.66622e-06	-0.309806	0.927	0.954	0.120843
Wwc2	5.92722e-06	-0.306621	0.658	0.672	0.12641
Cited2	6.36252e-06	-0.473102	0.462	0.586	0.135693
Lrg1	6.50646e-06	-0.49737	0.953	0.905	0.138763
Litaf	6.81342e-06	0.256787	0.784	0.613	0.14531
Pappa	7.05676e-06	0.254085	0.336	0.169	0.1505
Ssna1	7.4977e-06	-0.291073	0.329	0.445	0.159903
Ehd2	7.97824e-06	-0.258109	0.904	0.899	0.170152
Prrt4	8.07319e-06	-0.260549	0.156	0.294	0.172177
Tapbp	8.35799e-06	0.273019	0.611	0.426	0.178251
Efnb2	9.37432e-06	-0.289531	0.91	0.957	0.199926
Arhgdia	1.00238e-05	-0.270389	0.854	0.88	0.213778
Serping1	1.02553e-05	0.333873	0.671	0.506	0.218714
Gng2	1.04809e-05	0.252753	0.811	0.656	0.223525
Fzd6	1.05984e-05	-0.309071	0.728	0.807	0.226033
Ccl21a	1.08228e-05	0.578925	0.977	0.96	0.230818
Arl5b	1.09205e-05	0.410286	0.754	0.641	0.232902
Gdf15	1.12565e-05	1.1028	0.385	0.264	0.240067
Tuba1b	1.16332e-05	-0.325374	0.904	0.923	0.248101
Irf2bp2	1.27735e-05	-0.276215	0.658	0.699	0.27242
Trip10	1.29537e-05	-0.255278	0.365	0.485	0.276263
Ehd1	1.31137e-05	-0.268342	0.847	0.828	0.279675
Pkhd1l1	1.5371e-05	-0.355856	0.887	0.917	0.327817
Gcnt1	1.57637e-05	-0.324438	0.482	0.601	0.336193
Fxyd1	1.59323e-05	-0.260829	0.189	0.356	0.339788
Lpl	1.61608e-05	0.371525	0.608	0.436	0.344662
Gadd45g	1.87416e-05	-0.634716	0.518	0.62	0.399703
Kpna1	1.95268e-05	-0.293798	0.395	0.439	0.416449
Adamts4	1.96801e-05	0.685825	0.402	0.236	0.419717
Nos3	2.00213e-05	-0.29208	0.379	0.546	0.426994
Fos	2.04255e-05	-0.514659	0.983	0.988	0.435614
D330037F02Rik	2.15369e-05	0.288782	0.458	0.282	0.459317
Ptx3	2.19175e-05	0.352838	0.419	0.245	0.467435
Lgmn	2.21852e-05	0.289287	0.757	0.607	0.473144
Rras	2.28908e-05	-0.295284	0.761	0.816	0.488193
Calr	2.3216e-05	0.264311	0.987	0.926	0.495127
Hsp90aa1	2.63347e-05	0.319367	0.99	0.963	0.56164
Ddah1	2.63546e-05	-0.280159	0.299	0.365	0.562064
Cd9	2.6748e-05	-0.254103	0.997	0.997	0.570454
Bloc1s1	2.85565e-05	-0.251878	0.645	0.69	0.609024
Dapk1	2.96079e-05	-0.394963	0.844	0.896	0.631448
Maff	3.00878e-05	0.409103	0.86	0.761	0.641682
Cd81	3.01019e-05	-0.261077	0.907	0.89	0.641984
Lsr	3.09582e-05	-0.286445	0.183	0.334	0.660245
Adarb1	3.12935e-05	0.327363	0.674	0.531	0.667397
Ubash3b	3.26508e-05	-0.343674	0.508	0.653	0.696344
Lypd6	3.37454e-05	-0.288705	0.11	0.221	0.719689
Nrcam	3.46398e-05	0.288224	0.575	0.396	0.738763
Cp	3.78282e-05	-0.386392	0.99	0.988	0.806761
Fbln2	3.87156e-05	0.405823	0.837	0.73	0.825687
Ahcyl2	3.9843e-05	0.491288	0.505	0.362	0.849732
Rasgrp2	4.15793e-05	-0.264491	0.259	0.396	0.886761
Gm47283	4.20447e-05	-0.462105	0.628	0.647	0.896688
Sqstm1	4.34662e-05	0.399476	0.934	0.893	0.927004
Fam71a	4.37624e-05	-0.376958	0.239	0.362	0.933321
Podxl	4.45479e-05	-0.319752	0.734	0.813	0.950073
Gm47271	4.60161e-05	0.268537	0.106	0.025	0.981386
Acox1	4.63331e-05	0.388107	0.731	0.604	0.988146
Ccn2	4.67156e-05	-0.487969	0.166	0.313	0.996303
Apobec3	4.98124e-05	-0.2771	0.492	0.632	1
Sde2	5.1646e-05	0.271531	0.605	0.442	1
Fstl1	5.18024e-05	-0.289879	0.92	0.942	1
Mrc1	5.62751e-05	0.371729	0.435	0.316	1
Hps3	5.93416e-05	-0.282009	0.319	0.414	1
Postn	5.95076e-05	-0.60343	0.259	0.387	1
Kansl1l	5.99435e-05	0.324666	0.691	0.558	1
Grina	6.37048e-05	-0.267957	0.774	0.798	1
Gng12	6.46509e-05	0.296435	0.884	0.785	1
Ldlrad4	6.69474e-05	0.405267	0.777	0.718	1
Mmrn2	6.93821e-05	0.275026	0.774	0.623	1
Ralgps2	7.1213e-05	-0.332239	0.711	0.77	1
Vim	7.45149e-05	-0.251498	0.997	0.988	1
Hexim1	8.27194e-05	-0.289473	0.522	0.635	1
Ccnd1	8.34272e-05	0.347415	0.475	0.34	1
Lysmd2	8.54173e-05	-0.271141	0.488	0.598	1
Ccdc141	8.57026e-05	-0.383431	0.266	0.38	1
Ypel2	9.28689e-05	0.31899	0.841	0.712	1
Ankrd42	9.49821e-05	0.260257	0.392	0.239	1
Bmp4	9.70913e-05	-0.394906	0.196	0.291	1
Slc39a1	9.89505e-05	-0.255207	0.674	0.758	1
Adgrl3	9.92172e-05	-0.315927	0.063	0.172	1
Tbx1	0.000101515	-0.289944	0.834	0.887	1
Tgfbi	0.000105593	-0.513355	0.296	0.442	1
Gbp7	0.000115454	0.290384	0.598	0.436	1
Sptbn1	0.00011583	-0.256687	0.993	0.997	1
Cd74	0.00011728	0.257263	0.1	0.025	1
Sec63	0.000124924	0.337145	0.877	0.791	1
Trim37	0.000126093	-0.259845	0.389	0.515	1
Cldn11	0.000128924	-0.358571	0.362	0.479	1
Raph1	0.000134868	0.321165	0.791	0.687	1
Neo1	0.000141915	0.70709	0.193	0.08	1
Fnip1	0.000157779	0.275979	0.688	0.534	1
Actg1	0.000165836	-0.314521	0.993	0.979	1
Ssbp2	0.000176094	0.310809	0.867	0.788	1
F8	0.000177006	0.306083	0.306	0.169	1
Tln2	0.000178274	-0.264706	0.359	0.433	1
Add3	0.000186759	-0.259926	0.93	0.936	1
Gm26917	0.000187072	-0.254154	0.243	0.298	1
Gclc	0.000191691	0.485745	0.618	0.515	1
Hs6st3	0.000192696	-0.456556	0.12	0.236	1
Mxd1	0.000201465	0.279717	0.452	0.304	1
Epb41l2	0.00021099	0.303718	0.94	0.926	1
Vsir	0.000219151	-0.259533	0.472	0.598	1
Atp6v1a	0.000221298	0.267741	0.651	0.543	1
Col18a1	0.000221688	-0.365573	0.708	0.801	1
Thbs1	0.000246501	0.509898	0.472	0.325	1
Mt1	0.000250987	-0.308319	0.066	0.169	1
Stard13	0.000265801	-0.320105	0.508	0.623	1
Tgfb2	0.000290874	-0.356791	0.512	0.463	1
Cdk6	0.000307287	0.260952	0.757	0.623	1
Cebpd	0.000316844	-0.403762	0.95	0.945	1
S1pr1	0.000380267	-0.261942	0.771	0.825	1
Rhob	0.000382217	-0.323681	0.754	0.825	1
Ier5	0.000395502	-0.329368	0.864	0.887	1
Ppp3ca	0.000418603	-0.305451	0.987	0.991	1
Mfap2	0.000429137	-0.345024	0.419	0.534	1
Stt3b	0.00043367	-0.271549	0.973	0.972	1
Pdlim4	0.00049845	-0.28398	0.731	0.794	1
Tbc1d12	0.000510382	-0.255731	0.375	0.426	1
Pglyrp1	0.000514916	-0.298179	0.346	0.466	1
Rarb	0.000520997	0.25932	0.223	0.126	1
Rfx3	0.000551605	0.379814	0.611	0.472	1
Ucp2	0.000594563	-0.354278	0.545	0.617	1
Foxc2	0.000601655	-0.259424	0.442	0.564	1
Fndc1	0.000612895	0.291715	0.645	0.5	1
Junb	0.000625519	-0.270177	1	1	1
Trp53i11	0.00066802	-0.271041	0.365	0.5	1
Chka	0.000763178	-0.372792	0.558	0.65	1
9530026P05Rik	0.000799463	-0.500451	0.379	0.491	1
Fosb	0.000833768	-0.373997	0.92	0.951	1
Akap12	0.0008849	0.643149	0.787	0.696	1
Atf3	0.000969893	-0.350772	0.894	0.896	1
Rasgrf2	0.00130847	-0.261954	0.409	0.54	1
Nxn	0.00133521	-0.310107	0.983	0.985	1
Sertad2	0.00141789	0.333962	0.821	0.745	1
Angpt2	0.00141892	0.5008	0.545	0.408	1
Nav2	0.00143136	-0.269202	0.06	0.141	1
Gm26802	0.00143977	-0.396498	0.445	0.577	1
Adgrf5	0.00153083	-0.278542	0.738	0.788	1
Col23a1	0.00157079	0.380026	0.654	0.561	1
Gm11290	0.00157643	-0.329516	0.033	0.104	1
Baiap2	0.00162354	-0.350601	0.405	0.5	1
Eng	0.00164419	0.262487	0.92	0.883	1
Cxcl2	0.00174042	0.333907	0.103	0.138	1
Irf1	0.001775	0.287137	0.857	0.844	1
Cep85l	0.00180558	-0.28398	0.894	0.908	1
Pde4b	0.00183575	-0.290669	0.787	0.844	1
Pitpnc1	0.00186567	-0.316048	0.91	0.948	1
Jund	0.0019747	-0.336343	1	1	1
Thsd4	0.00201616	-0.256526	0.817	0.798	1
Ripk2	0.00204825	0.255705	0.468	0.344	1
Trib1	0.00207932	-0.368578	0.512	0.613	1
Myo1d	0.0021428	-0.303424	0.352	0.433	1
Mrnip	0.00223713	0.252009	0.465	0.35	1
Mbtd1	0.00229246	0.273428	0.711	0.635	1
Adamts1	0.00249949	-0.403884	0.731	0.825	1
Nf1	0.00252438	0.267736	0.831	0.739	1
Kcnt2	0.00254957	-0.491034	0.189	0.255	1
Dlg1	0.00255433	0.274357	0.91	0.871	1
Dst	0.00256923	-0.265307	0.944	0.966	1
Gphn	0.00270461	-0.271492	0.987	0.988	1
Mrps6	0.00273538	0.260859	0.664	0.561	1
Jak1	0.00282123	0.252066	0.953	0.908	1
Prickle1	0.00293555	-0.298885	0.578	0.675	1
Pde7b	0.0031725	0.388164	0.777	0.675	1
Procr	0.00345427	0.272109	0.88	0.801	1
Polr2a	0.00365853	-0.283406	0.837	0.856	1
S100a10	0.00397496	-0.28441	0.987	0.982	1
March3	0.00399513	-0.409073	0.92	0.893	1
Frmd6	0.00411843	-0.261105	0.598	0.656	1
Gm42418	0.00442896	-0.345471	1	1	1
Pcdh17	0.00463923	0.265712	0.515	0.387	1
Peli2	0.00467172	-0.2749	0.611	0.681	1
Opa3	0.00510993	-0.275178	0.316	0.374	1
Mast4	0.00642109	0.341496	0.528	0.439	1
Tspan18	0.00728401	0.252595	0.817	0.755	1
Apold1	0.00846141	-0.251909	0.96	0.969	1
H19	0.0096674	0.868684	0.309	0.255	1
Hspa1a	0.00983053	0.286068	0.233	0.144	1
Cdh13	0.009943	-0.281164	0.827	0.89	1
Tanc2	0.0110196	-0.316534	0.86	0.871	1
Sparc	0.0114497	-0.260541	0.389	0.479	1
Pparg	0.0126888	-0.282993	0.581	0.647	1
Otud1	0.0184086	-0.279091	0.528	0.586	1
Sbno2	0.0190963	0.281341	0.681	0.601	1
Mgp	0.020141	-0.696162	0.153	0.224	1
Zfp36	0.0209629	-0.27051	0.877	0.933	1
Hmox1	0.0229564	0.274449	0.551	0.448	1
Crim1	0.0231118	-0.371452	0.904	0.896	1
Klf2	0.0238707	-0.330364	0.947	0.96	1
Flnc	0.026318	-0.264246	0.551	0.564	1
Smim4	0.0266381	0.365896	0.435	0.365	1
Supt5	0.0447279	0.353608	0.701	0.672	1
Rps6ka3	0.0677445	0.298449	0.648	0.577	1
Dpysl3	0.0695583	-0.267906	0.571	0.62	1
Adamts9	0.0730389	-0.251284	0.528	0.601	1
Ackr3	0.081519	-0.312415	0.452	0.521	1
Igf2	0.103437	0.2838	0.332	0.261	1
C77080	0.110902	-0.303195	0.296	0.344	1
Atpaf2	0.131979	-0.31293	0.153	0.19	1
Bmp8a	0.133507	0.250337	0.133	0.095	1
Nts	0.146016	-0.652329	0.512	0.555	1
Ccl2	0.321196	0.383095	0.166	0.129	1
Apoe	0.604137	0.339278	0.309	0.319	1

## Sheet: CollectingKras.Significant
All significant differentially expressed genes (p_val_adj ≤ 0.05) arranged by avg_log2FC
Gene	p_val	avg_log2FC	pct.1	pct.2	p_val_adj
H2-K1	9.11028e-72	1.58359	0.977	0.887	1.94295e-67
B2m	6.95712e-77	1.52316	0.993	0.92	1.48375e-72
Iigp1	1.34292e-18	1.34852	0.389	0.101	2.86405e-14
Ifi27l2a	3.89819e-09	1.22776	0.256	0.089	8.31368e-05
Bst2	5.19721e-30	1.19759	0.953	0.822	1.10841e-25
H2-D1	1.89851e-49	1.17735	0.993	0.957	4.04896e-45
H2-Q7	1.8516e-41	1.10971	0.525	0.064	3.9489e-37
Lyve1	6.01695e-14	1.05799	0.718	0.466	1.28323e-09
Icam1	1.95878e-14	1.05185	0.744	0.515	4.17748e-10
Aqp1	1.53916e-13	1.02322	0.505	0.248	3.28257e-09
Scn3a	1.64396e-13	0.808531	0.641	0.35	3.50607e-09
Trim69	1.27342e-23	0.755674	0.588	0.199	2.71583e-19
Ephb1	4.65822e-20	0.689931	0.455	0.132	9.93459e-16
Ank2	2.42013e-11	0.677753	0.757	0.54	5.16142e-07
Isg15	8.59768e-09	0.661888	0.409	0.212	0.000183363
Piezo2	1.1472e-14	0.626217	0.831	0.558	2.44663e-10
mt-Co3	9.37061e-38	0.615223	1	0.997	1.99847e-33
Ifrd1	3.94036e-09	0.614801	0.987	0.963	8.40361e-05
H2-Q6	1.2041e-29	0.588834	0.359	0.025	2.56798e-25
Aebp1	5.74693e-12	0.588168	0.92	0.844	1.22565e-07
Astl	1.06367e-09	0.574675	0.631	0.433	2.26849e-05
Olfm1	1.19203e-08	0.565948	0.864	0.822	0.000254224
Inpp4b	1.8032e-12	0.554426	0.645	0.393	3.84568e-08
Dleu2	4.83158e-07	0.548971	0.797	0.653	0.0103043
Psmb8	4.17639e-14	0.54394	0.555	0.264	8.90698e-10
Ifitm3	4.75794e-12	0.53238	1	0.982	1.01473e-07
Ctsd	2.74183e-10	0.532047	0.94	0.831	5.8475e-06
Myo5b	1.15726e-16	0.512938	0.465	0.172	2.4681e-12
Slc9a9	3.35877e-08	0.512294	0.375	0.178	0.000716326
Ifi44	9.39136e-20	0.509851	0.309	0.043	2.0029e-15
Nrp2	8.21191e-09	0.501473	0.95	0.844	0.000175135
Gm21541	2.38043e-11	0.498048	0.326	0.104	5.07674e-07
mt-Atp6	6.7834e-30	0.483725	1	0.988	1.4467e-25
Igfbp4	7.05797e-10	0.482859	0.944	0.844	1.50525e-05
Hmcn1	4.71553e-08	0.454449	0.824	0.706	0.00100568
Dennd4a	1.27437e-06	0.446568	0.987	0.966	0.0271786
St6galnac3	1.18251e-07	0.445225	0.674	0.463	0.00252193
Psme1	2.65777e-09	0.431815	0.877	0.785	5.66822e-05
Fgf12	4.71803e-09	0.430097	0.542	0.301	0.000100621
Hivep2	1.34602e-06	0.429483	0.907	0.871	0.0287066
Slc38a4	3.48572e-09	0.423361	0.492	0.261	7.434e-05
mt-Co2	2.42771e-22	0.417643	1	0.988	5.17758e-18
Gm14636	2.69476e-07	0.414185	0.309	0.135	0.00574712
Asap1	1.14508e-06	0.408221	0.914	0.785	0.0244212
H2-T22	1.29334e-11	0.40113	0.605	0.353	2.7583e-07
H2-Q4	3.68071e-10	0.396634	0.774	0.537	7.84984e-06
Vav3	3.64011e-08	0.395444	0.944	0.847	0.000776326
Sash1	6.95559e-07	0.393254	0.94	0.877	0.0148342
Reep1	1.44458e-09	0.392234	0.821	0.604	3.08086e-05
Rab21	5.30753e-07	0.389678	0.824	0.721	0.0113194
Iqgap2	7.91798e-08	0.388004	0.518	0.325	0.00168867
Plxna4	1.76426e-07	0.383472	0.934	0.874	0.00376264
Patl2	9.86273e-12	0.370801	0.359	0.126	2.10343e-07
Trps1	4.18902e-07	0.368659	0.724	0.552	0.00893393
Ralgapa2	1.78242e-06	0.361707	0.927	0.865	0.0380136
Rps19	7.23751e-16	0.359384	0.99	0.991	1.54354e-11
mt-Nd4	6.03713e-17	0.359285	1	0.991	1.28754e-12
Psmb9	3.33973e-10	0.358779	0.405	0.184	7.12264e-06
mt-Nd3	4.88393e-10	0.35767	0.95	0.856	1.0416e-05
Rpl32	1.92059e-12	0.355769	0.993	0.975	4.09603e-08
Gbp6	3.83857e-12	0.355038	0.229	0.043	8.18652e-08
Rps12	2.40422e-16	0.354747	1	0.985	5.12747e-12
Apba2	4.57226e-07	0.352587	0.575	0.365	0.00975126
Rpsa	3.07992e-11	0.351825	0.993	0.966	6.56854e-07
Stab1	2.18477e-08	0.351037	0.987	0.972	0.000465946
Ptpn18	1.4123e-07	0.350563	0.867	0.748	0.00301202
Slc5a3	2.03512e-07	0.347961	0.585	0.393	0.0043403
mt-Co1	2.28553e-15	0.340015	1	0.994	4.87435e-11
Rps28	1.86071e-13	0.338441	0.997	0.982	3.96833e-09
mt-Cytb	5.65037e-16	0.332932	1	0.991	1.20505e-11
mt-Nd1	5.06427e-14	0.332118	0.997	0.997	1.08006e-09
Rps16	2.3775e-12	0.328969	0.997	0.96	5.0705e-08
Rps18	1.56762e-11	0.326485	0.993	0.96	3.34327e-07
Npm1	3.09633e-08	0.324455	0.98	0.951	0.000660354
mt-Nd2	6.80407e-13	0.323738	0.993	0.991	1.4511e-08
Slc38a2	6.85638e-07	0.315153	0.99	0.988	0.0146226
Rpl12	1.80209e-09	0.313085	0.993	0.957	3.84331e-05
Rps6	1.4685e-11	0.312674	0.99	0.972	3.13188e-07
Eef1b2	4.79437e-08	0.312423	0.98	0.929	0.00102249
Lepr	8.99849e-07	0.309131	0.515	0.313	0.0191911
Rps23	4.75753e-11	0.307889	0.997	0.963	1.01464e-06
Eef1g	1.07539e-08	0.307689	0.953	0.883	0.000229348
Megf6	4.03794e-08	0.306163	0.738	0.515	0.000861171
Rps15	7.97068e-12	0.304762	0.993	0.975	1.69991e-07
Tpt1	2.36917e-12	0.302716	1	1	5.05272e-08
Rps20	3.08082e-11	0.302276	0.997	0.997	6.57046e-07
Rplp2	6.27227e-14	0.302212	1	0.969	1.33769e-09
Rpl17	3.0888e-10	0.299171	0.99	0.963	6.58749e-06
Rps8	6.30688e-11	0.297643	0.997	1	1.34507e-06
Rpl24	2.43461e-10	0.296326	0.997	0.969	5.19229e-06
Rpl13a	3.90709e-12	0.292147	0.987	0.988	8.33266e-08
Enpp3	1.41173e-06	0.291165	0.405	0.221	0.030108
Rpl6	2.99928e-10	0.291071	0.993	0.988	6.39657e-06
Rack1	7.50968e-10	0.289807	0.993	0.966	1.60159e-05
Rps15a	2.06731e-10	0.289501	0.997	0.994	4.40896e-06
Rps24	1.00646e-10	0.286971	0.997	0.979	2.14649e-06
Gbp2	1.85214e-06	0.284581	0.306	0.147	0.0395007
Stat1	8.02975e-07	0.28456	0.495	0.313	0.0171251
Rps7	1.4063e-08	0.283059	0.997	0.975	0.000299921
Zbp1	7.02423e-14	0.282876	0.206	0.025	1.49806e-09
Sgip1	1.13687e-06	0.282342	0.336	0.163	0.0242461
Rpl27	3.54089e-09	0.28204	0.983	0.954	7.55166e-05
Npc2	1.37162e-06	0.279114	0.89	0.761	0.0292526
Rpl35a	8.43105e-10	0.278152	0.993	0.982	1.79809e-05
Rps14	3.80026e-11	0.276209	0.997	0.966	8.10481e-07
Rps29	2.95623e-11	0.274307	1	0.991	6.30475e-07
Rpl34	8.31105e-10	0.270367	0.997	0.979	1.7725e-05
Rpl26	2.38272e-10	0.270061	0.993	0.969	5.08162e-06
Nlrc5	1.37302e-10	0.268673	0.239	0.055	2.92825e-06
Rpl5	4.15657e-09	0.268436	0.993	0.979	8.86471e-05
Rps9	2.83344e-10	0.266582	0.997	0.975	6.04287e-06
Rps2	1.11725e-08	0.264392	0.997	0.988	0.000238275
Rps27a	2.47249e-09	0.263689	0.997	0.985	5.27308e-05
Rpl23a	5.30058e-08	0.260294	0.98	0.957	0.00113045
Rpl39	1.70149e-09	0.257855	1	0.963	3.62877e-05
Rps13	6.205e-08	0.257318	0.997	0.963	0.00132334
Rplp1	1.87469e-09	0.254442	1	0.988	3.99815e-05
Rpl22	6.52128e-08	0.253477	0.997	0.963	0.00139079
Rps3	1.48187e-06	0.250914	0.997	0.982	0.0316038
Tle5	2.21122e-07	-0.270557	0.874	0.868	0.00471587
Cox6c	3.84264e-09	-0.275691	0.993	0.948	8.19519e-05
Vegfa	6.83897e-07	-0.278264	0.169	0.316	0.0145855
Luc7l2	8.97167e-07	-0.279261	0.884	0.877	0.0191339
Sun2	9.36151e-08	-0.291115	0.415	0.558	0.00199653
Comt	2.68181e-09	-0.292511	0.914	0.871	5.71949e-05
Crip2	6.1312e-07	-0.296865	0.977	0.957	0.013076
Gm10076	4.09467e-10	-0.306527	0.947	0.914	8.73271e-06
Eif4a1	1.99018e-06	-0.309157	0.93	0.942	0.0424446
Arhgap29	2.01268e-06	-0.309299	0.96	0.96	0.0429245
Cav2	1.04123e-09	-0.313244	0.927	0.911	2.22063e-05
Map3k6	1.31211e-09	-0.323761	0.159	0.365	2.79833e-05
Myl12a	3.37218e-12	-0.325514	0.98	0.936	7.19185e-08
Gstp1	3.7479e-11	-0.325839	0.249	0.469	7.99315e-07
Myl6	2.31168e-08	-0.326204	0.987	0.975	0.000493011
Srgap3	1.28226e-06	-0.336468	0.193	0.356	0.0273467
Srsf2	4.83293e-07	-0.338055	0.937	0.945	0.0103072
Plec	2.20806e-07	-0.345608	0.874	0.899	0.00470913
Hsd3b7	8.09608e-08	-0.347111	0.694	0.776	0.00172665
Tmod2	2.61512e-07	-0.351584	0.641	0.724	0.00557726
Duox2	4.14869e-09	-0.353199	0.306	0.54	8.8479e-05
Chil3	3.25269e-24	-0.361996	0.02	0.301	6.93701e-20
Smad1	4.48288e-08	-0.36681	0.884	0.933	0.000956065
Lrrc8a	2.15536e-07	-0.372052	0.621	0.724	0.00459674
Hhex	4.96535e-09	-0.372747	0.309	0.472	0.000105896
Kank3	1.21611e-12	-0.373549	0.963	0.979	2.5936e-08
Sox18	2.31238e-06	-0.385277	0.571	0.69	0.0493161
Snhg8	8.39969e-07	-0.385348	0.774	0.847	0.017914
Rtn2	5.6427e-09	-0.390789	0.146	0.291	0.000120342
Myadm	7.26382e-07	-0.391578	0.595	0.69	0.0154916
Ptpn14	8.57526e-08	-0.397928	0.934	0.942	0.00182884
Pmp22	2.69533e-07	-0.397973	0.525	0.675	0.00574834
Cavin1	5.08772e-10	-0.398463	0.917	0.92	1.08506e-05
Hs3st1	2.15674e-06	-0.398982	0.528	0.656	0.0459968
Ppl	4.42914e-09	-0.406447	0.415	0.592	9.44602e-05
Tsc22d1	1.14835e-06	-0.412443	0.827	0.917	0.0244909
Tubb2a	2.78361e-08	-0.413435	0.684	0.752	0.000593659
Cd93	1.1472e-08	-0.422547	0.246	0.469	0.000244663
Ppm1n	2.49828e-07	-0.424902	0.126	0.279	0.00532808
Fcgrt	9.09594e-10	-0.425175	0.844	0.899	1.93989e-05
Sult1a1	1.70303e-08	-0.430166	0.784	0.862	0.000363206
Tubb4b	1.59531e-08	-0.439466	0.728	0.798	0.000340232
Dusp1	1.72751e-08	-0.444027	0.97	0.991	0.000368425
Jun	1.01065e-06	-0.445361	0.987	0.994	0.0215541
Fam102b	1.49667e-07	-0.445598	0.545	0.66	0.00319195
Rhou	6.31086e-10	-0.459857	0.336	0.552	1.34592e-05
Sptan1	8.85074e-11	-0.47034	0.937	0.969	1.8876e-06
Sema3d	2.81877e-10	-0.486962	0.94	0.954	6.0116e-06
Atf4	9.31799e-13	-0.498892	0.9	0.905	1.98725e-08
Amotl2	8.69133e-14	-0.50077	0.332	0.512	1.8536e-09
Cdkn1a	2.12439e-08	-0.506565	0.794	0.88	0.000453068
Dnajb1	1.75457e-07	-0.519743	0.784	0.794	0.00374198
Nfatc2	6.70054e-08	-0.523661	0.316	0.494	0.00142903
Gm8797	1.56574e-15	-0.530074	0.917	0.908	3.33924e-11
Uba52	2.2544e-19	-0.535183	0.977	0.957	4.80797e-15
Camk1d	1.55643e-07	-0.537557	0.987	0.988	0.00331939
Pid1	2.18937e-07	-0.538692	0.066	0.206	0.00466927
Tsc22d3	1.102e-07	-0.551909	0.565	0.644	0.00235024
Lcn2	1.90948e-09	-0.575733	0.96	0.948	4.07235e-05
Fxyd6	2.74606e-21	-0.609515	0.98	0.982	5.85651e-17
Gm19951	4.33698e-14	-0.629495	0.814	0.89	9.24947e-10
Thbd	1.64818e-08	-0.630476	0.591	0.742	0.000351507
Plk2	1.18049e-08	-0.685894	0.821	0.883	0.000251762
Crip1	2.29598e-09	-0.687917	0.691	0.801	4.89664e-05
Ahsg	7.50856e-08	-0.694305	0.07	0.23	0.00160135
Egr1	3.69428e-17	-0.729303	0.98	0.991	7.87879e-13
Hspb1	2.11436e-08	-0.782941	0.761	0.859	0.000450929
Fam43a	1.81162e-18	-0.80399	0.495	0.721	3.86364e-14
Ier2	2.66711e-23	-0.829503	0.924	0.957	5.68815e-19
Adm	1.23387e-10	-0.851142	0.126	0.331	2.63147e-06
Ptn	2.7945e-10	-0.924611	0.133	0.35	5.95983e-06
AY036118	2.77976e-07	-0.941015	0.993	0.969	0.0059284
Nsg1	2.13864e-37	-1.05128	0.771	0.96	4.56107e-33
Ccn1	1.45205e-15	-1.1298	0.684	0.834	3.09678e-11

## Sheet: MixKras
Raw output of DGE analysis (logfc.threshold = 0.25, min.pct = 0.1,only.pos = FALSE,test.use = 'MAST')
Gene	p_val	avg_log2FC	pct.1	pct.2	p_val_adj
Chil3	1.68435e-26	-0.492504	0.011	0.355	3.59221e-22
Uba52	2.20306e-24	-0.889221	0.837	0.926	4.69846e-20
Cd36	5.3898e-17	-0.657164	0.167	0.57	1.14948e-12
AY036118	1.09705e-16	-1.12681	0.935	0.983	2.33969e-12
Gm19951	3.98515e-13	-0.825425	0.672	0.81	8.49912e-09
Hspa8	8.34303e-13	-0.750612	0.998	0.992	1.77932e-08
Arid5b	1.64876e-12	-0.807032	0.346	0.694	3.51631e-08
Gm8797	4.31112e-12	-0.702969	0.772	0.909	9.19432e-08
Inpp4b	9.99923e-12	0.724929	0.802	0.744	2.13254e-07
Gm10076	5.19647e-11	-0.624144	0.646	0.851	1.10825e-06
Maf	1.6008e-10	0.482912	0.996	1	3.41403e-06
Camk1d	1.68304e-10	-0.653132	0.965	0.967	3.58943e-06
Col18a1	1.80727e-10	-0.501357	0.211	0.529	3.85437e-06
Klf2	3.21225e-10	-0.887071	0.939	0.967	6.85077e-06
Mt1	3.63242e-10	-1.42396	0.109	0.372	7.74685e-06
Cd24a	1.68947e-09	-0.911031	0.385	0.686	3.60314e-05
Nf1	3.17822e-09	0.543688	0.87	0.835	6.77819e-05
Flrt2	4.24541e-09	-0.92478	0.259	0.562	9.05419e-05
Sqstm1	4.99542e-09	0.70376	0.967	0.959	0.000106537
Cyb5r3	5.94411e-09	-0.621082	0.448	0.719	0.00012677
Adam12	7.21707e-09	0.889544	0.846	0.752	0.000153918
Crip1	8.59515e-09	-0.335922	0.287	0.579	0.000183309
Col23a1	1.23955e-08	0.60498	0.852	0.893	0.000264358
Tppp3	1.35514e-08	-0.499266	0.174	0.446	0.000289011
Hprt	1.77091e-08	-0.417589	0.454	0.752	0.000377682
Prickle1	2.35305e-08	-0.424766	0.293	0.587	0.000501834
Dnm3	2.71387e-08	-0.39773	0.322	0.612	0.000578787
Rbm18	3.6329e-08	-0.25656	0.207	0.463	0.000774789
Cstf3	3.94496e-08	0.586254	0.665	0.727	0.000841341
Cacna2d3	4.04918e-08	0.97087	0.302	0.083	0.000863568
Foxp2	4.32738e-08	-0.715364	0.226	0.504	0.000922901
Hspb1	5.14471e-08	-0.991773	0.646	0.843	0.00109721
Pgm5	5.36845e-08	-0.533173	0.672	0.868	0.00114493
Sash1	5.74918e-08	0.489127	0.98	0.959	0.00122613
Sh3pxd2b	7.62382e-08	0.570521	0.657	0.504	0.00162593
Plce1	8.26798e-08	0.516921	0.978	0.975	0.00176331
Snhg3	1.32109e-07	-0.273837	0.139	0.372	0.00281749
Arhgap35	1.54971e-07	0.260896	0.346	0.347	0.00330506
Galnt18	1.65166e-07	0.520997	0.989	0.983	0.00352248
Gnpda2	1.90698e-07	-0.272406	0.172	0.413	0.00406701
B4galt5	2.39293e-07	0.483838	0.517	0.471	0.00510341
Metrnl	2.78321e-07	-0.296075	0.117	0.339	0.00593575
Tubb2a	4.76005e-07	-0.549703	0.47	0.727	0.0101518
Rhob	5.08808e-07	-0.60677	0.715	0.893	0.0108514
Gadd45g	5.36467e-07	-0.428878	0.183	0.405	0.0114412
Dnajb1	5.48407e-07	-0.906638	0.813	0.926	0.0116959
Hecw2	5.48467e-07	0.647713	0.287	0.132	0.0116971
Fbln2	5.50149e-07	-0.516673	0.448	0.702	0.011733
Ccny	6.22217e-07	0.775553	0.865	0.876	0.01327
Gm2000	7.46384e-07	-0.287296	0.413	0.678	0.0159181
Tcf7l2	7.92553e-07	0.399173	0.83	0.876	0.0169028
Loxl2	9.09915e-07	0.399494	0.611	0.545	0.0194058
Arhgap6	1.09129e-06	0.795409	0.933	0.901	0.023274
Ephb1	1.25607e-06	0.661468	0.465	0.331	0.0267882
Dpysl2	1.26445e-06	-0.282842	0.591	0.835	0.0269669
Serinc3	2.03933e-06	0.475377	0.978	0.942	0.0434929
Wdr17	2.16766e-06	-0.645559	0.659	0.86	0.0462297
Igf2	2.41477e-06	-0.577945	0.457	0.661	0.0514998
Mrc1	2.53941e-06	0.543567	0.943	0.843	0.0541579
Rtn2	2.63785e-06	-0.346233	0.063	0.231	0.0562573
Fer	2.66482e-06	0.412525	0.526	0.479	0.0568327
Plekhg1	2.93067e-06	0.469135	0.943	0.967	0.0625025
Fnip1	3.11726e-06	0.388723	0.757	0.802	0.0664819
H2-Q7	4.18531e-06	0.487149	0.265	0.091	0.08926
Gm42418	4.3323e-06	-0.458548	1	1	0.092395
Btg2	4.61979e-06	-0.545879	0.965	0.983	0.0985263
Egr3	4.80458e-06	-0.45583	0.215	0.446	0.102467
Hs3st1	5.71468e-06	-0.504331	0.376	0.62	0.121877
Pdxdc1	5.8038e-06	0.378939	0.452	0.397	0.123778
Akap9	6.44859e-06	-0.321842	0.522	0.76	0.137529
Fgf12	7.05304e-06	0.634802	0.65	0.587	0.15042
Zbtb46	7.29752e-06	0.412153	0.476	0.421	0.155634
Asap1	7.48152e-06	0.462201	0.972	0.975	0.159558
Prex2	7.55678e-06	0.491756	0.965	0.934	0.161163
Ints6	7.88455e-06	0.699086	0.909	0.876	0.168154
Myct1	8.76236e-06	-0.258893	0.428	0.669	0.186875
Wipi1	9.21739e-06	-0.389889	0.487	0.719	0.196579
Relb	9.69008e-06	0.437617	0.58	0.471	0.20666
Sncaip	1.04962e-05	-0.502706	0.53	0.76	0.223852
Slc38a2	1.10297e-05	0.44951	0.991	1	0.23523
Bcr	1.14378e-05	-0.361388	0.659	0.86	0.243934
Stard13	1.15576e-05	-0.554929	0.443	0.669	0.246489
Trp53i11	1.18787e-05	-0.273657	0.396	0.636	0.253337
Mecp2	1.19507e-05	0.256386	0.417	0.43	0.254872
Klhl4	1.20986e-05	-0.491275	0.624	0.81	0.258026
Apobec3	1.21974e-05	-0.39689	0.509	0.736	0.260134
Rtn3	1.2249e-05	0.409112	0.817	0.851	0.261234
Ppp1r13b	1.27562e-05	0.490729	0.867	0.843	0.272052
Bst2	1.36258e-05	0.533486	0.874	0.818	0.290598
Pde12	1.55269e-05	-0.292242	0.289	0.512	0.331142
Nup98	1.61009e-05	0.474234	0.75	0.744	0.343384
Srcap	1.63381e-05	0.269733	0.53	0.562	0.348443
B2m	1.63904e-05	0.521089	0.978	0.934	0.349558
Tomm6	1.65367e-05	-0.268027	0.415	0.653	0.352679
Mtmr3	1.67829e-05	0.264586	0.596	0.661	0.357928
Odc1	1.71209e-05	-0.464117	0.352	0.587	0.365137
Sp4	1.7231e-05	0.350087	0.585	0.62	0.367486
Lyve1	1.74473e-05	0.930589	0.68	0.603	0.372099
Plod1	1.74854e-05	0.317546	0.741	0.736	0.372912
Unc13b	1.7797e-05	-0.349203	0.322	0.554	0.379556
Rasd1	1.82714e-05	-0.252208	0.278	0.504	0.389674
Fyn	1.83328e-05	0.44462	0.948	0.901	0.390983
Cpne7	1.85954e-05	-0.280836	0.08	0.24	0.396584
Acox1	1.90336e-05	0.470657	0.6	0.628	0.405929
Srgap1	2.09854e-05	0.361059	0.687	0.719	0.447557
Ramp2	2.13656e-05	-0.480853	0.913	0.934	0.455664
Cyyr1	2.15695e-05	-0.277926	0.33	0.562	0.460013
Rreb1	2.26686e-05	0.451526	0.678	0.57	0.483453
Flt4	2.37436e-05	0.341066	1	1	0.506379
D5Ertd615e	2.53135e-05	0.657653	0.626	0.636	0.539862
Ezh2	2.64479e-05	0.516502	0.517	0.479	0.564054
Egr1	2.67508e-05	-0.429876	0.954	0.983	0.570514
Rpl3	2.81767e-05	-0.344156	0.95	0.95	0.600925
Nfil3	3.14582e-05	-0.341814	0.174	0.372	0.670909
Golgb1	3.37306e-05	-0.29245	0.576	0.793	0.719373
Anxa1	3.50693e-05	-0.674901	0.583	0.777	0.747922
Itga5	3.57062e-05	0.418491	0.509	0.388	0.761506
Ubap2l	3.67518e-05	0.436054	0.843	0.81	0.783807
Gigyf2	3.80274e-05	0.259474	0.511	0.521	0.811011
D5Ertd579e	3.9475e-05	-0.262406	0.254	0.463	0.841883
Tox3	4.00676e-05	-0.325576	0.072	0.223	0.854522
Dlgap4	4.05779e-05	0.297592	0.602	0.628	0.865404
Poldip3	4.14711e-05	0.253072	0.467	0.446	0.884454
H19	4.20565e-05	-0.408603	0.209	0.413	0.89694
Gpx1	4.25605e-05	-0.373389	0.524	0.744	0.907688
Kansl1l	4.29783e-05	0.573324	0.774	0.694	0.916598
Sdhb	4.66141e-05	-0.26877	0.346	0.57	0.994138
Prkce	4.69989e-05	0.45099	0.87	0.826	1
Colec12	4.70175e-05	0.515437	0.578	0.653	1
Gria2	4.83025e-05	0.720762	0.537	0.413	1
Frmd4b	4.84693e-05	0.567929	0.796	0.769	1
Ep300	4.97385e-05	0.261721	0.496	0.488	1
Edem3	5.16312e-05	0.290422	0.341	0.298	1
Ppp1r9a	5.39542e-05	0.58798	0.435	0.289	1
Cltc	5.75643e-05	0.299759	0.82	0.86	1
Apba2	6.11594e-05	0.354456	0.789	0.818	1
Hivep2	6.31736e-05	0.609261	0.852	0.826	1
Sgk1	6.42377e-05	-0.374105	0.5	0.719	1
Pank3	6.44881e-05	0.342629	0.378	0.231	1
Trim69	6.50504e-05	0.717855	0.409	0.231	1
Spsb1	6.57503e-05	0.375875	0.576	0.545	1
Cd14	6.64664e-05	-1.69729	0.209	0.347	1
Ggct	6.97599e-05	0.438028	0.52	0.488	1
Pmepa1	6.9767e-05	0.261376	0.489	0.488	1
Cnot4	7.37569e-05	0.399152	0.763	0.653	1
Fam193a	7.53094e-05	0.332778	0.728	0.669	1
Plekhg3	7.75842e-05	0.293365	0.402	0.347	1
Piezo2	8.0294e-05	0.606704	0.567	0.405	1
Sbno2	8.31559e-05	-0.427079	0.543	0.752	1
Gng2	8.76904e-05	0.353604	0.722	0.669	1
Nsd3	9.06405e-05	0.293825	0.865	0.917	1
Efna1	9.14703e-05	0.260898	0.513	0.512	1
Myo10	9.53887e-05	0.383045	0.424	0.322	1
Sdcbp	9.72894e-05	-0.420611	0.898	0.95	1
Ubr5	9.74981e-05	0.363929	0.828	0.851	1
Ntn1	0.000100255	0.439533	0.909	0.884	1
Mbd2	0.000101045	0.326441	0.843	0.851	1
Nox4	0.000101268	-0.274721	0.307	0.512	1
Rab18	0.000103212	-0.305231	0.622	0.81	1
Gtf2h1	0.000104326	0.29187	0.372	0.372	1
Rpl22l1	0.000105012	-0.369957	0.874	0.893	1
6430548M08Rik	0.000107118	0.293919	0.446	0.355	1
Nup210l	0.000107308	0.528894	0.663	0.727	1
Sde2	0.000110173	0.252364	0.493	0.512	1
Psmb9	0.000115138	0.297482	0.261	0.124	1
Pakap.1	0.000122343	0.283226	0.715	0.785	1
Stxbp6	0.000123319	0.603409	0.715	0.612	1
Ank	0.000138279	-0.256862	0.593	0.793	1
Sh3tc2	0.000143439	0.330004	0.411	0.364	1
Mmrn1	0.000144435	0.313489	0.993	0.992	1
Klf4	0.000145982	-0.424389	0.926	0.992	1
Cavin1	0.000147938	-0.335422	0.565	0.752	1
Amotl1	0.000149758	0.328923	0.757	0.727	1
Clec2d	0.00015673	-0.294858	0.328	0.537	1
Pkhd1l1	0.000158879	-0.644652	0.15	0.298	1
Tgfb1	0.0001646	0.578145	0.833	0.777	1
Actr3	0.000168254	0.316298	0.665	0.678	1
S100a6	0.000171121	-0.405041	0.648	0.818	1
Mbtd1	0.000173946	0.526255	0.783	0.744	1
Slc25a33	0.000178977	0.259737	0.233	0.174	1
Arhgef28	0.000187642	0.391736	0.578	0.504	1
Nfe2l2	0.000193378	0.370499	0.711	0.669	1
Ptma	0.000195759	-0.334918	0.993	1	1
Smg7	0.000197819	0.28038	0.683	0.719	1
Ankrd28	0.000199211	0.284327	0.483	0.537	1
Mllt10	0.000200293	0.363367	0.763	0.736	1
Lysmd3	0.000202423	0.269395	0.459	0.446	1
Socs3	0.000206872	-0.582701	0.776	0.893	1
1500015L24Rik	0.00022069	-0.438297	0.146	0.314	1
Prr5l	0.00022377	0.312971	0.3	0.215	1
Nsg1	0.000223942	-0.399417	0.398	0.603	1
H2-K1	0.000229921	0.445847	0.93	0.901	1
Cebpd	0.000234647	-0.66399	0.837	0.926	1
Iqgap2	0.0002434	0.414556	0.7	0.653	1
6030407O03Rik	0.000250777	0.411656	0.25	0.132	1
Foxp1	0.000254564	-0.331146	0.952	0.983	1
Ptms	0.000261304	-0.373717	0.82	0.876	1
Zfp800	0.000262972	0.313437	0.48	0.479	1
Fosb	0.000272219	-0.461195	0.861	0.95	1
Pcna	0.00027412	0.384168	0.765	0.678	1
Mrnip	0.000281659	0.447775	0.398	0.281	1
Atp9a	0.000295127	-0.266143	0.383	0.587	1
Gm11290	0.000299227	-0.444618	0.054	0.174	1
Tmsb10	0.000303688	-0.424991	0.97	0.975	1
Prkd2	0.000312121	0.36923	0.648	0.603	1
Elmo1	0.000314544	0.388833	0.909	0.901	1
Bcl6	0.000317455	0.317727	0.259	0.14	1
Rhobtb1	0.000323264	0.28976	0.374	0.298	1
Vav3	0.000327284	0.32336	0.948	0.917	1
BC005561	0.000346734	0.319737	0.376	0.322	1
Bdp1	0.000359391	0.322262	0.522	0.471	1
Dph3	0.00036631	-0.281922	0.37	0.57	1
Tmed5	0.000369502	0.317374	0.617	0.636	1
Sertad2	0.000370032	0.47522	0.704	0.678	1
Mmp14	0.000378922	0.43741	0.907	0.835	1
Slc9a9	0.000379467	0.470209	0.776	0.793	1
Tmtc1	0.00038097	-0.3339	0.678	0.843	1
Etv1	0.00038107	0.281491	0.28	0.223	1
Ppp1r12a	0.000386448	0.317767	0.9	0.901	1
Rufy3	0.000388597	0.304729	0.643	0.661	1
Zmat4	0.000389874	0.532672	0.446	0.413	1
Fmnl2	0.000402389	0.339619	0.965	0.992	1
Rnf38	0.000430451	0.258992	0.591	0.612	1
Gngt2	0.000433641	-0.302915	0.62	0.802	1
Ccn1	0.000435783	-0.408803	0.398	0.595	1
Slc23a2	0.000441286	0.288228	0.448	0.471	1
Tnik	0.000452032	-0.265467	0.057	0.174	1
Dcaf1	0.000472824	0.286203	0.37	0.314	1
Mt2	0.000476306	-0.443731	0.041	0.149	1
Rilpl1	0.000512979	0.262515	0.398	0.364	1
Med13	0.000529743	0.373175	0.785	0.785	1
Myo1b	0.000536294	0.365505	0.787	0.661	1
Plk2	0.000542894	-0.433918	0.665	0.818	1
Tmem126a	0.000543354	-0.293623	0.239	0.421	1
2610037D02Rik	0.000544762	0.314321	0.424	0.347	1
Cav1	0.000552896	-0.262621	0.641	0.818	1
Lats1	0.000558317	0.275616	0.359	0.248	1
Elf4	0.000591368	0.258623	0.385	0.355	1
Arhgdia	0.000606777	-0.274826	0.607	0.785	1
Cul3	0.000611274	0.287934	0.691	0.694	1
Itga9	0.00061259	0.396773	0.967	0.95	1
5031425E22Rik	0.000615437	0.365286	0.604	0.512	1
Fos	0.0006155	-0.460843	0.954	0.992	1
Rnf141	0.000616809	0.268338	0.454	0.43	1
Osbpl10	0.000627319	0.294279	0.283	0.24	1
Znrf1	0.000645453	0.280644	0.617	0.62	1
Ubn2	0.000657818	0.279688	0.783	0.843	1
Rpl7a	0.00065995	-0.294426	0.915	0.942	1
Nfkb1	0.00067132	0.533189	0.861	0.86	1
Swt1	0.000688361	0.535597	0.546	0.579	1
Scml4	0.000692181	0.401663	0.363	0.223	1
C330007P06Rik	0.000694537	0.299124	0.443	0.43	1
Ost4	0.000725476	-0.265937	0.57	0.752	1
Nr4a1	0.000730353	-0.619468	0.543	0.661	1
Gm43507	0.00073542	0.250276	0.239	0.124	1
Nol10	0.000759651	-0.57447	0.52	0.645	1
Ldb2	0.000796188	0.439375	0.97	0.934	1
Rab3il1	0.000800655	-0.289521	0.357	0.537	1
Bclaf3	0.00080465	0.360384	0.293	0.231	1
Rai14	0.000818473	0.415423	0.68	0.57	1
Agrn	0.000823662	0.278615	0.389	0.273	1
Lncpint	0.000826167	-0.383222	0.515	0.702	1
Atp6v1a	0.000839712	0.282548	0.626	0.645	1
Rab21	0.000841802	0.280084	0.746	0.769	1
Plcb4	0.000842471	0.413134	0.843	0.76	1
Fam189a2	0.000845455	-0.281476	0.483	0.669	1
Limch1	0.000849821	-0.318168	0.841	0.942	1
Cdk13	0.000857781	0.295297	0.678	0.669	1
Col5a2	0.000885567	0.250374	0.285	0.256	1
Ccdc138	0.000901684	0.27582	0.296	0.347	1
Kdm3a	0.000904475	0.284786	0.43	0.405	1
Klf6	0.00092491	-0.466554	0.815	0.901	1
Bok	0.000934953	-0.271764	0.326	0.512	1
Agfg1	0.000936261	0.380607	0.717	0.727	1
Pim1	0.00101391	-0.525233	0.537	0.719	1
Rel	0.00105176	0.327633	0.596	0.628	1
Tbc1d4	0.00105424	-0.29813	0.604	0.777	1
Ahnak	0.0010554	-0.318603	0.852	0.942	1
Pawr	0.00106526	0.339979	0.259	0.198	1
Mast4	0.00110556	0.377163	0.741	0.744	1
Xrcc6	0.00112715	0.295071	0.246	0.198	1
Larp4b	0.00114932	0.338684	0.643	0.562	1
Arl5b	0.00115446	0.420612	0.765	0.736	1
Pdgfd	0.00123523	-0.514716	0.411	0.587	1
Pde4b	0.00124186	-0.346237	0.635	0.802	1
Btbd3	0.00126448	-0.294286	0.648	0.793	1
Sema3a	0.00127132	0.408306	0.839	0.843	1
Sec24a	0.0012746	0.292644	0.53	0.512	1
4932438A13Rik	0.00129983	0.295264	0.865	0.868	1
Jund	0.00131348	-0.3084	0.989	1	1
Btaf1	0.00131754	0.350749	0.674	0.686	1
Tmx3	0.00137633	0.337401	0.667	0.562	1
Gsap	0.0013844	-0.286934	0.524	0.702	1
Gng5	0.00138537	-0.314816	0.839	0.934	1
Rab31	0.00140655	0.316522	0.348	0.331	1
Nrcam	0.00140786	0.392129	0.413	0.331	1
Iigp1	0.00142191	0.736045	0.23	0.099	1
Rora	0.0014334	0.398493	0.809	0.777	1
Lmo2	0.00145192	-0.316413	0.759	0.868	1
Fbrsl1	0.0014741	-0.278243	0.472	0.653	1
Dock10	0.00149836	0.448979	0.213	0.091	1
AW011738	0.00151749	0.360087	0.385	0.256	1
Gng12	0.00151995	0.330369	0.859	0.802	1
Rapgef6	0.00153898	0.257353	0.67	0.736	1
Apold1	0.00154393	-0.410085	0.928	0.967	1
Igfbp7	0.00154533	-0.390888	0.546	0.719	1
Gimap5	0.00155289	0.325179	0.433	0.364	1
Phlda1	0.00161665	0.674891	0.635	0.512	1
Rab43	0.00163592	0.260169	0.77	0.777	1
Wls	0.00164855	0.449465	0.583	0.545	1
Ddx21	0.00166245	0.275215	0.554	0.57	1
Homer1	0.00169562	-0.432043	0.472	0.653	1
Azin1	0.00170892	0.259513	0.752	0.76	1
Ubb	0.00171258	-0.316589	0.998	0.975	1
Gm12216	0.00176959	0.364394	0.459	0.413	1
Rpl23	0.00190208	-0.281288	0.976	1	1
Hes1	0.00192364	0.551353	0.911	0.959	1
Lhfp	0.00196461	0.367625	0.574	0.579	1
Plvap	0.00198457	-0.27937	0.813	0.893	1
Adam19	0.00201881	0.325684	0.485	0.372	1
Lmna	0.00205277	-0.331506	0.78	0.893	1
Kalrn	0.0021039	0.350902	0.88	0.81	1
Sema4c	0.00210409	0.370764	0.426	0.322	1
Tmem241	0.00220053	0.254335	0.415	0.413	1
Gpbp1	0.0022125	0.26779	0.746	0.777	1
Sned1	0.00222052	-0.253318	0.928	0.975	1
Ier2	0.00223657	-0.426682	0.904	0.934	1
Slc4a4	0.00225687	0.387167	0.417	0.397	1
Tspan13	0.00227739	-0.251052	0.572	0.736	1
Sec63	0.00228487	0.329907	0.835	0.86	1
Lcorl	0.00232755	0.40366	0.45	0.413	1
Sh3bgrl3	0.00234646	-0.309939	0.683	0.785	1
Etl4	0.00239026	-0.272788	0.557	0.727	1
Dapk1	0.00239866	-0.441548	0.204	0.355	1
Zfp36l2	0.00242346	0.41558	0.911	0.876	1
Csmd1	0.0024295	0.580829	0.146	0.066	1
Pgf	0.00255266	0.253009	0.561	0.57	1
Anp32a	0.00257472	-0.281104	0.524	0.694	1
Tuba1a	0.0025763	-0.310413	0.85	0.868	1
Abi1	0.00262835	0.307744	0.75	0.727	1
Fam102b	0.00264324	-0.280456	0.517	0.686	1
Chst15	0.00265202	0.313577	0.65	0.603	1
Bcl2	0.00275035	0.361329	0.354	0.322	1
Hdlbp	0.00277703	0.289514	0.852	0.843	1
Sntb1	0.00284548	0.258729	0.417	0.471	1
Phc2	0.00287231	0.270835	0.68	0.645	1
Stxbp1	0.0029505	0.267325	0.583	0.545	1
Milr1	0.00296625	0.329941	0.333	0.273	1
Acer3	0.00297226	0.382846	0.439	0.355	1
Selenow	0.00298242	-0.288587	0.652	0.777	1
F8	0.00300528	0.393465	0.535	0.405	1
Adgrg3	0.0030289	0.263649	0.337	0.306	1
S100a11	0.00311874	-0.33743	0.807	0.909	1
Gem	0.00318076	0.370576	0.726	0.802	1
Id3	0.00327507	-0.328629	0.578	0.736	1
Slc25a4	0.00332459	-0.272429	0.752	0.86	1
Slc2a13	0.00334707	0.254757	0.239	0.24	1
Irf1	0.00340262	0.489299	0.793	0.727	1
Gm11808	0.0034455	-0.2759	0.539	0.686	1
Wac	0.00349522	0.276865	0.865	0.893	1
Arfgef1	0.00363002	0.273291	0.65	0.669	1
Akap13	0.00364585	-0.4364	0.87	0.917	1
Dnaja1	0.00365492	-0.406483	0.967	0.959	1
Lsmem1	0.00378388	-0.396038	0.435	0.603	1
St6galnac3	0.00379154	0.403659	0.774	0.719	1
Phf6	0.00379157	0.256894	0.298	0.314	1
Stip1	0.00385731	0.250204	0.574	0.595	1
Tgfbr1	0.00398252	0.358356	0.335	0.248	1
Fxyd6	0.00398415	-0.273005	0.83	0.926	1
Acap2	0.00400596	0.300252	0.737	0.736	1
Nrxn3	0.00410955	-0.329315	0.08	0.19	1
Bcor	0.00413938	0.321916	0.396	0.289	1
Trmt1l	0.00415029	0.271855	0.428	0.43	1
Gm14636	0.00418266	0.486482	0.25	0.132	1
Ankhd1	0.00432598	0.306895	0.811	0.785	1
Snrpf	0.00464014	-0.251581	0.502	0.661	1
2210408I21Rik	0.00472899	0.41917	0.33	0.281	1
Adam17	0.00494502	0.26408	0.396	0.38	1
Rnf216	0.00511358	0.291321	0.596	0.57	1
Rpl29	0.00521365	-0.293062	0.863	0.901	1
6530409C15Rik	0.00523853	0.301379	0.209	0.132	1
Cd200	0.00524533	-0.357914	0.65	0.736	1
Nr4a2	0.00528673	-0.508257	0.635	0.76	1
Arhgdib	0.00534103	0.251932	0.383	0.331	1
Fbxl17	0.00536119	0.324662	0.878	0.868	1
Srsf5	0.00536501	-0.289296	0.93	0.95	1
Ralgps2	0.00545144	-0.3376	0.32	0.479	1
Cavin3	0.00546215	-0.328668	0.857	0.901	1
Myzap	0.00546979	0.289635	0.893	0.86	1
Ube2g1	0.00547269	0.256091	0.613	0.62	1
Tbc1d5	0.00548432	0.3409	0.783	0.76	1
Ptpn3	0.00549269	-0.283867	0.439	0.603	1
Msra	0.00552576	0.286679	0.55	0.537	1
Sgms1	0.00561878	0.332073	0.859	0.793	1
Stag1	0.0057171	0.309081	0.928	0.86	1
4833422C13Rik	0.00582245	0.379003	0.396	0.298	1
Astl	0.00588453	0.34918	0.22	0.165	1
Mthfd1l	0.00589142	0.352252	0.367	0.339	1
Rpl35	0.00623668	-0.254611	0.935	0.942	1
Rffl	0.00650295	0.282079	0.254	0.174	1
Myo1d	0.00653722	-0.40895	0.361	0.521	1
Hilpda	0.00670381	0.463918	0.285	0.215	1
Lrmda	0.00676109	0.350011	0.33	0.314	1
Ttc9	0.00684424	-0.288926	0.485	0.645	1
Simc1	0.00688987	0.396582	0.465	0.413	1
Spindoc	0.00693249	0.3234	0.511	0.471	1
Glyr1	0.00728194	0.263056	0.591	0.595	1
Cd38	0.00733617	0.294765	0.191	0.116	1
Arhgef7	0.00733929	0.305455	0.798	0.802	1
Reln	0.00747958	0.26615	0.998	1	1
Pan3	0.00770056	0.318304	0.848	0.802	1
Atf3	0.00775457	-0.494791	0.763	0.86	1
Atp1b3	0.00828778	0.26708	0.765	0.719	1
Pde8a	0.00834289	0.28064	0.713	0.711	1
Baz1a	0.00834317	0.364978	0.393	0.289	1
Scn3a	0.00839702	-0.320061	0.663	0.802	1
Aopep	0.00840665	0.283023	0.798	0.777	1
Inpp5d	0.00848239	0.365469	0.565	0.504	1
Clint1	0.00857968	0.266636	0.624	0.57	1
Lrba	0.00871273	-0.273551	0.48	0.636	1
Tspan9	0.00886605	0.259669	0.902	0.876	1
Zeb1	0.00907099	0.337655	0.913	0.926	1
Zcwpw2	0.00950393	0.570662	0.163	0.091	1
Magi1	0.00965476	0.277603	0.996	0.983	1
Igfbp4	0.00975959	0.280195	0.941	0.909	1
Slc5a3	0.00991737	0.251029	0.289	0.24	1
Sema3d	0.0104072	-0.362993	0.861	0.934	1
Nabp1	0.0106282	0.295261	0.322	0.231	1
Zfc3h1	0.0108646	0.294831	0.65	0.628	1
Pola2	0.0110514	0.27697	0.243	0.19	1
Dnajb14	0.0110887	0.382989	0.354	0.264	1
Nos1ap	0.0112694	0.287861	0.591	0.537	1
Samd4	0.0112858	0.275391	0.559	0.413	1
Abl1	0.0115281	0.277582	0.476	0.446	1
4933406I18Rik	0.0126705	0.375442	0.296	0.198	1
Ehd4	0.0128787	-0.381337	0.674	0.802	1
Ppp1r15a	0.0129177	-0.344247	0.837	0.884	1
Pde4c	0.0129548	0.336032	0.2	0.165	1
Setd2	0.0135594	0.292454	0.637	0.587	1
Jun	0.0139076	-0.295912	0.959	0.983	1
Sbno1	0.0143173	0.34364	0.696	0.645	1
Vim	0.0144966	-0.399287	0.828	0.893	1
Rgs7	0.0150476	0.394582	0.235	0.132	1
Znrf3	0.0157406	0.307129	0.239	0.207	1
Patl2	0.0160889	0.292427	0.22	0.116	1
Plpp1	0.0162022	0.322484	0.759	0.744	1
Xist	0.0162151	0.614198	0.196	0.116	1
Maff	0.0170602	0.261148	0.674	0.628	1
Rgs2	0.0170859	-0.312883	0.309	0.438	1
AA467197	0.0171421	0.36917	0.222	0.149	1
P4ha1	0.0179555	0.311346	0.78	0.694	1
Tmem243	0.0180552	0.281859	0.554	0.496	1
Mbnl2	0.0181547	-0.268327	0.791	0.86	1
Pbx3	0.0182128	0.423482	0.443	0.38	1
Glcci1	0.0189741	0.261388	0.38	0.331	1
Adm	0.0192835	-0.301265	0.076	0.165	1
Ccnd2	0.0194636	0.311303	0.589	0.537	1
Rps6ka3	0.0199069	0.307085	0.813	0.868	1
Rabgef1	0.0209005	0.260952	0.748	0.769	1
Ep400	0.0209844	0.414137	0.826	0.752	1
Enox2	0.0210991	0.286972	0.615	0.62	1
Tspan18	0.0221845	0.280087	0.941	0.909	1
Capn2	0.0227364	-0.271156	0.474	0.603	1
Hivep3	0.0229576	0.31332	0.909	0.909	1
Myo1e	0.0233604	0.314286	0.728	0.752	1
Mat2a	0.0234301	0.3102	0.896	0.86	1
Kcnn3	0.0235737	0.28511	0.874	0.843	1
Cald1	0.0257921	0.2582	0.865	0.884	1
Etv6	0.0264316	0.2917	0.683	0.694	1
Ndfip2	0.0267415	-0.267049	0.726	0.835	1
Hmgb2	0.0273164	0.261338	0.483	0.438	1
Fbxo33	0.0274803	0.299468	0.472	0.405	1
Anp32b	0.0285114	-0.264968	0.487	0.62	1
Ackr3	0.0295635	-0.290528	0.107	0.198	1
Fam71a	0.0302212	-0.252916	0.065	0.14	1
Lemd3	0.0303117	0.250176	0.341	0.273	1
Chd9	0.0303852	0.269823	0.854	0.826	1
Zcrb1	0.0303926	-0.269907	0.439	0.562	1
Gatad2b	0.0311693	0.258266	0.652	0.636	1
Adgrl4	0.0318571	0.347516	0.574	0.545	1
Gdf15	0.0322818	0.504355	0.17	0.198	1
Ssh2	0.0328816	0.321792	0.846	0.81	1
Nfkbiz	0.033799	0.255025	0.9	0.901	1
Icam1	0.0346034	0.551489	0.37	0.372	1
Hmcn1	0.0349292	0.275498	0.4	0.364	1
Osbpl8	0.035757	0.272131	0.787	0.76	1
Rnf103	0.0366183	0.255617	0.467	0.388	1
Pld5	0.0385241	0.290268	0.563	0.537	1
Dleu2	0.0390841	0.384148	0.78	0.81	1
Ablim3	0.0401488	0.258563	0.657	0.62	1
a	0.0406504	-0.274031	0.263	0.38	1
Rcan1	0.0436899	-0.456156	0.483	0.603	1
Ctnna1	0.0472307	0.262122	0.967	0.95	1
Tubb4b	0.0492673	-0.257707	0.572	0.678	1
Cep85l	0.0495776	-0.292816	0.611	0.711	1
Hspe1	0.049746	0.423318	0.661	0.661	1
Cp	0.0503072	-0.329429	0.802	0.843	1
Macrod2	0.0517622	0.347744	0.291	0.273	1
Lrg1	0.0538076	-0.324159	0.739	0.711	1
Prelp	0.0539506	0.312674	0.48	0.421	1
Pard3b	0.0550314	0.262021	0.904	0.901	1
S100a10	0.0551118	-0.253417	0.893	0.917	1
Junb	0.0554106	-0.294647	0.993	0.992	1
Mxd1	0.0570703	0.2549	0.396	0.339	1
Cntln	0.0601452	-0.289708	0.493	0.603	1
Angpt2	0.0601661	-0.261026	0.483	0.603	1
Rbfox2	0.0634594	0.268718	0.767	0.736	1
Gm525	0.0634766	0.298375	0.543	0.529	1
Dnaja4	0.0643159	-0.328779	0.541	0.653	1
Stc1	0.0650197	0.287848	0.341	0.281	1
Setx	0.0661108	0.26812	0.478	0.488	1
Zfp36	0.0676555	-0.377126	0.885	0.909	1
Kitl	0.0683004	0.312456	0.239	0.215	1
Eml4	0.0694783	0.264525	0.826	0.785	1
Malt1	0.0735781	-0.301129	0.737	0.81	1
Dpysl3	0.0773551	-0.453472	0.389	0.496	1
Taf4b	0.0853105	0.298856	0.485	0.512	1
Zfp950	0.093113	-0.34027	0.357	0.463	1
Ccser1	0.0978474	0.288387	0.604	0.603	1
Nr3c2	0.0998503	0.2864	0.759	0.744	1
Tubgcp4	0.100788	0.274281	0.157	0.116	1
Gm32067	0.101631	0.259062	0.211	0.157	1
Slc25a20	0.101872	0.359629	0.193	0.165	1
Cd74	0.124849	0.256297	0.133	0.074	1
Serpina3n	0.126136	0.275311	0.493	0.496	1
Hyal2	0.127511	-0.288051	0.246	0.339	1
Ptx3	0.131244	-0.295076	0.746	0.777	1
Cemip2	0.14749	-0.329581	0.735	0.818	1
Sorbs1	0.147496	0.259999	0.835	0.86	1
Akap12	0.155941	0.426674	0.82	0.785	1
Ifitm3	0.160262	0.273259	0.915	0.909	1
C430049B03Rik	0.174753	0.326036	0.248	0.273	1
Fbxl7	0.180037	0.252594	0.796	0.818	1
Isg15	0.198261	0.388428	0.361	0.298	1
2810403D21Rik	0.203751	-0.336389	0.128	0.174	1
Tll1	0.212683	-0.507235	0.443	0.521	1
Sat1	0.246687	-0.425541	0.683	0.744	1
Calcrl	0.259312	-0.253085	0.922	0.942	1
Igfbp5	0.272833	-0.282954	0.096	0.132	1
Grb10	0.297133	0.274365	0.743	0.736	1
Adamts9	0.317846	0.287942	0.396	0.413	1
Gm26917	0.376119	-1.25373	0.204	0.24	1
Dusp2	0.419544	0.270638	0.628	0.62	1
Steap4	0.540605	-0.317976	0.126	0.157	1

## Sheet: MixKras.Significant
All significant differentially expressed genes (p_val_adj ≤ 0.05) arranged by avg_log2FC
Gene	p_val	avg_log2FC	pct.1	pct.2	p_val_adj
Cacna2d3	4.04918e-08	0.97087	0.302	0.083	0.000863568
Adam12	7.21707e-09	0.889544	0.846	0.752	0.000153918
Arhgap6	1.09129e-06	0.795409	0.933	0.901	0.023274
Ccny	6.22217e-07	0.775553	0.865	0.876	0.01327
Inpp4b	9.99923e-12	0.724929	0.802	0.744	2.13254e-07
Sqstm1	4.99542e-09	0.70376	0.967	0.959	0.000106537
Ephb1	1.25607e-06	0.661468	0.465	0.331	0.0267882
Hecw2	5.48467e-07	0.647713	0.287	0.132	0.0116971
Col23a1	1.23955e-08	0.60498	0.852	0.893	0.000264358
Cstf3	3.94496e-08	0.586254	0.665	0.727	0.000841341
Sh3pxd2b	7.62382e-08	0.570521	0.657	0.504	0.00162593
Nf1	3.17822e-09	0.543688	0.87	0.835	6.77819e-05
Galnt18	1.65166e-07	0.520997	0.989	0.983	0.00352248
Plce1	8.26798e-08	0.516921	0.978	0.975	0.00176331
Sash1	5.74918e-08	0.489127	0.98	0.959	0.00122613
B4galt5	2.39293e-07	0.483838	0.517	0.471	0.00510341
Maf	1.6008e-10	0.482912	0.996	1	3.41403e-06
Serinc3	2.03933e-06	0.475377	0.978	0.942	0.0434929
Loxl2	9.09915e-07	0.399494	0.611	0.545	0.0194058
Tcf7l2	7.92553e-07	0.399173	0.83	0.876	0.0169028
Arhgap35	1.54971e-07	0.260896	0.346	0.347	0.00330506
Rbm18	3.6329e-08	-0.25656	0.207	0.463	0.000774789
Gnpda2	1.90698e-07	-0.272406	0.172	0.413	0.00406701
Snhg3	1.32109e-07	-0.273837	0.139	0.372	0.00281749
Dpysl2	1.26445e-06	-0.282842	0.591	0.835	0.0269669
Gm2000	7.46384e-07	-0.287296	0.413	0.678	0.0159181
Metrnl	2.78321e-07	-0.296075	0.117	0.339	0.00593575
Crip1	8.59515e-09	-0.335922	0.287	0.579	0.000183309
Dnm3	2.71387e-08	-0.39773	0.322	0.612	0.000578787
Hprt	1.77091e-08	-0.417589	0.454	0.752	0.000377682
Prickle1	2.35305e-08	-0.424766	0.293	0.587	0.000501834
Gadd45g	5.36467e-07	-0.428878	0.183	0.405	0.0114412
Chil3	1.68435e-26	-0.492504	0.011	0.355	3.59221e-22
Tppp3	1.35514e-08	-0.499266	0.174	0.446	0.000289011
Col18a1	1.80727e-10	-0.501357	0.211	0.529	3.85437e-06
Fbln2	5.50149e-07	-0.516673	0.448	0.702	0.011733
Pgm5	5.36845e-08	-0.533173	0.672	0.868	0.00114493
Tubb2a	4.76005e-07	-0.549703	0.47	0.727	0.0101518
Rhob	5.08808e-07	-0.60677	0.715	0.893	0.0108514
Cyb5r3	5.94411e-09	-0.621082	0.448	0.719	0.00012677
Gm10076	5.19647e-11	-0.624144	0.646	0.851	1.10825e-06
Wdr17	2.16766e-06	-0.645559	0.659	0.86	0.0462297
Camk1d	1.68304e-10	-0.653132	0.965	0.967	3.58943e-06
Cd36	5.3898e-17	-0.657164	0.167	0.57	1.14948e-12
Gm8797	4.31112e-12	-0.702969	0.772	0.909	9.19432e-08
Foxp2	4.32738e-08	-0.715364	0.226	0.504	0.000922901
Hspa8	8.34303e-13	-0.750612	0.998	0.992	1.77932e-08
Arid5b	1.64876e-12	-0.807032	0.346	0.694	3.51631e-08
Gm19951	3.98515e-13	-0.825425	0.672	0.81	8.49912e-09
Klf2	3.21225e-10	-0.887071	0.939	0.967	6.85077e-06
Uba52	2.20306e-24	-0.889221	0.837	0.926	4.69846e-20
Dnajb1	5.48407e-07	-0.906638	0.813	0.926	0.0116959
Cd24a	1.68947e-09	-0.911031	0.385	0.686	3.60314e-05
Flrt2	4.24541e-09	-0.92478	0.259	0.562	9.05419e-05
Hspb1	5.14471e-08	-0.991773	0.646	0.843	0.00109721
AY036118	1.09705e-16	-1.12681	0.935	0.983	2.33969e-12
Mt1	3.63242e-10	-1.42396	0.109	0.372	7.74685e-06

## Sheet: Ptx3CapKras
Raw output of DGE analysis (logfc.threshold = 0.25, min.pct = 0.1,only.pos = FALSE,test.use = 'MAST')
Gene	p_val	avg_log2FC	pct.1	pct.2	p_val_adj
AY036118	1.72405e-44	-1.46486	0.89	0.946	3.67687e-40
Chil3	7.30776e-44	-0.492858	0.012	0.286	1.55853e-39
Uba52	3.41594e-30	-0.718374	0.771	0.83	7.28517e-26
Sash1	2.1077e-28	0.577865	0.992	0.981	4.4951e-24
Camk1d	1.99019e-27	-0.831356	0.941	0.977	4.24448e-23
Adam12	1.42242e-24	0.865443	0.877	0.78	3.03359e-20
Cacna2d3	6.07986e-23	1.37148	0.362	0.089	1.29665e-18
Fyn	9.23254e-23	0.666763	0.953	0.911	1.96902e-18
Ntn1	1.64837e-21	0.628057	0.983	0.911	3.51548e-17
H2-K1	3.57344e-21	0.808546	0.908	0.768	7.62108e-17
Galnt18	5.86478e-21	0.559723	0.996	0.992	1.25078e-16
Hecw2	1.02988e-20	0.754914	0.32	0.062	2.19643e-16
Maf	2.04616e-20	0.437215	0.997	0.969	4.36384e-16
Cd36	7.62583e-20	-0.585073	0.231	0.533	1.62636e-15
Igf2	1.245e-19	-0.713834	0.409	0.606	2.65522e-15
Fbln2	7.21212e-19	-0.685428	0.395	0.66	1.53813e-14
Prex2	1.78124e-18	0.501366	0.995	0.969	3.79885e-14
Inpp4b	1.79271e-18	0.709891	0.874	0.749	3.82331e-14
Sgms1	2.19084e-17	0.581973	0.931	0.869	4.6724e-13
Arhgap6	2.48774e-17	0.763837	0.935	0.876	5.30559e-13
Flrt2	3.2268e-17	-0.74891	0.432	0.707	6.8818e-13
Sh3pxd2b	1.10654e-16	0.646748	0.75	0.568	2.35992e-12
Sema3a	3.26869e-16	0.811369	0.881	0.757	6.97113e-12
H2-D1	5.55907e-16	0.595039	0.944	0.849	1.18558e-11
Gm19951	2.09375e-15	-0.588554	0.658	0.803	4.46533e-11
Gm42418	3.07573e-15	-0.560473	0.999	1	6.55962e-11
Sema6a	1.26096e-14	0.434037	0.994	0.977	2.68926e-10
Mrc1	1.53732e-14	0.541824	0.948	0.853	3.27863e-10
Frmd4b	2.38276e-14	0.80909	0.814	0.703	5.08172e-10
Asap1	3.66193e-14	0.450635	0.985	0.977	7.80979e-10
Gria2	9.50607e-14	0.846937	0.575	0.467	2.02736e-09
B2m	3.22752e-13	0.57264	0.919	0.795	6.88333e-09
AI838599	5.52875e-13	-0.441671	0.078	0.255	1.17912e-08
Dapk1	7.17613e-13	-0.677124	0.168	0.386	1.53045e-08
Cpne7	1.27688e-12	-0.416224	0.067	0.232	2.7232e-08
Serinc3	2.17014e-12	0.445867	0.979	0.931	4.62825e-08
Rnf152	4.10767e-12	-0.465844	0.219	0.448	8.76043e-08
Cdh13	5.9301e-12	-0.772521	0.116	0.301	1.26471e-07
Rasgrf2	1.00792e-11	-0.389991	0.151	0.355	2.14959e-07
Snrk	1.08072e-11	0.414472	0.936	0.888	2.30485e-07
Rapgef5	1.35195e-11	0.642608	0.948	0.923	2.88329e-07
Gstp1	1.44134e-11	-0.300097	0.129	0.32	3.07394e-07
Ppp1r9a	1.46707e-11	0.575822	0.515	0.29	3.12881e-07
Rgs7	1.49176e-11	0.761934	0.278	0.089	3.18148e-07
Amotl1	3.26823e-11	0.448862	0.801	0.695	6.97016e-07
Col18a1	4.03432e-11	-0.528026	0.274	0.498	8.60399e-07
Itgb4	8.68342e-11	-0.36528	0.116	0.293	1.85191e-06
Tubb2a	9.34649e-11	-0.377172	0.181	0.378	1.99333e-06
Etv1	1.01742e-10	0.496852	0.394	0.205	2.16986e-06
Igfbp7	1.02871e-10	-0.566441	0.496	0.672	2.19393e-06
Spsb1	1.31001e-10	0.503988	0.604	0.498	2.79385e-06
Vim	1.68892e-10	-0.643814	0.714	0.815	3.60196e-06
Ldb2	3.41533e-10	0.411619	0.985	0.958	7.28388e-06
Gm14964	3.88622e-10	-0.337109	0.061	0.201	8.28814e-06
H19	4.46502e-10	-0.584906	0.208	0.409	9.52255e-06
Cavin1	6.02481e-10	-0.426255	0.509	0.668	1.28491e-05
Ndufa4	6.26904e-10	-0.461075	0.552	0.676	1.337e-05
Ctnnal1	6.53903e-10	-0.453465	0.59	0.768	1.39458e-05
Klhl4	8.19773e-10	-0.50242	0.777	0.876	1.74833e-05
Hivep3	8.40918e-10	0.482973	0.933	0.915	1.79343e-05
4833422C13Rik	1.10672e-09	0.50383	0.491	0.297	2.36031e-05
Rpsa	1.32556e-09	-0.350266	0.862	0.811	2.82702e-05
Cst3	1.42497e-09	0.416581	0.927	0.838	3.03904e-05
Tm6sf1	1.54486e-09	-0.285744	0.146	0.324	3.29472e-05
F8	1.72141e-09	0.640565	0.597	0.479	3.67124e-05
Dnm3	2.01425e-09	-0.456531	0.365	0.579	4.29578e-05
Ppp1r13b	2.25143e-09	0.41094	0.879	0.815	4.80162e-05
Ost4	3.12906e-09	-0.372166	0.538	0.629	6.67334e-05
4930452B06Rik	3.23685e-09	-0.252397	0.069	0.205	6.90323e-05
Plekhg3	3.90257e-09	0.400718	0.514	0.351	8.32302e-05
Plce1	3.93963e-09	0.33824	0.979	0.985	8.40204e-05
Tmsb10	4.8639e-09	-0.473649	0.913	0.915	0.000103732
Fbn1	5.45993e-09	0.389329	0.882	0.826	0.000116444
S100a16	6.59017e-09	-0.284778	0.821	0.815	0.000140548
Iigp1	6.69541e-09	0.603973	0.289	0.124	0.000142793
Gab1	7.77931e-09	-0.572738	0.494	0.668	0.000165909
Bst2	1.12386e-08	0.392205	0.838	0.722	0.000239685
Hspb1	1.25376e-08	-0.680646	0.445	0.598	0.000267389
Erh	1.30343e-08	-0.347721	0.345	0.521	0.000277982
Ephb1	2.00146e-08	0.51213	0.531	0.355	0.000426851
Pgm5	2.06348e-08	-0.387356	0.732	0.873	0.000440078
Itga6	2.67271e-08	-0.340857	0.412	0.614	0.00057001
Tppp3	2.75388e-08	-0.320337	0.164	0.332	0.00058732
Abhd17b	2.95042e-08	0.380225	0.951	0.931	0.000629235
Arid5b	3.04377e-08	-0.477324	0.333	0.529	0.000649146
Unc13b	3.07911e-08	-0.371568	0.405	0.606	0.000656681
Elk3	4.43512e-08	0.303614	0.981	0.95	0.000945879
Gnas	4.57073e-08	-0.354413	0.991	0.973	0.0009748
Rasal2	4.65541e-08	0.486173	0.804	0.768	0.000992858
Man2a1	5.74475e-08	0.327682	0.674	0.645	0.00122518
Aqp1	6.19242e-08	0.271198	0.984	0.934	0.00132066
Plvap	6.38031e-08	-0.409751	0.762	0.811	0.00136073
Pparg	7.46584e-08	-0.508365	0.192	0.363	0.00159224
Plekhg1	8.461e-08	0.353502	0.981	0.973	0.00180448
Lgals1	8.60698e-08	-0.327513	0.065	0.178	0.00183561
Ctdspl	8.74318e-08	0.398093	0.953	0.915	0.00186466
H2-Q7	9.07551e-08	0.398083	0.254	0.108	0.00193553
Cask	9.10623e-08	0.436748	0.821	0.734	0.00194209
Slco2b1	1.01742e-07	0.450936	0.553	0.444	0.00216985
S100a6	1.03564e-07	-0.468374	0.59	0.683	0.00220871
Yes1	1.1115e-07	0.3773	0.907	0.853	0.0023705
Gm10076	1.21314e-07	-0.367733	0.504	0.61	0.00258727
Gja1	1.3451e-07	0.43963	0.876	0.784	0.0028687
Runx2	1.40043e-07	0.457512	0.557	0.394	0.00298669
Pld5	1.4215e-07	0.599057	0.659	0.494	0.00303163
Tmem131	1.49187e-07	0.311338	0.69	0.618	0.00318172
Mmrn1	1.65179e-07	0.29607	0.999	1	0.00352276
Qk	1.72419e-07	0.274548	0.966	0.954	0.00367719
Itga9	1.82216e-07	0.358627	0.964	0.969	0.00388612
Cd38	1.82763e-07	0.412057	0.31	0.166	0.00389779
Npl	1.87778e-07	0.323073	0.359	0.212	0.00400474
Ramp2	1.95257e-07	-0.364384	0.882	0.869	0.00416426
Dock8	2.07831e-07	0.512593	0.506	0.382	0.00443242
Slc16a12	2.20186e-07	0.427451	0.483	0.367	0.0046959
Cd24a	2.28078e-07	-0.328166	0.145	0.293	0.00486423
Rpl10a	2.33321e-07	-0.352161	0.824	0.842	0.00497603
Zmat4	2.5025e-07	0.551979	0.539	0.402	0.00533708
Wipf3	2.58259e-07	-0.365442	0.365	0.552	0.0055079
Galnt15	2.65693e-07	-0.303161	0.128	0.274	0.00566644
Tsc22d1	2.92763e-07	-0.33059	0.547	0.722	0.00624376
Soga1	2.92888e-07	0.285616	0.404	0.332	0.00624642
Lhfp	2.98649e-07	0.462428	0.642	0.544	0.00636929
Ltc4s	3.02228e-07	0.300438	0.304	0.255	0.00644562
Igfbp4	3.07937e-07	0.327862	0.95	0.9	0.00656736
Plpp1	3.16335e-07	0.450373	0.792	0.772	0.00674648
Tox3	3.28827e-07	-0.321152	0.083	0.208	0.00701289
Tubb5	3.3779e-07	-0.344279	0.71	0.734	0.00720404
Cyp4b1	3.59604e-07	-0.395858	0.168	0.317	0.00766927
Cyb5r3	4.14335e-07	-0.381424	0.55	0.676	0.00883653
Gng5	4.51321e-07	-0.289856	0.721	0.73	0.00962532
Rpl23	4.82779e-07	-0.285651	0.925	0.884	0.0102962
Wnk1	4.93688e-07	-0.345793	0.899	0.923	0.0105289
Slc16a9	5.18474e-07	0.257312	0.164	0.054	0.0110575
Hs3st1	5.22878e-07	-0.389327	0.414	0.579	0.0111514
Plxna2	5.33777e-07	0.318182	0.705	0.649	0.0113839
Gm11808	5.47579e-07	-0.319431	0.417	0.575	0.0116782
Creb5	5.89331e-07	0.432258	0.81	0.695	0.0125687
Tuba1a	6.55125e-07	-0.42322	0.67	0.749	0.0139718
Nf1	6.9922e-07	0.27066	0.884	0.834	0.0149123
Ralgps2	8.64626e-07	-0.426928	0.368	0.537	0.0184399
Slc9a9	8.82406e-07	0.427244	0.848	0.772	0.0188191
Scn5a	9.09569e-07	-0.334757	0.194	0.351	0.0193984
Timp3	1.03189e-06	0.284285	0.999	0.996	0.0220072
Plxdc2	1.11258e-06	-0.554597	0.176	0.328	0.0237279
Rpl22l1	1.15182e-06	-0.32052	0.656	0.687	0.0245649
D5Ertd615e	1.20858e-06	0.529282	0.673	0.602	0.0257755
Atp9a	1.26817e-06	-0.258732	0.439	0.618	0.0270462
Gm8797	1.39921e-06	-0.297966	0.436	0.579	0.029841
Foxp2	1.43341e-06	-0.316833	0.3	0.467	0.0305703
Scn3a	1.5227e-06	-0.492036	0.7	0.795	0.0324746
Xpo6	1.55663e-06	0.336838	0.6	0.483	0.0331982
Anxa5	1.5975e-06	-0.253212	0.791	0.784	0.0340699
Nbea	1.64021e-06	0.336682	0.929	0.923	0.0349807
Spred1	1.80101e-06	0.320955	0.599	0.475	0.0384102
Supt3	1.90402e-06	0.332753	0.542	0.51	0.040607
Rpl3	1.95257e-06	-0.333176	0.866	0.88	0.0416425
Ablim3	1.99363e-06	0.388207	0.809	0.741	0.0425181
Kalrn	2.09573e-06	0.315939	0.918	0.861	0.0446956
Ablim2	2.21561e-06	-0.401684	0.296	0.444	0.0472523
Dgkh	2.45157e-06	0.37221	0.749	0.672	0.0522847
Myo1b	2.47563e-06	0.321766	0.835	0.768	0.0527977
Rnf141	2.8655e-06	0.316813	0.527	0.456	0.0611126
S100a11	2.86701e-06	-0.316593	0.776	0.788	0.0611447
Id3	3.04676e-06	-0.340633	0.22	0.375	0.0649782
Arglu1	3.05673e-06	-0.261834	0.843	0.915	0.0651908
Nr3c2	3.2254e-06	0.483607	0.827	0.811	0.0687881
Ahnak	3.30505e-06	-0.299883	0.849	0.934	0.0704867
Cemip2	3.57771e-06	0.341898	0.627	0.595	0.0763017
Loxl2	3.633e-06	0.313159	0.604	0.483	0.0774809
H2-Ab1	3.69711e-06	0.299592	0.192	0.077	0.0788483
Cttnbp2	3.97087e-06	0.426105	0.643	0.529	0.0846868
Csgalnact1	4.96467e-06	0.383689	0.822	0.78	0.105881
A830019P07Rik	5.44474e-06	0.358021	0.544	0.436	0.11612
H3f3b	5.4671e-06	0.303372	0.944	0.888	0.116597
Stmn2	5.87564e-06	-0.500733	0.144	0.263	0.12531
Gm26917	6.13407e-06	-0.433289	0.284	0.413	0.130821
Gm4258	6.92654e-06	0.334113	0.633	0.571	0.147722
Rarb	7.31614e-06	0.374911	0.234	0.108	0.156031
Col23a1	7.42787e-06	0.427904	0.889	0.83	0.158414
Stmn1	7.89567e-06	-0.263222	0.188	0.32	0.168391
Ccnd2	8.13609e-06	0.396205	0.487	0.344	0.173518
Ssh2	8.1749e-06	0.367737	0.879	0.834	0.174346
Guk1	8.20005e-06	-0.310857	0.355	0.494	0.174882
Aopep	8.85145e-06	0.361703	0.926	0.896	0.188775
Rps2	1.09059e-05	-0.322388	0.896	0.873	0.232591
Slc4a4	1.10624e-05	0.406058	0.316	0.193	0.235928
Kcnn3	1.15409e-05	0.335214	0.94	0.911	0.246134
Stxbp6	1.2718e-05	0.399628	0.771	0.722	0.271236
Lmo2	1.30211e-05	-0.291262	0.704	0.757	0.277702
Sgk1	1.35596e-05	-0.260818	0.206	0.347	0.289185
Mill2	1.3716e-05	0.306633	0.727	0.645	0.292522
Sparc	1.48359e-05	0.340476	0.888	0.784	0.316405
Rpl7a	1.54672e-05	-0.261548	0.824	0.799	0.329869
Dennd3	1.56761e-05	-0.29274	0.37	0.529	0.334325
Egr1	1.58282e-05	-0.384029	0.276	0.429	0.337568
Lpp	1.5889e-05	0.250746	0.942	0.938	0.338864
Tead1	1.73781e-05	0.308495	0.846	0.772	0.370622
Trps1	1.7517e-05	0.304459	0.92	0.884	0.373586
Ptprk	1.75616e-05	0.272791	0.966	0.95	0.374535
Plekhg5	1.98478e-05	-0.284448	0.248	0.394	0.423294
Klf9	2.16235e-05	0.306824	0.873	0.838	0.461165
Celf2	2.47896e-05	0.388791	0.755	0.71	0.528688
Cox17	2.54647e-05	-0.287385	0.494	0.583	0.543086
Tmod2	2.55582e-05	-0.305469	0.223	0.363	0.545079
Crip1	3.1504e-05	-0.28421	0.284	0.432	0.671885
Pawr	3.27677e-05	0.358873	0.276	0.201	0.698836
Nos1ap	3.29329e-05	0.330426	0.717	0.633	0.70236
Rftn1	3.31671e-05	0.270701	0.704	0.668	0.707354
Sox6	3.40645e-05	0.288407	0.245	0.139	0.726494
Aldoa	3.61579e-05	-0.290637	0.442	0.583	0.771139
Prkce	3.78801e-05	0.29924	0.882	0.846	0.807869
Sept4	3.80942e-05	0.295931	0.459	0.359	0.812435
Tjp2	4.14152e-05	-0.330778	0.478	0.606	0.883261
S1pr1	4.24632e-05	0.296727	0.779	0.707	0.905612
Erbin	4.5421e-05	0.255212	0.871	0.807	0.968693
Cacna1a	4.59848e-05	0.253405	0.123	0.05	0.980719
Daam1	4.89381e-05	0.309384	0.708	0.606	1
Leng8	5.13094e-05	-0.2527	0.337	0.483	1
Rbms2	5.42365e-05	0.286688	0.63	0.587	1
Hivep2	5.47096e-05	0.342343	0.559	0.506	1
Reep1	6.08685e-05	0.277267	0.788	0.745	1
Agfg1	6.266e-05	0.341789	0.827	0.799	1
Marcks	6.65328e-05	0.262823	0.942	0.896	1
Neto1	6.96297e-05	-0.316225	0.041	0.108	1
Chd7	7.73873e-05	0.330847	0.744	0.664	1
Npr1	7.81874e-05	0.254471	0.698	0.637	1
2610307P16Rik	8.62714e-05	-0.340997	0.389	0.533	1
Plk2	9.49055e-05	-0.273696	0.303	0.444	1
Pkhd1l1	9.58141e-05	-0.460369	0.178	0.286	1
Ank	9.68345e-05	-0.402558	0.71	0.815	1
Fbxl7	9.69132e-05	0.365316	0.818	0.826	1
Rai14	9.79475e-05	0.30624	0.678	0.548	1
Fam124a	9.87349e-05	0.351451	0.486	0.417	1
Gm21541	0.00010927	0.299007	0.657	0.533	1
Aebp1	0.000111832	-0.25693	0.54	0.68	1
Mtch1	0.000113644	-0.278947	0.608	0.687	1
Fut8	0.000120301	0.312369	0.642	0.571	1
Rbm3	0.000122374	-0.261351	0.565	0.656	1
Khdrbs3	0.000123167	0.270068	0.249	0.158	1
Cyld	0.000125626	0.271081	0.541	0.429	1
Sorbs1	0.000125824	0.302713	0.775	0.703	1
Rora	0.000132346	0.256569	0.882	0.869	1
9330175M20Rik	0.000133852	0.345937	0.501	0.44	1
Cav1	0.000134388	-0.317043	0.702	0.772	1
Adamts5	0.00013592	-0.369369	0.176	0.29	1
Sptan1	0.000136399	-0.259652	0.812	0.861	1
Fzd4	0.000142546	0.281903	0.518	0.417	1
Itgav	0.000146404	0.272848	0.65	0.587	1
mt-Co1	0.000147452	-0.265662	0.999	1	1
Plod1	0.000154415	0.251682	0.747	0.653	1
Tnfrsf11a	0.000159604	-0.253794	0.594	0.73	1
St6galnac3	0.000174012	0.301106	0.853	0.846	1
Ppp2r5a	0.000176753	0.261571	0.949	0.927	1
Adam19	0.000191243	0.306489	0.581	0.529	1
Calm1	0.000199635	-0.260417	0.87	0.865	1
Cd200	0.0002086	-0.286976	0.701	0.757	1
Cped1	0.000209511	0.272149	0.975	0.961	1
Npepps	0.000209914	-0.305535	0.486	0.614	1
Ackr2	0.000211649	0.276614	0.442	0.332	1
Ddit4	0.000217554	0.334065	0.547	0.448	1
Tnik	0.000222418	-0.287342	0.065	0.147	1
Bnc2	0.00023324	0.332473	0.251	0.143	1
Atp8a2	0.000243151	0.252544	0.352	0.251	1
Samd4	0.000244163	0.33497	0.484	0.436	1
Shc3	0.000258384	0.362995	0.33	0.232	1
Bcl2	0.000270978	0.340862	0.408	0.282	1
Pde10a	0.000280189	0.288643	0.678	0.618	1
Srgap1	0.00028783	0.327053	0.729	0.649	1
Ypel2	0.00029532	-0.283011	0.598	0.726	1
Lmna	0.000302004	-0.281909	0.404	0.541	1
Enox2	0.000335464	0.376243	0.745	0.68	1
Cers6	0.000336706	-0.265702	0.112	0.205	1
Ubash3b	0.000339801	-0.330307	0.407	0.541	1
Abi3bp	0.000382869	0.323063	0.909	0.857	1
Mmrn2	0.000402305	0.303137	0.658	0.622	1
Pcdh17	0.000412266	-0.479326	0.125	0.224	1
Atrnl1	0.000428244	0.321934	0.665	0.618	1
Ccny	0.000491367	0.254314	0.916	0.903	1
Gm32067	0.000533067	0.33941	0.256	0.212	1
Fmnl3	0.000548036	-0.286611	0.381	0.498	1
Nsg1	0.000579222	-0.281937	0.383	0.502	1
Parva	0.00058326	-0.276066	0.612	0.722	1
Pde3b	0.000596113	0.317174	0.61	0.564	1
Ston2	0.000651892	0.29416	0.661	0.61	1
Rhobtb1	0.000658275	0.260844	0.55	0.494	1
Exoc6b	0.000695637	0.296023	0.873	0.815	1
Sox4	0.000707077	-0.283079	0.482	0.595	1
Tmcc1	0.000710135	0.250551	0.906	0.861	1
Herc6	0.000720237	0.258825	0.418	0.375	1
Hspa5	0.000753245	0.386985	0.846	0.788	1
Trp53i11	0.000772969	-0.268125	0.418	0.533	1
Rapgef2	0.000776642	0.25984	0.832	0.807	1
Sox18	0.000776926	-0.267705	0.576	0.672	1
Dtd1	0.00080504	0.273291	0.455	0.413	1
Ccdc141	0.000859132	-0.287961	0.196	0.305	1
Fxyd5	0.000889312	-0.296513	0.368	0.471	1
Gm1673	0.000930888	-0.291421	0.155	0.255	1
Fkbp5	0.000978565	0.301852	0.657	0.61	1
Fgf12	0.00100663	0.362403	0.679	0.641	1
Dchs2	0.00101046	0.321831	0.173	0.097	1
Plcb1	0.00105188	0.281489	0.232	0.228	1
Icam2	0.00116671	0.262573	0.67	0.564	1
Mctp2	0.0011707	0.297849	0.303	0.201	1
Pkd1	0.00118999	-0.257804	0.477	0.595	1
Xkr4	0.00122586	0.267512	0.122	0.131	1
Psd3	0.00122607	0.267383	0.382	0.282	1
Rsrc1	0.00131901	0.255488	0.792	0.745	1
Npas3	0.0013401	0.357059	0.571	0.533	1
Ucp2	0.00138191	-0.250607	0.266	0.375	1
Sgcd	0.00138674	0.406722	0.538	0.463	1
Gngt2	0.00151278	-0.250467	0.573	0.653	1
Klf2	0.00156796	0.367692	0.758	0.68	1
Thrsp	0.00182753	0.346453	0.341	0.27	1
Dennd2a	0.00183286	0.250466	0.523	0.452	1
Adamts6	0.00183991	0.250725	0.258	0.17	1
Pappa	0.00191161	0.329768	0.288	0.205	1
Efnb2	0.00206979	-0.335421	0.393	0.506	1
Adcy9	0.00213616	-0.293024	0.358	0.475	1
Trpc3	0.00214902	0.259801	0.535	0.483	1
Msra	0.0023085	0.272266	0.613	0.571	1
Clec2d	0.0025309	-0.25451	0.479	0.595	1
Slc8a1	0.00257352	-0.267464	0.061	0.127	1
Ggct	0.00258221	0.275769	0.464	0.417	1
Prelp	0.00270445	0.296143	0.512	0.475	1
Gm525	0.00271198	0.276546	0.535	0.436	1
Rps4x	0.00273529	-0.257614	0.887	0.892	1
4933406I18Rik	0.00277905	0.354875	0.382	0.32	1
Tenm3	0.00278023	0.329511	0.759	0.707	1
Stk39	0.00279254	0.251754	0.45	0.386	1
Csmd1	0.00282349	0.453603	0.145	0.093	1
Colec12	0.00285645	0.368458	0.65	0.571	1
Nedd9	0.00295171	0.291107	0.606	0.548	1
Eef1a1	0.00351254	-0.300282	0.949	0.946	1
4632427E13Rik	0.00354686	0.251056	0.352	0.259	1
Sult5a1	0.00383192	0.271875	0.333	0.239	1
2210408I21Rik	0.00405659	0.320098	0.371	0.274	1
Mtf2	0.00418688	-0.25239	0.404	0.51	1
Osmr	0.00470223	0.253622	0.394	0.32	1
Dock10	0.0052517	0.289528	0.199	0.139	1
Kif26b	0.00542587	-0.27762	0.234	0.332	1
Grk5	0.00766242	-0.265325	0.805	0.853	1
Thsd4	0.00798431	0.287423	0.581	0.49	1
Ccser1	0.00909508	0.252815	0.663	0.618	1
Tanc2	0.0112257	-0.26452	0.533	0.629	1
Plcl1	0.0124381	0.30846	0.284	0.228	1
Sipa1l1	0.0132207	-0.256511	0.55	0.645	1
Fam171a1	0.0193854	-0.271311	0.654	0.73	1
Thsd7b	0.0212247	0.296495	0.228	0.208	1
Tll1	0.0227096	0.3768	0.584	0.568	1
Nrxn3	0.0284605	-0.283673	0.055	0.1	1
Ank2	0.0424891	-0.282559	0.424	0.498	1
Npnt	0.0522612	0.307937	0.658	0.602	1
Btg2	0.174819	0.361019	0.565	0.552	1
Pdgfd	0.176967	-0.261851	0.533	0.587	1
Hes1	0.236344	0.367448	0.484	0.475	1

## Sheet: Ptx3CapKras.Significant
All significant differentially expressed genes (p_val_adj ≤ 0.05) arranged by avg_log2FC
Gene	p_val	avg_log2FC	pct.1	pct.2	p_val_adj
Cacna2d3	6.07986e-23	1.37148	0.362	0.089	1.29665e-18
Adam12	1.42242e-24	0.865443	0.877	0.78	3.03359e-20
Gria2	9.50607e-14	0.846937	0.575	0.467	2.02736e-09
Sema3a	3.26869e-16	0.811369	0.881	0.757	6.97113e-12
Frmd4b	2.38276e-14	0.80909	0.814	0.703	5.08172e-10
H2-K1	3.57344e-21	0.808546	0.908	0.768	7.62108e-17
Arhgap6	2.48774e-17	0.763837	0.935	0.876	5.30559e-13
Rgs7	1.49176e-11	0.761934	0.278	0.089	3.18148e-07
Hecw2	1.02988e-20	0.754914	0.32	0.062	2.19643e-16
Inpp4b	1.79271e-18	0.709891	0.874	0.749	3.82331e-14
Fyn	9.23254e-23	0.666763	0.953	0.911	1.96902e-18
Sh3pxd2b	1.10654e-16	0.646748	0.75	0.568	2.35992e-12
Rapgef5	1.35195e-11	0.642608	0.948	0.923	2.88329e-07
F8	1.72141e-09	0.640565	0.597	0.479	3.67124e-05
Ntn1	1.64837e-21	0.628057	0.983	0.911	3.51548e-17
Iigp1	6.69541e-09	0.603973	0.289	0.124	0.000142793
Pld5	1.4215e-07	0.599057	0.659	0.494	0.00303163
H2-D1	5.55907e-16	0.595039	0.944	0.849	1.18558e-11
Sgms1	2.19084e-17	0.581973	0.931	0.869	4.6724e-13
Sash1	2.1077e-28	0.577865	0.992	0.981	4.4951e-24
Ppp1r9a	1.46707e-11	0.575822	0.515	0.29	3.12881e-07
B2m	3.22752e-13	0.57264	0.919	0.795	6.88333e-09
Galnt18	5.86478e-21	0.559723	0.996	0.992	1.25078e-16
Zmat4	2.5025e-07	0.551979	0.539	0.402	0.00533708
Mrc1	1.53732e-14	0.541824	0.948	0.853	3.27863e-10
D5Ertd615e	1.20858e-06	0.529282	0.673	0.602	0.0257755
Dock8	2.07831e-07	0.512593	0.506	0.382	0.00443242
Ephb1	2.00146e-08	0.51213	0.531	0.355	0.000426851
Spsb1	1.31001e-10	0.503988	0.604	0.498	2.79385e-06
4833422C13Rik	1.10672e-09	0.50383	0.491	0.297	2.36031e-05
Prex2	1.78124e-18	0.501366	0.995	0.969	3.79885e-14
Etv1	1.01742e-10	0.496852	0.394	0.205	2.16986e-06
Rasal2	4.65541e-08	0.486173	0.804	0.768	0.000992858
Hivep3	8.40918e-10	0.482973	0.933	0.915	1.79343e-05
Lhfp	2.98649e-07	0.462428	0.642	0.544	0.00636929
Runx2	1.40043e-07	0.457512	0.557	0.394	0.00298669
Slco2b1	1.01742e-07	0.450936	0.553	0.444	0.00216985
Asap1	3.66193e-14	0.450635	0.985	0.977	7.80979e-10
Plpp1	3.16335e-07	0.450373	0.792	0.772	0.00674648
Amotl1	3.26823e-11	0.448862	0.801	0.695	6.97016e-07
Serinc3	2.17014e-12	0.445867	0.979	0.931	4.62825e-08
Gja1	1.3451e-07	0.43963	0.876	0.784	0.0028687
Maf	2.04616e-20	0.437215	0.997	0.969	4.36384e-16
Cask	9.10623e-08	0.436748	0.821	0.734	0.00194209
Sema6a	1.26096e-14	0.434037	0.994	0.977	2.68926e-10
Creb5	5.89331e-07	0.432258	0.81	0.695	0.0125687
Slc16a12	2.20186e-07	0.427451	0.483	0.367	0.0046959
Slc9a9	8.82406e-07	0.427244	0.848	0.772	0.0188191
Cst3	1.42497e-09	0.416581	0.927	0.838	3.03904e-05
Snrk	1.08072e-11	0.414472	0.936	0.888	2.30485e-07
Cd38	1.82763e-07	0.412057	0.31	0.166	0.00389779
Ldb2	3.41533e-10	0.411619	0.985	0.958	7.28388e-06
Ppp1r13b	2.25143e-09	0.41094	0.879	0.815	4.80162e-05
Plekhg3	3.90257e-09	0.400718	0.514	0.351	8.32302e-05
Ctdspl	8.74318e-08	0.398093	0.953	0.915	0.00186466
H2-Q7	9.07551e-08	0.398083	0.254	0.108	0.00193553
Bst2	1.12386e-08	0.392205	0.838	0.722	0.000239685
Fbn1	5.45993e-09	0.389329	0.882	0.826	0.000116444
Ablim3	1.99363e-06	0.388207	0.809	0.741	0.0425181
Abhd17b	2.95042e-08	0.380225	0.951	0.931	0.000629235
Yes1	1.1115e-07	0.3773	0.907	0.853	0.0023705
Itga9	1.82216e-07	0.358627	0.964	0.969	0.00388612
Plekhg1	8.461e-08	0.353502	0.981	0.973	0.00180448
Plce1	3.93963e-09	0.33824	0.979	0.985	8.40204e-05
Xpo6	1.55663e-06	0.336838	0.6	0.483	0.0331982
Nbea	1.64021e-06	0.336682	0.929	0.923	0.0349807
Supt3	1.90402e-06	0.332753	0.542	0.51	0.040607
Igfbp4	3.07937e-07	0.327862	0.95	0.9	0.00656736
Man2a1	5.74475e-08	0.327682	0.674	0.645	0.00122518
Npl	1.87778e-07	0.323073	0.359	0.212	0.00400474
Spred1	1.80101e-06	0.320955	0.599	0.475	0.0384102
Plxna2	5.33777e-07	0.318182	0.705	0.649	0.0113839
Kalrn	2.09573e-06	0.315939	0.918	0.861	0.0446956
Tmem131	1.49187e-07	0.311338	0.69	0.618	0.00318172
Elk3	4.43512e-08	0.303614	0.981	0.95	0.000945879
Ltc4s	3.02228e-07	0.300438	0.304	0.255	0.00644562
Mmrn1	1.65179e-07	0.29607	0.999	1	0.00352276
Soga1	2.92888e-07	0.285616	0.404	0.332	0.00624642
Timp3	1.03189e-06	0.284285	0.999	0.996	0.0220072
Qk	1.72419e-07	0.274548	0.966	0.954	0.00367719
Aqp1	6.19242e-08	0.271198	0.984	0.934	0.00132066
Nf1	6.9922e-07	0.27066	0.884	0.834	0.0149123
Slc16a9	5.18474e-07	0.257312	0.164	0.054	0.0110575
4930452B06Rik	3.23685e-09	-0.252397	0.069	0.205	6.90323e-05
Anxa5	1.5975e-06	-0.253212	0.791	0.784	0.0340699
Atp9a	1.26817e-06	-0.258732	0.439	0.618	0.0270462
S100a16	6.59017e-09	-0.284778	0.821	0.815	0.000140548
Rpl23	4.82779e-07	-0.285651	0.925	0.884	0.0102962
Tm6sf1	1.54486e-09	-0.285744	0.146	0.324	3.29472e-05
Gng5	4.51321e-07	-0.289856	0.721	0.73	0.00962532
Gm8797	1.39921e-06	-0.297966	0.436	0.579	0.029841
Gstp1	1.44134e-11	-0.300097	0.129	0.32	3.07394e-07
Galnt15	2.65693e-07	-0.303161	0.128	0.274	0.00566644
Foxp2	1.43341e-06	-0.316833	0.3	0.467	0.0305703
Gm11808	5.47579e-07	-0.319431	0.417	0.575	0.0116782
Tppp3	2.75388e-08	-0.320337	0.164	0.332	0.00058732
Rpl22l1	1.15182e-06	-0.32052	0.656	0.687	0.0245649
Tox3	3.28827e-07	-0.321152	0.083	0.208	0.00701289
Lgals1	8.60698e-08	-0.327513	0.065	0.178	0.00183561
Cd24a	2.28078e-07	-0.328166	0.145	0.293	0.00486423
Tsc22d1	2.92763e-07	-0.33059	0.547	0.722	0.00624376
Rpl3	1.95257e-06	-0.333176	0.866	0.88	0.0416425
Scn5a	9.09569e-07	-0.334757	0.194	0.351	0.0193984
Gm14964	3.88622e-10	-0.337109	0.061	0.201	8.28814e-06
Itga6	2.67271e-08	-0.340857	0.412	0.614	0.00057001
Tubb5	3.3779e-07	-0.344279	0.71	0.734	0.00720404
Wnk1	4.93688e-07	-0.345793	0.899	0.923	0.0105289
Erh	1.30343e-08	-0.347721	0.345	0.521	0.000277982
Rpsa	1.32556e-09	-0.350266	0.862	0.811	2.82702e-05
Rpl10a	2.33321e-07	-0.352161	0.824	0.842	0.00497603
Gnas	4.57073e-08	-0.354413	0.991	0.973	0.0009748
Ramp2	1.95257e-07	-0.364384	0.882	0.869	0.00416426
Itgb4	8.68342e-11	-0.36528	0.116	0.293	1.85191e-06
Wipf3	2.58259e-07	-0.365442	0.365	0.552	0.0055079
Gm10076	1.21314e-07	-0.367733	0.504	0.61	0.00258727
Unc13b	3.07911e-08	-0.371568	0.405	0.606	0.000656681
Ost4	3.12906e-09	-0.372166	0.538	0.629	6.67334e-05
Tubb2a	9.34649e-11	-0.377172	0.181	0.378	1.99333e-06
Cyb5r3	4.14335e-07	-0.381424	0.55	0.676	0.00883653
Pgm5	2.06348e-08	-0.387356	0.732	0.873	0.000440078
Hs3st1	5.22878e-07	-0.389327	0.414	0.579	0.0111514
Rasgrf2	1.00792e-11	-0.389991	0.151	0.355	2.14959e-07
Cyp4b1	3.59604e-07	-0.395858	0.168	0.317	0.00766927
Ablim2	2.21561e-06	-0.401684	0.296	0.444	0.0472523
Plvap	6.38031e-08	-0.409751	0.762	0.811	0.00136073
Cpne7	1.27688e-12	-0.416224	0.067	0.232	2.7232e-08
Tuba1a	6.55125e-07	-0.42322	0.67	0.749	0.0139718
Cavin1	6.02481e-10	-0.426255	0.509	0.668	1.28491e-05
Ralgps2	8.64626e-07	-0.426928	0.368	0.537	0.0184399
AI838599	5.52875e-13	-0.441671	0.078	0.255	1.17912e-08
Ctnnal1	6.53903e-10	-0.453465	0.59	0.768	1.39458e-05
Dnm3	2.01425e-09	-0.456531	0.365	0.579	4.29578e-05
Ndufa4	6.26904e-10	-0.461075	0.552	0.676	1.337e-05
Rnf152	4.10767e-12	-0.465844	0.219	0.448	8.76043e-08
S100a6	1.03564e-07	-0.468374	0.59	0.683	0.00220871
Tmsb10	4.8639e-09	-0.473649	0.913	0.915	0.000103732
Arid5b	3.04377e-08	-0.477324	0.333	0.529	0.000649146
Scn3a	1.5227e-06	-0.492036	0.7	0.795	0.0324746
Chil3	7.30776e-44	-0.492858	0.012	0.286	1.55853e-39
Klhl4	8.19773e-10	-0.50242	0.777	0.876	1.74833e-05
Pparg	7.46584e-08	-0.508365	0.192	0.363	0.00159224
Col18a1	4.03432e-11	-0.528026	0.274	0.498	8.60399e-07
Plxdc2	1.11258e-06	-0.554597	0.176	0.328	0.0237279
Gm42418	3.07573e-15	-0.560473	0.999	1	6.55962e-11
Igfbp7	1.02871e-10	-0.566441	0.496	0.672	2.19393e-06
Gab1	7.77931e-09	-0.572738	0.494	0.668	0.000165909
H19	4.46502e-10	-0.584906	0.208	0.409	9.52255e-06
Cd36	7.62583e-20	-0.585073	0.231	0.533	1.62636e-15
Gm19951	2.09375e-15	-0.588554	0.658	0.803	4.46533e-11
Vim	1.68892e-10	-0.643814	0.714	0.815	3.60196e-06
Dapk1	7.17613e-13	-0.677124	0.168	0.386	1.53045e-08
Hspb1	1.25376e-08	-0.680646	0.445	0.598	0.000267389
Fbln2	7.21212e-19	-0.685428	0.395	0.66	1.53813e-14
Igf2	1.245e-19	-0.713834	0.409	0.606	2.65522e-15
Uba52	3.41594e-30	-0.718374	0.771	0.83	7.28517e-26
Flrt2	3.2268e-17	-0.74891	0.432	0.707	6.8818e-13
Cdh13	5.9301e-12	-0.772521	0.116	0.301	1.26471e-07
Camk1d	1.99019e-27	-0.831356	0.941	0.977	4.24448e-23
AY036118	1.72405e-44	-1.46486	0.89	0.946	3.67687e-40

## Sheet: ValveKras
Raw output of DGE analysis (logfc.threshold = 0.25, min.pct = 0.1,only.pos = FALSE,test.use = 'MAST')
Gene	p_val	avg_log2FC	pct.1	pct.2	p_val_adj
H2-Q7	1.3536e-09	2.19174	1	0.117	2.88682e-05
B2m	3.40769e-07	1.92605	1	0.844	0.00726757
H2-D1	7.99183e-07	1.91573	1	0.909	0.0170442
H2-K1	1.76013e-06	1.95664	1	0.896	0.0375383
Serpine2	3.44899e-06	1.54365	0.889	0.468	0.0735566
Bst2	8.77905e-06	1.53403	0.889	0.468	0.187231
Gm20631	1.81544e-05	0.533894	0.444	0	0.387179
Ndufa11	0.00012454	0.622314	0.222	0.377	1
Abhd5	0.000278536	0.725415	0.778	0.13	1
Gm46515	0.000297179	0.31466	0.333	0	1
Meox2	0.000297179	0.298803	0.333	0	1
Chp2	0.000301305	1.28362	0.667	0.091	1
Pkig	0.000324026	0.704146	1	0.351	1
H2-T22	0.000347002	0.8972	0.889	0.221	1
Acox1	0.000399205	1.34566	0.333	0.506	1
Reln	0.000638964	-1.8086	0.444	0.883	1
Plat	0.000746258	1.64155	0.889	0.364	1
Ptcd2	0.000916405	0.76008	0.556	0.065	1
H2-Q6	0.000987041	1.04187	0.556	0.052	1
Calm2	0.00108787	0.831823	1	0.948	1
Peak1	0.00120646	-0.927442	1	0.896	1
Esyt2	0.00122229	-0.506798	1	0.766	1
Ctdspl	0.00126361	-1.41338	0.556	0.896	1
Dapk2	0.00128127	-1.05935	0	0.494	1
Zfand2b	0.00139039	0.404602	0.778	0.208	1
Plvap	0.00147165	1.18618	1	0.506	1
Dusp2	0.00157798	1.83131	0.778	0.377	1
Msn	0.0016456	0.823713	1	0.909	1
Pcca	0.00176474	-1.31552	0.111	0.714	1
Mcm3	0.00177336	0.458567	0.444	0.026	1
S100a4	0.00179224	1.38355	0.444	0.221	1
Ptpn14	0.00188226	-1.13962	1	1	1
Safb2	0.0019636	-0.750925	0	0.468	1
Pcp4l1	0.0019881	0.667772	0.444	0.026	1
Adm	0.00204986	-1.90622	0.556	0.909	1
Usp10	0.00209462	0.661815	0.778	0.195	1
Rps23	0.00222427	0.959149	1	0.922	1
Trabd2b	0.00234651	0.295265	0.333	0.013	1
Pold4	0.00241544	-0.750028	0	0.455	1
Ltb	0.00250094	0.558206	0.111	0.182	1
Tifa	0.00259336	0.760671	0.778	0.221	1
Flnc	0.00260719	1.03527	0.667	0.143	1
Slc45a3	0.00266281	0.811576	0.556	0.688	1
Setd2	0.00268607	-1.0192	0.333	0.844	1
Tmem14c	0.00272738	0.666495	1	0.494	1
Lsmem1	0.00294095	1.64727	0.444	0.156	1
Vamp7	0.00295949	-0.678271	0	0.442	1
Pcsk6	0.0030165	-1.42445	0.222	0.753	1
Atox1	0.00324344	0.782826	0.778	0.766	1
Plekho1	0.00348609	0.768523	1	0.532	1
Tinagl1	0.00371611	0.743636	0.556	0.078	1
Camk1d	0.00393015	-1.54463	1	1	1
Hey1	0.00394325	0.66879	0.444	0.039	1
Ctsb	0.00428868	-1.243	0.667	0.844	1
Gm4951	0.00436118	0.793703	0.222	0	1
Postn	0.00436118	0.398814	0.222	0	1
Lonrf3	0.00436118	0.362425	0.222	0	1
Zbed5	0.00436118	0.326457	0.222	0	1
Gm7030	0.00436118	0.284024	0.222	0	1
Gm2449	0.00436118	0.256842	0.222	0	1
Cfb	0.00436118	0.293013	0.222	0	1
Gm42941	0.00436118	0.264271	0.222	0	1
Gm43463	0.00436118	0.264271	0.222	0	1
Snx20	0.00436118	0.264271	0.222	0	1
Tmod2	0.00437902	-1.04634	0.889	0.818	1
Smim14	0.00460753	-1.15839	0.556	0.805	1
Ptpn12	0.00466653	-0.55627	1	0.818	1
Hspa4	0.00481373	0.792919	1	0.558	1
Bola2	0.00481897	0.956703	0.778	0.273	1
F2r	0.00518997	0.994581	0.444	0.286	1
Mfap1b	0.0053251	-0.58263	0	0.403	1
Mtus1	0.0053251	-0.698315	0	0.403	1
Nsmce4a	0.0053251	-0.585778	0	0.403	1
Cstb	0.00551947	0.390651	0.889	0.364	1
Surf6	0.00570061	0.661584	0.556	0.091	1
Socs5	0.00600006	0.698776	0.556	0.104	1
Epb41l4aos	0.00606384	0.270657	0.556	0.117	1
Tie1	0.00612156	-0.844739	0.889	0.987	1
Setd5	0.00630357	-0.987017	0.333	0.844	1
Rpl9	0.00645228	0.834374	1	0.948	1
Ifi27	0.00675816	1.0378	0.778	0.286	1
Rbis	0.00679671	0.815078	0.889	0.377	1
Mfge8	0.00682707	0.491311	1	0.519	1
Dlg1	0.00688177	-0.729621	0.889	0.831	1
Tnfsf10	0.00698498	0.89051	0.444	0.052	1
Tkfc	0.00705447	0.380749	0.333	0.013	1
Spns2	0.00727524	0.876376	0.556	0.468	1
Rtf2	0.00740458	0.293627	0.778	0.286	1
Mex3d	0.00752348	0.566267	0.667	0.169	1
Banf1	0.00759436	0.873843	0.778	0.26	1
Bcap31	0.00772109	0.327241	1	0.545	1
Glis3	0.00773367	1.4156	0.778	0.494	1
Fbxo42	0.00774773	-0.646755	0	0.377	1
Nr1h2	0.00774773	-0.518106	0	0.377	1
Tent4b	0.00774773	-0.742376	0	0.377	1
Ypel2	0.00790168	0.905664	1	0.61	1
Mettl7a1	0.00798254	0.304129	0.556	0.117	1
Chmp2b	0.00798666	0.311784	0.889	0.403	1
Ampd3	0.00852226	0.600351	0.667	0.169	1
Rpp30	0.00864164	0.507248	0.444	0.052	1
Atad2	0.00874238	0.793043	0.222	0.156	1
Tmem70	0.00874347	0.650732	0.556	0.104	1
Nemp2	0.00912493	0.693906	0.444	0.078	1
Gbp8	0.0091471	0.682423	0.556	0.104	1
Abracl	0.00914946	0.688857	0.444	0.065	1
Id3	0.00925891	1.46712	0.889	0.519	1
Akr1b3	0.00927848	0.555891	0.556	0.104	1
Zdhhc14	0.00930318	-0.677859	0	0.364	1
Mtfr1l	0.00930318	-0.579767	0	0.364	1
Tbcel	0.00930318	-0.589526	0	0.364	1
Slc41a2	0.00930318	-1.05043	0	0.364	1
Lysmd3	0.0093331	0.894382	0.667	0.299	1
Ogt	0.00942123	-1.04227	0.667	0.948	1
Gm16552	0.0095219	0.46631	0.444	0.052	1
Tgfbi	0.00952199	0.741101	0.444	0.052	1
Ptprt	0.0095979	1.56136	0.444	0.065	1
Kif26b	0.00962209	-1.31339	0.778	0.831	1
Surf2	0.00964374	0.543925	0.556	0.104	1
Tuba1b	0.00966161	0.873502	1	0.753	1
Met	0.00967681	0.971305	0.556	0.143	1
Gja1	0.00973586	0.99084	0.556	0.104	1
Ppfibp1	0.010272	-0.69223	1	1	1
Ddx17	0.0103444	-0.831041	0.778	0.844	1
Tceal9	0.0105436	0.769372	0.889	0.61	1
Tomm7	0.0105809	0.798613	1	0.675	1
Agtpbp1	0.0107336	-1.03857	0.333	0.74	1
Mbip	0.0108173	0.369483	0.778	0.273	1
Arhgef3	0.0108616	-1.11982	0.667	0.961	1
Aldh2	0.0110442	0.799086	0.778	0.273	1
D830026I12Rik	0.0111394	-0.6192	0	0.351	1
Brf1	0.0111394	-0.487661	0	0.351	1
Maf1	0.0111394	-0.550656	0	0.351	1
Usp12	0.0112338	0.725843	0.778	0.299	1
Cdkn2aip	0.0116049	0.876313	0.667	0.208	1
Hoxd3os1	0.0119091	0.557443	0.778	0.273	1
Ptma	0.011934	0.800191	1	1	1
H2afy	0.0119579	0.558107	0.889	0.39	1
Atf3	0.012001	2.48664	0.556	0.39	1
Emilin1	0.0120858	-0.827069	0.111	0.571	1
Ube2j2	0.0122721	0.354345	0.778	0.286	1
Rab7	0.0124751	0.684282	1	0.675	1
Nfkbia	0.0125753	1.01108	0.778	0.935	1
Tspan13	0.0127184	0.624511	0.889	0.39	1
Edf1	0.0128633	0.271512	1	0.584	1
Zfp523	0.0131731	0.419142	0.556	0.117	1
Fcgrt	0.0132479	-0.8054	0.556	0.935	1
Gda	0.0133022	-0.793476	0	0.338	1
Prkaa1	0.0133022	-0.5284	0	0.338	1
Tmem167	0.0133308	0.461419	0.778	0.286	1
Slc41a1	0.013412	0.27798	1	0.623	1
Cnpy2	0.0134444	0.312606	0.889	0.416	1
Prkd2	0.0137323	-0.946954	0.111	0.558	1
Prex2	0.0141844	0.458729	1	0.571	1
Sec13	0.0142039	0.639567	0.667	0.195	1
Jmjd6	0.014585	0.341214	0.667	0.221	1
Ttpal	0.0146046	0.410364	0.778	0.299	1
Sestd1	0.0146369	-1.02029	0.444	0.818	1
Eif2b2	0.0150437	0.629741	0.556	0.13	1
Fibin	0.0151204	-1.59976	0.444	0.831	1
Slc7a1	0.0151482	0.668588	0.556	0.364	1
Synpo	0.0153039	0.403541	0.556	0.13	1
Lmna	0.015441	1.04286	0.889	0.61	1
Tsc22d3	0.0155027	-1.32397	0.667	0.688	1
Cox7a2	0.0155084	0.606841	0.778	0.753	1
Chil3	0.0158445	-0.514026	0	0.325	1
Grk2	0.0158445	-0.431183	0	0.325	1
Mgst1	0.0158445	-0.634597	0	0.325	1
Ak3	0.0158445	-0.537663	0	0.325	1
Ripk2	0.0159151	0.750418	0.444	0.325	1
Mxd4	0.015981	-0.860224	0.778	0.909	1
Tmem117	0.0160546	0.38866	0.556	0.13	1
Smpd3	0.0160631	0.341775	0.333	0.026	1
Ltbp4	0.0161115	0.844395	0.889	0.727	1
Wee1	0.0161795	0.46026	0.333	0.026	1
Marcksl1	0.0164037	0.765253	0.556	0.494	1
Rab9	0.0164207	0.552654	0.667	0.195	1
Rpl8	0.0166459	0.670175	1	0.987	1
Nectin2	0.0167916	0.394413	0.444	0.649	1
Plod2	0.0167977	0.807623	0.778	0.325	1
Rbm38	0.0168684	0.342436	0.444	0.078	1
Rps12	0.0168757	0.733146	1	0.948	1
Tram2	0.0168904	0.649489	0.667	0.195	1
Zmat5	0.0169284	0.53521	0.667	0.195	1
Mrpl32	0.0169427	0.508349	0.667	0.195	1
Snrpe	0.0171968	0.844596	0.778	0.519	1
Wrn	0.017226	-0.92774	0.111	0.481	1
Gnai3	0.0172407	0.502919	1	0.584	1
Ifrd1	0.0172992	1.97184	0.778	0.662	1
Magi1	0.0175381	-0.731478	1	0.987	1
Pnisr	0.0177813	-0.415618	0.889	0.779	1
Ncald	0.0177841	0.433364	0.333	0.026	1
Gm6169	0.0182897	0.253209	0.222	0.013	1
Tubb6	0.0182897	0.348416	0.222	0.013	1
Gm5617	0.0182897	0.304871	0.222	0.013	1
Dhx58os	0.0182897	0.342842	0.222	0.013	1
Ifi27l2a	0.0182897	0.313118	0.222	0.013	1
Zfp941	0.0182897	0.469893	0.222	0.013	1
Cacna1c	0.0182897	0.308992	0.222	0.013	1
Gm15726	0.0182897	0.450689	0.222	0.013	1
Gm49786	0.0182897	0.385017	0.222	0.013	1
Idi1	0.0182897	0.351847	0.222	0.013	1
Ppp1r14a	0.0182897	0.288552	0.222	0.013	1
Oxld1	0.0182897	0.279278	0.222	0.013	1
Gm26910	0.0182897	0.256386	0.222	0.013	1
Smad3	0.0182897	0.329983	0.222	0.013	1
Ppp1r18os	0.0184254	0.708021	0.333	0.026	1
Abraxas1	0.018433	0.303829	0.333	0.026	1
Prim1	0.0184418	0.368003	0.333	0.026	1
Cbx5	0.0184539	-0.992043	0.444	0.74	1
Rps21	0.0184816	0.746906	1	0.935	1
Sgip1	0.0185286	0.389225	0.333	0.026	1
Abhd12	0.018827	-0.56942	0	0.312	1
Plcg2	0.018827	-0.647289	0	0.312	1
Eefsec	0.018827	-0.555869	0	0.312	1
Kremen1	0.018827	-0.575261	0	0.312	1
Ppargc1a	0.018827	-1.82317	0	0.312	1
Smoc1	0.018827	-0.681998	0	0.312	1
Sigirr	0.018827	-0.444622	0	0.312	1
Tpt1	0.018903	0.797974	1	0.987	1
Pitrm1	0.0193091	0.395026	0.667	0.208	1
Cpne2	0.0193138	0.719235	0.889	0.506	1
Gsk3a	0.0193655	0.742146	0.778	0.338	1
Hspg2	0.0193828	0.424215	0.556	0.13	1
Hebp1	0.0197867	0.582738	0.667	0.208	1
Ufsp2	0.0198366	0.318354	0.667	0.234	1
Ldlrad4	0.0199948	0.313571	1	0.597	1
Kidins220	0.0201129	-0.930269	0.556	0.779	1
Cox5b	0.0201646	0.366543	1	0.597	1
Utp15	0.0201842	0.362514	0.444	0.078	1
Tmem101	0.0202247	0.310388	0.444	0.078	1
Ehd4	0.020314	0.983471	0.556	0.571	1
Auh	0.0204335	-0.753322	0.111	0.481	1
Psma6	0.0204436	0.568089	0.889	0.442	1
Cct7	0.0205679	0.420106	1	0.597	1
Nqo1	0.0206648	0.722592	0.556	0.13	1
Naa50	0.0207936	0.286425	0.778	0.338	1
Ttl	0.0210372	0.515099	0.556	0.13	1
Tmem223	0.0210797	0.470556	0.667	0.208	1
Bsg	0.0216776	0.724682	0.889	0.844	1
Hspa5	0.0217133	0.999753	1	0.805	1
Rap2a	0.0218493	-0.971381	0.111	0.545	1
Elp5	0.0218758	0.535896	0.444	0.078	1
Stim1	0.0219555	-1.06357	0.556	0.727	1
Gm19951	0.022239	-1.45108	0.889	0.948	1
Srgap2	0.0222796	-1.0468	0.667	0.87	1
Rnf114	0.0223198	-0.496088	0	0.299	1
Acadsb	0.0223198	-0.496594	0	0.299	1
Rps6ka2	0.0223198	-0.486332	0	0.299	1
Ccdc32	0.0223198	-0.545292	0	0.299	1
Cnot10	0.0223198	-0.535866	0	0.299	1
Esr1	0.0223198	-0.533408	0	0.299	1
Timm23	0.0224742	0.279467	0.778	0.338	1
Rpl36a	0.0235602	0.632626	1	0.883	1
Washc3	0.0236728	0.613231	0.667	0.221	1
Wdr70	0.0237234	0.485721	0.889	0.429	1
Fchsd2	0.0239711	-1.1332	0.333	0.727	1
Lig3	0.0239876	0.335131	0.444	0.078	1
G3bp1	0.0240532	0.467707	1	0.61	1
Mb21d2	0.0240756	0.256965	0.667	0.26	1
Rgs16	0.0242712	1.97703	0.556	0.325	1
Mtch2	0.0243547	0.283917	0.778	0.338	1
Cdk4	0.024546	0.319938	0.333	0.39	1
Rasgrp2	0.0247575	-0.916938	0.444	0.675	1
Gm47271	0.0249618	1.13411	0.333	0.039	1
Kif21a	0.0252528	-1.59454	0.111	0.532	1
Tusc1	0.0253344	0.305868	0.333	0.039	1
Scaper	0.0256088	-0.933057	0.222	0.688	1
Pdha1	0.0264033	-0.395747	0	0.286	1
Oma1	0.0264033	-0.430565	0	0.286	1
Fam192a	0.0264033	-0.444678	0	0.286	1
Tbc1d32	0.0264033	-0.49485	0	0.286	1
Tpgs1	0.0264033	-0.425644	0	0.286	1
Vamp2	0.0264033	-0.533591	0	0.286	1
Arhgap29	0.0264364	-0.72854	1	0.987	1
Vps13c	0.0266676	-0.755381	0.111	0.494	1
Abi3	0.026831	0.59211	0.444	0.221	1
Rps20	0.026871	0.753082	1	0.961	1
Otud4	0.0270145	-0.809949	0.111	0.519	1
Copb1	0.0271159	0.480619	0.889	0.442	1
Chka	0.0274284	0.837	0.333	0.481	1
Mgat5	0.0274331	0.38667	1	0.623	1
Atg4b	0.0274578	0.360031	0.556	0.143	1
Plxna4	0.0275154	0.794256	0.889	0.714	1
Polg2	0.0276351	0.715895	0.333	0.312	1
Mid1	0.0277181	-0.2787	0.778	0.455	1
Plp2	0.0277269	0.461734	0.667	0.221	1
Socs3	0.0277623	1.12424	0.444	0.455	1
Synj2bp	0.0278369	-0.815452	0.111	0.558	1
Colec12	0.028099	-1.48557	0.556	0.844	1
Ly96	0.0282865	0.522321	0.667	0.221	1
Cdr2l	0.0284689	0.316468	0.444	0.091	1
Ifitm3	0.028534	1.16097	0.889	0.805	1
Rad50	0.0285932	0.493718	0.556	0.143	1
Pigm	0.0286073	0.316511	0.444	0.091	1
Ric1	0.028777	-0.599325	0.111	0.429	1
Ick	0.0287851	0.343491	0.556	0.156	1
Slc16a12	0.0290006	0.631942	0.778	0.325	1
Syne2	0.0290086	-0.784479	0.333	0.753	1
Zfr	0.0290724	-0.693781	0.778	0.74	1
Spata1	0.029251	0.459823	0.556	0.143	1
Ifnar2	0.0292737	0.587044	1	0.662	1
Os9	0.0294172	0.768606	0.667	0.416	1
Strn3	0.0295039	-0.857716	0.778	0.844	1
Rplp2	0.0296622	0.658311	1	0.922	1
Spata24	0.02999	0.410719	0.333	0.039	1
Itga5	0.0301515	0.491194	0.778	0.325	1
H2-T23	0.0304847	0.781077	1	0.831	1
Myo9a	0.0305422	-0.57564	0.778	0.74	1
Rpl41	0.0306575	0.634499	1	0.961	1
Clca3a1	0.0306769	1.01333	0.778	0.636	1
Zmym4	0.0307589	-1.0019	0.222	0.623	1
Scamp1	0.0310828	-0.364723	0.778	0.597	1
Jade2	0.0311703	-0.436897	0	0.273	1
Setd1b	0.0311703	-0.418837	0	0.273	1
Znrf3	0.0311703	-0.551349	0	0.273	1
Elovl7	0.0311703	-0.575623	0	0.273	1
Shld2	0.0311703	-0.649171	0	0.273	1
Atg16l2	0.0311703	-0.413744	0	0.273	1
Itm2a	0.0311703	-0.609658	0	0.273	1
Traf6	0.0311703	-0.494107	0	0.273	1
Fam174b	0.0311928	0.437737	0.778	0.325	1
Ddx50	0.0313343	-0.31048	0.778	0.571	1
Cdc26	0.0313654	0.492702	0.667	0.403	1
Abl2	0.0319846	-0.76583	0.333	0.494	1
Atp2c1	0.0320435	-0.787496	0.667	0.779	1
Tgfb2	0.0321024	1.06442	0.222	0.078	1
Nudt4	0.0321666	1.15324	1	0.779	1
Ywhaq	0.0322698	-0.692525	0.889	0.909	1
Zbtb16	0.0324405	-1.17762	0.556	0.883	1
Tmed9	0.0324583	0.557929	1	0.636	1
Cdc42bpa	0.0328663	-1.02619	0.333	0.753	1
Pak2	0.0332268	-0.786171	0.667	0.883	1
Atrn	0.0336425	-0.516118	0.444	0.442	1
Fam129a	0.033808	0.594166	0.111	0.091	1
Cables2	0.033837	0.251663	0.444	0.104	1
Pdgfb	0.0339418	0.408843	0.333	0.039	1
Cavin3	0.0340657	0.684431	1	0.688	1
Pkp4	0.0340777	-0.914174	1	0.974	1
Rps5	0.0342259	0.646937	1	0.948	1
Fbln5	0.0343707	-0.459849	0.667	0.571	1
Ddx21	0.0344285	0.539803	0.889	0.455	1
Gpsm3	0.0348776	-0.436497	0.111	0.481	1
Npepps	0.0349437	-0.992917	0.444	0.727	1
Otud1	0.0351154	0.32509	0.556	0.182	1
Fam133b	0.0352019	-0.747785	0.111	0.532	1
Gpcpd1	0.0352941	-0.884944	0.333	0.597	1
Arhgap32	0.0354922	-1.0033	0.667	0.779	1
Ankrd6	0.0358263	-1.13604	0.667	0.792	1
Hnrnpa0	0.0359395	0.564523	0.889	0.818	1
Cfl2	0.0359689	-0.519284	0.556	0.61	1
Rps8	0.0363048	0.626977	1	0.961	1
Arf4	0.0364347	0.741442	1	0.753	1
Ehbp1	0.0365182	-1.02358	0.222	0.662	1
Kpna6	0.0367279	-0.34974	0	0.26	1
Adprh	0.0367279	-0.571663	0	0.26	1
Capn1	0.0367279	-0.492868	0	0.26	1
Gm20275	0.0367279	-0.511913	0	0.26	1
Rab3ip	0.0367279	-0.348902	0	0.26	1
Rnaset2b	0.0367279	-0.363804	0	0.26	1
1810024B03Rik	0.0368387	0.507041	0.333	0.039	1
Mbnl1	0.0369828	-0.481196	1	0.909	1
Npm1	0.0370764	0.660816	1	0.857	1
Ireb2	0.0372359	-0.875594	0.222	0.597	1
Rabggtb	0.0374609	0.508613	0.556	0.156	1
Cdpf1	0.0375098	0.377788	0.444	0.091	1
Dctn2	0.0379597	0.294856	1	0.649	1
Irgm1	0.0380053	0.365303	0.556	0.156	1
Med22	0.038052	0.357846	0.444	0.091	1
Rbm15b	0.0381868	0.296653	0.444	0.091	1
Ezh1	0.0382958	-0.699505	0.111	0.442	1
Simc1	0.0385479	1.05317	0.444	0.117	1
Rabep1	0.0386092	-0.936876	0.556	0.74	1
Gng12	0.0388916	-0.440883	0.667	0.584	1
Tcf25	0.0389018	-0.781951	0.778	0.857	1
Igsf10	0.0390184	0.388265	0.556	0.182	1
Stx7	0.0390657	-0.695098	0.222	0.532	1
Zfand5	0.0391224	0.936878	0.778	0.818	1
Id1	0.0391855	1.09882	0.444	0.104	1
Mid2	0.0392887	-0.718547	0.222	0.662	1
Rnf180	0.0396163	0.606953	0.444	0.091	1
Fam102b	0.039696	-0.630839	0.333	0.753	1
Nr1d1	0.0397637	0.615314	0.333	0.052	1
Tnfrsf12a	0.039804	0.524636	0.444	0.091	1
Eaf2	0.0398314	0.330819	0.444	0.091	1
Drg2	0.0400095	0.416591	0.444	0.091	1
Zhx2	0.0400109	-0.603542	0.111	0.377	1
Ulk2	0.0403778	-0.632598	0.556	0.662	1
Psd3	0.0409533	-1.40987	0.556	0.766	1
Pip4p1	0.0409901	0.336478	0.667	0.26	1
Relch	0.0410049	-0.771244	0.333	0.571	1
Cript	0.0410718	0.491879	0.889	0.468	1
Ipo11	0.0413255	-0.55163	0.889	0.818	1
Wasf2	0.0414898	-0.358454	1	0.87	1
Polr1c	0.041662	0.591408	0.333	0.065	1
Csnk1g3	0.0416718	-0.559182	0.556	0.545	1
Ptprf	0.0417055	-0.674376	0.222	0.558	1
Etfa	0.0419738	0.370033	0.778	0.364	1
Sec63	0.0421944	-0.253366	1	0.805	1
Spag9	0.0423988	0.726378	0.889	0.857	1
Sptbn1	0.042399	-0.434838	1	1	1
Btbd3	0.0424724	-0.7839	0.778	0.766	1
Chd9	0.0426223	-0.947193	0.667	0.74	1
Dhrs4	0.0429427	0.567274	0.444	0.117	1
Tmtc2	0.0430899	-0.306405	0.111	0.416	1
Letm2	0.0431995	-0.327311	0	0.247	1
5730455P16Rik	0.0431995	-0.368918	0	0.247	1
Cdkn2aipnl	0.0431995	-0.362765	0	0.247	1
Fbrs	0.0431995	-0.358694	0	0.247	1
Limk2	0.0431995	-0.482353	0	0.247	1
Lpcat4	0.0431995	-0.454442	0	0.247	1
Map2k6	0.0431995	-0.368336	0	0.247	1
Med27	0.0431995	-0.471381	0	0.247	1
Nudt13	0.0431995	-0.402164	0	0.247	1
Ppp1r15b	0.0431995	-0.371563	0	0.247	1
Rnf41	0.0431995	-0.411198	0	0.247	1
Trp53bp1	0.0431995	-0.363682	0	0.247	1
Tssc4	0.0431995	-0.329417	0	0.247	1
U2af1l4	0.0431995	-0.428154	0	0.247	1
Vwa5a	0.0431995	-0.36653	0	0.247	1
Zfp827	0.0431995	-0.463153	0	0.247	1
Camk2g	0.0431995	-0.351998	0	0.247	1
Fign	0.0431995	-0.701469	0	0.247	1
Gm15655	0.0431995	-0.431765	0	0.247	1
Tada3	0.0431995	-0.446594	0	0.247	1
Unc50	0.0433119	0.578177	0.778	0.377	1
Pebp1	0.0434474	0.402837	1	0.662	1
Cdyl2	0.0436476	0.727326	0.556	0.195	1
Ier5l	0.0437741	0.273356	0.444	0.13	1
Rps15a	0.0439134	0.580119	1	0.909	1
Slc11a2	0.043972	0.494299	0.111	0.13	1
Igf1r	0.0440559	-0.756498	0.667	0.675	1
Hivep2	0.0443236	-0.287994	0.889	0.623	1
Mvp	0.0445136	-0.569472	0.111	0.377	1
Odc1	0.0446826	0.623091	0.889	0.506	1
Iqsec1	0.0447447	-0.54781	0.333	0.506	1
Iws1	0.0449423	0.293983	0.889	0.494	1
Dab2	0.0450606	1.08496	0.667	0.325	1
Mrpl2	0.0453609	0.451898	0.667	0.247	1
H2-Q4	0.0460575	0.750078	0.778	0.364	1
Itgb4	0.0461222	0.611831	1	0.675	1
Cox5a	0.0461265	0.308561	1	0.662	1
Mrpl58	0.04614	0.583105	0.444	0.273	1
Wnk2	0.0462308	-0.842483	0.111	0.39	1
Foxk1	0.0465291	0.448111	0.667	0.247	1
Luzp1	0.0466883	0.431635	1	0.662	1
Rpl27	0.0469366	0.687026	1	0.844	1
Chst11	0.0470888	-0.810509	0.111	0.519	1
1600012H06Rik	0.0475129	0.257356	0.444	0.104	1
Tead4	0.0476088	0.291556	0.667	0.26	1
Bmpr2	0.0476438	-0.410596	1	0.857	1
Map4k2	0.0478163	-0.69987	0.222	0.545	1
Atp6v1e1	0.0478838	0.672754	0.889	0.701	1
Ccnd1	0.048282	1.43608	0.333	0.078	1
Rpl9-ps6	0.0482921	0.415715	0.556	0.169	1
Rps24	0.0485688	0.597932	1	0.961	1
Jpt1	0.0486277	0.472826	0.889	0.481	1
Slc38a2	0.0487266	1.01674	0.889	0.922	1
Cnp	0.0492016	0.287178	0.444	0.104	1
Supt20	0.0492594	-0.706039	0.333	0.688	1
Cpsf2	0.0494664	0.481591	0.556	0.169	1
Ier3	0.049552	1.53987	0.333	0.26	1
St6galnac3	0.0496013	-0.362637	0.222	0.636	1
1200007C13Rik	0.0496391	1.64908	0.222	0.039	1
Ppp1r12a	0.0497601	-0.78805	1	0.961	1
Rcn3	0.0498789	-0.709631	0.333	0.74	1
Rps11	0.0499634	0.712982	1	0.948	1
Rgl1	0.050354	-0.857754	0.333	0.688	1
Rpl35	0.0503723	0.668631	1	0.857	1
Cggbp1	0.0505716	0.534232	0.889	0.506	1
Blvra	0.0507279	-0.356424	0	0.234	1
Ppard	0.0507279	-0.310516	0	0.234	1
Cacna1a	0.0507279	-0.281036	0	0.234	1
Ccser1	0.0507279	-0.555525	0	0.234	1
D130040H23Rik	0.0507279	-0.343789	0	0.234	1
Endov	0.0507279	-0.406739	0	0.234	1
Exosc5	0.0507279	-0.487503	0	0.234	1
Fktn	0.0507279	-0.344959	0	0.234	1
Hist3h2a	0.0507279	-0.342879	0	0.234	1
Nlrc3	0.0507279	-0.467358	0	0.234	1
Rep15	0.0507279	-0.369896	0	0.234	1
Rrnad1	0.0507279	-0.323348	0	0.234	1
Trmt11	0.0507279	-0.343657	0	0.234	1
Tubgcp2	0.0507279	-0.372977	0	0.234	1
Wdr18	0.0507279	-0.308538	0	0.234	1
Zfp322a	0.0507279	-0.331892	0	0.234	1
Antxr1	0.0507279	-0.485344	0	0.234	1
Arntl	0.0507279	-0.350228	0	0.234	1
Bag4	0.0507279	-0.297886	0	0.234	1
Ciz1	0.0507279	-0.390841	0	0.234	1
Fastk	0.0507279	-0.369248	0	0.234	1
Gt(ROSA)26Sor	0.0507279	-0.401578	0	0.234	1
Klhl18	0.0507279	-0.387623	0	0.234	1
Snx8	0.0507279	-0.484613	0	0.234	1
Tango2	0.0507279	-0.400264	0	0.234	1
Trappc12	0.0507279	-0.356242	0	0.234	1
Mpp2	0.0507302	0.586343	0.333	0.065	1
Icam1	0.0507451	1.27581	0.444	0.117	1
Gm20186	0.0512153	0.347406	0.444	0.104	1
Wnt9a	0.0512358	-0.465408	0.111	0.481	1
Rnase4	0.0512658	-0.432394	0.889	0.714	1
Ppp4r2	0.0513931	-0.80086	0.556	0.857	1
Luc7l2	0.0514744	-0.695062	0.889	0.922	1
Phf10	0.0514767	0.596481	0.556	0.169	1
Napg	0.0515474	-0.465774	0.222	0.377	1
Naf1	0.0515586	0.435736	0.333	0.052	1
Pdia3	0.0515724	0.600884	1	0.87	1
Atp6v1b2	0.0516393	-0.321846	0.556	0.481	1
Arf3	0.0519103	-0.523414	0.111	0.403	1
Farp1	0.052019	-0.908946	0.889	0.857	1
Mtmr2	0.0522269	0.407795	0.778	0.377	1
Gucy1a1	0.0525987	1.36769	0.444	0.13	1
Synrg	0.0527876	0.25805	0.889	0.519	1
Ercc6l2	0.0529891	0.533196	0.667	0.26	1
Arglu1	0.0530141	-0.576973	0.778	0.818	1
Arrdc3	0.0531446	-0.62392	0.667	0.922	1
Msi2	0.0532066	-0.886131	0.556	0.883	1
Pdia6	0.0532166	0.608882	0.889	0.753	1
Sik1	0.053221	0.65014	0.333	0.143	1
Ier5	0.0532509	0.465973	0.778	0.364	1
Tns1	0.0533272	-0.971306	0.778	0.948	1
Ablim2	0.0533337	-0.463341	0.667	0.468	1
Snx3	0.0533938	0.461045	1	0.675	1
Gmps	0.0536788	0.423185	0.667	0.26	1
Usp45	0.0538366	-0.574339	0.111	0.39	1
Cdk6	0.0540152	0.649019	0.556	0.182	1
Micall1	0.0541921	-0.682847	0.111	0.442	1
AY036118	0.0542628	-1.74832	0.889	0.987	1
Gar1	0.0546417	0.422295	0.444	0.104	1
Azin1	0.0546954	0.877057	0.889	0.597	1
Rpl35a	0.0550032	0.642151	1	0.974	1
Dph3	0.0554317	0.572579	0.667	0.286	1
Gclm	0.0555377	0.450293	0.667	0.26	1
Sfswap	0.0558603	-0.590942	0.111	0.494	1
Gm4285	0.0561649	0.260285	0.333	0.052	1
Rgs19	0.0562268	0.382206	0.444	0.104	1
Mrfap1	0.0562602	0.479867	1	0.701	1
Mtap	0.056274	0.278182	0.333	0.052	1
Gbp6	0.0565112	0.320922	0.333	0.052	1
Pde3b	0.056664	-0.975071	0.333	0.571	1
A630001G21Rik	0.0571382	0.490161	0.444	0.117	1
Man1a2	0.0576938	-0.321754	0.778	0.597	1
Gfod2	0.0580486	0.378498	0.667	0.273	1
Irf1	0.0580576	1.2654	0.444	0.455	1
Gon4l	0.058188	0.482694	0.889	0.506	1
Arf2	0.0582441	-0.50941	0.111	0.39	1
Pusl1	0.0583352	0.270904	0.333	0.052	1
Cited2	0.0584989	-0.256016	0.556	0.351	1
Gypc	0.0586107	0.40339	0.667	0.273	1
Arpin	0.0586182	0.347877	0.333	0.052	1
Hid1	0.0589005	0.38039	0.556	0.182	1
Rps27	0.0589799	0.629224	1	0.948	1
Psen2	0.0589852	0.606562	0.444	0.247	1
Ncl	0.0590195	0.586294	1	0.818	1
Mmrn2	0.0591688	0.371498	0.333	0.052	1
Smg7	0.0592131	-0.821733	0.222	0.558	1
Psmb1	0.0592693	0.298709	1	0.688	1
Cop1	0.0593324	-0.789748	0.222	0.584	1
Rhobtb1	0.0594784	-0.419163	0	0.221	1
Fam149b	0.0594784	-0.387819	0	0.221	1
Htra2	0.0594784	-0.329672	0	0.221	1
Pepd	0.0594784	-0.350563	0	0.221	1
Tasp1	0.0594784	-0.387233	0	0.221	1
B3galnt2	0.0594784	-0.318256	0	0.221	1
Cbx7	0.0594784	-0.407481	0	0.221	1
Clasrp	0.0594784	-0.341314	0	0.221	1
Eif2d	0.0594784	-0.306983	0	0.221	1
Gm47664	0.0594784	-0.290557	0	0.221	1
Jrkl	0.0594784	-0.294454	0	0.221	1
Parp2	0.0594784	-0.405734	0	0.221	1
Pbx3	0.0594784	-0.607618	0	0.221	1
Ppt2	0.0594784	-0.381663	0	0.221	1
Prox1os	0.0594784	-0.513534	0	0.221	1
Sephs1	0.0594784	-0.312917	0	0.221	1
Slc15a4	0.0594784	-0.2808	0	0.221	1
Slc22a4	0.0594784	-0.609775	0	0.221	1
Smg5	0.0594784	-0.312137	0	0.221	1
Timp4	0.0594784	-0.41784	0	0.221	1
Uqcc1	0.0594784	-0.414608	0	0.221	1
Slc30a6	0.0594784	-0.300792	0	0.221	1
Stat6	0.0594784	-0.380057	0	0.221	1
Zer1	0.0594784	-0.280598	0	0.221	1
Jag1	0.0597839	0.337329	0.444	0.117	1
Lsm7	0.0597913	0.358233	0.556	0.182	1
Tm4sf1	0.06008	1.05418	1	0.87	1
Wfs1	0.060385	0.322735	0.333	0.052	1
Mbtd1	0.0606345	0.688372	0.778	0.571	1
Phldb2	0.0606495	-0.999985	0.222	0.558	1
Rps29	0.060696	0.56381	1	0.974	1
Rft1	0.0608042	0.302619	0.333	0.052	1
Cblb	0.0608963	-0.8317	0.222	0.506	1
Apc	0.0609122	-1.11897	1	1	1
Fbxo9	0.0609783	0.352274	0.778	0.377	1
Chd4	0.0611127	0.422639	0.667	0.74	1
Trps1	0.0612088	-0.322577	0.667	0.468	1
Cxcl1	0.061513	2.33175	0.333	0.065	1
Rpl38	0.0615372	0.600876	1	0.909	1
Tpm3	0.0615439	0.49586	1	0.935	1
Sema3f	0.0616671	0.61891	0.667	0.364	1
Bend5	0.0617218	0.35873	0.333	0.052	1
1700041G16Rik	0.0617665	0.25757	0.111	0	1
Mctp2	0.0617665	0.37094	0.111	0	1
Oas1c	0.0617665	0.25757	0.111	0	1
Ttc21a	0.0617665	0.25757	0.111	0	1
Ccne1	0.0617665	0.327607	0.111	0	1
Gm16759	0.0617665	0.451682	0.111	0	1
Gm29571	0.0617665	0.316249	0.111	0	1
Mdga2	0.0617665	0.640566	0.111	0	1
Tenm2	0.0617665	0.327607	0.111	0	1
Vegfc	0.0617665	0.283763	0.111	0	1
Atoh8	0.0617665	0.284354	0.111	0	1
Gm50321	0.0617665	0.287699	0.111	0	1
Htr2b	0.0617665	0.912856	0.111	0	1
Col1a1	0.0617665	0.323097	0.111	0	1
Tmem185b	0.0619073	0.449595	0.333	0.065	1
Puf60	0.0620961	-0.581097	0.111	0.364	1
Batf	0.0622746	0.464086	0.111	0.091	1
Nfx1	0.0623822	-0.515931	0.333	0.468	1
Zbtb12	0.062406	0.284191	0.333	0.052	1
Tm9sf3	0.0624731	-0.507838	0.889	0.844	1
Slc35b3	0.0628526	-0.487906	0.111	0.377	1
Hgf	0.0637234	-1.39007	0.444	0.701	1
Epn2	0.0638185	-0.769405	0.556	0.779	1
Rpl18a	0.0642225	0.5655	1	0.935	1
Acbd3	0.064344	-0.615726	0.111	0.494	1
Rps25	0.0644587	0.529267	1	0.922	1
Sesn3	0.0645202	0.281312	0.778	0.39	1
Hnrnpab	0.0646452	0.569879	0.889	0.61	1
Xaf1	0.0649799	0.268455	0.667	0.286	1
Pkd2	0.065123	-0.742032	0.444	0.675	1
Gm37240	0.0651827	0.407663	0.778	0.377	1
Ube2v2	0.0654689	-0.70316	0.333	0.506	1
Psmg3	0.0657236	0.287565	0.444	0.117	1
Rps10	0.0657297	0.602508	1	0.922	1
Rpl34	0.0657523	0.553909	1	0.909	1
Tmbim6	0.065952	-0.302631	1	0.87	1
Adamtsl1	0.0661824	0.896858	0.333	0.494	1
Agfg1	0.0664313	-0.298579	0.667	0.532	1
Rplp1	0.0664685	0.614116	1	0.961	1
Gm11837	0.0670013	0.48725	0.667	0.273	1
Nudcd3	0.0673936	-0.633641	0.444	0.649	1
Rasal2	0.0674213	0.414397	0.778	0.377	1
Rpl14	0.0674366	0.712697	1	0.909	1
Rpl22	0.0678778	0.699713	1	0.896	1
Smurf2	0.06796	-0.315653	0.333	0.688	1
Exoc6b	0.0679687	-0.805204	0.778	0.831	1
Ifitm2	0.0680652	0.589934	1	0.831	1
Lyn	0.0682826	-0.482524	1	0.896	1
Igf2r	0.0683113	0.517051	0.556	0.195	1
Imp3	0.0683312	0.289969	0.778	0.39	1
Uvssa	0.0683817	0.290378	0.556	0.195	1
Maco1	0.0689909	0.304792	0.889	0.519	1
S100a6	0.0693361	0.751945	1	1	1
Spats2	0.0693807	0.603932	0.444	0.156	1
Rilpl1	0.0694563	0.277226	0.667	0.286	1
H3f3b	0.0695004	1.11976	1	0.922	1
1810008I18Rik	0.0696434	-0.31756	0	0.208	1
Bud23	0.0696434	-0.295255	0	0.208	1
Chic1	0.0696434	-0.362975	0	0.208	1
Fbxl12	0.0696434	-0.287497	0	0.208	1
Kit	0.0696434	-0.325167	0	0.208	1
Rpain	0.0696434	-0.279614	0	0.208	1
Rxra	0.0696434	-0.288124	0	0.208	1
Zfp142	0.0696434	-0.331772	0	0.208	1
Acyp2	0.0696434	-0.528639	0	0.208	1
Amdhd2	0.0696434	-0.346715	0	0.208	1
Cd79a	0.0696434	-0.467799	0	0.208	1
Irf9	0.0696434	-0.263497	0	0.208	1
Mdfi	0.0696434	-0.292864	0	0.208	1
Pi4k2a	0.0696434	-0.309692	0	0.208	1
Ppp2r3d	0.0696434	-0.319528	0	0.208	1
Tmem230	0.0696434	-0.327115	0	0.208	1
Tnip2	0.0696434	-0.329624	0	0.208	1
Abca7	0.0696434	-0.300864	0	0.208	1
Epm2aip1	0.0696434	-0.306191	0	0.208	1
Gps1	0.0696434	-0.34339	0	0.208	1
Plekhf2	0.0696434	-0.414437	0	0.208	1
Scyl1	0.0696434	-0.361233	0	0.208	1
Sema5b	0.0696434	-0.393178	0	0.208	1
Tigd2	0.0696434	-0.420862	0	0.208	1
Mettl25	0.0696434	-0.313767	0	0.208	1
Agap1	0.069878	-0.946964	0.667	0.922	1
Rps17	0.0699144	0.572048	0.889	0.857	1
Sbf2	0.0700653	-0.811816	0.778	0.961	1
Chchd2	0.0700929	0.46648	1	0.935	1
Rbms2	0.0701327	0.530182	0.889	0.558	1
Gtf2h5	0.0703175	-0.68343	0.222	0.519	1
Rplp0	0.0705581	0.651403	1	0.935	1
Slc25a35	0.0713595	-0.437274	0.111	0.455	1
Dnajb9	0.0714548	0.947831	0.778	0.403	1
Cped1	0.0716971	-0.64483	0.889	0.805	1
Nr3c2	0.0718515	-1.01521	0.222	0.558	1
Bptf	0.0720804	-0.759988	0.444	0.753	1
Atg2a	0.0722475	0.624314	0.556	0.221	1
Fundc2	0.072447	0.540013	0.889	0.532	1
Foxc1	0.0725886	-0.316752	0.778	0.623	1
Tlk1	0.0730713	-0.639204	0.667	0.714	1
Prkar1b	0.0740177	0.570172	0.444	0.117	1
Palm	0.0742758	-0.740837	0.889	0.961	1
Rps27l	0.0743728	0.60609	0.556	0.506	1
1700025G04Rik	0.0743956	-0.854377	0.556	0.662	1
Ptprk	0.0745633	-0.608525	0.889	0.987	1
Zfp513	0.0746095	0.359856	0.444	0.117	1
Dock9	0.0749782	-0.677793	1	1	1
Slc9a3r2	0.0750119	0.281346	0.889	0.519	1
Acsl5	0.0751117	0.540878	0.667	0.299	1
Mrpl24	0.0751198	0.534765	0.778	0.416	1
Riok1	0.0751969	0.268757	0.556	0.208	1
Anxa2	0.0752104	0.698752	1	0.844	1
Pthlh	0.0755411	0.286382	0.111	0.143	1
Sult1a1	0.075547	-1.11638	0.556	0.74	1
Ripor1	0.0755989	-0.546712	0.222	0.468	1
Rpl36	0.0760065	0.519521	1	0.896	1
Sdc2	0.0760223	-0.81011	0.111	0.429	1
Parg	0.0761265	-0.627256	0.111	0.481	1
Gne	0.0768555	-0.804195	0.222	0.532	1
Jmjd1c	0.0769744	-0.424021	1	0.87	1
Gcsh	0.0771255	0.384182	0.444	0.117	1
Trit1	0.0772448	0.33421	0.444	0.117	1
Gdf15	0.077285	1.71768	0.333	0.078	1
Cox6b1	0.0774258	0.371903	1	0.714	1
Myo1b	0.077535	-0.443942	0.222	0.571	1
Sltm	0.0775388	-0.797823	0.444	0.662	1
Coasy	0.0779534	0.356363	0.444	0.117	1
Plxna2	0.0779771	-0.725091	0.222	0.61	1
Srpk1	0.0782887	0.515733	0.889	0.519	1
Crebbp	0.0788248	-0.797849	0.778	0.857	1
Fam172a	0.0790501	-0.398287	1	0.857	1
Hadh	0.0794914	0.602363	0.667	0.312	1
Prkdc	0.0796129	-0.769544	0.111	0.455	1
Slc25a17	0.0797415	0.601487	0.444	0.143	1
Eif3g	0.0798253	0.396731	0.778	0.39	1
Mrpl38	0.0802289	0.391028	0.556	0.195	1
Ddah1	0.0803865	0.547575	0.778	0.39	1
Rpsa	0.0805078	0.495349	1	0.961	1
Pitpnm2	0.0808824	-0.625728	0.111	0.442	1
Fbxo34	0.0809967	0.52947	0.222	0.156	1
Rpl23a	0.0810405	0.549719	1	0.857	1
B230219D22Rik	0.0810409	0.423859	1	0.818	1
Cep97	0.081447	-0.263266	0	0.195	1
Amotl2	0.081447	-0.443966	0	0.195	1
Card6	0.081447	-0.314983	0	0.195	1
Gper1	0.081447	-0.508214	0	0.195	1
Slc35e2	0.081447	-0.308481	0	0.195	1
9430038I01Rik	0.081447	-0.321906	0	0.195	1
Gm48727	0.081447	-0.327167	0	0.195	1
Gnb1l	0.081447	-0.330503	0	0.195	1
Mrc1	0.081447	-0.422664	0	0.195	1
Nkiras2	0.081447	-0.343089	0	0.195	1
Sart3	0.081447	-0.328792	0	0.195	1
Zbtb37	0.081447	-0.321002	0	0.195	1
Zfp414	0.081447	-0.273951	0	0.195	1
Aagab	0.081447	-0.272794	0	0.195	1
Cyren	0.081447	-0.269741	0	0.195	1
Fam234a	0.081447	-0.357904	0	0.195	1
Fam98a	0.081447	-0.302783	0	0.195	1
Inppl1	0.081447	-0.282963	0	0.195	1
Mettl15	0.081447	-0.473876	0	0.195	1
Pcid2	0.081447	-0.315878	0	0.195	1
Prune1	0.081447	-0.314159	0	0.195	1
Qrsl1	0.081447	-0.275979	0	0.195	1
Zfp384	0.081447	-0.301477	0	0.195	1
Abcg1	0.081447	-0.318854	0	0.195	1
Pot1a	0.081447	-0.275733	0	0.195	1
Lifr	0.0816651	-0.756927	0.222	0.61	1
Sox4	0.0823359	0.945328	0.889	0.701	1
Dnaja1	0.0826882	0.610953	1	0.909	1
Cp	0.0828975	-0.25417	1	0.779	1
Commd10	0.0830122	-0.623858	0.222	0.597	1
Psma7	0.0831682	0.687363	0.778	0.61	1
Ddhd2	0.0831893	-0.529652	0.111	0.325	1
Eln	0.0833547	0.437543	0.667	0.286	1
Prdx6	0.0834536	0.401479	0.556	0.195	1
Ston1	0.0841058	-0.527784	0.111	0.312	1
Ppp3r1	0.0841238	-0.452422	0.222	0.403	1
Rtl8a	0.0844163	0.410114	0.444	0.455	1
Chchd1	0.0844818	0.380906	0.667	0.286	1
Rassf8	0.0849544	-0.57938	0.333	0.714	1
Gsr	0.0851136	-0.654678	0.111	0.442	1
Xpr1	0.0851339	-0.538194	0.556	0.519	1
Adgrl3	0.0852065	-1.51739	0.222	0.597	1
Rnf215	0.0852231	-0.280017	0.556	0.39	1
Bet1	0.0852464	0.518452	0.667	0.416	1
Cul4b	0.0854593	0.484986	0.444	0.286	1
Zfp512	0.085581	-0.475719	0.667	0.623	1
Tgfbr3	0.0857349	-0.867456	0.778	0.896	1
Cep57	0.0858045	0.42669	0.667	0.286	1
Senp2	0.0858895	-0.553121	0.222	0.364	1
Setx	0.0860222	-0.726181	0.222	0.519	1
Ednrb	0.0862157	0.870386	0.667	0.429	1
Lactb	0.0864791	0.344715	0.333	0.065	1
Rps9	0.0865037	0.449606	1	0.987	1
Ubxn6	0.0866713	-0.364443	0.444	0.494	1
Usp6nl	0.0867103	-0.875401	0.222	0.584	1
Rbm25	0.08678	-0.42553	0.889	0.779	1
Hnrnpul2	0.0868852	0.609325	0.889	0.636	1
Gtf3a	0.0869218	0.280433	0.556	0.208	1
Lypd6	0.0870241	-0.77953	0.778	0.922	1
Bloc1s6	0.0875931	0.36982	0.444	0.13	1
Rack1	0.0876712	0.475474	1	0.883	1
Tnks	0.0881798	-0.772884	0.222	0.532	1
Phtf2	0.0883864	-0.62911	0.556	0.584	1
Nploc4	0.0885878	-0.486617	0.111	0.312	1
Igfbp4	0.0887373	0.273692	0.444	0.13	1
Lncpint	0.0891388	1.60282	0.778	0.662	1
Smad7	0.0893621	0.487727	0.333	0.065	1
Gyg	0.0894268	0.297224	0.556	0.208	1
Fth1	0.0894468	0.741999	1	0.987	1
Stx18	0.0894831	-0.647743	0.444	0.61	1
Gbe1	0.0897332	0.32241	0.889	0.545	1
Psmd7	0.0903761	0.316365	0.889	0.545	1
Rbm15	0.0903811	0.302102	0.444	0.13	1
2310057M21Rik	0.0905218	0.257017	0.333	0.065	1
Erp44	0.0909775	0.295524	0.889	0.532	1
Ppm1b	0.0910995	-0.649251	0.111	0.416	1
Phlda1	0.0912072	0.627811	0.444	0.13	1
Homer1	0.09125	0.861632	0.667	0.325	1
Gm20470	0.0913355	0.341192	0.333	0.065	1
Psmg1	0.0916468	0.25411	0.333	0.065	1
Hgs	0.091672	-0.387214	0.111	0.286	1
Nme2	0.091675	0.558519	0.889	0.675	1
Nek7	0.0918961	-0.335744	0.222	0.545	1
Zfp516	0.0921027	0.389305	0.333	0.065	1
Pgls	0.0921625	0.266794	0.778	0.416	1
Ccdc88a	0.092309	-0.899368	0.333	0.532	1
Lcorl	0.0923761	0.47265	0.778	0.416	1
Tmem9	0.0923978	0.267439	0.556	0.221	1
Atp6v1a	0.0924069	-0.635771	0.222	0.558	1
Stoml2	0.092501	0.56178	0.444	0.221	1
Umad1	0.0926713	-0.760785	0.111	0.416	1
Ywhah	0.0927134	-0.357057	0.778	0.662	1
Kif1b	0.0928001	-0.65181	0.667	0.792	1
Cd2bp2	0.0931199	0.270504	0.444	0.13	1
Nsmf	0.0931343	-0.530082	0.111	0.338	1
Scn3a	0.0932184	-0.26342	0.222	0.545	1
Lrrc8b	0.0932731	0.299559	0.333	0.065	1
Ilkap	0.0936261	-0.41028	0.444	0.416	1
Sde2	0.0938384	-0.479689	0.111	0.325	1
Plxna4os3	0.0939336	0.324831	0.333	0.065	1
Gprc5b	0.0939416	-0.593158	0.222	0.468	1
Serf1	0.0941556	0.331946	0.444	0.13	1
Rfx3	0.094284	-0.785199	0.111	0.455	1
Tomm22	0.0942857	0.440128	0.778	0.403	1
Lrrc59	0.0942878	0.558062	0.556	0.234	1
Stat3	0.0944602	0.489566	0.667	0.805	1
Mgll	0.09454	-0.541861	0.222	0.351	1
Nr1d2	0.0946534	0.348131	0.667	0.299	1
Hnrnpu	0.0947022	0.464375	0.889	0.87	1
Aars2	0.0947961	0.336926	0.333	0.065	1
Cdc27	0.0948407	-0.787485	0.222	0.455	1
Gm4924	0.0949429	0.316607	0.333	0.065	1
Rps27a	0.0949614	0.538478	1	0.935	1
Iigp1	0.0950124	0.487933	0.333	0.065	1
Map3k5	0.0951516	-0.303906	0	0.182	1
Zcchc4	0.0951516	-0.351674	0	0.182	1
Dgki	0.0951516	-0.778862	0	0.182	1
Dnajb12	0.0951516	-0.364028	0	0.182	1
Uck1	0.0951516	-0.283341	0	0.182	1
Daglb	0.0951516	-0.271861	0	0.182	1
Flvcr2	0.0951516	-0.457745	0	0.182	1
Gdap2	0.0951516	-0.255334	0	0.182	1
Primpol	0.0951516	-0.320545	0	0.182	1
Trim14	0.0951516	-0.266468	0	0.182	1
A730081D07Rik	0.0951516	-0.450168	0	0.182	1
Card10	0.0951516	-0.319372	0	0.182	1
Dnajc11	0.0951516	-0.263215	0	0.182	1
Klhdc8b	0.0951516	-0.357455	0	0.182	1
Mdp1	0.0951516	-0.258419	0	0.182	1
Mtg2	0.0951516	-0.285466	0	0.182	1
Nelfa	0.0951516	-0.267111	0	0.182	1
Rgmb	0.0951516	-0.286513	0	0.182	1
4933406I18Rik	0.0951516	-0.407016	0	0.182	1
Alg2	0.0951516	-0.296036	0	0.182	1
Arhgef6	0.0951516	-0.308589	0	0.182	1
Pofut1	0.0951516	-0.279583	0	0.182	1
Ppm1d	0.0951516	-0.325843	0	0.182	1
Rcbtb2	0.0951516	-0.316369	0	0.182	1
Slc43a2	0.0951516	-0.253786	0	0.182	1
Zfp30	0.0951516	-0.329581	0	0.182	1
2410002F23Rik	0.0951516	-0.269702	0	0.182	1
Adora2a	0.0951516	-0.310748	0	0.182	1
Eml2	0.0951516	-0.324946	0	0.182	1
Tmub2	0.0951516	-0.312487	0	0.182	1
Fam171a1	0.0952801	0.656644	0.444	0.208	1
Ubc	0.0953008	1.29591	0.889	0.805	1
Lrch1	0.0953084	-0.516729	0.444	0.442	1
Susd4	0.0953394	-0.849622	0.556	0.74	1
Golph3l	0.0954048	-0.404503	0.111	0.273	1
Bicra	0.0954208	0.263148	0.556	0.221	1
Fibp	0.0955522	0.325831	0.667	0.299	1
Stt3b	0.0959468	-0.792275	1	1	1
Phldb3	0.095986	-0.617895	0.111	0.416	1
Bag3	0.096223	0.684116	0.778	0.403	1
Ythdc1	0.0966117	0.393695	1	0.753	1
Pik3cb	0.0969614	0.436274	0.222	0.156	1
Nipsnap3b	0.0970263	0.34024	0.667	0.299	1
Tcf7l2	0.0975349	0.554487	0.778	0.831	1
Reps1	0.0975637	0.274399	0.556	0.221	1
Mad1l1	0.0976571	-0.912164	0.111	0.455	1
Plpp5	0.0977553	0.330281	0.444	0.13	1
Uqcrb	0.098084	0.298733	1	0.727	1
Cnot6l	0.0981504	-0.319159	0.889	0.805	1
Zfpl1	0.0982275	0.389489	0.444	0.13	1
Sipa1	0.0984234	-0.596492	0.111	0.442	1
Rnf169	0.0988447	-0.26575	0.667	0.481	1
Naa35	0.0997153	-0.80661	0.333	0.584	1
Tmem198b	0.0998421	0.351175	0.444	0.13	1
Sec61b	0.0999515	0.60438	0.778	0.571	1
Kdm3a	0.100305	0.307609	0.667	0.312	1
Stx5a	0.100617	-0.353823	0.444	0.403	1
Tut4	0.100729	-0.41121	0.778	0.675	1
Rps19	0.100774	0.504535	1	0.922	1
Sbno2	0.100811	0.905266	0.667	0.312	1
Dynlrb1	0.101116	0.442098	0.889	0.558	1
Cuedc1	0.101196	-0.342809	0.778	0.701	1
Pdcd6	0.101535	-0.676523	0.111	0.442	1
Mterf1a	0.101685	0.504663	0.333	0.078	1
Fam102a	0.101777	-0.415647	0.111	0.312	1
Sema6d	0.101944	-0.508792	0.333	0.429	1
Irf2	0.102017	-0.635967	0.444	0.779	1
Celf1	0.102062	-0.71465	0.556	0.727	1
Tbc1d9	0.102173	0.461639	0.222	0.208	1
Dcun1d5	0.102199	0.547138	0.778	0.442	1
Prkag2	0.102257	-0.690038	0.889	0.87	1
2410006H16Rik	0.102865	0.701387	0.778	0.506	1
Nrde2	0.102869	0.359858	0.444	0.13	1
Smtn	0.102982	0.419344	0.778	0.416	1
Rsbn1l	0.103449	-0.740941	0.444	0.74	1
Hnrnph3	0.10369	0.528011	0.889	0.623	1
Dync1li2	0.103723	-0.331898	0.111	0.416	1
Extl3	0.103761	0.456303	0.556	0.208	1
Rora	0.103866	-0.982305	0.667	0.727	1
Sh3glb1	0.104044	0.538644	1	0.935	1
Tmem109	0.104324	0.583214	0.778	0.468	1
Pnpla2	0.104515	-0.628423	0.222	0.468	1
Gnas	0.104637	0.487273	1	1	1
Brca2	0.105039	0.339161	0.222	0.026	1
Esf1	0.105726	0.887569	0.667	0.351	1
Psmc5	0.105833	0.523524	0.778	0.429	1
Tll1	0.106117	-0.295048	0.444	0.286	1
Rnf38	0.106158	-0.60187	0.556	0.727	1
Armc1	0.106262	0.488	0.556	0.221	1
Fyn	0.1065	-0.386645	0.444	0.39	1
Dram2	0.106701	-0.542574	0.444	0.519	1
Rps3a1	0.1075	0.575975	1	0.974	1
Gadd45a	0.108125	0.55967	0.333	0.156	1
Aak1	0.108251	-0.731817	0.333	0.688	1
Ano10	0.108275	-0.365159	0.222	0.286	1
Rpl39	0.108831	0.490182	1	0.922	1
Nat8l	0.109446	0.287306	0.333	0.078	1
Cirbp	0.110079	-0.542476	0.667	0.74	1
Slc29a1	0.110278	0.564035	0.667	0.312	1
Gtdc1	0.110956	-0.922532	0.556	0.675	1
Pex5	0.111066	-0.275654	0	0.169	1
Pick1	0.111066	-0.258125	0	0.169	1
Dus3l	0.111066	-0.259252	0	0.169	1
Fam110b	0.111066	-0.289138	0	0.169	1
Junos	0.111066	-0.265374	0	0.169	1
Rragd	0.111066	-0.270346	0	0.169	1
Slc16a2	0.111066	-0.327356	0	0.169	1
Uba7	0.111066	-0.268741	0	0.169	1
Adamts6	0.111066	-0.473365	0	0.169	1
Cpt2	0.111066	-0.296633	0	0.169	1
Iqcd	0.111066	-0.267843	0	0.169	1
Nacc2	0.111066	-0.315647	0	0.169	1
Phactr1	0.111066	-0.537921	0	0.169	1
Rnft1	0.111066	-0.352729	0	0.169	1
Spry2	0.111066	-0.258098	0	0.169	1
Tfpi2	0.111066	-0.279437	0	0.169	1
Ubald1	0.111066	-0.285089	0	0.169	1
Zfp808	0.111066	-0.267453	0	0.169	1
Agrp	0.111066	-0.270172	0	0.169	1
Orc2	0.111066	-0.433057	0	0.169	1
Gm15991	0.111066	-0.290831	0	0.169	1
Naa10	0.111066	-0.250416	0	0.169	1
Rffl	0.111066	-0.464479	0	0.169	1
Sgpl1	0.111066	-0.252045	0	0.169	1
Zfp512b	0.111066	-0.267974	0	0.169	1
Zzz3	0.11123	-0.627927	0.222	0.584	1
March2	0.111253	-0.381022	0.444	0.442	1
Rbms1	0.111697	-0.797522	0.889	0.987	1
Fau	0.111732	0.472579	1	0.974	1
Rab3gap2	0.112029	0.541118	0.556	0.26	1
Tdg	0.112254	-0.450109	0.111	0.325	1
Mrpl30	0.112361	0.532253	0.667	0.312	1
Rpl17	0.11285	0.504306	1	0.909	1
Yme1l1	0.113406	-0.251007	0.667	0.558	1
Spint2	0.113641	0.291075	0.333	0.078	1
Prdm16	0.113775	0.504315	0.333	0.117	1
Cep57l1	0.113872	-0.431077	0.111	0.26	1
Rsl1d1	0.114014	0.449239	0.556	0.221	1
Pik3c3	0.114616	0.553982	0.333	0.286	1
Metap1d	0.114689	0.261038	0.444	0.156	1
Rere	0.114895	-0.340731	1	0.909	1
Zfyve9	0.115015	0.53311	0.667	0.338	1
F2rl1	0.115203	0.355346	0.222	0.026	1
Gata2	0.115476	-0.70072	0.667	0.792	1
Gars	0.115511	0.515451	0.667	0.312	1
Phf3	0.115625	-0.59431	0.333	0.688	1
St3gal3	0.115635	-0.578188	0.111	0.312	1
Clic4	0.115826	0.923325	0.667	0.675	1
Pcdhb13	0.116934	0.275176	0.222	0.026	1
Ran	0.116937	0.434844	0.889	0.584	1
Cfap20	0.117008	-0.3355	0.444	0.364	1
Rbm6	0.117438	-0.372999	0.889	0.766	1
Ldb2	0.117769	-0.555762	1	0.883	1
Rps14	0.118026	0.540493	1	0.987	1
Adamts9	0.118107	-1.39195	0.556	0.74	1
Pds5b	0.118164	-0.692209	0.444	0.61	1
Rnf8	0.118736	0.337875	0.556	0.221	1
Slc5a3	0.118798	0.70859	0.444	0.169	1
Nsfl1c	0.118882	-0.419868	0.111	0.286	1
Cnot3	0.119247	-0.66592	0.222	0.532	1
Phykpl	0.119398	0.523266	0.556	0.26	1
Nova2	0.119444	-0.441743	0.444	0.584	1
Tlk2	0.11984	-0.593761	0.556	0.688	1
Kansl3	0.12028	0.36463	0.667	0.312	1
Mcl1	0.120722	0.469254	1	0.766	1
Uqcrq	0.120816	0.743331	0.667	0.494	1
Pnrc2	0.120878	0.308126	0.667	0.325	1
Atg3	0.121186	0.539597	0.556	0.481	1
Zfhx4	0.121264	-0.656912	0.111	0.442	1
Rpl3	0.121492	0.455132	1	0.935	1
Tle5	0.121703	-0.317149	1	0.857	1
Acaa2	0.121773	0.447791	0.667	0.312	1
Uqcrfs1	0.121796	0.276785	0.667	0.351	1
Sra1	0.12186	0.441896	0.667	0.325	1
Taf10	0.122111	0.464277	0.667	0.416	1
Tnfrsf21	0.122177	0.37978	0.222	0.026	1
0610043K17Rik	0.122252	0.596482	0.333	0.078	1
Fst	0.122351	0.327724	0.333	0.078	1
Hnrnpl	0.122361	-0.382172	0.667	0.649	1
Hnrnpa1	0.122478	0.520433	0.889	0.623	1
Atp5b	0.123093	-0.363768	1	0.909	1
Tiam1	0.1231	0.27654	0.222	0.026	1
Nudc	0.123177	-0.28837	0.667	0.597	1
Trp53bp2	0.123631	0.326213	0.556	0.221	1
Srp72	0.123736	0.271092	0.778	0.429	1
Rpl24	0.124185	0.453998	1	0.909	1
Tub	0.124312	1.01513	0.444	0.169	1
Mrps26	0.124593	0.353135	0.556	0.234	1
Pank3	0.124719	-0.577455	0.333	0.455	1
Phrf1	0.124872	-0.405238	0.111	0.286	1
Fam78b	0.124977	0.311231	0.222	0.026	1
Pum1	0.125176	-0.446679	0.778	0.792	1
Cep350	0.125559	-0.265565	0.778	0.675	1
Tmem88	0.125668	0.31306	0.333	0.078	1
Gata6	0.125814	0.599362	0.222	0.026	1
S100a11	0.125849	0.588367	1	0.948	1
Nxn	0.125957	0.719926	1	0.818	1
Naa38	0.125977	0.268467	0.556	0.234	1
Hspa2	0.12623	0.506108	0.556	0.221	1
Rps13	0.126604	0.51727	1	0.896	1
Spty2d1	0.126628	0.452514	0.556	0.221	1
2810013P06Rik	0.12664	0.274935	0.556	0.234	1
Arrdc1	0.126737	0.342141	0.556	0.221	1
Rab11fip5	0.126788	0.273655	0.667	0.325	1
Serinc5	0.126809	-0.672262	0.222	0.519	1
Nlrc5	0.126888	0.467917	0.333	0.078	1
Eif1b	0.127159	0.606588	0.778	0.506	1
Tut7	0.127245	0.369252	1	0.753	1
Rpl32	0.127276	0.461449	1	0.922	1
Rpl18	0.127401	0.415691	1	0.987	1
Pld3	0.127607	-0.341451	0.222	0.351	1
Ttc7b	0.127613	-0.580421	0.222	0.455	1
Nkap	0.127772	0.635719	0.667	0.351	1
Tmsb10	0.128543	0.800934	1	1	1
Dcbld2	0.1287	-0.546427	0.222	0.571	1
Slc44a2	0.128707	-0.274571	0.778	0.61	1
Eva1a	0.128838	0.474546	0.333	0.078	1
Fbxl7	0.128844	-0.556081	1	0.87	1
Scml4	0.128941	0.289466	0.333	0.078	1
Nedd8	0.129001	0.311673	1	0.753	1
Prkd1	0.129292	0.333093	0.778	0.429	1
Mgst3	0.129309	0.330151	0.444	0.143	1
Dlg5	0.129558	-0.25647	0	0.156	1
Hdac3	0.129558	-0.267623	0	0.156	1
Galnt10	0.129558	-0.260816	0	0.156	1
Gm31763	0.129558	-0.269946	0	0.156	1
Hibch	0.129558	-0.252963	0	0.156	1
Lrrk2	0.129558	-0.313805	0	0.156	1
Abhd11	0.129558	-0.284764	0	0.156	1
Borcs7	0.129558	-0.279861	0	0.156	1
Chst1	0.129558	-0.327606	0	0.156	1
Dclre1a	0.129558	-0.277211	0	0.156	1
H2afy2	0.129558	-0.259385	0	0.156	1
P4htm	0.129558	-0.283632	0	0.156	1
Rfesd	0.129558	-0.263755	0	0.156	1
Tstd2	0.129558	-0.277416	0	0.156	1
Adgrl1	0.129558	-0.317306	0	0.156	1
Ankrd24	0.129558	-0.280987	0	0.156	1
Ccdc71l	0.129558	-0.313462	0	0.156	1
Gm35188	0.129558	-0.352616	0	0.156	1
Gsap	0.129558	-0.306468	0	0.156	1
Pla2g4e	0.129558	-0.320586	0	0.156	1
Rhoq	0.129558	-0.281461	0	0.156	1
Zbtb8a	0.129558	-0.280161	0	0.156	1
Zfp26	0.129558	-0.294022	0	0.156	1
Zfp799	0.129558	-0.27124	0	0.156	1
Abcd4	0.129558	-0.250097	0	0.156	1
Ift52	0.129558	-0.296593	0	0.156	1
Slc25a23	0.129558	-0.257558	0	0.156	1
Zfp358	0.129746	0.342096	0.444	0.143	1
Uty	0.129769	-0.423023	0.333	0.364	1
Dnlz	0.129928	0.374695	0.444	0.143	1
Casp8ap2	0.130091	-0.303608	0.111	0.39	1
Commd7	0.130189	-0.441559	0.222	0.571	1
Gm14964	0.130228	-0.728861	0.444	0.74	1
Cd3eap	0.130309	0.426732	0.333	0.078	1
Cul9	0.130347	-0.421173	0.111	0.286	1
Tcirg1	0.130366	0.320122	0.444	0.143	1
Actl6a	0.13044	0.454923	0.556	0.247	1
Atpif1	0.130672	0.423935	0.667	0.649	1
Sh3rf1	0.130814	-0.67705	0.111	0.299	1
Picalm	0.130885	-0.34953	0.889	0.74	1
Trip12	0.130976	-0.409531	0.778	0.766	1
Lsm14a	0.131044	-0.383395	0.444	0.481	1
Trim44	0.131221	0.375137	0.556	0.532	1
Kctd1	0.131339	0.370268	0.444	0.143	1
Mall	0.13134	0.56654	0.778	0.519	1
Rpl6	0.131532	0.412671	1	0.948	1
Dennd5b	0.131559	0.594916	0.444	0.221	1
Bcar3	0.131582	-0.634846	0.111	0.429	1
Pdcd11	0.131743	0.307398	0.222	0.273	1
Rapgef5	0.131743	-0.662093	0.889	0.909	1
Vwa8	0.131755	-0.275037	0.333	0.273	1
Fer	0.131972	-0.327889	0.667	0.519	1
Hsph1	0.132307	0.471539	0.667	0.325	1
Phc2	0.132691	-0.32937	0.556	0.571	1
Ube4b	0.133062	0.434532	0.667	0.325	1
Btbd1	0.133391	-0.583706	0.333	0.442	1
Arhgef12	0.133692	-0.539506	0.889	0.883	1
Med11	0.133773	0.28723	0.333	0.078	1
2900005J15Rik	0.13393	0.287847	0.333	0.078	1
Dhh	0.134056	0.284615	0.333	0.078	1
Lbp	0.134064	0.839356	1	0.831	1
Adh5	0.134451	-0.609095	0.222	0.558	1
Adrm1	0.134545	-0.38364	0.111	0.273	1
Ube4a	0.13461	-0.490266	0.111	0.377	1
Tor1aip1	0.134741	-0.546165	0.444	0.571	1
Tmem68	0.134867	0.27403	0.556	0.234	1
Trub1	0.13506	0.314692	0.333	0.078	1
Bcat2	0.135089	0.283493	0.333	0.078	1
Adamts1	0.135284	1.07964	0.667	0.325	1
St13	0.135346	0.460641	0.778	0.753	1
Senp6	0.13535	0.598729	1	0.792	1
Psme4	0.135637	-0.267368	0.333	0.636	1
Atp5mpl	0.136217	-0.514826	0.556	0.636	1
Slc25a4	0.136322	-0.567367	1	0.974	1
Tgfbrap1	0.136382	-0.347979	0.444	0.481	1
Ndfip1	0.13668	0.356241	1	0.779	1
Slc25a40	0.136724	-0.433817	0.222	0.325	1
Cavin2	0.136883	0.35576	0.889	0.974	1
Mob4	0.137279	0.275074	0.889	0.571	1
Tbc1d23	0.137395	-0.595287	0.222	0.468	1
Hoxa7	0.137829	-0.663451	0.111	0.351	1
Snrpd1	0.137976	0.533016	0.667	0.403	1
Uhmk1	0.138146	-0.487501	0.111	0.39	1
Cfap97	0.138348	0.63153	0.556	0.26	1
Pdhb	0.138365	-0.471282	0.111	0.39	1
Zfp871	0.138385	-0.637326	0.333	0.597	1
Sorbs1	0.138713	-0.91041	0.444	0.675	1
Arf1	0.138833	-0.408666	0.889	0.818	1
Lman1	0.139215	0.540706	0.889	0.636	1
Gm41609	0.139312	0.58958	0.111	0.039	1
Sgk1	0.139437	1.02393	0.667	0.584	1
Slc9a9	0.1395	0.470029	0.111	0.078	1
Rps28	0.139514	0.435005	1	0.948	1
Tmx1	0.140645	-0.440348	0.333	0.429	1
Csgalnact1	0.14076	-0.773992	0.667	0.61	1
Exosc1	0.140884	0.32097	0.556	0.234	1
Pdia4	0.140904	0.47604	0.667	0.442	1
Col5a2	0.140929	0.476401	0.667	0.338	1
Naa16	0.140993	-0.488656	0.222	0.377	1
Snrpa1	0.141036	-0.410894	0.222	0.286	1
Becn1	0.141095	-0.505304	0.111	0.429	1
Cyb561	0.141101	-0.479844	0.111	0.429	1
Stat1	0.141111	0.297599	0.556	0.234	1
Nelfcd	0.141186	0.334169	0.222	0.039	1
Esrra	0.141218	0.327809	0.556	0.234	1
Dennd3	0.141338	-0.664134	0.222	0.481	1
Cerk	0.141344	-0.576167	0.222	0.403	1
Maf	0.141469	-0.42824	1	0.883	1
Vps37a	0.141905	0.290213	0.667	0.325	1
Ftsj3	0.141994	0.365413	0.333	0.091	1
Epha4	0.142022	0.490263	0.444	0.156	1
1110059E24Rik	0.142397	0.267471	0.778	0.442	1
9930111J21Rik2	0.142436	1.11114	0.556	0.429	1
Fut11	0.142823	-0.343026	0.111	0.312	1
Fbxl3	0.143051	-0.521869	0.333	0.662	1
Nvl	0.143242	0.312525	0.667	0.325	1
Vcpip1	0.143253	0.330209	0.667	0.325	1
Hexb	0.143495	0.404685	0.667	0.325	1
Sox18	0.144047	-0.425699	0.667	0.584	1
Flnb	0.144106	-0.664071	0.667	0.753	1
Nars	0.144717	-0.661016	0.222	0.532	1
Kif13b	0.145193	-0.656981	0.333	0.636	1
Ppp4r1	0.145208	-0.485988	0.333	0.429	1
Akap8l	0.145262	-0.506299	0.333	0.545	1
Rpl23	0.145442	0.386292	1	0.961	1
Cbx6	0.145552	-0.651395	0.222	0.545	1
Pard6g	0.14565	-0.487577	1	0.974	1
Dusp5	0.146034	-0.548098	0.111	0.416	1
Gla	0.146161	0.553896	0.333	0.104	1
Prdx1	0.146476	0.468077	1	0.818	1
Angpt2	0.146498	-0.596718	0.444	0.766	1
Rpl31	0.146653	0.304982	1	0.766	1
Sash1	0.146696	-0.638844	0.889	0.844	1
Pet100	0.14697	0.546176	0.444	0.273	1
Cldn11	0.147046	-0.724424	0.667	0.896	1
Nrxn2	0.147077	-0.51075	0.444	0.597	1
Zfp704	0.14714	-0.363355	0.222	0.532	1
Tnrc6c	0.147817	-0.388788	0.889	0.844	1
Uba2	0.148006	-0.37069	0.444	0.519	1
Mdm4	0.148071	-0.616345	0.444	0.584	1
Sept1	0.148073	-0.603828	0.222	0.545	1
Dock6	0.14814	-0.587229	0.556	0.701	1
Wbp2	0.148165	-0.251078	0.667	0.532	1
Fos	0.149013	0.777207	0.556	0.636	1
Exosc4	0.149771	0.404383	0.333	0.104	1
Pdcd6ip	0.149869	-0.419091	0.556	0.623	1
Crppa	0.149901	-0.607179	0.111	0.247	1
Dnajb11	0.150145	0.39857	0.778	0.442	1
2900026A02Rik	0.150356	-0.472773	0.333	0.662	1
Mxra7	0.151064	-0.343127	0	0.143	1
1700001K19Rik	0.151064	-0.373859	0	0.143	1
Abhd18	0.151064	-0.298906	0	0.143	1
Sorbs2	0.151064	-0.321131	0	0.143	1
Txndc16	0.151064	-0.276705	0	0.143	1
Manea	0.151064	-0.252248	0	0.143	1
Slc10a1	0.151064	-0.29303	0	0.143	1
Cdkl3	0.151064	-0.269343	0	0.143	1
Il20rb	0.151064	-0.272069	0	0.143	1
Inpp4b	0.151064	-0.388164	0	0.143	1
Lekr1	0.151064	-0.295254	0	0.143	1
Pde3a	0.151064	-0.452194	0	0.143	1
Tcta	0.151064	-0.265404	0	0.143	1
Zc3h12b	0.151064	-0.342836	0	0.143	1
Egln3	0.151064	-0.409207	0	0.143	1
Ercc3	0.151064	-0.271252	0	0.143	1
Ero1lb	0.151064	-0.291547	0	0.143	1
Galk1	0.151064	-0.310383	0	0.143	1
Il3ra	0.151064	-0.258746	0	0.143	1
Ssu2	0.151064	-0.260693	0	0.143	1
Hace1	0.151146	-0.578746	0.111	0.416	1
Rps16	0.151372	0.452362	1	0.922	1
Armc8	0.151893	-0.584293	0.222	0.429	1
Arpc1b	0.151902	0.336861	1	0.805	1
Cntln	0.151994	-0.605766	0.222	0.481	1
Nemf	0.152164	-0.596727	0.222	0.519	1
Zfp950	0.152592	-0.502218	0.556	0.519	1
Txnip	0.152786	-0.716062	1	0.974	1
Chrm3	0.152895	0.617886	0.556	0.234	1
Marcks	0.152905	-0.558043	1	0.974	1
Tenm3	0.153089	0.428295	0.222	0.221	1
Gm12185	0.153095	0.459794	0.556	0.234	1
Pafah1b1	0.153446	-0.460023	0.889	0.831	1
Adprm	0.153544	0.256322	0.444	0.156	1
Uhrf2	0.153622	-0.309885	0.778	0.636	1
Gab2	0.153671	-0.840481	0.667	0.87	1
B3glct	0.153903	-0.445602	0.111	0.273	1
Nt5c2	0.154061	-0.453804	0.111	0.416	1
Hspa12a	0.154721	-0.481276	0.111	0.416	1
Slc36a1	0.154848	0.266789	0.333	0.091	1
Rps3	0.15487	0.434622	1	0.974	1
Mapk6	0.154895	0.742491	0.556	0.247	1
Svip	0.155042	0.397799	0.444	0.156	1
Dpp9	0.155194	-0.553763	0.111	0.416	1
Ppp2ca	0.155219	-0.605175	0.889	0.831	1
Dop1b	0.155298	-0.440221	0.556	0.558	1
Tatdn1	0.155567	0.434318	0.444	0.156	1
Mylip	0.156157	-0.441399	0.444	0.416	1
Tmem50a	0.156213	-0.387914	0.889	0.805	1
Eef1b2	0.156247	0.369288	1	0.792	1
Sap30l	0.156676	-0.500859	0.111	0.403	1
Selenom	0.156847	-0.517537	0.667	0.662	1
Ptpn4	0.158011	-0.807061	0.222	0.494	1
Nav2	0.158142	-1.44753	0.556	0.753	1
Fam49a	0.159746	-0.49664	0.222	0.39	1
Ndufb2	0.160232	0.476899	0.556	0.325	1
Snx27	0.160297	-0.259448	0.444	0.403	1
Abcf2	0.160718	0.485712	0.444	0.169	1
Icam2	0.160807	0.290678	0.778	0.468	1
Sept11	0.16103	0.47783	0.667	0.649	1
Hmgb3	0.161043	0.263672	0.778	0.455	1
Gm15614	0.161186	0.457839	0.333	0.429	1
Hsf2	0.161761	-0.36771	0.111	0.299	1
Senp7	0.161995	-0.676009	0.444	0.61	1
Tanc1	0.162362	-0.606868	0.889	0.935	1
Sik3	0.162629	-0.706298	0.333	0.636	1
Stap2	0.162653	0.602933	0.667	0.338	1
Ccdc73	0.162917	0.299269	0.222	0.039	1
Galnt11	0.162953	-0.295677	0.111	0.377	1
Atf6	0.163158	0.65155	0.667	0.403	1
Chrnb1	0.163355	-0.55305	0.111	0.377	1
Stk40	0.16342	-0.418127	0.111	0.312	1
Fbxw7	0.163523	0.347156	0.889	0.597	1
Csrnp1	0.164002	0.442527	0.444	0.156	1
Cd24a	0.164163	0.771255	0.889	0.805	1
Necap2	0.164204	-0.352774	0.222	0.325	1
Ccdc167	0.164251	0.359073	0.444	0.156	1
Bmx	0.16428	0.781161	0.333	0.195	1
Csrp1	0.164341	-0.397805	0.556	0.571	1
Dlst	0.164424	-0.507754	0.111	0.364	1
Eif3h	0.16446	-0.407655	0.889	0.792	1
Rpl7	0.164637	0.501874	1	0.922	1
Rcor1	0.164925	-0.377363	0.444	0.481	1
mt-Nd3	0.165532	0.440296	0.889	0.844	1
Utp3	0.165803	0.286765	0.556	0.247	1
Zfp1	0.16588	-0.442673	0.111	0.338	1
Mllt3	0.166089	-0.875246	0.667	0.857	1
Sema6a	0.166207	-0.29772	0.667	0.909	1
Ralgps2	0.166319	-0.802285	0.667	0.753	1
Cdk19	0.166356	-0.59229	0.667	0.766	1
Dynll1	0.166364	0.426959	0.889	0.883	1
Skiv2l	0.166468	0.422187	0.444	0.169	1
Stip1	0.166576	-0.4268	0.333	0.429	1
Rab35	0.166724	-0.427257	0.111	0.325	1
Macf1	0.166972	-0.621892	0.889	0.961	1
Phpt1	0.167664	-0.280355	0.444	0.377	1
Gm14325	0.167782	0.373705	0.444	0.169	1
Cuedc2	0.167864	0.429512	0.778	0.455	1
Cdc42bpb	0.16795	-0.532208	0.444	0.688	1
Ssu72	0.168104	-0.603564	0.444	0.649	1
Pawr	0.168269	0.253114	0.556	0.286	1
Actn1	0.16832	0.33729	1	0.779	1
Tagln2	0.168432	0.462915	1	0.792	1
Il16	0.168504	0.252274	0.333	0.091	1
Rps7	0.168563	0.382808	1	0.974	1
Pom121	0.168727	0.443052	0.333	0.247	1
Unc13b	0.168921	-0.74852	0.667	0.805	1
Stx6	0.169115	-0.480655	0.222	0.39	1
Bloc1s4	0.169179	0.306533	0.333	0.091	1
Fam91a1	0.169406	-0.388551	0.111	0.286	1
Sumo1	0.169492	0.409738	0.778	0.74	1
Ankrd44	0.169763	-0.83054	0.333	0.519	1
Got2	0.170485	-0.339244	0.111	0.286	1
F730311O21Rik	0.170526	0.305638	0.111	0.013	1
Gpc6	0.170526	0.277245	0.111	0.013	1
4930481B07Rik	0.170526	0.390979	0.111	0.013	1
D430040D24Rik	0.170526	0.310517	0.111	0.013	1
Gprasp2	0.170526	0.298806	0.111	0.013	1
Gm26797	0.170526	0.399299	0.111	0.013	1
Prom1	0.170526	0.318068	0.111	0.013	1
Dkk2	0.170526	0.266134	0.111	0.013	1
Tmem147os	0.170526	0.289054	0.111	0.013	1
E130114P18Rik	0.170526	0.272612	0.111	0.013	1
Zeb2	0.170526	0.270037	0.111	0.013	1
Cabp1	0.170526	0.27743	0.111	0.013	1
Tmsb4x	0.170599	0.575297	1	1	1
Zbtb20	0.170741	-0.57117	1	1	1
Snrnp48	0.170832	-0.533007	0.111	0.39	1
Lamtor5	0.170889	-0.484942	0.333	0.494	1
Atf1	0.170929	-0.374461	0.111	0.26	1
Ric8a	0.170951	-0.355041	0.111	0.247	1
Stk38	0.171043	0.397437	0.778	0.455	1
Lrif1	0.171356	0.282718	0.444	0.169	1
Osbp	0.171483	-0.455846	0.111	0.338	1
Tcf4	0.171737	-0.636095	1	1	1
Rpl27a	0.171738	0.416616	1	0.974	1
Rabgap1	0.171943	-0.710514	0.444	0.675	1
Il7	0.172322	0.380338	0.778	0.455	1
Polr2e	0.173095	0.341954	0.778	0.455	1
Zfp961	0.173155	0.433552	0.333	0.091	1
Rmdn1	0.17317	-0.454146	0.333	0.481	1
Map4k4	0.17331	0.414509	0.778	0.844	1
Fhdc1	0.173368	0.633058	0.333	0.299	1
Trafd1	0.173471	-0.360598	0.111	0.273	1
Iah1	0.17362	0.258707	0.444	0.169	1
Guk1	0.173733	-0.712394	0.556	0.649	1
Grina	0.174064	-0.387205	0.778	0.714	1
Tsc22d4	0.174996	0.511961	0.667	0.377	1
Manba	0.175019	-0.425461	0.111	0.26	1
Shld1	0.175206	-0.641301	0.111	0.325	1
Map1lc3b	0.175466	0.311108	1	0.792	1
Smim13	0.175807	0.360636	0.333	0.091	1
Jag2	0.176113	-0.259211	0	0.13	1
S100a1	0.176113	-0.281214	0	0.13	1
Gm15283	0.176113	-0.274402	0	0.13	1
Pafah1b3	0.176113	-0.25371	0	0.13	1
Plaat3	0.176113	-0.306847	0	0.13	1
Zfp408	0.176113	-0.303896	0	0.13	1
2700046A07Rik	0.176113	-0.326663	0	0.13	1
Col6a5	0.176113	-0.306853	0	0.13	1
Dync1i1	0.176113	-0.405184	0	0.13	1
Epha7	0.176113	-0.43248	0	0.13	1
Nim1k	0.176113	-0.276878	0	0.13	1
Phc1	0.176113	-0.250367	0	0.13	1
Samsn1	0.176113	-0.268072	0	0.13	1
Slc17a9	0.176113	-0.27514	0	0.13	1
Rnf145	0.176438	0.33231	0.556	0.247	1
Prpf4b	0.177035	-0.455263	0.889	0.831	1
Oaz1	0.177178	0.36378	1	0.935	1
Gapvd1	0.177179	0.491558	0.556	0.558	1
Bcam	0.177741	-0.501455	0.111	0.364	1
Ppox	0.177835	0.309692	0.333	0.091	1
Alg1	0.177904	0.264798	0.333	0.091	1
Chmp3	0.177927	-0.48366	0.778	0.74	1
Zfyve16	0.178226	-0.315007	0.222	0.325	1
BC003965	0.178237	0.338373	0.556	0.247	1
Klf2	0.178243	0.428135	1	0.857	1
Gcnt1	0.178411	0.620935	0.556	0.247	1
Zfp410	0.178916	-0.31546	0.111	0.26	1
Arhgef10	0.179181	-0.57525	0.222	0.468	1
Cep162	0.179391	0.264098	0.444	0.169	1
Ppcs	0.179614	0.430829	0.333	0.143	1
Jmy	0.179728	-0.528086	0.667	0.87	1
Ralgps1	0.179755	-0.402899	0.444	0.455	1
Igf2	0.180029	-0.522709	0.111	0.403	1
Ckap4	0.180055	0.28805	0.556	0.247	1
Taf13	0.180465	0.375555	0.333	0.286	1
Cybc1	0.180915	0.276132	0.333	0.091	1
Mib2	0.180981	0.311568	0.333	0.091	1
Fbf1	0.181093	0.299183	0.333	0.091	1
Psmg2	0.181372	0.528431	0.556	0.247	1
Gpx1	0.181552	0.742384	0.667	0.506	1
Eif2ak2	0.181928	0.392337	0.556	0.247	1
Ythdf3	0.182037	-0.289289	0.667	0.571	1
Prr13	0.182176	0.431411	0.556	0.247	1
Stpg4	0.182328	0.316165	0.222	0.039	1
Kif1c	0.182944	-0.501893	0.222	0.442	1
Hoxd10	0.183201	0.555236	0.333	0.13	1
Gbf1	0.183317	-0.582689	0.444	0.61	1
Cst3	0.183328	0.640311	1	0.831	1
Ube2a	0.183512	0.270009	0.667	0.364	1
Ecm2	0.183551	-0.455751	0.444	0.481	1
Sdf2l1	0.183612	0.475514	0.222	0.065	1
Pan3	0.183872	-0.563135	0.889	0.831	1
Zdhhc1	0.184253	-0.428205	0.111	0.273	1
Ly6e	0.184863	0.286421	1	0.792	1
Rassf9	0.185002	-0.665258	0.778	0.74	1
Zcchc17	0.18517	-0.613131	0.222	0.455	1
Klhl11	0.185939	0.259958	0.222	0.039	1
Sh3bgrl	0.186005	-0.53861	0.444	0.545	1
9930021J03Rik	0.186039	-0.656674	0.444	0.61	1
Glud1	0.186112	-0.619818	1	0.974	1
Fam13b	0.186247	-0.318276	0.556	0.519	1
Gm47167	0.186804	0.450822	0.444	0.286	1
Ndufs4	0.187066	-0.293332	0.778	0.675	1
Cbll1	0.187081	-0.320544	0.111	0.234	1
Tbk1	0.187388	-0.297973	0.111	0.221	1
Cul5	0.187398	0.480064	0.667	0.377	1
Enox2	0.187544	-0.581053	0.333	0.506	1
Rhebl1	0.187544	0.34528	0.222	0.052	1
Nipal3	0.187888	-0.251865	0.222	0.234	1
mt-Nd5	0.188044	-0.319122	1	0.896	1
Mir133a-1hg	0.188325	0.325148	0.111	0.104	1
Slc30a7	0.188354	-0.328049	0.111	0.26	1
Preb	0.188398	-0.400191	0.111	0.338	1
Rpl15	0.188542	0.419556	1	0.909	1
Nop10	0.188583	-0.353921	0.556	0.558	1
Sgms1	0.188672	-0.730194	0.667	0.753	1
Osbpl10	0.188757	-0.64329	0.111	0.312	1
Dgka	0.188839	-0.561936	0.222	0.481	1
Sox13	0.189324	0.425866	0.444	0.169	1
Ppp4r3b	0.189409	-0.356767	0.556	0.519	1
Ctso	0.189753	-0.464613	0.111	0.325	1
Mrpl34	0.189839	0.511473	0.556	0.286	1
G0s2	0.1902	0.777699	0.667	0.364	1
Csnk2b	0.190684	-0.264514	0.556	0.468	1
Mfsd10	0.191002	0.315179	0.444	0.169	1
Ralgapa2	0.191298	0.533702	0.778	0.584	1
Hspd1	0.191399	0.292907	0.778	0.468	1
B3gnt7	0.191423	0.457261	0.222	0.065	1
Rasa2	0.191714	-0.51433	0.222	0.532	1
Osbpl3	0.191749	0.353108	0.222	0.039	1
Sec24a	0.19179	-0.56834	0.111	0.338	1
Cwc25	0.191844	-0.415005	0.111	0.351	1
Kank2	0.192156	-0.671038	0.444	0.701	1
Prpf8	0.192208	-0.464785	0.222	0.416	1
Eif4g3	0.1923	0.431252	0.889	0.636	1
Wsb1	0.192329	0.787565	0.889	0.779	1
Gatm	0.192359	0.256484	0.222	0.039	1
Plec	0.192399	0.280381	1	0.792	1
Macrod2	0.192597	-0.718426	0.444	0.338	1
5031425E22Rik	0.192829	-0.285467	0.556	0.481	1
Ubfd1	0.193089	0.36502	0.444	0.169	1
Gm39214	0.193224	0.284646	0.222	0.039	1
Slc30a4	0.193542	-0.326742	0.222	0.312	1
Mast4	0.194056	-0.800201	0.111	0.312	1
Lrpap1	0.194569	-0.508167	0.444	0.597	1
Atp5o	0.194631	0.451153	0.778	0.532	1
Dis3l2	0.194822	-0.581603	0.333	0.597	1
Pms1	0.194844	-0.352266	0.111	0.26	1
Ssh2	0.195159	-0.943589	0.556	0.688	1
Rara	0.195375	0.347363	0.444	0.169	1
Klhl29	0.195417	0.487231	0.222	0.065	1
Kansl1l	0.195449	-0.449975	0.667	0.61	1
Ankrd54	0.195535	0.273785	0.444	0.169	1
Jarid2	0.195585	-0.471057	0.667	0.623	1
Zfp53	0.195595	-0.314217	0.222	0.208	1
Cdk2ap2	0.195775	-0.357443	0.222	0.26	1
U2af1	0.19587	0.352843	0.778	0.468	1
Ankrd46	0.195941	-0.358713	0.222	0.312	1
Tmod3	0.196004	-0.488632	0.778	0.779	1
Mark3	0.196129	-0.515517	0.778	0.727	1
Psmg4	0.196169	0.297812	0.444	0.169	1
Vps50	0.196649	0.294386	0.444	0.169	1
Cd9	0.196738	0.487835	1	0.974	1
Slc7a7	0.196745	-0.410097	0.333	0.338	1
Mapk3	0.197146	0.303216	0.556	0.558	1
Agfg2	0.197179	0.596836	0.444	0.208	1
Dnm3	0.197408	-0.611142	0.222	0.532	1
Mrpl13	0.197537	0.345245	0.444	0.169	1
Pald1	0.19757	-0.594297	0.444	0.584	1
Ap4e1	0.197723	0.37469	0.444	0.169	1
Golgb1	0.197955	-0.490317	0.556	0.675	1
Lgals3bp	0.198147	0.399208	0.222	0.039	1
Tox3	0.198494	-0.548893	0.111	0.299	1
Dhrs3	0.198706	0.27795	0.778	0.481	1
Rangrf	0.199642	0.379655	0.333	0.104	1
Eif3j1	0.199945	0.466897	0.778	0.623	1
Get4	0.200044	-0.353311	0.111	0.247	1
Zfp266	0.200181	-0.464578	0.111	0.39	1
Atp8a1	0.200283	-0.309319	0.111	0.234	1
Prss23	0.200899	0.829589	0.667	0.364	1
Actr6	0.201113	0.296391	0.444	0.169	1
Inpp5k	0.201255	-0.335733	0.444	0.429	1
Rfk	0.201349	-0.382916	0.111	0.273	1
Esam	0.202052	-0.550484	0.222	0.468	1
Heatr5a	0.20219	-0.434762	0.222	0.338	1
Rpl7a	0.202214	0.452622	1	0.857	1
Gm12339	0.202758	0.287883	0.222	0.039	1
Copg2	0.202764	-0.621443	0.222	0.338	1
Wdr46	0.202886	0.269535	0.222	0.039	1
Cyld	0.2031	-0.331554	0.111	0.377	1
Ndufa2	0.203576	0.50221	0.889	0.61	1
Traf7	0.203642	0.400285	0.556	0.273	1
Gtf3c2	0.203652	-0.626479	0.222	0.39	1
Ip6k2	0.203774	-0.266939	0.222	0.273	1
Lsm12	0.203847	0.394665	0.444	0.338	1
Paics	0.204009	0.429371	0.778	0.494	1
Cabin1	0.204098	-0.396136	0.111	0.39	1
Lars	0.204116	0.496025	0.667	0.442	1
Crot	0.204188	-0.42051	0.222	0.364	1
Plekhg1	0.204322	-0.714039	0.556	0.766	1
Asxl1	0.204386	-0.706611	0.556	0.597	1
Smu1	0.204484	-0.347509	0.333	0.39	1
Ccpg1	0.204734	-0.452076	0.111	0.39	1
Ormdl2	0.204867	0.435068	0.667	0.39	1
Eloc	0.204886	0.302386	0.556	0.61	1
Gys1	0.204954	1.13555	0.222	0.065	1
Alkbh3	0.204955	-0.29412	0.222	0.299	1
Mcmbp	0.205186	-0.535648	0.111	0.377	1
Dpyd	0.205352	-0.260169	0	0.117	1
Endog	0.205352	-0.263953	0	0.117	1
Mcc	0.205352	-0.291984	0	0.117	1
Cilp2	0.205352	-0.291168	0	0.117	1
Kcnmb2	0.205352	-0.425972	0	0.117	1
Mark2	0.205481	-0.427235	0.444	0.494	1
Smpd5	0.205784	0.396623	0.222	0.065	1
Lrrc1	0.205855	-0.853113	0.444	0.662	1
Cep290	0.205976	-0.372404	0.111	0.221	1
Gm42418	0.206349	-0.874451	1	1	1
Ndufa1	0.206353	0.462081	0.667	0.506	1
Rgs7bp	0.206612	0.256866	0.778	0.494	1
Ndufa5	0.206639	0.44164	0.667	0.364	1
Clptm1l	0.206806	0.436687	0.667	0.364	1
Eif4a1	0.206847	0.406651	1	0.87	1
Paxbp1	0.207017	-0.43833	0.444	0.519	1
Vma21	0.207084	-0.274238	0.222	0.273	1
Morc3	0.207141	-0.473378	0.111	0.351	1
Pim1	0.207373	0.27509	0.889	0.61	1
Dennd4a	0.207652	0.250783	1	0.805	1
Zcchc7	0.208134	-0.672239	0.778	0.844	1
Rab5b	0.208302	-0.599794	0.556	0.701	1
Lgr4	0.20859	-0.858031	0.222	0.506	1
Lztfl1	0.208651	0.431258	0.333	0.299	1
Gm28875	0.208658	0.31994	0.556	0.26	1
BC002059	0.209046	0.25065	0.333	0.104	1
Msl2	0.209203	-0.359183	0.222	0.364	1
Efnb2	0.209285	-0.261026	1	0.883	1
Scfd1	0.209378	-0.272702	0.444	0.403	1
Arl3	0.209427	0.276868	0.667	0.377	1
Dop1a	0.209428	-0.51411	0.111	0.364	1
Kxd1	0.209891	0.296262	0.556	0.26	1
Selenop	0.210018	-1.39845	0.889	0.922	1
Mcfd2	0.210059	-0.308212	0.222	0.338	1
Med23	0.210387	-0.362894	0.111	0.247	1
Ubr1	0.210404	-0.54281	0.444	0.584	1
Plaur	0.210681	0.782189	0.556	0.299	1
4933434E20Rik	0.211221	0.454858	0.556	0.286	1
Anxa6	0.211583	-0.554157	0.556	0.753	1
AC149090.1	0.211693	0.292162	1	0.805	1
Gpr183	0.211919	0.46757	0.111	0.065	1
Zfp24	0.212108	0.366494	0.556	0.26	1
Bzw1	0.212275	-0.589833	0.667	0.818	1
Slain2	0.212346	-0.524023	0.444	0.571	1
Inpp4a	0.212784	-0.445069	0.222	0.455	1
Cfh	0.212785	0.578107	0.667	0.364	1
Gsk3b	0.212989	-0.550653	0.667	0.87	1
Afap1	0.213104	-0.511097	0.333	0.442	1
Orc5	0.214095	-0.37894	0.111	0.221	1
Cbfa2t3	0.21417	0.594685	0.778	0.584	1
Zzef1	0.214487	-0.366326	0.556	0.571	1
Usp25	0.214734	-0.612754	0.889	0.948	1
Grasp	0.214741	0.54757	0.778	0.481	1
Calm1	0.214938	0.793715	1	0.987	1
Zfp532	0.215008	0.392852	0.444	0.429	1
Ywhae	0.215027	0.390882	1	0.935	1
Pou2f1	0.215377	-0.54382	0.444	0.494	1
Cd47	0.215393	-0.386139	1	0.987	1
Sirt7	0.21597	-0.421347	0.111	0.364	1
Arl15	0.215989	0.259947	0.778	0.922	1
Vasp	0.216087	0.359064	0.333	0.247	1
Npnt	0.216252	0.426955	0.222	0.078	1
Fosb	0.216726	0.727801	0.444	0.429	1
Abi3bp	0.21674	-0.675628	0.444	0.519	1
Rpl26	0.216955	0.364115	1	0.935	1
Spen	0.217193	-0.516037	0.111	0.351	1
Gstp1	0.217241	-0.549488	0.222	0.468	1
Maff	0.217336	0.645351	0.556	0.506	1
Strbp	0.217809	-0.672085	0.556	0.779	1
Bmp6	0.217966	0.656523	0.111	0.052	1
Tprgl	0.218245	-0.512527	0.667	0.675	1
Tvp23b	0.218475	-0.28427	0.333	0.364	1
Prickle1	0.219019	-0.69344	0.667	0.584	1
Foxc2	0.219106	-0.597015	0.889	0.883	1
Dpp8	0.219261	-0.43739	0.333	0.455	1
Myl12a	0.219415	0.462564	1	0.818	1
Mccc1	0.219649	0.328154	0.333	0.117	1
Tmc6	0.219678	-0.391873	0.222	0.39	1
Prkar2b	0.219808	0.366418	0.333	0.104	1
Ptpa	0.220184	-0.504446	0.222	0.403	1
Vegfb	0.220368	0.267817	0.778	0.481	1
Tfpi	0.220798	0.391008	0.556	0.468	1
Ppp2r2d	0.220878	-0.316523	0.333	0.351	1
Bach1	0.221246	-0.267561	0.444	0.403	1
Glmp	0.221405	-0.476083	0.333	0.519	1
Pcyt2	0.222046	0.267073	0.444	0.182	1
Apaf1	0.222091	0.449459	0.667	0.364	1
4632427E13Rik	0.222436	-0.335144	0.111	0.234	1
Vcl	0.222446	0.394846	0.778	0.481	1
Cacna1e	0.222971	-0.570538	0.444	0.727	1
Cbl	0.223407	-0.46136	0.222	0.519	1
Tmem245	0.223556	-0.402878	0.222	0.519	1
Psmb7	0.224129	0.350737	0.778	0.481	1
Adgrl4	0.224166	-0.48021	0.222	0.519	1
Pdpk1	0.224315	-0.471588	0.222	0.519	1
Ccdc12	0.224429	0.359704	0.778	0.481	1
Fkbp3	0.22451	0.307551	0.778	0.481	1
Smad1	0.224658	-0.477562	0.889	0.935	1
Lmo2	0.224775	0.495299	0.889	0.675	1
Mphosph6	0.224922	0.260806	0.333	0.104	1
Rspry1	0.225108	-0.487247	0.111	0.377	1
Gm12979	0.22596	0.363287	0.111	0.052	1
Procr	0.226072	0.550751	0.778	0.545	1
Ecscr	0.226074	0.410942	1	0.844	1
Pde7b	0.226338	-1.0233	0.444	0.688	1
Khdc4	0.226369	-0.569605	0.222	0.494	1
Tbc1d19	0.22679	-0.372667	0.111	0.273	1
Bckdk	0.22714	-0.259883	0.111	0.182	1
Atp5l	0.227386	0.439748	0.889	0.792	1
Gab1	0.227444	0.3699	0.556	0.571	1
Snx12	0.227583	-0.438262	0.111	0.377	1
Erlin1	0.228363	0.402261	0.222	0.065	1
Taf1d	0.228893	0.263137	0.889	0.623	1
Timm9	0.229193	0.339451	0.333	0.104	1
App	0.229204	-0.343706	1	0.987	1
Copa	0.229437	0.416445	0.667	0.571	1
Tmem87a	0.229453	-0.290015	0.556	0.532	1
Npr2	0.229567	0.271678	0.333	0.104	1
Spsb1	0.229748	-0.747248	0.556	0.753	1
Ifnar1	0.22986	0.493918	0.667	0.39	1
8030462N17Rik	0.22994	-0.497012	0.333	0.442	1
Dand5	0.230453	0.3045	0.333	0.104	1
Arhgap18	0.23047	0.43202	0.444	0.182	1
Rcsd1	0.231057	-0.306581	0.889	0.831	1
Gemin2	0.231224	0.337084	0.333	0.104	1
Taok2	0.231277	-0.404296	0.333	0.519	1
Gcn1	0.231279	-0.357769	0.222	0.338	1
Stag2	0.231597	-0.441076	0.778	0.727	1
Tm2d1	0.231613	-0.362359	0.444	0.455	1
Peg13	0.231617	-0.273705	0.111	0.208	1
Fbh1	0.231898	-0.305969	0.111	0.247	1
Ewsr1	0.232088	-0.432159	0.556	0.649	1
Nid1	0.232096	0.452124	0.667	0.623	1
BC005537	0.232102	-0.287936	0.667	0.61	1
Slc9a3r1	0.232145	0.319085	0.333	0.104	1
Usp31	0.232184	-0.61972	0.333	0.506	1
Mrps6	0.232298	0.606644	0.556	0.273	1
Snhg5	0.232432	0.344614	0.333	0.104	1
Ampd2	0.232732	0.25072	0.333	0.104	1
Serinc3	0.233027	-0.264745	1	0.948	1
Raf1	0.233185	-0.495721	0.556	0.649	1
Tmed5	0.233323	0.411217	0.556	0.494	1
Psip1	0.234003	-0.474978	0.444	0.584	1
Akr7a5	0.234075	-0.355782	0.111	0.234	1
Rb1	0.234201	-0.424699	0.333	0.623	1
Gas1	0.234216	-0.921023	0.111	0.364	1
Sft2d1	0.234272	-0.473586	0.111	0.377	1
Slc35a1	0.234294	0.306734	0.444	0.182	1
Mdh2	0.234314	0.351528	0.889	0.623	1
2510002D24Rik	0.234447	-0.375911	0.111	0.377	1
Sp3	0.235063	-0.315877	0.667	0.662	1
Clip1	0.23532	-0.466262	0.111	0.286	1
Sap18	0.23547	-0.564243	0.333	0.571	1
Ddhd1	0.235685	0.381733	0.444	0.182	1
Washc1	0.235695	-0.266744	0.111	0.221	1
Acer2	0.235868	0.429476	0.444	0.182	1
Bet1l	0.235877	-0.411841	0.111	0.299	1
Nipa2	0.236143	-0.405007	0.111	0.325	1
Gm17018	0.236176	0.300776	0.444	0.182	1
Arid1b	0.236678	-0.645021	0.667	0.753	1
Rpl5	0.236764	0.419879	1	0.961	1
Stard9	0.237007	-0.432886	0.444	0.532	1
Glipr2	0.237543	0.458114	0.222	0.065	1
Ltbp3	0.237571	0.318314	0.556	0.273	1
Cab39l	0.237658	-0.442533	0.222	0.39	1
Elk3	0.237691	0.486934	1	0.883	1
Foxk2	0.237762	-0.346136	0.222	0.364	1
Smim15	0.238134	-0.391518	0.333	0.429	1
Zcchc10	0.23817	0.424863	0.222	0.182	1
Atxn7l3b	0.238395	0.359978	0.889	0.636	1
Rab27a	0.238511	-0.520933	0.222	0.312	1
Txn1	0.238562	0.403495	0.778	0.675	1
Auts2	0.238626	-0.827859	0.333	0.623	1
Mrpl36	0.238796	0.316692	0.444	0.182	1
Synj1	0.23894	-0.591964	0.222	0.39	1
Srsf11	0.238969	-0.348391	0.889	0.935	1
Snhg8	0.239305	0.743617	0.444	0.455	1
Fkbp7	0.239481	-0.429409	0.111	0.221	1
Prpsap2	0.239584	-0.260393	0	0.104	1
Cdh20	0.239584	-0.347833	0	0.104	1
Evi5l	0.239584	-0.254082	0	0.104	1
Gch1	0.239584	-0.295939	0	0.104	1
Hsf3	0.239584	-0.380262	0	0.104	1
Ptgds	0.239584	-0.454007	0	0.104	1
Matn2	0.239584	-0.268103	0	0.104	1
Ptn	0.239584	-0.295254	0	0.104	1
Fgfbp3	0.239584	-0.268273	0	0.104	1
Negr1	0.239584	-0.340486	0	0.104	1
Chic2	0.239728	0.376446	0.778	0.519	1
Myh9	0.239732	-0.532781	0.667	0.727	1
Zfp560	0.239746	0.546268	0.444	0.208	1
Krr1	0.240501	0.374842	0.333	0.13	1
Bmp4	0.240606	-0.605243	0.333	0.273	1
Ep400	0.240667	0.682694	0.889	0.766	1
Lrp5	0.240821	-0.535445	0.333	0.545	1
Asb3	0.241202	-0.469036	0.222	0.494	1
Add1	0.241318	-0.420858	0.556	0.818	1
Tmx2	0.241414	0.350118	0.444	0.182	1
Fnip1	0.241426	0.622433	0.667	0.39	1
Gfm1	0.241647	0.288635	0.444	0.182	1
Taf12	0.241747	0.341547	0.444	0.182	1
Gchfr	0.241765	0.375098	0.444	0.182	1
Rps18	0.242399	0.390516	0.889	0.883	1
Arhgap31	0.243592	-0.360754	1	0.935	1
Micu2	0.24363	-0.303207	0.444	0.455	1
Nudt1	0.243796	-0.310706	0.111	0.195	1
Zmym5	0.243819	-0.431124	0.444	0.532	1
Trpm7	0.243955	-0.347461	0.778	0.727	1
Peli1	0.244165	0.626354	0.778	0.623	1
Nup214	0.244225	-0.337831	0.333	0.364	1
Zfp655	0.244324	0.420647	0.444	0.195	1
Tmem259	0.244432	-0.410136	0.222	0.416	1
Mydgf	0.244771	-0.295991	0.111	0.338	1
Slc25a38	0.244896	0.261216	0.444	0.195	1
Rps6ka3	0.244929	-0.353365	0.333	0.351	1
Tspan12	0.245017	-0.643641	0.222	0.506	1
Camta2	0.245141	-0.255308	0.111	0.182	1
Pon2	0.245181	-0.490568	0.222	0.468	1
Mrpl42	0.245917	0.429916	0.556	0.273	1
Elovl1	0.246641	-0.477026	0.556	0.558	1
Eif4g2	0.246809	-0.448895	0.889	0.935	1
Snx25	0.247228	0.424502	0.556	0.273	1
Prelid3b	0.247482	-0.338294	0.222	0.312	1
Tmem41b	0.247518	-0.377477	0.111	0.26	1
Yipf1	0.247785	0.397029	0.556	0.273	1
Asah2	0.247912	-0.312236	0.333	0.364	1
Psma1	0.24797	0.271939	0.778	0.494	1
Nupr1	0.248097	1.42327	0.778	0.519	1
Ubac2	0.248161	0.334752	0.556	0.273	1
Zswim8	0.248178	0.325706	0.556	0.273	1
Ptcd3	0.248364	-0.355875	0.222	0.351	1
Actr1b	0.248702	0.376094	0.556	0.286	1
Ctnnal1	0.249391	0.66933	0.889	0.792	1
Tbcd	0.249486	-0.453771	0.222	0.39	1
Faf2	0.249994	-0.322129	0.333	0.351	1
Ssr2	0.250167	0.393296	0.778	0.506	1
Naa30	0.250508	-0.308584	0.111	0.182	1
Bcl3	0.250576	0.486496	0.333	0.117	1
Bnip2	0.251106	0.386888	0.889	0.675	1
Pibf1	0.251136	-0.450122	0.556	0.532	1
Dnttip2	0.251695	0.255211	0.667	0.377	1
Ucp2	0.251841	-0.379438	0.667	0.857	1
Maz	0.251875	-0.349975	0.333	0.442	1
Sirt1	0.251959	-0.509939	0.222	0.506	1
Atp2a2	0.25276	0.475574	0.889	0.636	1
Leo1	0.252774	0.267151	0.667	0.377	1
Pmvk	0.253054	-0.423639	0.222	0.364	1
Ttc14	0.253163	-0.53887	0.444	0.61	1
Lsg1	0.253187	-0.337777	0.111	0.26	1
Pdlim5	0.253245	0.628105	0.667	0.506	1
Zfp521	0.253311	0.292416	1	0.831	1
Snrnp27	0.253466	0.509122	0.778	0.558	1
Rdh14	0.253647	-0.279937	0.222	0.208	1
Usp1	0.25383	-0.318768	0.222	0.338	1
Sod1	0.254055	-0.372191	0.556	0.584	1
Pak1ip1	0.254086	-0.331195	0.333	0.39	1
Ndufb8	0.254183	0.349954	0.556	0.571	1
Arhgdia	0.25466	-0.274839	0.889	0.87	1
Abca3	0.254801	-0.446812	0.333	0.61	1
Tmem50b	0.255001	0.262041	0.222	0.052	1
Atp6ap2	0.255275	-0.464229	0.556	0.675	1
Tgfbr2	0.255374	-0.603848	0.778	0.87	1
Fam189a2	0.255732	-0.374457	0.778	0.727	1
Pik3r4	0.257323	-0.285373	0.111	0.208	1
Ythdf2	0.257736	-0.405988	0.111	0.364	1
Galnt2	0.257864	-0.264423	0.444	0.377	1
B3galnt1	0.257887	-0.272129	0.111	0.195	1
Tspan17	0.258103	0.497476	0.444	0.208	1
Pja2	0.258227	-0.447918	0.444	0.519	1
Snu13	0.258536	0.376045	0.778	0.506	1
Ube2l6	0.258787	0.527339	0.333	0.169	1
Glrx5	0.258833	-0.25384	0.333	0.338	1
Zdhhc17	0.259447	-0.272838	0.667	0.571	1
Ptgr2	0.259671	-0.31898	0.222	0.338	1
Ehmt1	0.259825	-0.324696	0.778	0.675	1
Dpysl2	0.259831	-0.566145	0.778	0.935	1
Cebpb	0.26048	0.963611	0.778	0.506	1
Sh3bp5	0.260668	-0.523002	0.556	0.649	1
Psmd11	0.261409	0.45809	0.778	0.519	1
Papolg	0.261478	-0.317516	0.111	0.195	1
Tex264	0.261931	-0.452459	0.111	0.351	1
Thrap3	0.262542	-0.398888	0.667	0.662	1
Rabep2	0.26288	-0.414881	0.111	0.351	1
Zfand3	0.262976	-0.535783	0.778	0.883	1
Ptbp2	0.262995	0.42744	0.778	0.545	1
Mat2b	0.263058	-0.367196	0.444	0.442	1
Togaram1	0.263191	-0.445412	0.222	0.377	1
Arhgef40	0.26337	-0.342519	0.111	0.364	1
Hsp90ab1	0.263564	0.326439	1	1	1
Agmo	0.264004	0.278543	0.333	0.13	1
Msl3	0.264062	-0.307863	0.111	0.208	1
Crip1	0.26488	-0.28837	0.556	0.805	1
Hhip	0.265418	0.512147	0.111	0.039	1
Mir100hg	0.265631	-0.49937	0.111	0.299	1
Tmcc3	0.265787	0.416967	0.333	0.13	1
Rhob	0.266081	0.539972	0.667	0.558	1
Tmbim4	0.266314	-0.252212	0.556	0.545	1
Cnppd1	0.266378	-0.476602	0.111	0.299	1
Brd3	0.266642	0.38381	0.556	0.506	1
Dynll2	0.266907	0.299809	0.667	0.39	1
Krtcap2	0.266961	-0.451014	0.222	0.351	1
Wdpcp	0.267047	0.289193	0.444	0.195	1
Hprt	0.267163	-0.432656	0.667	0.675	1
Atp13a3	0.267182	0.352149	0.889	0.831	1
Nbeal2	0.267321	0.260547	0.222	0.052	1
Mrps18c	0.267506	0.464096	0.444	0.234	1
Ift172	0.267549	0.455857	0.333	0.13	1
Rras2	0.268024	-0.321485	0.222	0.26	1
Abce1	0.268187	0.496015	0.444	0.286	1
Nid2	0.268473	0.292354	0.222	0.052	1
Rmnd1	0.268797	-0.425448	0.111	0.351	1
Fgd4	0.268878	-0.469201	0.111	0.221	1
Elavl1	0.26908	-0.427252	0.444	0.584	1
Atrx	0.26969	-0.290622	1	0.883	1
Clcn6	0.269896	-0.271601	0.111	0.208	1
Uvrag	0.269948	-0.545966	0.556	0.675	1
Enpp4	0.270154	-0.404126	0.333	0.481	1
Helz	0.270162	-0.562581	0.333	0.584	1
Wdr82	0.270245	0.431496	0.556	0.286	1
Smpdl3a	0.270342	0.349603	0.444	0.195	1
Pex14	0.270491	-0.39498	0.333	0.403	1
Mapk8ip3	0.270668	-0.30436	0.111	0.351	1
Gsn	0.270864	0.429765	0.556	0.286	1
Insig2	0.270894	-0.414098	0.111	0.325	1
Calr	0.271365	0.634015	0.889	0.831	1
Nipsnap2	0.271447	-0.528874	0.333	0.571	1
Cep85l	0.271495	0.355545	0.889	0.896	1
Stim2	0.271592	0.509431	0.556	0.468	1
Memo1	0.271631	0.261441	0.444	0.481	1
Galnt1	0.271662	0.557824	0.889	0.766	1
Hmox1	0.272374	0.797942	0.222	0.169	1
Sept2	0.272408	-0.295706	0.111	0.208	1
Cox4i1	0.272618	0.32235	1	0.909	1
Rasd1	0.273029	-0.778341	0.333	0.506	1
Txlng	0.273138	0.275227	0.667	0.39	1
Adrb2	0.273601	-0.314015	0.111	0.208	1
Tars2	0.273762	0.36511	0.333	0.117	1
Tmpo	0.273884	-0.418728	0.444	0.519	1
Adamts10	0.273887	-0.47616	0.222	0.481	1
Fam3c	0.274475	0.328507	0.556	0.286	1
Fgd6	0.274765	-0.676916	0.333	0.584	1
Jph1	0.274874	0.322209	0.333	0.117	1
Tmem160	0.274879	-0.293389	0.444	0.416	1
Ccar1	0.275175	-0.470307	0.444	0.649	1
Zfp672	0.275352	0.300663	0.222	0.143	1
Golga1	0.275477	-0.356129	0.222	0.325	1
Ranbp1	0.275658	0.358037	0.778	0.506	1
Itsn1	0.275801	-0.308081	0.778	0.74	1
Slc38a4	0.275951	0.30579	0.556	0.286	1
Gadd45b	0.276048	0.826785	0.667	0.584	1
Stk38l	0.276092	-0.431742	0.111	0.351	1
Swap70	0.276155	-0.444753	0.444	0.494	1
1600020E01Rik	0.276181	0.46603	0.444	0.234	1
Cttn	0.27624	0.319544	0.667	0.39	1
Clk1	0.276357	-0.432206	0.778	0.935	1
Cask	0.276448	-0.598495	0.556	0.753	1
Zfpm2	0.276575	-0.456643	1	0.948	1
Pglyrp1	0.276612	0.375734	0.444	0.195	1
Gk5	0.276614	0.451675	0.333	0.13	1
St3gal2	0.276761	-0.277597	0.111	0.195	1
Senp3	0.277233	-0.275833	0.111	0.26	1
Xrn1	0.277444	-0.530414	0.444	0.688	1
Echs1	0.277775	0.366466	0.556	0.325	1
Ap2b1	0.27779	-0.438127	0.556	0.649	1
Ggact	0.277821	-0.411123	0.333	0.468	1
mt-Nd6	0.278072	-0.347806	0.222	0.338	1
Cdk2ap1	0.278505	0.476955	0.667	0.468	1
Hmgn2	0.278827	-0.38382	0.222	0.338	1
Kdm4a	0.278906	-0.375532	0.111	0.312	1
Ciao2b	0.278921	0.384345	0.667	0.39	1
4931406P16Rik	0.279023	-0.366521	0.889	0.818	1
Idnk	0.27914	0.342507	0.444	0.195	1
Terf2	0.279242	0.426263	0.444	0.208	1
Mkln1	0.27944	-0.547856	0.556	0.766	1
Dnajc17	0.27953	0.281187	0.111	0.091	1
Slc31a2	0.279768	-0.460425	0.111	0.351	1
Ebna1bp2	0.279845	0.254089	0.667	0.39	1
Tm2d2	0.279908	-0.291607	0.667	0.636	1
Arid4a	0.280204	-0.266037	0.778	0.675	1
Mrpl37	0.280233	0.282048	0.222	0.052	1
Max	0.280286	0.301729	0.556	0.286	1
Taf1	0.280458	-0.491207	0.222	0.351	1
4833439L19Rik	0.280494	-0.404167	0.333	0.416	1
Larp4b	0.280561	-0.424138	0.556	0.597	1
Oxsr1	0.280621	0.294438	0.222	0.169	1
D930016D06Rik	0.280686	-0.27714	0.333	0.338	1
Npc2	0.280791	0.362874	0.889	0.688	1
9530026P05Rik	0.280793	-1.00702	0.333	0.571	1
Sun1	0.28101	0.338216	0.444	0.377	1
Fuca1	0.281446	0.308138	0.667	0.39	1
Pbdc1	0.282078	0.332734	0.333	0.117	1
Arhgap23	0.282129	-0.561036	0.222	0.429	1
Supt16	0.282206	-0.48783	0.444	0.597	1
Serpinb6b	0.282233	0.396428	0.333	0.13	1
Sel1l3	0.282396	0.346381	0.222	0.052	1
Srsf4	0.282432	-0.417498	0.333	0.481	1
Myo6	0.282572	-0.336249	0.556	0.805	1
Spcs3	0.282861	-0.35156	0.111	0.286	1
Lysmd2	0.283142	-0.462392	0.444	0.714	1
Scd2	0.283303	0.35143	0.444	0.506	1
Arfrp1	0.283391	-0.338366	0.111	0.286	1
Arl2	0.283767	0.319928	0.444	0.195	1
Fhit	0.28386	-1.05411	0.111	0.325	1
Zfc3h1	0.283924	-0.545147	0.444	0.571	1
Ggps1	0.284088	-0.416131	0.222	0.442	1
Son	0.284147	-0.423902	1	1	1
Trp53inp1	0.284345	0.270134	0.556	0.286	1
Wdr37	0.284784	-0.368697	0.333	0.364	1
Tbxa2r	0.284818	0.388282	0.444	0.195	1
Heatr6	0.284849	-0.341926	0.111	0.234	1
Styx	0.284919	0.324898	0.444	0.195	1
Samhd1	0.284985	0.33618	0.556	0.286	1
Tesk1	0.285035	0.314496	0.444	0.195	1
Spop	0.285038	-0.534142	0.889	0.883	1
Scgb1a1	0.285126	0.803327	0.222	0.091	1
A530016L24Rik	0.285217	0.326969	0.333	0.117	1
Impa1	0.285253	0.299788	0.444	0.195	1
Bex2	0.285576	0.358792	0.111	0.091	1
Gm26917	0.285899	-0.446151	0.111	0.312	1
Mocos	0.285909	0.507998	0.111	0.039	1
Fam71a	0.286321	0.37836	0.333	0.117	1
Gm49077	0.286372	0.277182	0.222	0.052	1
Amfr	0.286686	-0.450757	0.222	0.481	1
Caskin2	0.286798	-0.291317	0.444	0.416	1
Dynlt1f	0.286879	0.256455	0.333	0.117	1
Tek	0.286999	0.399696	0.778	0.649	1
Gigyf1	0.287395	-0.382053	0.111	0.325	1
Gbp9	0.28743	-0.281666	0.222	0.26	1
1700016P03Rik	0.287665	0.756834	0.111	0.026	1
Sema5a	0.287665	0.383138	0.111	0.026	1
Pifo	0.287665	0.292713	0.111	0.026	1
Ifitm10	0.287665	0.256266	0.111	0.026	1
Gm26826	0.287665	0.329301	0.111	0.026	1
Kctd12b	0.287665	0.312736	0.111	0.026	1
Aldh1a3	0.287665	0.250441	0.111	0.026	1
Gm42722	0.287665	0.533719	0.111	0.026	1
Trpc6	0.287665	0.257882	0.111	0.026	1
Trim56	0.287771	-0.487388	0.111	0.338	1
Rpl13	0.287796	0.304629	1	1	1
Tns2	0.287964	-0.460271	0.111	0.325	1
Dusp10	0.288178	0.344199	0.333	0.117	1
Anapc2	0.288208	-0.403595	0.111	0.351	1
Cxxc1	0.288215	0.267121	0.333	0.117	1
Casc4	0.28843	-0.353707	0.111	0.182	1
Pnp	0.28857	0.699226	0.778	0.61	1
Pcbd2	0.288885	-0.374007	0.444	0.506	1
Usp53	0.289171	-0.686348	0.444	0.688	1
Fut8	0.289285	-0.561945	0.333	0.403	1
Atp5e	0.289748	0.446336	0.778	0.61	1
Ubtf	0.289892	-0.525885	0.222	0.481	1
Slc8a1	0.290216	0.962729	0.333	0.325	1
Trmt13	0.290228	-0.364612	0.111	0.351	1
Rps2	0.290284	0.278166	1	0.909	1
Milr1	0.290319	0.517159	0.222	0.117	1
Nox4	0.290479	-0.663794	0.111	0.338	1
[truncated: 1,405 more rows]

[truncated: 3 more sheets: ValveKras.Significant, ProliferatingKras, ProliferatingKras.Significant]
