# Supplementary material for: A single-cell atlas of normal and KRASG12D-malformed lymphatic vessels
Source: JCI Insight. 2025 Jan 28;10(5):e185181. doi: 10.1172/jci.insight.185181 (PMC11949019; doi:10.1172/jci.insight.185181)
Supplement: Supplemental data set 4 [file jciinsight-10-185181-s110.xlsx]

## Sheet: Readme
Supplementary File 4.
Overview	This file contains gene ontology terms that are up or down regulated in KrasG12D LEC subtypes vs control subtypes. Gene ontology analysis was performed using the Metascape web resource. Gene ontology terms for the KrasG12D LEC subtypes were obtained by providing Metascape with a list of significantly (p_val_adj ≤ 0.05) upregulated or downregulated genes in each KrasG12D subtype vs control.
Worksheet	Discription
Capillary_UP_Annotation	Contains list of input genes upregulated in the KrasG12D capillary LEC subtype that were used for GO-analysis as well as information about the genes.
Capillary_UP_Enrichment	Contains information about GO-term that are enriched in the KrasG12D capillary LEC subtype vs. control capillary LEC subtype.
Capillary_Down_Annotation	Contains list of input genes downregulated in the KrasG12D capillary LEC subtype that were used for GO-analysis as well as information about the genes.
Capillary_Down_Enrichment	Contains information GO-term that are downregulated in the KrasG12D capillary LEC subtype vs. control capillary LEC subtype.
Collecting_UP_Annotation	Contains list of input genes upregulated in the KrasG12D collecting LEC subtype that were used for GO-analysis as well as information about the genes.
Collecting_UP_Enrichment	Contains information about GO-term that are enriched in the KrasG12D collecting LEC subtype vs. control collecting LEC subtype.
Collecting_Down_Annotation	Contains list of input genes downregulated in the KrasG12D collecting LEC subtype that were used for GO-analysis as well as information about the genes.
Collecting_Down_Enrichment	Contains information GO-term that are downregulated in the KrasG12D collecting LEC subtype vs. control collecting LEC subtype.
Ptx3_UP_Annotation	Contains list of input genes upregulated in the KrasG12D Ptx3 LEC subtype that were used for GO-analysis as well as information about the genes.
Ptx3_UP_Enrichment	Contains information about GO-term that are enriched in the KrasG12D Ptx3 LEC subtype vs. control Ptx3 LEC subtype.
Ptx3_Down_Annotation	Contains list of input genes downregulated in the KrasG12D Ptx3 LEC subtype that were used for GO-analysis as well as information about the genes.
Ptx3_Down_Enrichment	Contains information GO-term that are downregulated in the KrasG12D Ptx3 LEC subtype vs. control Ptx3 LEC subtype.

## Sheet: Capillary_UP_Annotation
MyList	Gene ID	Type	Tax ID	Homologene Gene ID	Homologene Gene Tax ID	Gene Symbol	Description
Iigp1	60440	symbol	M. musculus	60440	M. musculus	Iigp1	interferon inducible GTPase 1
H2-K1	14972	symbol	M. musculus	14972	M. musculus	H2-K1	histocompatibility 2, K1, K region
B2m	12010	symbol	M. musculus	12010	M. musculus	B2m	beta-2 microglobulin
H2-Q7	15018	symbol	M. musculus	15018	M. musculus	H2-Q7	histocompatibility 2, Q region locus 7
Aqp1	11826	symbol	M. musculus	11826	M. musculus	Aqp1	aquaporin 1
H2-D1	14964	symbol	M. musculus	14964	M. musculus	H2-D1	histocompatibility 2, D region locus 1
Bst2	69550	symbol	M. musculus	69550	M. musculus	Bst2	bone marrow stromal cell antigen 2
Col23a1	237759	symbol	M. musculus	237759	M. musculus	Col23a1	collagen, type XXIII, alpha 1
Pde7b	29863	symbol	M. musculus	29863	M. musculus	Pde7b	phosphodiesterase 7B
Cd74	16149	symbol	M. musculus	16149	M. musculus	Cd74	CD74 antigen (invariant polypeptide of major histocompatibility complex, class II antigen-associated)
Inpp4b	234515	symbol	M. musculus	234515	M. musculus	Inpp4b	inositol polyphosphate-4-phosphatase, type II
Ephb1	270190	symbol	M. musculus	270190	M. musculus	Ephb1	Eph receptor B1
D5Ertd615e	52401	symbol	M. musculus	52401	M. musculus	D5Ertd615e	DNA segment, Chr 5, ERATO Doi 615, expressed
H2-Q4	15015	symbol	M. musculus	15015	M. musculus	H2-Q4	histocompatibility 2, Q region locus 4
Asap1	13196	symbol	M. musculus	13196	M. musculus	Asap1	ArfGAP with SH3 domain, ankyrin repeat and PH domain1
Gm4951	240327	gene_synonym	M. musculus	240327	M. musculus	Iigp1c	interferon inducible GTPase 1C
Gbp7	229900	symbol	M. musculus	229900	M. musculus	Gbp7	guanylate binding protein 7
Scn3a	20269	symbol	M. musculus	20269	M. musculus	Scn3a	sodium channel, voltage-gated, type III, alpha
F8	14069	symbol	M. musculus	14069	M. musculus	F8	coagulation factor VIII
Ifi27l2a	76933	symbol	M. musculus	76933	M. musculus	Ifi27l2a	interferon, alpha-inducible protein 27 like 2A
Mrc1	17533	symbol	M. musculus	17533	M. musculus	Mrc1	mannose receptor, C type 1
Psmb8	16913	symbol	M. musculus	16913	M. musculus	Psmb8	proteasome (prosome, macropain) subunit, beta type 8 (large multifunctional peptidase 7)
Ctsd	13033	symbol	M. musculus	13033	M. musculus	Ctsd	cathepsin D
H2-Q6	110557	symbol	M. musculus	110557	M. musculus	H2-Q6	histocompatibility 2, Q region locus 6
Kcnn3	140493	symbol	M. musculus	140493	M. musculus	Kcnn3	potassium intermediate/small conductance calcium-activated channel, subfamily N, member 3
Stat1	20846	symbol	M. musculus	20846	M. musculus	Stat1	signal transducer and activator of transcription 1
Sash1	70097	symbol	M. musculus	70097	M. musculus	Sash1	SAM and SH3 domain containing 1
Slc9a9	331004	symbol	M. musculus	331004	M. musculus	Slc9a9	solute carrier family 9 (sodium/hydrogen exchanger), member 9
Tspan18	241556	symbol	M. musculus	241556	M. musculus	Tspan18	tetraspanin 18
Gm21541	100862177	gene_synonym	M. musculus	100862177	M. musculus	Ccl21d	C-C motif chemokine ligand 21D
Nrp2	18187	symbol	M. musculus	18187	M. musculus	Nrp2	neuropilin 2
Nav3	260315	symbol	M. musculus	260315	M. musculus	Nav3	neuron navigator 3
Xdh	22436	symbol	M. musculus	22436	M. musculus	Xdh	xanthine dehydrogenase
Ackr2	59289	symbol	M. musculus	59289	M. musculus	Ackr2	atypical chemokine receptor 2
Gbp2	14469	symbol	M. musculus	14469	M. musculus	Gbp2	guanylate binding protein 2
Ifi44	99899	symbol	M. musculus	99899	M. musculus	Ifi44	interferon-induced protein 44
Gbp4	17472	symbol	M. musculus	17472	M. musculus	Gbp4	guanylate binding protein 4
Fgf12	14167	symbol	M. musculus	14167	M. musculus	Fgf12	fibroblast growth factor 12
Adam12	11489	symbol	M. musculus	11489	M. musculus	Adam12	ADAM metallopeptidase domain 12
Apba2	11784	symbol	M. musculus	11784	M. musculus	Apba2	amyloid beta precursor protein binding family A member 2
Psmb9	16912	symbol	M. musculus	16912	M. musculus	Psmb9	proteasome (prosome, macropain) subunit, beta type 9 (large multifunctional peptidase 2)
Ptx3	19288	symbol	M. musculus	19288	M. musculus	Ptx3	pentraxin related gene
Fyn	14360	symbol	M. musculus	14360	M. musculus	Fyn	Fyn proto-oncogene
Ccl21a	18829	symbol	M. musculus	18829	M. musculus	Ccl21a	C-C motif chemokine ligand 21 (serine)
Tenm3	23965	symbol	M. musculus	23965	M. musculus	Tenm3	teneurin transmembrane protein 3
H2-Ab1	14961	symbol	M. musculus	14961	M. musculus	H2-Ab1	histocompatibility 2, class II antigen A, beta 1
Atxn1	20238	symbol	M. musculus	20238	M. musculus	Atxn1	ataxin 1
Ralgapa2	241694	symbol	M. musculus	241694	M. musculus	Ralgapa2	Ral GTPase activating protein, alpha subunit 2 (catalytic)
Tnfsf10	22035	symbol	M. musculus	22035	M. musculus	Tnfsf10	tumor necrosis factor (ligand) superfamily, member 10
Id1	15901	symbol	M. musculus	15901	M. musculus	Id1	inhibitor of DNA binding 1, HLH protein
Igfbp4	16010	symbol	M. musculus	16010	M. musculus	Igfbp4	insulin-like growth factor binding protein 4
Wwox	80707	symbol	M. musculus	80707	M. musculus	Wwox	WW domain-containing oxidoreductase
Trps1	83925	symbol	M. musculus	83925	M. musculus	Trps1	transcriptional repressor GATA binding 1
Psme1	19186	symbol	M. musculus	19186	M. musculus	Psme1	proteasome (prosome, macropain) activator subunit 1 (PA28 alpha)
Pappa	18491	symbol	M. musculus	18491	M. musculus	Pappa	pregnancy-associated plasma protein A
Myo5b	17919	symbol	M. musculus	17919	M. musculus	Myo5b	myosin VB
Tnc	21923	symbol	M. musculus	21923	M. musculus	Tnc	tenascin C
Mmrn2	105450	symbol	M. musculus	105450	M. musculus	Mmrn2	multimerin 2
Shc3	20418	symbol	M. musculus	20418	M. musculus	Shc3	src homology 2 domain-containing transforming protein C3
Zbp1	58203	symbol	M. musculus	58203	M. musculus	Zbp1	Z-DNA binding protein 1
Zfpm2	22762	symbol	M. musculus	22762	M. musculus	Zfpm2	zinc finger protein, multitype 2
Plxna4	243743	symbol	M. musculus	243743	M. musculus	Plxna4	plexin A4
Magi1	14924	symbol	M. musculus	14924	M. musculus	Magi1	membrane associated guanylate kinase, WW and PDZ domain containing 1
Snrk	20623	symbol	M. musculus	20623	M. musculus	Snrk	SNF related kinase
Dlg1	13383	symbol	M. musculus	13383	M. musculus	Dlg1	discs large MAGUK scaffold protein 1
Nrcam	319504	symbol	M. musculus	319504	M. musculus	Nrcam	neuronal cell adhesion molecule
Hivep3	16656	symbol	M. musculus	16656	M. musculus	Hivep3	human immunodeficiency virus type I enhancer binding protein 3
Ifitm3	66141	symbol	M. musculus	66141	M. musculus	Ifitm3	interferon induced transmembrane protein 3
Iqgap2	544963	symbol	M. musculus	544963	M. musculus	Iqgap2	IQ motif containing GTPase activating protein 2
St6galnac3	20447	symbol	M. musculus	20447	M. musculus	St6galnac3	ST6 (alpha-N-acetyl-neuraminyl-2,3-beta-galactosyl-1,3)-N-acetylgalactosaminide alpha-2,6-sialyltransferase 3
Ly6e	17069	symbol	M. musculus	17069	M. musculus	Ly6e	lymphocyte antigen 6 family member E
Parp14	547253	symbol	M. musculus	547253	M. musculus	Parp14	poly (ADP-ribose) polymerase family, member 14
Gbp6	100702	symbol	M. musculus	100702	M. musculus	Gbp6	guanylate binding protein 6
Piezo2	667742	symbol	M. musculus	667742	M. musculus	Piezo2	piezo-type mechanosensitive ion channel component 2
Galnt18	233733	symbol	M. musculus	233733	M. musculus	Galnt18	polypeptide N-acetylgalactosaminyltransferase 18
Ssh2	237860	symbol	M. musculus	237860	M. musculus	Ssh2	slingshot protein phosphatase 2
Fmnl2	71409	symbol	M. musculus	71409	M. musculus	Fmnl2	formin-like 2
Nbea	26422	symbol	M. musculus	26422	M. musculus	Nbea	neurobeachin
Myo1e	71602	symbol	M. musculus	71602	M. musculus	Myo1e	myosin IE
Isg15	100038882	symbol	M. musculus	100038882	M. musculus	Isg15	ISG15 ubiquitin-like modifier
Mmrn1	70945	symbol	M. musculus	70945	M. musculus	Mmrn1	multimerin 1
H2-Aa	14960	symbol	M. musculus	14960	M. musculus	H2-Aa	histocompatibility 2, class II antigen A, alpha
Cemip2	83921	symbol	M. musculus	83921	M. musculus	Cemip2	cell migration inducing hyaluronidase 2
Ccnd1	12443	symbol	M. musculus	12443	M. musculus	Ccnd1	cyclin D1
Ablim3	319713	symbol	M. musculus	319713	M. musculus	Ablim3	actin binding LIM protein family, member 3
Lrch1	380916	symbol	M. musculus	380916	M. musculus	Lrch1	leucine-rich repeats and calponin homology (CH) domain containing 1
H2-T22	15039	symbol	M. musculus	15039	M. musculus	H2-T22	histocompatibility 2, T region locus 22
Tap1	21354	symbol	M. musculus	21354	M. musculus	Tap1	transporter 1, ATP-binding cassette, sub-family B (MDR/TAP)
Neat1	66961	symbol	M. musculus	66961	M. musculus	Neat1	nuclear paraspeckle assembly transcript 1 (non-protein coding)
Pmvk	68603	symbol	M. musculus	68603	M. musculus	Pmvk	phosphomevalonate kinase
Nlrc5	434341	symbol	M. musculus	434341	M. musculus	Nlrc5	NLR family, CARD domain containing 5
Dysf	26903	symbol	M. musculus	26903	M. musculus	Dysf	dysferlin
Rspo3	72780	symbol	M. musculus	72780	M. musculus	Rspo3	R-spondin 3
Rora	19883	symbol	M. musculus	19883	M. musculus	Rora	RAR-related orphan receptor alpha
Ldb2	16826	symbol	M. musculus	16826	M. musculus	Ldb2	LIM domain binding 2
Kalrn	545156	symbol	M. musculus	545156	M. musculus	Kalrn	kalirin, RhoGEF kinase
Prex2	109294	symbol	M. musculus	109294	M. musculus	Prex2	phosphatidylinositol-3,4,5-trisphosphate-dependent Rac exchange factor 2
Susd4	96935	symbol	M. musculus	96935	M. musculus	Susd4	sushi domain containing 4
Gm20559	330256	symbol	M. musculus	330256	M. musculus	Gm20559	predicted gene, 20559
2510009E07Rik	72190	symbol	M. musculus	72190	M. musculus	2510009E07Rik	RIKEN cDNA 2510009E07 gene
Gbp9	236573	symbol	M. musculus	236573	M. musculus	Gbp9	guanylate-binding protein 9
Sntb1	20649	symbol	M. musculus	20649	M. musculus	Sntb1	syntrophin, basic 1
Ssbp2	66970	symbol	M. musculus	66970	M. musculus	Ssbp2	single-stranded DNA binding protein 2
Arhgef28	110596	symbol	M. musculus	110596	M. musculus	Arhgef28	Rho guanine nucleotide exchange factor 28
Rnf213	672511	symbol	M. musculus	672511	M. musculus	Rnf213	ring finger protein 213
Daam1	208846	symbol	M. musculus	208846	M. musculus	Daam1	dishevelled associated activator of morphogenesis 1
Ptprk	19272	symbol	M. musculus	19272	M. musculus	Ptprk	protein tyrosine phosphatase receptor type K
Grid1	14803	symbol	M. musculus	14803	M. musculus	Grid1	glutamate receptor, ionotropic, delta 1
Gng12	14701	symbol	M. musculus	14701	M. musculus	Gng12	guanine nucleotide binding protein (G protein), gamma 12
Calr	12317	symbol	M. musculus	12317	M. musculus	Calr	calreticulin
Reep1	52250	symbol	M. musculus	52250	M. musculus	Reep1	receptor accessory protein 1
Prss23	76453	symbol	M. musculus	76453	M. musculus	Prss23	serine protease 23
Plekhg1	213783	symbol	M. musculus	213783	M. musculus	Plekhg1	pleckstrin homology domain containing, family G (with RhoGef domain) member 1
Samd9l	209086	symbol	M. musculus	209086	M. musculus	Samd9l	sterile alpha motif domain containing 9-like
Myo1b	17912	symbol	M. musculus	17912	M. musculus	Myo1b	myosin IB
Herc6	67138	symbol	M. musculus	67138	M. musculus	Herc6	hect domain and RLD 6
Reln	19699	symbol	M. musculus	19699	M. musculus	Reln	reelin
Mef2c	17260	symbol	M. musculus	17260	M. musculus	Mef2c	myocyte enhancer factor 2C
Prox1	19130	symbol	M. musculus	19130	M. musculus	Prox1	prospero homeobox 1
Zfp521	225207	symbol	M. musculus	225207	M. musculus	Zfp521	zinc finger protein 521
Sema6a	20358	symbol	M. musculus	20358	M. musculus	Sema6a	sema domain, transmembrane domain (TM), and cytoplasmic domain, (semaphorin) 6A
Igtp	16145	symbol	M. musculus	16145	M. musculus	Igtp	interferon gamma induced GTPase
Dock1	330662	symbol	M. musculus	330662	M. musculus	Dock1	dedicator of cytokinesis 1
Pld5	319455	symbol	M. musculus	319455	M. musculus	Pld5	phospholipase D family member 5
C3	12266	symbol	M. musculus	12266	M. musculus	C3	complement component 3
Map4k5	399510	symbol	M. musculus	399510	M. musculus	Map4k5	mitogen-activated protein kinase kinase kinase kinase 5
Nmi	64685	symbol	M. musculus	64685	M. musculus	Nmi	N-myc (and STAT) interactor
Ctnnal1	54366	symbol	M. musculus	54366	M. musculus	Ctnnal1	catenin alpha like 1
Fgfr1	14182	symbol	M. musculus	14182	M. musculus	Fgfr1	fibroblast growth factor receptor 1
Tspan14	52588	symbol	M. musculus	52588	M. musculus	Tspan14	tetraspanin 14
Gng2	14702	symbol	M. musculus	14702	M. musculus	Gng2	guanine nucleotide binding protein (G protein), gamma 2
Plce1	74055	symbol	M. musculus	74055	M. musculus	Plce1	phospholipase C, epsilon 1
Sned1	208777	symbol	M. musculus	208777	M. musculus	Sned1	sushi, nidogen and EGF-like domains 1
Lbh	77889	symbol	M. musculus	77889	M. musculus	Lbh	limb-bud and heart
Rnase4	58809	symbol	M. musculus	58809	M. musculus	Rnase4	ribonuclease, RNase A family 4
Nf1	18015	symbol	M. musculus	18015	M. musculus	Nf1	neurofibromin 1
Vav3	57257	symbol	M. musculus	57257	M. musculus	Vav3	vav 3 oncogene
Plcl2	224860	symbol	M. musculus	224860	M. musculus	Plcl2	phospholipase C-like 2
Tbc1d5	72238	symbol	M. musculus	72238	M. musculus	Tbc1d5	TBC1 domain family, member 5

## Sheet: Capillary_UP_Enrichment
GroupID	Category	Term	Description	LogP	Log(q-value)	Genes	Symbols	InTerm_InList
1_Summary	GO Biological Processes	GO:0019882	antigen processing and presentation	-14.638	-10.3762	12010,12317,14960,14961,14964,14972,15015,15018,15039,16149,16912,16913,19186,21354,110557,17533,13383,16145,18015,18829,64685,69550,96935,224860,234515,380916,434341,547253,100038882,100862177,11826,14469,17472,58809,60440,100702,229900,236573,331004,672511,12443,14360,20649,20846,58203,70097,105450,12266,14182,26903,57257,20358,21923,243743,14924,70945,330662,19883,17260,13033,22436,66141,67138…	B2m,Calr,H2-Aa,H2-Ab1,H2-D1,H2-K1,H2-Q4,H2-Q7,H2-T22,Cd74,Psmb9,Psmb8,Psme1,Tap1,H2-Q6,Mrc1,Dlg1,Igtp,Nf1,Ccl21a,Nmi,Bst2,Susd4,Plcl2,Inpp4b,Lrch1,Nlrc5,Parp14,Isg15,Ccl21d,Aqp1,Gbp2,Gbp4,Rnase4,Iigp1,Gbp6,Gbp7,Gbp9,Slc9a9,Rnf213,Ccnd1,Fyn,Sntb1,Stat1,Zbp1,Sash1,Mmrn2,C3,Fgfr1,Dysf,Vav3,Sema6a,Tnc,Plxna4,Magi1,Mmrn1,Dock1,Rora,Mef2c,Ctsd,Xdh,Ifitm3,Herc6,Gng12,Gng2,Ephb1,Tenm3,Reln,Ptx3,Nrcam,Sam…	74/-
1_Member	GO Biological Processes	GO:0019882	antigen processing and presentation	-14.638	-10.3762	12010,12317,14960,14961,14964,14972,15015,15018,15039,16149,16912,16913,19186,21354,110557	B2m,Calr,H2-Aa,H2-Ab1,H2-D1,H2-K1,H2-Q4,H2-Q7,H2-T22,Cd74,Psmb9,Psmb8,Psme1,Tap1,H2-Q6	15/122
1_Member	KEGG Pathway	mmu04612	Antigen processing and presentation - Mus musculus (house mouse)	-13.7402	-9.95547	12010,12317,14960,14961,14964,14972,15015,15018,15039,16149,19186,21354,110557	B2m,Calr,H2-Aa,H2-Ab1,H2-D1,H2-K1,H2-Q4,H2-Q7,H2-T22,Cd74,Psme1,Tap1,H2-Q6	13/89
1_Member	GO Biological Processes	GO:0019884	antigen processing and presentation of exogenous antigen	-12.8362	-9.17644	12010,14960,14961,14964,14972,15015,15018,15039,16149,19186,110557	B2m,H2-Aa,H2-Ab1,H2-D1,H2-K1,H2-Q4,H2-Q7,H2-T22,Cd74,Psme1,H2-Q6	11/60
1_Member	GO Biological Processes	GO:0048002	antigen processing and presentation of peptide antigen	-12.7276	-9.16473	12010,12317,14960,14961,14964,14972,15015,15018,15039,16149,21354,110557	B2m,Calr,H2-Aa,H2-Ab1,H2-D1,H2-K1,H2-Q4,H2-Q7,H2-T22,Cd74,Tap1,H2-Q6	12/82
1_Member	Reactome Gene Sets	R-MMU-1236975	Antigen processing-Cross presentation	-12.1683	-8.6846	12010,12317,14972,15015,15018,15039,16912,16913,17533,19186,21354,110557	B2m,Calr,H2-K1,H2-Q4,H2-Q7,H2-T22,Psmb9,Psmb8,Mrc1,Psme1,Tap1,H2-Q6	12/91
1_Member	GO Biological Processes	GO:0002478	antigen processing and presentation of exogenous peptide antigen	-11.8453	-8.42854	12010,14960,14961,14964,14972,15015,15018,15039,16149,110557	B2m,H2-Aa,H2-Ab1,H2-D1,H2-K1,H2-Q4,H2-Q7,H2-T22,Cd74,H2-Q6	10/53
1_Member	GO Biological Processes	GO:0002683	negative regulation of immune system process	-11.5447	-8.23704	13383,14960,14964,14972,15015,15018,15039,16145,16149,18015,18829,21354,64685,69550,96935,110557,224860,234515,380916,434341,547253,100038882,100862177	Dlg1,H2-Aa,H2-D1,H2-K1,H2-Q4,H2-Q7,H2-T22,Igtp,Cd74,Nf1,Ccl21a,Tap1,Nmi,Bst2,Susd4,H2-Q6,Plcl2,Inpp4b,Lrch1,Nlrc5,Parp14,Isg15,Ccl21d	23/577
1_Member	GO Biological Processes	GO:0042742	defense response to bacterium	-10.7781	-7.51626	11826,12010,14469,14964,14972,15015,15018,15039,16145,17472,58809,60440,100702,110557,229900,236573,331004,672511,100038882	Aqp1,B2m,Gbp2,H2-D1,H2-K1,H2-Q4,H2-Q7,H2-T22,Igtp,Gbp4,Rnase4,Iigp1,Gbp6,H2-Q6,Gbp7,Gbp9,Slc9a9,Rnf213,Isg15	19/405
1_Member	KEGG Pathway	mmu05416	Viral myocarditis - Mus musculus (house mouse)	-10.6129	-7.39245	12443,14360,14960,14961,14964,14972,15015,15018,15039,20649,110557	Ccnd1,Fyn,H2-Aa,H2-Ab1,H2-D1,H2-K1,H2-Q4,H2-Q7,H2-T22,Sntb1,H2-Q6	11/94
1_Member	Reactome Gene Sets	R-MMU-1236974	ER-Phagosome pathway	-10.5167	-7.33402	12010,12317,14972,15015,15018,15039,21354,110557	B2m,Calr,H2-K1,H2-Q4,H2-Q7,H2-T22,Tap1,H2-Q6	8/33
1_Member	GO Biological Processes	GO:0002832	negative regulation of response to biotic stimulus	-10.2464	-7.09847	14964,14972,15015,15018,15039,16145,21354,64685,96935,110557,434341,547253,100038882	H2-D1,H2-K1,H2-Q4,H2-Q7,H2-T22,Igtp,Tap1,Nmi,Susd4,H2-Q6,Nlrc5,Parp14,Isg15	13/165
1_Member	GO Biological Processes	GO:0045824	negative regulation of innate immune response	-10.1069	-6.99118	14964,14972,15015,15018,15039,21354,64685,96935,110557,434341,547253,100038882	H2-D1,H2-K1,H2-Q4,H2-Q7,H2-T22,Tap1,Nmi,Susd4,H2-Q6,Nlrc5,Parp14,Isg15	12/135
1_Member	GO Biological Processes	GO:0002831	regulation of response to biotic stimulus	-9.89482	-6.80905	14469,14964,14972,15015,15018,15039,16145,16149,17472,20846,21354,58203,64685,70097,96935,105450,110557,229900,434341,547253,100038882	Gbp2,H2-D1,H2-K1,H2-Q4,H2-Q7,H2-T22,Igtp,Cd74,Gbp4,Stat1,Tap1,Zbp1,Nmi,Sash1,Susd4,Mmrn2,H2-Q6,Gbp7,Nlrc5,Parp14,Isg15	21/572
1_Member	GO Biological Processes	GO:0002474	antigen processing and presentation of peptide antigen via MHC class I	-9.83434	-6.80293	12010,12317,14964,14972,15015,15018,15039,21354,110557	B2m,Calr,H2-D1,H2-K1,H2-Q4,H2-Q7,H2-T22,Tap1,H2-Q6	9/59
1_Member	Reactome Gene Sets	R-MMU-983170	Antigen Presentation: Folding, assembly and peptide loading of class I MHC	-9.78977	-6.78319	12010,12317,14972,15015,15018,15039,21354,110557	B2m,Calr,H2-K1,H2-Q4,H2-Q7,H2-T22,Tap1,H2-Q6	8/40
1_Member	KEGG Pathway	mmu05169	Epstein-Barr virus infection - Mus musculus (house mouse)	-9.50291	-6.52634	12010,12317,12443,14960,14961,14964,14972,15015,15018,15039,20846,21354,110557,100038882	B2m,Calr,Ccnd1,H2-Aa,H2-Ab1,H2-D1,H2-K1,H2-Q4,H2-Q7,H2-T22,Stat1,Tap1,H2-Q6,Isg15	14/230
1_Member	GO Biological Processes	GO:0002477	antigen processing and presentation of exogenous peptide antigen via MHC class Ib	-9.48717	-6.52634	12010,14964,14972,15015,15018,15039,110557	B2m,H2-D1,H2-K1,H2-Q4,H2-Q7,H2-T22,H2-Q6	7/27
1_Member	GO Biological Processes	GO:0032103	positive regulation of response to external stimulus	-9.29683	-6.35719	12266,12317,14182,14469,14964,14972,15015,15018,15039,16145,16149,18829,26903,58203,64685,70097,105450,110557,229900,434341,100862177	C3,Calr,Fgfr1,Gbp2,H2-D1,H2-K1,H2-Q4,H2-Q7,H2-T22,Igtp,Cd74,Ccl21a,Dysf,Zbp1,Nmi,Sash1,Mmrn2,H2-Q6,Gbp7,Nlrc5,Ccl21d	21/617
1_Member	GO Biological Processes	GO:0002419	T cell mediated cytotoxicity directed against tumor cell target	-9.23443	-6.3343	14964,14972,15015,15018,110557	H2-D1,H2-K1,H2-Q4,H2-Q7,H2-Q6	5/8
1_Member	GO Biological Processes	GO:0002424	T cell mediated immune response to tumor cell	-9.23443	-6.3343	14964,14972,15015,15018,110557	H2-D1,H2-K1,H2-Q4,H2-Q7,H2-Q6	5/8
1_Member	GO Biological Processes	GO:0001906	cell killing	-9.18362	-6.31522	12010,12266,14469,14964,14972,15015,15018,16145,18829,110557,229900,100862177	B2m,C3,Gbp2,H2-D1,H2-K1,H2-Q4,H2-Q7,Igtp,Ccl21a,H2-Q6,Gbp7,Ccl21d	12/162
1_Member	GO Biological Processes	GO:0050830	defense response to Gram-positive bacterium	-9.17914	-6.31522	12010,14469,14964,14972,15015,15018,15039,17472,58809,100702,110557,229900,236573	B2m,Gbp2,H2-D1,H2-K1,H2-Q4,H2-Q7,H2-T22,Gbp4,Rnase4,Gbp6,H2-Q6,Gbp7,Gbp9	13/201
1_Member	GO Biological Processes	GO:0019885	antigen processing and presentation of endogenous peptide antigen via MHC class I	-9.11785	-6.27097	12010,14964,14972,15015,15018,15039,21354,110557	B2m,H2-D1,H2-K1,H2-Q4,H2-Q7,H2-T22,Tap1,H2-Q6	8/48
1_Member	GO Biological Processes	GO:0002483	antigen processing and presentation of endogenous peptide antigen	-9.0428	-6.21964	12010,14964,14972,15015,15018,15039,21354,110557	B2m,H2-D1,H2-K1,H2-Q4,H2-Q7,H2-T22,Tap1,H2-Q6	8/49
1_Member	GO Biological Processes	GO:0001796	regulation of type IIa hypersensitivity	-8.9202	-6.16349	12266,14964,14972,15015,15018,15039,110557	C3,H2-D1,H2-K1,H2-Q4,H2-Q7,H2-T22,H2-Q6	7/32
1_Member	GO Biological Processes	GO:0001798	positive regulation of type IIa hypersensitivity	-8.9202	-6.16349	12266,14964,14972,15015,15018,15039,110557	C3,H2-D1,H2-K1,H2-Q4,H2-Q7,H2-T22,H2-Q6	7/32
1_Member	GO Biological Processes	GO:0002892	regulation of type II hypersensitivity	-8.9202	-6.16349	12266,14964,14972,15015,15018,15039,110557	C3,H2-D1,H2-K1,H2-Q4,H2-Q7,H2-T22,H2-Q6	7/32
1_Member	GO Biological Processes	GO:0002894	positive regulation of type II hypersensitivity	-8.9202	-6.16349	12266,14964,14972,15015,15018,15039,110557	C3,H2-D1,H2-K1,H2-Q4,H2-Q7,H2-T22,H2-Q6	7/32
1_Member	GO Biological Processes	GO:0002485	antigen processing and presentation of endogenous peptide antigen via MHC class I via ER pathway, TAP-dependent	-8.88451	-6.14116	14964,14972,15015,15018,110557	H2-D1,H2-K1,H2-Q4,H2-Q7,H2-Q6	5/9
1_Member	GO Biological Processes	GO:0019883	antigen processing and presentation of endogenous antigen	-8.8275	-6.09712	12010,14964,14972,15015,15018,15039,21354,110557	B2m,H2-D1,H2-K1,H2-Q4,H2-Q7,H2-T22,Tap1,H2-Q6	8/52
1_Member	KEGG Pathway	mmu04145	Phagosome - Mus musculus (house mouse)	-8.63142	-5.9211	12266,12317,14960,14961,14964,14972,15015,15018,15039,17533,21354,110557	C3,Calr,H2-Aa,H2-Ab1,H2-D1,H2-K1,H2-Q4,H2-Q7,H2-T22,Mrc1,Tap1,H2-Q6	12/181
1_Member	GO Biological Processes	GO:0042270	protection from natural killer cell mediated cytotoxicity	-8.62665	-5.9211	14964,14972,15015,15018,15039,21354,110557	H2-D1,H2-K1,H2-Q4,H2-Q7,H2-T22,Tap1,H2-Q6	7/35
1_Member	GO Biological Processes	GO:2000567	regulation of memory T cell activation	-8.58574	-5.90367	14964,14972,15015,15018,110557	H2-D1,H2-K1,H2-Q4,H2-Q7,H2-Q6	5/10
1_Member	GO Biological Processes	GO:2000568	positive regulation of memory T cell activation	-8.58574	-5.90367	14964,14972,15015,15018,110557	H2-D1,H2-K1,H2-Q4,H2-Q7,H2-Q6	5/10
1_Member	GO Biological Processes	GO:0002885	positive regulation of hypersensitivity	-8.44634	-5.77555	12266,14964,14972,15015,15018,15039,110557	C3,H2-D1,H2-K1,H2-Q4,H2-Q7,H2-T22,H2-Q6	7/37
1_Member	GO Biological Processes	GO:0002418	immune response to tumor cell	-8.32476	-5.66496	14964,14972,15015,15018,110557	H2-D1,H2-K1,H2-Q4,H2-Q7,H2-Q6	5/11
1_Member	GO Biological Processes	GO:0002866	positive regulation of acute inflammatory response to antigenic stimulus	-8.27668	-5.63808	12266,14964,14972,15015,15018,15039,110557	C3,H2-D1,H2-K1,H2-Q4,H2-Q7,H2-T22,H2-Q6	7/39
1_Member	GO Biological Processes	GO:0036037	CD8-positive, alpha-beta T cell activation	-8.27668	-5.63808	14964,14972,15015,15018,15039,16145,110557	H2-D1,H2-K1,H2-Q4,H2-Q7,H2-T22,Igtp,H2-Q6	7/39
1_Member	Reactome Gene Sets	R-MMU-2172127	DAP12 interactions	-8.25618	-5.6278	12010,14360,14972,15015,15018,15039,57257,110557	B2m,Fyn,H2-K1,H2-Q4,H2-Q7,H2-T22,Vav3,H2-Q6	8/61
1_Member	KEGG Pathway	mmu05330	Allograft rejection - Mus musculus (house mouse)	-8.19854	-5.59027	14960,14961,14964,14972,15015,15018,15039,110557	H2-Aa,H2-Ab1,H2-D1,H2-K1,H2-Q4,H2-Q7,H2-T22,H2-Q6	8/62
1_Member	KEGG Pathway	mmu05332	Graft-versus-host disease - Mus musculus (house mouse)	-8.19854	-5.59027	14960,14961,14964,14972,15015,15018,15039,110557	H2-Aa,H2-Ab1,H2-D1,H2-K1,H2-Q4,H2-Q7,H2-T22,H2-Q6	8/62
1_Member	GO Biological Processes	GO:0007162	negative regulation of cell adhesion	-8.18937	-5.59027	13383,14960,14964,14972,15015,15018,15039,16149,18015,18829,20358,21923,110557,243743,100862177	Dlg1,H2-Aa,H2-D1,H2-K1,H2-Q4,H2-Q7,H2-T22,Cd74,Nf1,Ccl21a,Sema6a,Tnc,H2-Q6,Plxna4,Ccl21d	15/342
1_Member	GO Biological Processes	GO:0002883	regulation of hypersensitivity	-8.11651	-5.53032	12266,14964,14972,15015,15018,15039,110557	C3,H2-D1,H2-K1,H2-Q4,H2-Q7,H2-T22,H2-Q6	7/41
1_Member	GO Biological Processes	GO:0001813	regulation of antibody-dependent cellular cytotoxicity	-8.09321	-5.53032	14964,14972,15015,15018,15039,110557	H2-D1,H2-K1,H2-Q4,H2-Q7,H2-T22,H2-Q6	6/24
1_Member	GO Biological Processes	GO:0001815	positive regulation of antibody-dependent cellular cytotoxicity	-8.09321	-5.53032	14964,14972,15015,15018,15039,110557	H2-D1,H2-K1,H2-Q4,H2-Q7,H2-T22,H2-Q6	6/24
1_Member	Reactome Gene Sets	R-MMU-1236977	Endosomal/Vacuolar pathway	-8.09321	-5.53032	12010,14972,15015,15018,15039,110557	B2m,H2-K1,H2-Q4,H2-Q7,H2-T22,H2-Q6	6/24
1_Member	GO Biological Processes	GO:0002833	positive regulation of response to biotic stimulus	-7.98852	-5.44687	14469,14964,14972,15015,15018,15039,16145,16149,58203,64685,70097,105450,110557,229900,434341	Gbp2,H2-D1,H2-K1,H2-Q4,H2-Q7,H2-T22,Igtp,Cd74,Zbp1,Nmi,Sash1,Mmrn2,H2-Q6,Gbp7,Nlrc5	15/354
1_Member	GO Biological Processes	GO:0002519	natural killer cell tolerance induction	-7.97633	-5.44687	14964,14972,15015,15018,15039,110557	H2-D1,H2-K1,H2-Q4,H2-Q7,H2-T22,H2-Q6	6/25
1_Member	GO Biological Processes	GO:0032679	regulation of TRAIL production	-7.97633	-5.44687	14964,14972,15015,15018,15039,110557	H2-D1,H2-K1,H2-Q4,H2-Q7,H2-T22,H2-Q6	6/25
1_Member	GO Biological Processes	GO:0032759	positive regulation of TRAIL production	-7.97633	-5.44687	14964,14972,15015,15018,15039,110557	H2-D1,H2-K1,H2-Q4,H2-Q7,H2-T22,H2-Q6	6/25
1_Member	GO Biological Processes	GO:0045088	regulation of innate immune response	-7.94546	-5.43179	14469,14964,14972,15015,15018,15039,16145,16149,21354,58203,64685,96935,110557,229900,434341,547253,100038882	Gbp2,H2-D1,H2-K1,H2-Q4,H2-Q7,H2-T22,Igtp,Cd74,Tap1,Zbp1,Nmi,Susd4,H2-Q6,Gbp7,Nlrc5,Parp14,Isg15	17/472
1_Member	GO Biological Processes	GO:0045785	positive regulation of cell adhesion	-7.93319	-5.4272	12010,12317,14924,14960,14961,14964,14972,15015,15018,15039,16149,18829,26903,57257,70945,110557,330662,100862177	B2m,Calr,Magi1,H2-Aa,H2-Ab1,H2-D1,H2-K1,H2-Q4,H2-Q7,H2-T22,Cd74,Ccl21a,Dysf,Vav3,Mmrn1,H2-Q6,Dock1,Ccl21d	18/535
1_Member	GO Biological Processes	GO:2000566	positive regulation of CD8-positive, alpha-beta T cell proliferation	-7.8647	-5.36627	14964,14972,15015,15018,15039,110557	H2-D1,H2-K1,H2-Q4,H2-Q7,H2-T22,H2-Q6	6/26
1_Member	GO Biological Processes	GO:0031348	negative regulation of defense response	-7.8498	-5.35879	14964,14972,15015,15018,15039,16145,19883,21354,64685,96935,110557,434341,547253,100038882	H2-D1,H2-K1,H2-Q4,H2-Q7,H2-T22,Igtp,Rora,Tap1,Nmi,Susd4,H2-Q6,Nlrc5,Parp14,Isg15	14/309
1_Member	KEGG Pathway	mmu04940	Type I diabetes mellitus - Mus musculus (house mouse)	-7.82182	-5.35137	14960,14961,14964,14972,15015,15018,15039,110557	H2-Aa,H2-Ab1,H2-D1,H2-K1,H2-Q4,H2-Q7,H2-T22,H2-Q6	8/69
1_Member	GO Biological Processes	GO:0002428	antigen processing and presentation of peptide antigen via MHC class Ib	-7.82083	-5.35137	12010,14964,14972,15015,15018,15039,110557	B2m,H2-D1,H2-K1,H2-Q4,H2-Q7,H2-T22,H2-Q6	7/45
1_Member	GO Biological Processes	GO:0002863	positive regulation of inflammatory response to antigenic stimulus	-7.82083	-5.35137	12266,14964,14972,15015,15018,15039,110557	C3,H2-D1,H2-K1,H2-Q4,H2-Q7,H2-T22,H2-Q6	7/45
1_Member	GO Biological Processes	GO:0050778	positive regulation of immune response	-7.75209	-5.28957	12010,12266,14360,14469,14960,14961,14964,14972,15015,15018,15039,16145,16149,17260,57257,58203,64685,110557,229900,434341	B2m,C3,Fyn,Gbp2,H2-Aa,H2-Ab1,H2-D1,H2-K1,H2-Q4,H2-Q7,H2-T22,Igtp,Cd74,Mef2c,Vav3,Zbp1,Nmi,H2-Q6,Gbp7,Nlrc5	20/684
1_Member	GO Biological Processes	GO:0002704	negative regulation of leukocyte mediated immunity	-7.71325	-5.25757	14964,14972,15015,15018,15039,21354,69550,96935,110557	H2-D1,H2-K1,H2-Q4,H2-Q7,H2-T22,Tap1,Bst2,Susd4,H2-Q6	9/101
1_Member	GO Biological Processes	GO:0001913	T cell mediated cytotoxicity	-7.65543	-5.20649	12010,14964,14972,15015,15018,110557	B2m,H2-D1,H2-K1,H2-Q4,H2-Q7,H2-Q6	6/28
1_Member	GO Biological Processes	GO:0002864	regulation of acute inflammatory response to antigenic stimulus	-7.61766	-5.18188	12266,14964,14972,15015,15018,15039,110557	C3,H2-D1,H2-K1,H2-Q4,H2-Q7,H2-T22,H2-Q6	7/48
1_Member	GO Biological Processes	GO:1903038	negative regulation of leukocyte cell-cell adhesion	-7.61017	-5.18082	13383,14960,14964,14972,15015,15018,15039,16149,18829,110557,100862177	Dlg1,H2-Aa,H2-D1,H2-K1,H2-Q4,H2-Q7,H2-T22,Cd74,Ccl21a,H2-Q6,Ccl21d	11/179
1_Member	GO Biological Processes	GO:0002475	antigen processing and presentation via MHC class Ib	-7.55305	-5.13629	12010,14964,14972,15015,15018,15039,110557	B2m,H2-D1,H2-K1,H2-Q4,H2-Q7,H2-T22,H2-Q6	7/49
1_Member	GO Biological Processes	GO:0045953	negative regulation of natural killer cell mediated cytotoxicity	-7.55305	-5.13629	14964,14972,15015,15018,15039,21354,110557	H2-D1,H2-K1,H2-Q4,H2-Q7,H2-T22,Tap1,H2-Q6	7/49
1_Member	GO Biological Processes	GO:0042590	antigen processing and presentation of exogenous peptide antigen via MHC class I	-7.5209	-5.1103	14964,14972,15015,15018,110557	H2-D1,H2-K1,H2-Q4,H2-Q7,H2-Q6	5/15
1_Member	GO Biological Processes	GO:0002716	negative regulation of natural killer cell mediated immunity	-7.48988	-5.08536	14964,14972,15015,15018,15039,21354,110557	H2-D1,H2-K1,H2-Q4,H2-Q7,H2-T22,Tap1,H2-Q6	7/50
1_Member	Reactome Gene Sets	R-MMU-1280218	Adaptive Immune System	-7.47336	-5.07483	12010,12266,12317,13033,14360,14972,15015,15018,15039,16149,16912,16913,17533,19186,21354,22436,66141,67138,110557	B2m,C3,Calr,Ctsd,Fyn,H2-K1,H2-Q4,H2-Q7,H2-T22,Cd74,Psmb9,Psmb8,Mrc1,Psme1,Tap1,Xdh,Ifitm3,Herc6,H2-Q6	19/641
1_Member	GO Biological Processes	GO:0002729	positive regulation of natural killer cell cytokine production	-7.46247	-5.06984	14964,14972,15015,15018,15039,110557	H2-D1,H2-K1,H2-Q4,H2-Q7,H2-T22,H2-Q6	6/30
1_Member	KEGG Pathway	mmu05320	Autoimmune thyroid disease - Mus musculus (house mouse)	-7.39522	-5.00843	14960,14961,14964,14972,15015,15018,15039,110557	H2-Aa,H2-Ab1,H2-D1,H2-K1,H2-Q4,H2-Q7,H2-T22,H2-Q6	8/78
1_Member	GO Biological Processes	GO:0002727	regulation of natural killer cell cytokine production	-7.37135	-4.99599	14964,14972,15015,15018,15039,110557	H2-D1,H2-K1,H2-Q4,H2-Q7,H2-T22,H2-Q6	6/31
1_Member	GO Biological Processes	GO:2000564	regulation of CD8-positive, alpha-beta T cell proliferation	-7.37135	-4.99599	14964,14972,15015,15018,15039,110557	H2-D1,H2-K1,H2-Q4,H2-Q7,H2-T22,H2-Q6	6/31
1_Member	GO Biological Processes	GO:2001187	positive regulation of CD8-positive, alpha-beta T cell activation	-7.28348	-4.91667	14964,14972,15015,15018,15039,110557	H2-D1,H2-K1,H2-Q4,H2-Q7,H2-T22,H2-Q6	6/32
1_Member	KEGG Pathway	mmu05170	Human immunodeficiency virus 1 infection - Mus musculus (house mouse)	-7.2809	-4.91667	12010,12317,14701,14702,14964,14972,15015,15018,15039,21354,69550,110557	B2m,Calr,Gng12,Gng2,H2-D1,H2-K1,H2-Q4,H2-Q7,H2-T22,Tap1,Bst2,H2-Q6	12/239
1_Member	GO Biological Processes	GO:0032102	negative regulation of response to external stimulus	-7.26599	-4.90763	14964,14972,15015,15018,15039,16145,19883,20358,21354,64685,70945,96935,110557,434341,547253,100038882	H2-D1,H2-K1,H2-Q4,H2-Q7,H2-T22,Igtp,Rora,Sema6a,Tap1,Nmi,Mmrn1,Susd4,H2-Q6,Nlrc5,Parp14,Isg15	16/462
1_Member	GO Biological Processes	GO:0050777	negative regulation of immune response	-7.261	-4.90763	14964,14972,15015,15018,15039,21354,64685,96935,110557,434341,547253,100038882	H2-D1,H2-K1,H2-Q4,H2-Q7,H2-T22,Tap1,Nmi,Susd4,H2-Q6,Nlrc5,Parp14,Isg15	12/240
1_Member	GO Biological Processes	GO:0031349	positive regulation of defense response	-7.22738	-4.87933	12266,14469,14964,14972,15015,15018,15039,16145,16149,17260,58203,64685,105450,110557,229900,434341	C3,Gbp2,H2-D1,H2-K1,H2-Q4,H2-Q7,H2-T22,Igtp,Cd74,Mef2c,Zbp1,Nmi,Mmrn2,H2-Q6,Gbp7,Nlrc5	16/465
1_Member	GO Biological Processes	GO:0032819	positive regulation of natural killer cell proliferation	-7.19864	-4.86129	14964,14972,15015,15018,15039,110557	H2-D1,H2-K1,H2-Q4,H2-Q7,H2-T22,H2-Q6	6/33
1_Member	GO Biological Processes	GO:0001911	negative regulation of leukocyte mediated cytotoxicity	-7.19372	-4.86129	14964,14972,15015,15018,15039,21354,110557	H2-D1,H2-K1,H2-Q4,H2-Q7,H2-T22,Tap1,H2-Q6	7/55
1_Member	GO Biological Processes	GO:0002888	positive regulation of myeloid leukocyte mediated immunity	-7.19372	-4.86129	12266,14964,14972,15015,15018,15039,110557	C3,H2-D1,H2-K1,H2-Q4,H2-Q7,H2-T22,H2-Q6	7/55
1_Member	GO Biological Processes	GO:0045321	leukocyte activation	-7.18104	-4.85398	12010,13383,14360,14961,14964,14972,15015,15018,15039,16145,16149,17260,18829,19883,26903,64685,110557,224860,270190,100862177	B2m,Dlg1,Fyn,H2-Ab1,H2-D1,H2-K1,H2-Q4,H2-Q7,H2-T22,Igtp,Cd74,Mef2c,Ccl21a,Rora,Dysf,Nmi,H2-Q6,Plcl2,Ephb1,Ccl21d	20/741
1_Member	GO Biological Processes	GO:0046649	lymphocyte activation	-7.17632	-4.85398	12010,13383,14360,14961,14964,14972,15015,15018,15039,16145,16149,17260,18829,19883,110557,224860,270190,100862177	B2m,Dlg1,Fyn,H2-Ab1,H2-D1,H2-K1,H2-Q4,H2-Q7,H2-T22,Igtp,Cd74,Mef2c,Ccl21a,Rora,H2-Q6,Plcl2,Ephb1,Ccl21d	18/600
1_Member	GO Biological Processes	GO:0002726	positive regulation of T cell cytokine production	-7.11663	-4.79925	12010,14964,14972,15015,15018,110557	B2m,H2-D1,H2-K1,H2-Q4,H2-Q7,H2-Q6	6/34
1_Member	KEGG Pathway	mmu05166	Human T-cell leukemia virus 1 infection - Mus musculus (house mouse)	-7.08611	-4.77365	12010,12317,12443,13383,14960,14961,14964,14972,15015,15018,15039,110557	B2m,Calr,Ccnd1,Dlg1,H2-Aa,H2-Ab1,H2-D1,H2-K1,H2-Q4,H2-Q7,H2-T22,H2-Q6	12/249
1_Member	GO Biological Processes	GO:0032815	negative regulation of natural killer cell activation	-7.03726	-4.73605	14964,14972,15015,15018,15039,110557	H2-D1,H2-K1,H2-Q4,H2-Q7,H2-T22,H2-Q6	6/35
1_Member	GO Biological Processes	GO:0032817	regulation of natural killer cell proliferation	-7.03726	-4.73605	14964,14972,15015,15018,15039,110557	H2-D1,H2-K1,H2-Q4,H2-Q7,H2-T22,H2-Q6	6/35
1_Member	GO Biological Processes	GO:0002675	positive regulation of acute inflammatory response	-7.02998	-4.73605	12266,14964,14972,15015,15018,15039,110557	C3,H2-D1,H2-K1,H2-Q4,H2-Q7,H2-T22,H2-Q6	7/58
1_Member	GO Biological Processes	GO:0002819	regulation of adaptive immune response	-7.02943	-4.73605	12010,12266,14961,14964,14972,15015,15018,15039,16149,17260,96935,110557	B2m,C3,H2-Ab1,H2-D1,H2-K1,H2-Q4,H2-Q7,H2-T22,Cd74,Mef2c,Susd4,H2-Q6	12/252
1_Member	GO Biological Processes	GO:0002707	negative regulation of lymphocyte mediated immunity	-6.98081	-4.69668	14964,14972,15015,15018,15039,21354,96935,110557	H2-D1,H2-K1,H2-Q4,H2-Q7,H2-T22,Tap1,Susd4,H2-Q6	8/88
1_Member	KEGG Pathway	mmu05163	Human cytomegalovirus infection - Mus musculus (house mouse)	-6.97351	-4.69393	12010,12317,12443,14701,14702,14964,14972,15015,15018,15039,21354,110557	B2m,Calr,Ccnd1,Gng12,Gng2,H2-D1,H2-K1,H2-Q4,H2-Q7,H2-T22,Tap1,H2-Q6	12/255
1_Member	GO Biological Processes	GO:0031342	negative regulation of cell killing	-6.92593	-4.65084	14964,14972,15015,15018,15039,21354,110557	H2-D1,H2-K1,H2-Q4,H2-Q7,H2-T22,Tap1,H2-Q6	7/60
1_Member	GO Biological Processes	GO:0001916	positive regulation of T cell mediated cytotoxicity	-6.87533	-4.6047	12010,14964,14972,15015,15018,15039,110557	B2m,H2-D1,H2-K1,H2-Q4,H2-Q7,H2-T22,H2-Q6	7/61
1_Member	GO Biological Processes	GO:0070664	negative regulation of leukocyte proliferation	-6.8168	-4.55058	13383,14960,14964,14972,15015,15018,15039,18015,110557	Dlg1,H2-Aa,H2-D1,H2-K1,H2-Q4,H2-Q7,H2-T22,Nf1,H2-Q6	9/128
1_Member	GO Biological Processes	GO:0032736	positive regulation of interleukin-13 production	-6.74328	-4.48575	14964,14972,15015,15018,15039,110557	H2-D1,H2-K1,H2-Q4,H2-Q7,H2-T22,H2-Q6	6/39
1_Member	GO Biological Processes	GO:0002456	T cell mediated immunity	-6.72885	-4.47911	12010,13383,14964,14972,15015,15018,110557	B2m,Dlg1,H2-D1,H2-K1,H2-Q4,H2-Q7,H2-Q6	7/64
1_Member	GO Biological Processes	GO:0002250	adaptive immune response	-6.72813	-4.47911	12010,12266,13383,14360,14960,14961,14964,14972,15015,15018,15039,16149,17260,19883,21354,110557	B2m,C3,Dlg1,Fyn,H2-Aa,H2-Ab1,H2-D1,H2-K1,H2-Q4,H2-Q7,H2-T22,Cd74,Mef2c,Rora,Tap1,H2-Q6	16/506
1_Member	Reactome Gene Sets	R-MMU-198933	Immunoregulatory interactions between a Lymphoid and a non-Lymphoid cell	-6.72059	-4.47577	12010,12266,14972,15015,15018,15039,66141,110557	B2m,C3,H2-K1,H2-Q4,H2-Q7,H2-T22,Ifitm3,H2-Q6	8/95
1_Member	GO Biological Processes	GO:0002821	positive regulation of adaptive immune response	-6.71483	-4.47416	12010,12266,14961,14964,14972,15015,15018,15039,16149,110557	B2m,C3,H2-Ab1,H2-D1,H2-K1,H2-Q4,H2-Q7,H2-T22,Cd74,H2-Q6	10/173
1_Member	GO Biological Processes	GO:0002253	activation of immune response	-6.70877	-4.47222	12266,14360,14469,14964,14972,15015,15018,16145,17260,57257,58203,64685,110557,229900	C3,Fyn,Gbp2,H2-D1,H2-K1,H2-Q4,H2-Q7,Igtp,Mef2c,Vav3,Zbp1,Nmi,H2-Q6,Gbp7	14/382
1_Member	GO Biological Processes	GO:0045089	positive regulation of innate immune response	-6.69465	-4.46217	14469,14964,14972,15015,15018,15039,16145,16149,58203,64685,110557,229900,434341	Gbp2,H2-D1,H2-K1,H2-Q4,H2-Q7,H2-T22,Igtp,Cd74,Zbp1,Nmi,H2-Q6,Gbp7,Nlrc5	13/325
1_Member	GO Biological Processes	GO:0002861	regulation of inflammatory response to antigenic stimulus	-6.6817	-4.45326	12266,14964,14972,15015,15018,15039,110557	C3,H2-D1,H2-K1,H2-Q4,H2-Q7,H2-T22,H2-Q6	7/65
1_Member	KEGG Pathway	mmu05167	Kaposi sarcoma-associated herpesvirus infection - Mus musculus (house mouse)	-6.63758	-4.41315	12266,12443,14701,14702,14964,14972,15015,15018,15039,20846,110557	C3,Ccnd1,Gng12,Gng2,H2-D1,H2-K1,H2-Q4,H2-Q7,H2-T22,Stat1,H2-Q6	11/223
1_Member	GO Biological Processes	GO:0002507	tolerance induction	-6.6086	-4.38813	14964,14972,15015,15018,15039,110557	H2-D1,H2-K1,H2-Q4,H2-Q7,H2-T22,H2-Q6	6/41
1_Member	GO Biological Processes	GO:0002712	regulation of B cell mediated immunity	-6.54741	-4.33613	12266,14964,14972,15015,15018,15039,96935,110557	C3,H2-D1,H2-K1,H2-Q4,H2-Q7,H2-T22,Susd4,H2-Q6	8/100
1_Member	GO Biological Processes	GO:0002889	regulation of immunoglobulin mediated immune response	-6.54741	-4.33613	12266,14964,14972,15015,15018,15039,96935,110557	C3,H2-D1,H2-K1,H2-Q4,H2-Q7,H2-T22,Susd4,H2-Q6	8/100
1_Member	GO Biological Processes	GO:0001914	regulation of T cell mediated cytotoxicity	-6.54491	-4.33613	12010,14964,14972,15015,15018,15039,110557	B2m,H2-D1,H2-K1,H2-Q4,H2-Q7,H2-T22,H2-Q6	7/68
1_Member	GO Biological Processes	GO:0022407	regulation of cell-cell adhesion	-6.53542	-4.33046	12010,13383,14924,14960,14961,14964,14972,15015,15018,15039,16149,18829,23965,70945,110557,100862177	B2m,Dlg1,Magi1,H2-Aa,H2-Ab1,H2-D1,H2-K1,H2-Q4,H2-Q7,H2-T22,Cd74,Ccl21a,Tenm3,Mmrn1,H2-Q6,Ccl21d	16/523
1_Member	KEGG Pathway	mmu05168	Herpes simplex virus 1 infection - Mus musculus (house mouse)	-6.52751	-4.32635	12010,12266,12317,14960,14961,14964,14972,15015,15018,15039,16149,20846,21354,69550,110557	B2m,C3,Calr,H2-Aa,H2-Ab1,H2-D1,H2-K1,H2-Q4,H2-Q7,H2-T22,Cd74,Stat1,Tap1,Bst2,H2-Q6	15/458
1_Member	GO Biological Processes	GO:0002486	antigen processing and presentation of endogenous peptide antigen via MHC class I via ER pathway, TAP-independent	-6.481	-4.28732	14964,14972,15015,15018,15039,110557	H2-D1,H2-K1,H2-Q4,H2-Q7,H2-T22,H2-Q6	6/43
1_Member	GO Biological Processes	GO:2001185	regulation of CD8-positive, alpha-beta T cell activation	-6.481	-4.28732	14964,14972,15015,15018,15039,110557	H2-D1,H2-K1,H2-Q4,H2-Q7,H2-T22,H2-Q6	6/43
1_Member	Reactome Gene Sets	R-MMU-983169	Class I MHC mediated antigen processing & presentation	-6.44194	-4.25197	12010,12317,14972,15015,15018,15039,16912,16913,17533,19186,21354,67138,110557	B2m,Calr,H2-K1,H2-Q4,H2-Q7,H2-T22,Psmb9,Psmb8,Mrc1,Psme1,Tap1,Herc6,H2-Q6	13/342
1_Member	GO Biological Processes	GO:0002476	antigen processing and presentation of endogenous peptide antigen via MHC class Ib	-6.41963	-4.24056	14964,14972,15015,15018,15039,110557	H2-D1,H2-K1,H2-Q4,H2-Q7,H2-T22,H2-Q6	6/44
1_Member	GO Biological Processes	GO:0002484	antigen processing and presentation of endogenous peptide antigen via MHC class I via ER pathway	-6.41963	-4.24056	14964,14972,15015,15018,15039,110557	H2-D1,H2-K1,H2-Q4,H2-Q7,H2-T22,H2-Q6	6/44
1_Member	GO Biological Processes	GO:0032656	regulation of interleukin-13 production	-6.41963	-4.24056	14964,14972,15015,15018,15039,110557	H2-D1,H2-K1,H2-Q4,H2-Q7,H2-T22,H2-Q6	6/44
1_Member	GO Biological Processes	GO:0002822	regulation of adaptive immune response based on somatic recombination of immune receptors built from immunoglobulin superfamily domains	-6.39175	-4.21979	12010,12266,14961,14964,14972,15015,15018,15039,17260,96935,110557	B2m,C3,H2-Ab1,H2-D1,H2-K1,H2-Q4,H2-Q7,H2-T22,Mef2c,Susd4,H2-Q6	11/236
1_Member	GO Biological Processes	GO:0022408	negative regulation of cell-cell adhesion	-6.39175	-4.21979	13383,14960,14964,14972,15015,15018,15039,16149,18829,110557,100862177	Dlg1,H2-Aa,H2-D1,H2-K1,H2-Q4,H2-Q7,H2-T22,Cd74,Ccl21a,H2-Q6,Ccl21d	11/236
1_Member	GO Biological Processes	GO:0042130	negative regulation of T cell proliferation	-6.38357	-4.21514	13383,14960,14964,14972,15015,15018,15039,110557	Dlg1,H2-Aa,H2-D1,H2-K1,H2-Q4,H2-Q7,H2-T22,H2-Q6	8/105
1_Member	GO Biological Processes	GO:0022409	positive regulation of cell-cell adhesion	-6.37044	-4.20549	12010,14924,14960,14961,14964,14972,15015,15018,15039,16149,18829,70945,110557	B2m,Magi1,H2-Aa,H2-Ab1,H2-D1,H2-K1,H2-Q4,H2-Q7,H2-T22,Cd74,Ccl21a,Mmrn1,H2-Q6	13/347
1_Member	GO Biological Processes	GO:0002724	regulation of T cell cytokine production	-6.35979	-4.1983	12010,14964,14972,15015,15018,110557	B2m,H2-D1,H2-K1,H2-Q4,H2-Q7,H2-Q6	6/45
1_Member	GO Biological Processes	GO:0002347	response to tumor cell	-6.29572	-4.13766	14964,14972,15015,15018,110557	H2-D1,H2-K1,H2-Q4,H2-Q7,H2-Q6	5/25
1_Member	GO Biological Processes	GO:0042110	T cell activation	-6.23772	-4.08307	12010,13383,14360,14964,14972,15015,15018,15039,16145,16149,18829,19883,110557,100862177	B2m,Dlg1,Fyn,H2-D1,H2-K1,H2-Q4,H2-Q7,H2-T22,Igtp,Cd74,Ccl21a,Rora,H2-Q6,Ccl21d	14/418
1_Member	GO Biological Processes	GO:0050867	positive regulation of cell activation	-6.22534	-4.07743	12010,14182,14960,14961,14964,14972,15015,15018,15039,16149,17260,18829,57257,110557	B2m,Fgfr1,H2-Aa,H2-Ab1,H2-D1,H2-K1,H2-Q4,H2-Q7,H2-T22,Cd74,Mef2c,Ccl21a,Vav3,H2-Q6	14/419
1_Member	GO Biological Processes	GO:0051251	positive regulation of lymphocyte activation	-6.21736	-4.07278	12010,14960,14961,14964,14972,15015,15018,15039,16149,17260,18829,57257,110557	B2m,H2-Aa,H2-Ab1,H2-D1,H2-K1,H2-Q4,H2-Q7,H2-T22,Cd74,Mef2c,Ccl21a,Vav3,H2-Q6	13/358
1_Member	GO Biological Processes	GO:0016045	detection of bacterium	-6.20522	-4.06394	14964,14972,15015,15018,110557	H2-D1,H2-K1,H2-Q4,H2-Q7,H2-Q6	5/26
1_Member	KEGG Pathway	mmu05165	Human papillomavirus infection - Mus musculus (house mouse)	-6.17658	-4.03858	12443,13383,14924,14964,14972,15015,15018,15039,19699,20846,21923,110557,100038882	Ccnd1,Dlg1,Magi1,H2-D1,H2-K1,H2-Q4,H2-Q7,H2-T22,Reln,Stat1,Tnc,H2-Q6,Isg15	13/361
1_Member	GO Biological Processes	GO:0002720	positive regulation of cytokine production involved in immune response	-6.16823	-4.03348	12010,14964,14972,15015,15018,15039,16149,110557	B2m,H2-D1,H2-K1,H2-Q4,H2-Q7,H2-T22,Cd74,H2-Q6	8/112
1_Member	GO Biological Processes	GO:0002718	regulation of cytokine production involved in immune response	-6.15783	-4.02721	12010,14964,14972,15015,15018,15039,16149,69550,110557	B2m,H2-D1,H2-K1,H2-Q4,H2-Q7,H2-T22,Cd74,Bst2,H2-Q6	9/153
1_Member	GO Biological Processes	GO:0006959	humoral immune response	-6.15553	-4.02721	12010,12266,14964,14972,15015,15018,15039,17260,18829,58809,110557,100862177	B2m,C3,H2-D1,H2-K1,H2-Q4,H2-Q7,H2-T22,Mef2c,Ccl21a,Rnase4,H2-Q6,Ccl21d	12/304
1_Member	GO Biological Processes	GO:0002714	positive regulation of B cell mediated immunity	-6.13286	-4.01088	12266,14964,14972,15015,15018,15039,110557	C3,H2-D1,H2-K1,H2-Q4,H2-Q7,H2-T22,H2-Q6	7/78
1_Member	GO Biological Processes	GO:0002891	positive regulation of immunoglobulin mediated immune response	-6.13286	-4.01088	12266,14964,14972,15015,15018,15039,110557	C3,H2-D1,H2-K1,H2-Q4,H2-Q7,H2-T22,H2-Q6	7/78
1_Member	GO Biological Processes	GO:0070663	regulation of leukocyte proliferation	-6.11055	-3.99171	13383,14960,14964,14972,15015,15018,15039,16149,17260,18015,57257,110557	Dlg1,H2-Aa,H2-D1,H2-K1,H2-Q4,H2-Q7,H2-T22,Cd74,Mef2c,Nf1,Vav3,H2-Q6	12/307
1_Member	GO Biological Processes	GO:0032753	positive regulation of interleukin-4 production	-6.08106	-3.96842	14964,14972,15015,15018,15039,110557	H2-D1,H2-K1,H2-Q4,H2-Q7,H2-T22,H2-Q6	6/50
1_Member	GO Biological Processes	GO:0002673	regulation of acute inflammatory response	-6.05747	-3.9479	12266,14964,14972,15015,15018,15039,110557	C3,H2-D1,H2-K1,H2-Q4,H2-Q7,H2-T22,H2-Q6	7/80
1_Member	GO Biological Processes	GO:0046641	positive regulation of alpha-beta T cell proliferation	-6.02901	-3.92551	14964,14972,15015,15018,15039,110557	H2-D1,H2-K1,H2-Q4,H2-Q7,H2-T22,H2-Q6	6/51
1_Member	GO Biological Processes	GO:0098543	detection of other organism	-5.95544	-3.85794	14964,14972,15015,15018,110557	H2-D1,H2-K1,H2-Q4,H2-Q7,H2-Q6	5/29
1_Member	GO Biological Processes	GO:0050868	negative regulation of T cell activation	-5.94982	-3.85528	13383,14960,14964,14972,15015,15018,15039,16149,110557	Dlg1,H2-Aa,H2-D1,H2-K1,H2-Q4,H2-Q7,H2-T22,Cd74,H2-Q6	9/162
1_Member	GO Biological Processes	GO:0019730	antimicrobial humoral response	-5.94036	-3.85111	12010,14964,14972,15015,15018,15039,18829,58809,110557,100862177	B2m,H2-D1,H2-K1,H2-Q4,H2-Q7,H2-T22,Ccl21a,Rnase4,H2-Q6,Ccl21d	10/210
1_Member	GO Biological Processes	GO:0050672	negative regulation of lymphocyte proliferation	-5.93978	-3.85111	13383,14960,14964,14972,15015,15018,15039,110557	Dlg1,H2-Aa,H2-D1,H2-K1,H2-Q4,H2-Q7,H2-T22,H2-Q6	8/120
1_Member	GO Biological Processes	GO:0032816	positive regulation of natural killer cell activation	-5.92819	-3.84243	14964,14972,15015,15018,15039,110557	H2-D1,H2-K1,H2-Q4,H2-Q7,H2-T22,H2-Q6	6/53
1_Member	GO Biological Processes	GO:0032945	negative regulation of mononuclear cell proliferation	-5.91243	-3.82955	13383,14960,14964,14972,15015,15018,15039,110557	Dlg1,H2-Aa,H2-D1,H2-K1,H2-Q4,H2-Q7,H2-T22,H2-Q6	8/121
1_Member	GO Biological Processes	GO:0002824	positive regulation of adaptive immune response based on somatic recombination of immune receptors built from immunoglobulin superfamily domains	-5.88338	-3.80337	12010,12266,14961,14964,14972,15015,15018,15039,110557	B2m,C3,H2-Ab1,H2-D1,H2-K1,H2-Q4,H2-Q7,H2-T22,H2-Q6	9/165
1_Member	GO Biological Processes	GO:0050729	positive regulation of inflammatory response	-5.83984	-3.76268	12266,14964,14972,15015,15018,15039,58203,64685,110557	C3,H2-D1,H2-K1,H2-Q4,H2-Q7,H2-T22,Zbp1,Nmi,H2-Q6	9/167
1_Member	GO Biological Processes	GO:0002429	immune response-activating cell surface receptor signaling pathway	-5.82959	-3.75526	12266,14360,14964,14972,15015,15018,17260,57257,64685,110557	C3,Fyn,H2-D1,H2-K1,H2-Q4,H2-Q7,Mef2c,Vav3,Nmi,H2-Q6	10/216
1_Member	GO Biological Processes	GO:0002698	negative regulation of immune effector process	-5.8183	-3.74781	14964,14972,15015,15018,15039,21354,69550,96935,110557	H2-D1,H2-K1,H2-Q4,H2-Q7,H2-T22,Tap1,Bst2,Susd4,H2-Q6	9/168
1_Member	GO Biological Processes	GO:0050870	positive regulation of T cell activation	-5.81654	-3.74781	12010,14960,14961,14964,14972,15015,15018,15039,16149,18829,110557	B2m,H2-Aa,H2-Ab1,H2-D1,H2-K1,H2-Q4,H2-Q7,H2-T22,Cd74,Ccl21a,H2-Q6	11/270
1_Member	GO Biological Processes	GO:0042269	regulation of natural killer cell mediated cytotoxicity	-5.80911	-3.74316	14964,14972,15015,15018,15039,21354,110557	H2-D1,H2-K1,H2-Q4,H2-Q7,H2-T22,Tap1,H2-Q6	7/87
1_Member	GO Biological Processes	GO:0002696	positive regulation of leukocyte activation	-5.74112	-3.6781	12010,14960,14961,14964,14972,15015,15018,15039,16149,17260,18829,57257,110557	B2m,H2-Aa,H2-Ab1,H2-D1,H2-K1,H2-Q4,H2-Q7,H2-T22,Cd74,Mef2c,Ccl21a,Vav3,H2-Q6	13/395
1_Member	GO Biological Processes	GO:0032673	regulation of interleukin-4 production	-5.73856	-3.6781	14964,14972,15015,15018,15039,110557	H2-D1,H2-K1,H2-Q4,H2-Q7,H2-T22,H2-Q6	6/57
1_Member	GO Biological Processes	GO:0050865	regulation of cell activation	-5.71171	-3.65703	12010,13383,14182,14960,14961,14964,14972,15015,15018,15039,16149,17260,18829,19883,57257,70945,110557	B2m,Dlg1,Fgfr1,H2-Aa,H2-Ab1,H2-D1,H2-K1,H2-Q4,H2-Q7,H2-T22,Cd74,Mef2c,Ccl21a,Rora,Vav3,Mmrn1,H2-Q6	17/679
1_Member	GO Biological Processes	GO:0002715	regulation of natural killer cell mediated immunity	-5.70937	-3.65703	14964,14972,15015,15018,15039,21354,110557	H2-D1,H2-K1,H2-Q4,H2-Q7,H2-T22,Tap1,H2-Q6	7/90
1_Member	GO Biological Processes	GO:0002460	adaptive immune response based on somatic recombination of immune receptors built from immunoglobulin superfamily domains	-5.70093	-3.65126	12010,12266,13383,14961,14964,14972,15015,15018,16149,17260,19883,110557	B2m,C3,Dlg1,H2-Ab1,H2-D1,H2-K1,H2-Q4,H2-Q7,Cd74,Mef2c,Rora,H2-Q6	12/336
1_Member	GO Biological Processes	GO:0050670	regulation of lymphocyte proliferation	-5.66335	-3.61634	13383,14960,14964,14972,15015,15018,15039,16149,17260,57257,110557	Dlg1,H2-Aa,H2-D1,H2-K1,H2-Q4,H2-Q7,H2-T22,Cd74,Mef2c,Vav3,H2-Q6	11/280
1_Member	GO Biological Processes	GO:0019731	antibacterial humoral response	-5.65208	-3.60926	12010,14964,14972,15015,15018,15039,58809,110557	B2m,H2-D1,H2-K1,H2-Q4,H2-Q7,H2-T22,Rnase4,H2-Q6	8/131
1_Member	GO Biological Processes	GO:0050671	positive regulation of lymphocyte proliferation	-5.65101	-3.60926	14964,14972,15015,15018,15039,16149,17260,57257,110557	H2-D1,H2-K1,H2-Q4,H2-Q7,H2-T22,Cd74,Mef2c,Vav3,H2-Q6	9/176
1_Member	GO Biological Processes	GO:1903037	regulation of leukocyte cell-cell adhesion	-5.64523	-3.60836	12010,13383,14960,14961,14964,14972,15015,15018,15039,16149,18829,110557,100862177	B2m,Dlg1,H2-Aa,H2-Ab1,H2-D1,H2-K1,H2-Q4,H2-Q7,H2-T22,Cd74,Ccl21a,H2-Q6,Ccl21d	13/403
1_Member	GO Biological Processes	GO:0002711	positive regulation of T cell mediated immunity	-5.64491	-3.60836	12010,14964,14972,15015,15018,15039,110557	B2m,H2-D1,H2-K1,H2-Q4,H2-Q7,H2-T22,H2-Q6	7/92
1_Member	GO Biological Processes	GO:0002768	immune response-regulating cell surface receptor signaling pathway	-5.61836	-3.58439	12266,14360,14964,14972,15015,15018,17260,57257,64685,110557	C3,Fyn,H2-D1,H2-K1,H2-Q4,H2-Q7,Mef2c,Vav3,Nmi,H2-Q6	10/228
1_Member	GO Biological Processes	GO:0032944	regulation of mononuclear cell proliferation	-5.60387	-3.57246	13383,14960,14964,14972,15015,15018,15039,16149,17260,57257,110557	Dlg1,H2-Aa,H2-D1,H2-K1,H2-Q4,H2-Q7,H2-T22,Cd74,Mef2c,Vav3,H2-Q6	11/284
1_Member	GO Biological Processes	GO:0032946	positive regulation of mononuclear cell proliferation	-5.59051	-3.56165	14964,14972,15015,15018,15039,16149,17260,57257,110557	H2-D1,H2-K1,H2-Q4,H2-Q7,H2-T22,Cd74,Mef2c,Vav3,H2-Q6	9/179
1_Member	GO Biological Processes	GO:0002252	immune effector process	-5.58518	-3.55885	12010,12266,13383,14961,14964,14972,15015,15018,16149,19288,19883,26903,64685,110557,224860	B2m,C3,Dlg1,H2-Ab1,H2-D1,H2-K1,H2-Q4,H2-Q7,Cd74,Ptx3,Rora,Dysf,Nmi,H2-Q6,Plcl2	15/545
1_Member	GO Biological Processes	GO:0045954	positive regulation of natural killer cell mediated cytotoxicity	-5.56305	-3.53924	14964,14972,15015,15018,15039,110557	H2-D1,H2-K1,H2-Q4,H2-Q7,H2-T22,H2-Q6	6/61
1_Member	GO Biological Processes	GO:0002757	immune response-activating signaling pathway	-5.5599	-3.5386	12266,14360,14964,14972,15015,15018,16145,17260,57257,64685,110557	C3,Fyn,H2-D1,H2-K1,H2-Q4,H2-Q7,Igtp,Mef2c,Vav3,Nmi,H2-Q6	11/287
1_Member	GO Biological Processes	GO:0001910	regulation of leukocyte mediated cytotoxicity	-5.55413	-3.53531	12010,14964,14972,15015,15018,15039,21354,110557	B2m,H2-D1,H2-K1,H2-Q4,H2-Q7,H2-T22,Tap1,H2-Q6	8/135
1_Member	KEGG Pathway	mmu04514	Cell adhesion molecules - Mus musculus (house mouse)	-5.53115	-3.51971	14960,14961,14964,14972,15015,15018,15039,110557,319504	H2-Aa,H2-Ab1,H2-D1,H2-K1,H2-Q4,H2-Q7,H2-T22,H2-Q6,Nrcam	9/182
1_Member	GO Biological Processes	GO:0002717	positive regulation of natural killer cell mediated immunity	-5.47998	-3.4734	14964,14972,15015,15018,15039,110557	H2-D1,H2-K1,H2-Q4,H2-Q7,H2-T22,H2-Q6	6/63
1_Member	GO Biological Processes	GO:1903039	positive regulation of leukocyte cell-cell adhesion	-5.43121	-3.43391	12010,14960,14961,14964,14972,15015,15018,15039,16149,18829,110557	B2m,H2-Aa,H2-Ab1,H2-D1,H2-K1,H2-Q4,H2-Q7,H2-T22,Cd74,Ccl21a,H2-Q6	11/296
1_Member	GO Biological Processes	GO:0002886	regulation of myeloid leukocyte mediated immunity	-5.43095	-3.43391	12266,14964,14972,15015,15018,15039,110557	C3,H2-D1,H2-K1,H2-Q4,H2-Q7,H2-T22,H2-Q6	7/99
1_Member	GO Biological Processes	GO:0002706	regulation of lymphocyte mediated immunity	-5.41967	-3.42499	12010,12266,14964,14972,15015,15018,15039,21354,96935,110557	B2m,C3,H2-D1,H2-K1,H2-Q4,H2-Q7,H2-T22,Tap1,Susd4,H2-Q6	10/240
1_Member	GO Biological Processes	GO:0001912	positive regulation of leukocyte mediated cytotoxicity	-5.40177	-3.41175	12010,14964,14972,15015,15018,15039,110557	B2m,H2-D1,H2-K1,H2-Q4,H2-Q7,H2-T22,H2-Q6	7/100
1_Member	GO Biological Processes	GO:0046635	positive regulation of alpha-beta T cell activation	-5.40177	-3.41175	14961,14964,14972,15015,15018,15039,110557	H2-Ab1,H2-D1,H2-K1,H2-Q4,H2-Q7,H2-T22,H2-Q6	7/100
1_Member	GO Biological Processes	GO:0002764	immune response-regulating signaling pathway	-5.37549	-3.39467	12266,14360,14964,14972,15015,15018,16145,17260,57257,64685,110557	C3,Fyn,H2-D1,H2-K1,H2-Q4,H2-Q7,Igtp,Mef2c,Vav3,Nmi,H2-Q6	11/300
1_Member	GO Biological Processes	GO:0098581	detection of external biotic stimulus	-5.34975	-3.37345	14964,14972,15015,15018,110557	H2-D1,H2-K1,H2-Q4,H2-Q7,H2-Q6	5/38
1_Member	GO Biological Processes	GO:0046631	alpha-beta T cell activation	-5.3008	-3.32898	14964,14972,15015,15018,15039,16145,19883,110557	H2-D1,H2-K1,H2-Q4,H2-Q7,H2-T22,Igtp,Rora,H2-Q6	8/146
1_Member	GO Biological Processes	GO:0050851	antigen receptor-mediated signaling pathway	-5.3008	-3.32898	14360,14964,14972,15015,15018,17260,57257,110557	Fyn,H2-D1,H2-K1,H2-Q4,H2-Q7,Mef2c,Vav3,H2-Q6	8/146
1_Member	GO Biological Processes	GO:0070665	positive regulation of leukocyte proliferation	-5.28631	-3.31671	14964,14972,15015,15018,15039,16149,17260,57257,110557	H2-D1,H2-K1,H2-Q4,H2-Q7,H2-T22,Cd74,Mef2c,Vav3,H2-Q6	9/195
1_Member	GO Biological Processes	GO:0051250	negative regulation of lymphocyte activation	-5.23248	-3.27382	13383,14960,14964,14972,15015,15018,15039,16149,110557	Dlg1,H2-Aa,H2-D1,H2-K1,H2-Q4,H2-Q7,H2-T22,Cd74,H2-Q6	9/198
1_Member	GO Biological Processes	GO:0002703	regulation of leukocyte mediated immunity	-5.21353	-3.25703	12010,12266,14964,14972,15015,15018,15039,21354,69550,96935,110557	B2m,C3,H2-D1,H2-K1,H2-Q4,H2-Q7,H2-T22,Tap1,Bst2,Susd4,H2-Q6	11/312
1_Member	GO Biological Processes	GO:0031341	regulation of cell killing	-5.1506	-3.2005	12010,14964,14972,15015,15018,15039,21354,110557	B2m,H2-D1,H2-K1,H2-Q4,H2-Q7,H2-T22,Tap1,H2-Q6	8/153
1_Member	GO Biological Processes	GO:0001909	leukocyte mediated cytotoxicity	-5.13906	-3.19527	12010,14964,14972,15015,15018,110557	B2m,H2-D1,H2-K1,H2-Q4,H2-Q7,H2-Q6	6/72
1_Member	GO Biological Processes	GO:0046640	regulation of alpha-beta T cell proliferation	-5.13906	-3.19527	14964,14972,15015,15018,15039,110557	H2-D1,H2-K1,H2-Q4,H2-Q7,H2-T22,H2-Q6	6/72
1_Member	GO Biological Processes	GO:0031343	positive regulation of cell killing	-5.12667	-3.18496	12010,14964,14972,15015,15018,15039,110557	B2m,H2-D1,H2-K1,H2-Q4,H2-Q7,H2-T22,H2-Q6	7/110
1_Member	GO Biological Processes	GO:0032814	regulation of natural killer cell activation	-5.03578	-3.10026	14964,14972,15015,15018,15039,110557	H2-D1,H2-K1,H2-Q4,H2-Q7,H2-T22,H2-Q6	6/75
1_Member	GO Biological Processes	GO:0002694	regulation of leukocyte activation	-4.88062	-2.95322	12010,13383,14960,14961,14964,14972,15015,15018,15039,16149,17260,18829,19883,57257,110557	B2m,Dlg1,H2-Aa,H2-Ab1,H2-D1,H2-K1,H2-Q4,H2-Q7,H2-T22,Cd74,Mef2c,Ccl21a,Rora,Vav3,H2-Q6	15/624
1_Member	GO Biological Processes	GO:0051249	regulation of lymphocyte activation	-4.87794	-2.95254	12010,13383,14960,14961,14964,14972,15015,15018,15039,16149,17260,18829,57257,110557	B2m,Dlg1,H2-Aa,H2-Ab1,H2-D1,H2-K1,H2-Q4,H2-Q7,H2-T22,Cd74,Mef2c,Ccl21a,Vav3,H2-Q6	14/548
1_Member	GO Biological Processes	GO:0050863	regulation of T cell activation	-4.86634	-2.94294	12010,13383,14960,14961,14964,14972,15015,15018,15039,16149,18829,110557	B2m,Dlg1,H2-Aa,H2-Ab1,H2-D1,H2-K1,H2-Q4,H2-Q7,H2-T22,Cd74,Ccl21a,H2-Q6	12/406
1_Member	GO Biological Processes	GO:0002709	regulation of T cell mediated immunity	-4.85471	-2.9333	12010,14964,14972,15015,15018,15039,110557	B2m,H2-D1,H2-K1,H2-Q4,H2-Q7,H2-T22,H2-Q6	7/121
1_Member	GO Biological Processes	GO:0002702	positive regulation of production of molecular mediator of immune response	-4.83486	-2.92162	12010,14964,14972,15015,15018,15039,16149,110557	B2m,H2-D1,H2-K1,H2-Q4,H2-Q7,H2-T22,Cd74,H2-Q6	8/169
1_Member	GO Biological Processes	GO:0002708	positive regulation of lymphocyte mediated immunity	-4.83486	-2.92162	12010,12266,14964,14972,15015,15018,15039,110557	B2m,C3,H2-D1,H2-K1,H2-Q4,H2-Q7,H2-T22,H2-Q6	8/169
1_Member	GO Biological Processes	GO:0002695	negative regulation of leukocyte activation	-4.83323	-2.92162	13383,14960,14964,14972,15015,15018,15039,16149,110557	Dlg1,H2-Aa,H2-D1,H2-K1,H2-Q4,H2-Q7,H2-T22,Cd74,H2-Q6	9/222
1_Member	GO Biological Processes	GO:0050727	regulation of inflammatory response	-4.82407	-2.91632	12266,14964,14972,15015,15018,15039,16145,19883,21923,58203,64685,110557	C3,H2-D1,H2-K1,H2-Q4,H2-Q7,H2-T22,Igtp,Rora,Tnc,Zbp1,Nmi,H2-Q6	12/410
1_Member	GO Biological Processes	GO:0002639	positive regulation of immunoglobulin production	-4.81158	-2.90574	14964,14972,15015,15018,15039,110557	H2-D1,H2-K1,H2-Q4,H2-Q7,H2-T22,H2-Q6	6/82
1_Member	GO Biological Processes	GO:0009595	detection of biotic stimulus	-4.79488	-2.89096	14964,14972,15015,15018,110557	H2-D1,H2-K1,H2-Q4,H2-Q7,H2-Q6	5/49
1_Member	KEGG Pathway	mmu05203	Viral carcinogenesis - Mus musculus (house mouse)	-4.74127	-2.84114	12266,12443,13383,14964,14972,15015,15018,15039,110557	C3,Ccnd1,Dlg1,H2-D1,H2-K1,H2-Q4,H2-Q7,H2-T22,H2-Q6	9/228
1_Member	GO Biological Processes	GO:0002700	regulation of production of molecular mediator of immune response	-4.6521	-2.75574	12010,14964,14972,15015,15018,15039,16149,69550,110557	B2m,H2-D1,H2-K1,H2-Q4,H2-Q7,H2-T22,Cd74,Bst2,H2-Q6	9/234
1_Member	GO Biological Processes	GO:0050866	negative regulation of cell activation	-4.53734	-2.6447	13383,14960,14964,14972,15015,15018,15039,16149,110557	Dlg1,H2-Aa,H2-D1,H2-K1,H2-Q4,H2-Q7,H2-T22,Cd74,H2-Q6	9/242
1_Member	GO Biological Processes	GO:0032729	positive regulation of type II interferon production	-4.44663	-2.55769	14964,14972,15015,15018,110557,100038882	H2-D1,H2-K1,H2-Q4,H2-Q7,H2-Q6,Isg15	6/95
1_Member	GO Biological Processes	GO:0002705	positive regulation of leukocyte mediated immunity	-4.37309	-2.48963	12010,12266,14964,14972,15015,15018,15039,110557	B2m,C3,H2-D1,H2-K1,H2-Q4,H2-Q7,H2-T22,H2-Q6	8/196
1_Member	GO Biological Processes	GO:0046634	regulation of alpha-beta T cell activation	-4.34758	-2.46594	14961,14964,14972,15015,15018,15039,110557	H2-Ab1,H2-D1,H2-K1,H2-Q4,H2-Q7,H2-T22,H2-Q6	7/145
1_Member	GO Biological Processes	GO:0002449	lymphocyte mediated immunity	-4.3278	-2.44796	12010,12266,13383,14961,14964,14972,15015,15018,16149,110557	B2m,C3,Dlg1,H2-Ab1,H2-D1,H2-K1,H2-Q4,H2-Q7,Cd74,H2-Q6	10/321
1_Member	GO Biological Processes	GO:0002697	regulation of immune effector process	-4.23723	-2.36983	12010,12266,14964,14972,15015,15018,15039,16149,21354,69550,96935,110557	B2m,C3,H2-D1,H2-K1,H2-Q4,H2-Q7,H2-T22,Cd74,Tap1,Bst2,Susd4,H2-Q6	12/471
1_Member	GO Biological Processes	GO:0002637	regulation of immunoglobulin production	-4.06749	-2.21217	14964,14972,15015,15018,15039,110557	H2-D1,H2-K1,H2-Q4,H2-Q7,H2-T22,H2-Q6	6/111
1_Member	GO Biological Processes	GO:0002520	immune system development	-4.00744	-2.16055	14964,14972,15015,15018,15039,18829,110557,209086	H2-D1,H2-K1,H2-Q4,H2-Q7,H2-T22,Ccl21a,H2-Q6,Samd9l	8/221
1_Member	GO Biological Processes	GO:0042129	regulation of T cell proliferation	-4.00744	-2.16055	13383,14960,14964,14972,15015,15018,15039,110557	Dlg1,H2-Aa,H2-D1,H2-K1,H2-Q4,H2-Q7,H2-T22,H2-Q6	8/221
1_Member	GO Biological Processes	GO:0050852	T cell receptor signaling pathway	-4.00328	-2.15806	14360,14964,14972,15015,15018,110557	Fyn,H2-D1,H2-K1,H2-Q4,H2-Q7,H2-Q6	6/114
1_Member	Reactome Gene Sets	R-MMU-6798695	Neutrophil degranulation	-3.82451	-1.99562	12010,12266,13033,14972,15015,15018,15039,19288,52588,69550,110557,544963	B2m,C3,Ctsd,H2-K1,H2-Q4,H2-Q7,H2-T22,Ptx3,Tspan14,Bst2,H2-Q6,Iqgap2	12/521
1_Member	KEGG Pathway	mmu04218	Cellular senescence - Mus musculus (house mouse)	-3.71484	-1.90014	12443,14964,14972,15015,15018,15039,110557	Ccnd1,H2-D1,H2-K1,H2-Q4,H2-Q7,H2-T22,H2-Q6	7/183
1_Member	GO Biological Processes	GO:0002443	leukocyte mediated immunity	-3.68858	-1.88397	12010,12266,13383,14961,14964,14972,15015,15018,16149,110557	B2m,C3,Dlg1,H2-Ab1,H2-D1,H2-K1,H2-Q4,H2-Q7,Cd74,H2-Q6	10/384
1_Member	GO Biological Processes	GO:0002699	positive regulation of immune effector process	-3.68429	-1.88182	12010,12266,14964,14972,15015,15018,15039,16149,110557	B2m,C3,H2-D1,H2-K1,H2-Q4,H2-Q7,H2-T22,Cd74,H2-Q6	9/313
1_Member	GO Biological Processes	GO:0042102	positive regulation of T cell proliferation	-3.6367	-1.84023	14964,14972,15015,15018,15039,110557	H2-D1,H2-K1,H2-Q4,H2-Q7,H2-T22,H2-Q6	6/133
1_Member	GO Biological Processes	GO:0032649	regulation of type II interferon production	-3.60164	-1.80813	14964,14972,15015,15018,110557,100038882	H2-D1,H2-K1,H2-Q4,H2-Q7,H2-Q6,Isg15	6/135
1_Member	GO Biological Processes	GO:0001819	positive regulation of cytokine production	-3.54425	-1.76095	12010,12266,14964,14972,15015,15018,15039,16149,19883,20846,110557,100038882	B2m,C3,H2-D1,H2-K1,H2-Q4,H2-Q7,H2-T22,Cd74,Rora,Stat1,H2-Q6,Isg15	12/559
1_Member	GO Biological Processes	GO:0032760	positive regulation of tumor necrosis factor production	-3.48348	-1.70449	14964,14972,15015,15018,15039,110557	H2-D1,H2-K1,H2-Q4,H2-Q7,H2-T22,H2-Q6	6/142
1_Member	GO Biological Processes	GO:1903557	positive regulation of tumor necrosis factor superfamily cytokine production	-3.45095	-1.67905	14964,14972,15015,15018,15039,110557	H2-D1,H2-K1,H2-Q4,H2-Q7,H2-T22,H2-Q6	6/144
1_Member	KEGG Pathway	mmu04144	Endocytosis - Mus musculus (house mouse)	-2.71732	-1.06077	13196,14964,14972,15015,15018,15039,110557	Asap1,H2-D1,H2-K1,H2-Q4,H2-Q7,H2-T22,H2-Q6	7/270
1_Member	GO Biological Processes	GO:0032680	regulation of tumor necrosis factor production	-2.54304	-0.911609	14964,14972,15015,15018,15039,110557	H2-D1,H2-K1,H2-Q4,H2-Q7,H2-T22,H2-Q6	6/216
1_Member	GO Biological Processes	GO:1903555	regulation of tumor necrosis factor superfamily cytokine production	-2.51349	-0.893103	14964,14972,15015,15018,15039,110557	H2-D1,H2-K1,H2-Q4,H2-Q7,H2-T22,H2-Q6	6/219
2_Summary	GO Biological Processes	GO:0034341	response to type II interferon	-13.8261	-9.95547	14469,14960,14961,15018,16145,16149,17472,17533,18829,20846,66141,69550,100702,229900,236573,12010,12266,14360,19288,58203,60440,64685,67138,434341,547253,100038882,240327,100862177,17260	Gbp2,H2-Aa,H2-Ab1,H2-Q7,Igtp,Cd74,Gbp4,Mrc1,Ccl21a,Stat1,Ifitm3,Bst2,Gbp6,Gbp7,Gbp9,B2m,C3,Fyn,Ptx3,Zbp1,Iigp1,Nmi,Herc6,Nlrc5,Parp14,Isg15,Iigp1c,Ccl21d,Mef2c	29/-
2_Member	GO Biological Processes	GO:0034341	response to type II interferon	-13.8261	-9.95547	14469,14960,14961,15018,16145,16149,17472,17533,18829,20846,66141,69550,100702,229900,236573	Gbp2,H2-Aa,H2-Ab1,H2-Q7,Igtp,Cd74,Gbp4,Mrc1,Ccl21a,Stat1,Ifitm3,Bst2,Gbp6,Gbp7,Gbp9	15/138
2_Member	GO Biological Processes	GO:0045087	innate immune response	-11.6508	-8.29204	12010,12266,14360,14469,14960,14961,15018,16145,16149,17472,17533,18829,19288,20846,58203,60440,64685,66141,67138,69550,100702,229900,236573,434341,547253,100038882	B2m,C3,Fyn,Gbp2,H2-Aa,H2-Ab1,H2-Q7,Igtp,Cd74,Gbp4,Mrc1,Ccl21a,Ptx3,Stat1,Zbp1,Iigp1,Nmi,Ifitm3,Herc6,Bst2,Gbp6,Gbp7,Gbp9,Nlrc5,Parp14,Isg15	26/751
2_Member	GO Biological Processes	GO:0071346	cellular response to type II interferon	-9.86034	-6.80293	14469,14961,15018,16145,17472,17533,18829,20846,100702,229900,236573	Gbp2,H2-Ab1,H2-Q7,Igtp,Gbp4,Mrc1,Ccl21a,Stat1,Gbp6,Gbp7,Gbp9	11/110
2_Member	GO Biological Processes	GO:0035456	response to interferon-beta	-9.03434	-6.21964	14469,16145,20846,60440,66141,69550,100702,229900,240327	Gbp2,Igtp,Stat1,Iigp1,Ifitm3,Bst2,Gbp6,Gbp7,Iigp1c	9/72
2_Member	GO Biological Processes	GO:0042832	defense response to protozoan	-7.96484	-5.44334	14469,16145,17472,60440,100702,229900,236573	Gbp2,Igtp,Gbp4,Iigp1,Gbp6,Gbp7,Gbp9	7/43
2_Member	GO Biological Processes	GO:0001562	response to protozoan	-7.61766	-5.18188	14469,16145,17472,60440,100702,229900,236573	Gbp2,Igtp,Gbp4,Iigp1,Gbp6,Gbp7,Gbp9	7/48
2_Member	GO Biological Processes	GO:0035458	cellular response to interferon-beta	-6.77682	-4.51496	14469,16145,20846,60440,100702,229900,240327	Gbp2,Igtp,Stat1,Iigp1,Gbp6,Gbp7,Iigp1c	7/63
2_Member	GO Biological Processes	GO:0044406	adhesion of symbiont to host	-6.09714	-3.98141	14469,100702,229900,236573	Gbp2,Gbp6,Gbp7,Gbp9	4/12
2_Member	GO Biological Processes	GO:0051715	cytolysis in another organism	-5.04009	-3.10252	14469,16145,229900	Gbp2,Igtp,Gbp7	3/7
2_Member	GO Biological Processes	GO:0019835	cytolysis	-4.83804	-2.92162	14469,16145,229900	Gbp2,Igtp,Gbp7	3/8
2_Member	GO Biological Processes	GO:0031640	killing of cells of another organism	-3.31303	-1.56167	14469,16145,18829,229900,100862177	Gbp2,Igtp,Ccl21a,Gbp7,Ccl21d	5/100
2_Member	GO Biological Processes	GO:0141061	disruption of cell in another organism	-3.31303	-1.56167	14469,16145,18829,229900,100862177	Gbp2,Igtp,Ccl21a,Gbp7,Ccl21d	5/100
2_Member	GO Biological Processes	GO:0141060	disruption of anatomical structure in another organism	-2.65897	-1.00996	14469,16145,18829,229900,100862177	Gbp2,Igtp,Ccl21a,Gbp7,Ccl21d	5/140
2_Member	GO Biological Processes	GO:0071222	cellular response to lipopolysaccharide	-2.53553	-0.907842	12010,14469,16145,17260,17533,20846,100702	B2m,Gbp2,Igtp,Mef2c,Mrc1,Stat1,Gbp6	7/291
2_Member	GO Biological Processes	GO:0071219	cellular response to molecule of bacterial origin	-2.45478	-0.844196	12010,14469,16145,17260,17533,20846,100702	B2m,Gbp2,Igtp,Mef2c,Mrc1,Stat1,Gbp6	7/301
2_Member	GO Biological Processes	GO:0051701	biological process involved in interaction with host	-2.40481	-0.803255	14469,100702,229900,236573	Gbp2,Gbp6,Gbp7,Gbp9	4/99
2_Member	GO Biological Processes	GO:0002218	activation of innate immune response	-2.26666	-0.708954	14469,16145,58203,64685,229900	Gbp2,Igtp,Zbp1,Nmi,Gbp7	5/173
2_Member	GO Biological Processes	GO:0071216	cellular response to biotic stimulus	-2.25315	-0.698859	12010,14469,16145,17260,17533,20846,100702	B2m,Gbp2,Igtp,Mef2c,Mrc1,Stat1,Gbp6	7/328
3_Summary	GO Biological Processes	GO:0001944	vasculature development	-7.00541	-4.71668	11826,12266,14182,15901,17260,18015,18187,19130,19883,22762,26903,57257,71602,72780,83921,105450,270190,672511,13383,21923	Aqp1,C3,Fgfr1,Id1,Mef2c,Nf1,Nrp2,Prox1,Rora,Zfpm2,Dysf,Vav3,Myo1e,Rspo3,Cemip2,Mmrn2,Ephb1,Rnf213,Dlg1,Tnc	20/-
3_Member	GO Biological Processes	GO:0001944	vasculature development	-7.00541	-4.71668	11826,12266,14182,15901,17260,18015,18187,19130,19883,22762,26903,57257,71602,72780,83921,105450,270190,672511	Aqp1,C3,Fgfr1,Id1,Mef2c,Nf1,Nrp2,Prox1,Rora,Zfpm2,Dysf,Vav3,Myo1e,Rspo3,Cemip2,Mmrn2,Ephb1,Rnf213	18/616
3_Member	GO Biological Processes	GO:0001568	blood vessel development	-5.96147	-3.86098	11826,14182,17260,18015,18187,19130,19883,22762,26903,57257,71602,72780,83921,105450,270190,672511	Aqp1,Fgfr1,Mef2c,Nf1,Nrp2,Prox1,Rora,Zfpm2,Dysf,Vav3,Myo1e,Rspo3,Cemip2,Mmrn2,Ephb1,Rnf213	16/578
3_Member	GO Biological Processes	GO:0048514	blood vessel morphogenesis	-5.73571	-3.67798	14182,18015,18187,19130,19883,22762,26903,57257,71602,72780,83921,105450,270190,672511	Fgfr1,Nf1,Nrp2,Prox1,Rora,Zfpm2,Dysf,Vav3,Myo1e,Rspo3,Cemip2,Mmrn2,Ephb1,Rnf213	14/461
3_Member	GO Biological Processes	GO:0035239	tube morphogenesis	-5.04766	-3.10802	13383,14182,17260,18015,18187,19130,19883,21923,22762,26903,57257,71602,72780,83921,105450,270190,672511	Dlg1,Fgfr1,Mef2c,Nf1,Nrp2,Prox1,Rora,Tnc,Zfpm2,Dysf,Vav3,Myo1e,Rspo3,Cemip2,Mmrn2,Ephb1,Rnf213	17/762
3_Member	GO Biological Processes	GO:0001525	angiogenesis	-4.82764	-2.91796	14182,18015,18187,19883,26903,57257,72780,83921,105450,270190,672511	Fgfr1,Nf1,Nrp2,Rora,Dysf,Vav3,Rspo3,Cemip2,Mmrn2,Ephb1,Rnf213	11/343
3_Member	GO Biological Processes	GO:0002040	sprouting angiogenesis	-2.15853	-0.630673	72780,105450,672511	Rspo3,Mmrn2,Rnf213	3/60
4_Summary	GO Biological Processes	GO:0008285	negative regulation of cell population proliferation	-6.22746	-4.07743	12010,13383,14960,14964,14972,15015,15018,15039,17260,18015,19130,19272,20846,22436,64685,66141,105450,110557,270190,12443,14182,15901,26903,16010,21354,14360,224860	B2m,Dlg1,H2-Aa,H2-D1,H2-K1,H2-Q4,H2-Q7,H2-T22,Mef2c,Nf1,Prox1,Ptprk,Stat1,Xdh,Nmi,Ifitm3,Mmrn2,H2-Q6,Ephb1,Ccnd1,Fgfr1,Id1,Dysf,Igfbp4,Tap1,Fyn,Plcl2	27/-
4_Member	GO Biological Processes	GO:0008285	negative regulation of cell population proliferation	-6.22746	-4.07743	12010,13383,14960,14964,14972,15015,15018,15039,17260,18015,19130,19272,20846,22436,64685,66141,105450,110557,270190	B2m,Dlg1,H2-Aa,H2-D1,H2-K1,H2-Q4,H2-Q7,H2-T22,Mef2c,Nf1,Prox1,Ptprk,Stat1,Xdh,Nmi,Ifitm3,Mmrn2,H2-Q6,Ephb1	19/772
4_Member	GO Biological Processes	GO:0050678	regulation of epithelial cell proliferation	-5.38202	-3.39658	12010,12443,13383,14182,15901,17260,18015,19130,19272,20846,22436,26903,105450	B2m,Ccnd1,Dlg1,Fgfr1,Id1,Mef2c,Nf1,Prox1,Ptprk,Stat1,Xdh,Dysf,Mmrn2	13/426
4_Member	GO Biological Processes	GO:0001936	regulation of endothelial cell proliferation	-5.1506	-3.2005	14182,17260,18015,19130,20846,22436,26903,105450	Fgfr1,Mef2c,Nf1,Prox1,Stat1,Xdh,Dysf,Mmrn2	8/153
4_Member	GO Biological Processes	GO:0001937	negative regulation of endothelial cell proliferation	-4.88489	-2.95547	17260,18015,20846,22436,105450	Mef2c,Nf1,Stat1,Xdh,Mmrn2	5/47
4_Member	GO Biological Processes	GO:0050680	negative regulation of epithelial cell proliferation	-4.83486	-2.92162	12010,13383,17260,18015,19272,20846,22436,105450	B2m,Dlg1,Mef2c,Nf1,Ptprk,Stat1,Xdh,Mmrn2	8/169
4_Member	GO Biological Processes	GO:0048745	smooth muscle tissue development	-3.11207	-1.38424	13383,18015,19130	Dlg1,Nf1,Prox1	3/28
4_Member	GO Biological Processes	GO:0050673	epithelial cell proliferation	-2.52328	-0.899913	12443,13383,16010,17260,18015,19130	Ccnd1,Dlg1,Igfbp4,Mef2c,Nf1,Prox1	6/218
4_Member	WikiPathways	WP2910	Mecp2 and associated Rett syndrome	-2.51025	-0.890859	17260,18015,21354	Mef2c,Nf1,Tap1	3/45
4_Member	GO Biological Processes	GO:0043535	regulation of blood vessel endothelial cell migration	-2.43652	-0.828835	14182,17260,18015,105450	Fgfr1,Mef2c,Nf1,Mmrn2	4/97
4_Member	GO Biological Processes	GO:0070661	leukocyte proliferation	-2.02565	-0.524973	13383,14360,17260,18015,224860	Dlg1,Fyn,Mef2c,Nf1,Plcl2	5/198
5_Summary	GO Biological Processes	GO:0048525	negative regulation of viral process	-6.05181	-3.94529	16149,17069,19130,19288,20846,66141,69550,100038882,16145,58203,64685,76933,229900	Cd74,Ly6e,Prox1,Ptx3,Stat1,Ifitm3,Bst2,Isg15,Igtp,Zbp1,Nmi,Ifi27l2a,Gbp7	13/-
5_Member	GO Biological Processes	GO:0048525	negative regulation of viral process	-6.05181	-3.94529	16149,17069,19130,19288,20846,66141,69550,100038882	Cd74,Ly6e,Prox1,Ptx3,Stat1,Ifitm3,Bst2,Isg15	8/116
5_Member	GO Biological Processes	GO:1903901	negative regulation of viral life cycle	-5.34975	-3.37345	16149,17069,19288,66141,69550	Cd74,Ly6e,Ptx3,Ifitm3,Bst2	5/38
5_Member	GO Biological Processes	GO:0050792	regulation of viral process	-4.45281	-2.56202	16149,17069,19130,19288,20846,66141,69550,100038882	Cd74,Ly6e,Prox1,Ptx3,Stat1,Ifitm3,Bst2,Isg15	8/191
5_Member	GO Biological Processes	GO:0046597	negative regulation of viral entry into host cell	-4.22565	-2.35999	16149,17069,19288,66141	Cd74,Ly6e,Ptx3,Ifitm3	4/33
5_Member	GO Biological Processes	GO:1903900	regulation of viral life cycle	-4.07711	-2.21838	16149,17069,19130,19288,66141,69550,100038882	Cd74,Ly6e,Prox1,Ptx3,Ifitm3,Bst2,Isg15	7/160
5_Member	GO Biological Processes	GO:0009615	response to virus	-3.43906	-1.66998	16145,20846,58203,64685,66141,69550,76933,229900,100038882	Igtp,Stat1,Zbp1,Nmi,Ifitm3,Bst2,Ifi27l2a,Gbp7,Isg15	9/338
5_Member	GO Biological Processes	GO:0046596	regulation of viral entry into host cell	-3.41448	-1.64955	16149,17069,19288,66141	Cd74,Ly6e,Ptx3,Ifitm3	4/53
5_Member	GO Biological Processes	GO:0052372	modulation by symbiont of entry into host	-3.26429	-1.51698	16149,17069,19288,66141	Cd74,Ly6e,Ptx3,Ifitm3	4/58
5_Member	GO Biological Processes	GO:0045071	negative regulation of viral genome replication	-3.02693	-1.31285	19130,66141,69550,100038882	Prox1,Ifitm3,Bst2,Isg15	4/67
5_Member	GO Biological Processes	GO:0043903	regulation of biological process involved in symbiotic interaction	-3.00277	-1.29601	16149,17069,19288,66141	Cd74,Ly6e,Ptx3,Ifitm3	4/68
5_Member	GO Biological Processes	GO:0045069	regulation of viral genome replication	-2.37383	-0.782222	19130,66141,69550,100038882	Prox1,Ifitm3,Bst2,Isg15	4/101
5_Member	GO Biological Processes	GO:0051607	defense response to virus	-2.0852	-0.569831	20846,58203,66141,69550,229900,100038882	Stat1,Zbp1,Ifitm3,Bst2,Gbp7,Isg15	6/269
5_Member	GO Biological Processes	GO:0140546	defense response to symbiont	-2.0777	-0.56712	20846,58203,66141,69550,229900,100038882	Stat1,Zbp1,Ifitm3,Bst2,Gbp7,Isg15	6/270
6_Summary	GO Biological Processes	GO:0002396	MHC protein complex assembly	-5.54042	-3.52654	12010,12317,14960,14961,16149,12266,13033,17533,20846,19883,16145	B2m,Calr,H2-Aa,H2-Ab1,Cd74,C3,Ctsd,Mrc1,Stat1,Rora,Igtp	11/-
6_Member	GO Biological Processes	GO:0002396	MHC protein complex assembly	-5.54042	-3.52654	12010,12317,14960,14961	B2m,Calr,H2-Aa,H2-Ab1	4/16
6_Member	GO Biological Processes	GO:0002501	peptide antigen assembly with MHC protein complex	-5.54042	-3.52654	12010,12317,14960,14961	B2m,Calr,H2-Aa,H2-Ab1	4/16
6_Member	GO Biological Processes	GO:0019886	antigen processing and presentation of exogenous peptide antigen via MHC class II	-4.94938	-3.01794	12010,14960,14961,16149	B2m,H2-Aa,H2-Ab1,Cd74	4/22
6_Member	GO Biological Processes	GO:0002495	antigen processing and presentation of peptide antigen via MHC class II	-4.79159	-2.88957	12010,14960,14961,16149	B2m,H2-Aa,H2-Ab1,Cd74	4/24
6_Member	GO Biological Processes	GO:0002504	antigen processing and presentation of peptide or polysaccharide antigen via MHC class II	-4.71806	-2.81981	12010,14960,14961,16149	B2m,H2-Aa,H2-Ab1,Cd74	4/25
6_Member	GO Biological Processes	GO:0002399	MHC class II protein complex assembly	-4.25206	-2.3829	12010,14960,14961	B2m,H2-Aa,H2-Ab1	3/12
6_Member	GO Biological Processes	GO:0002503	peptide antigen assembly with MHC class II protein complex	-4.25206	-2.3829	12010,14960,14961	B2m,H2-Aa,H2-Ab1	3/12
6_Member	KEGG Pathway	mmu05152	Tuberculosis - Mus musculus (house mouse)	-3.75898	-1.94117	12266,13033,14960,14961,16149,17533,20846	C3,Ctsd,H2-Aa,H2-Ab1,Cd74,Mrc1,Stat1	7/180
6_Member	KEGG Pathway	mmu05321	Inflammatory bowel disease - Mus musculus (house mouse)	-3.15409	-1.42115	14960,14961,19883,20846	H2-Aa,H2-Ab1,Rora,Stat1	4/62
6_Member	KEGG Pathway	mmu05140	Leishmaniasis - Mus musculus (house mouse)	-2.95561	-1.26074	12266,14960,14961,20846	C3,H2-Aa,H2-Ab1,Stat1	4/70
6_Member	KEGG Pathway	mmu04659	Th17 cell differentiation - Mus musculus (house mouse)	-2.31395	-0.742294	14960,14961,19883,20846	H2-Aa,H2-Ab1,Rora,Stat1	4/105
6_Member	KEGG Pathway	mmu05145	Toxoplasmosis - Mus musculus (house mouse)	-2.25667	-0.701528	14960,14961,16145,20846	H2-Aa,H2-Ab1,Igtp,Stat1	4/109
7_Summary	GO Biological Processes	GO:0120035	regulation of plasma membrane bounded cell projection organization	-5.49391	-3.48491	11826,12010,14182,14360,14964,14972,15901,17919,18015,18829,19699,20358,23965,74055,243743,319504,545156,100862177,13383,22436,57257,234515	Aqp1,B2m,Fgfr1,Fyn,H2-D1,H2-K1,Id1,Myo5b,Nf1,Ccl21a,Reln,Sema6a,Tenm3,Plce1,Plxna4,Nrcam,Kalrn,Ccl21d,Dlg1,Xdh,Vav3,Inpp4b	22/-
7_Member	GO Biological Processes	GO:0120035	regulation of plasma membrane bounded cell projection organization	-5.49391	-3.48491	11826,12010,14182,14360,14964,14972,15901,17919,18015,18829,19699,20358,23965,74055,243743,319504,545156,100862177	Aqp1,B2m,Fgfr1,Fyn,H2-D1,H2-K1,Id1,Myo5b,Nf1,Ccl21a,Reln,Sema6a,Tenm3,Plce1,Plxna4,Nrcam,Kalrn,Ccl21d	18/784
7_Member	GO Biological Processes	GO:0031344	regulation of cell projection organization	-5.37968	-3.39658	11826,12010,14182,14360,14964,14972,15901,17919,18015,18829,19699,20358,23965,74055,243743,319504,545156,100862177	Aqp1,B2m,Fgfr1,Fyn,H2-D1,H2-K1,Id1,Myo5b,Nf1,Ccl21a,Reln,Sema6a,Tenm3,Plce1,Plxna4,Nrcam,Kalrn,Ccl21d	18/799
7_Member	GO Biological Processes	GO:0010975	regulation of neuron projection development	-4.55609	-2.66159	12010,14182,14360,14964,14972,15901,17919,18015,19699,20358,23965,243743,319504,545156	B2m,Fgfr1,Fyn,H2-D1,H2-K1,Id1,Myo5b,Nf1,Reln,Sema6a,Tenm3,Plxna4,Nrcam,Kalrn	14/586
7_Member	GO Biological Processes	GO:0031346	positive regulation of cell projection organization	-4.27269	-2.39644	11826,14182,14360,17919,18015,18829,19699,23965,74055,243743,545156,100862177	Aqp1,Fgfr1,Fyn,Myo5b,Nf1,Ccl21a,Reln,Tenm3,Plce1,Plxna4,Kalrn,Ccl21d	12/467
7_Member	GO Biological Processes	GO:0051896	regulation of phosphatidylinositol 3-kinase/protein kinase B signal transduction	-4.16864	-2.30646	13383,14182,14360,18829,19699,22436,57257,234515,100862177	Dlg1,Fgfr1,Fyn,Ccl21a,Reln,Xdh,Vav3,Inpp4b,Ccl21d	9/270
7_Member	GO Biological Processes	GO:0051897	positive regulation of phosphatidylinositol 3-kinase/protein kinase B signal transduction	-2.79924	-1.13067	14182,14360,18829,19699,57257,100862177	Fgfr1,Fyn,Ccl21a,Reln,Vav3,Ccl21d	6/192
7_Member	GO Biological Processes	GO:0010976	positive regulation of neuron projection development	-2.32858	-0.753357	14182,14360,18015,19699,23965,545156	Fgfr1,Fyn,Nf1,Reln,Tenm3,Kalrn	6/239
8_Summary	GO Biological Processes	GO:0099175	regulation of postsynapse organization	-5.45939	-3.45521	13196,14360,14803,18015,18187,19699,319504,545156,14182,20418,57257,110596,243743,270190,330662,17260,17919,20358,109294,19272,21923,19130,15901	Asap1,Fyn,Grid1,Nf1,Nrp2,Reln,Nrcam,Kalrn,Fgfr1,Shc3,Vav3,Arhgef28,Plxna4,Ephb1,Dock1,Mef2c,Myo5b,Sema6a,Prex2,Ptprk,Tnc,Prox1,Id1	23/-
8_Member	GO Biological Processes	GO:0099175	regulation of postsynapse organization	-5.45939	-3.45521	13196,14360,14803,18015,18187,19699,319504,545156	Asap1,Fyn,Grid1,Nf1,Nrp2,Reln,Nrcam,Kalrn	8/139
8_Member	Reactome Gene Sets	R-MMU-422475	Axon guidance	-5.27812	-3.31073	14182,14360,19699,20418,57257,110596,243743,270190,330662,545156	Fgfr1,Fyn,Reln,Shc3,Vav3,Arhgef28,Plxna4,Ephb1,Dock1,Kalrn	10/249
8_Member	Reactome Gene Sets	R-MMU-9675108	Nervous system development	-5.26277	-3.29758	14182,14360,19699,20418,57257,110596,243743,270190,330662,545156	Fgfr1,Fyn,Reln,Shc3,Vav3,Arhgef28,Plxna4,Ephb1,Dock1,Kalrn	10/250
8_Member	GO Biological Processes	GO:0050807	regulation of synapse organization	-5.25331	-3.29249	13196,14360,14803,17260,17919,18015,18187,19699,270190,319504,545156	Asap1,Fyn,Grid1,Mef2c,Myo5b,Nf1,Nrp2,Reln,Ephb1,Nrcam,Kalrn	11/309
8_Member	GO Biological Processes	GO:0050803	regulation of synapse structure or activity	-5.14823	-3.20024	13196,14360,14803,17260,17919,18015,18187,19699,270190,319504,545156	Asap1,Fyn,Grid1,Mef2c,Myo5b,Nf1,Nrp2,Reln,Ephb1,Nrcam,Kalrn	11/317
8_Member	Reactome Gene Sets	R-MMU-2682334	EPH-Ephrin signaling	-4.25984	-2.38537	14360,57257,110596,270190,545156	Fyn,Vav3,Arhgef28,Ephb1,Kalrn	5/63
8_Member	Reactome Gene Sets	R-MMU-3928662	EPHB-mediated forward signaling	-4.07397	-2.21695	14360,110596,270190,545156	Fyn,Arhgef28,Ephb1,Kalrn	4/36
8_Member	GO Biological Processes	GO:0048667	cell morphogenesis involved in neuron differentiation	-3.99129	-2.14773	14360,17260,17919,18187,19699,20358,109294,110596,243743,270190,319504,545156	Fyn,Mef2c,Myo5b,Nrp2,Reln,Sema6a,Prex2,Arhgef28,Plxna4,Ephb1,Nrcam,Kalrn	12/500
8_Member	Reactome Gene Sets	R-MMU-1266738	Developmental Biology	-3.79313	-1.96743	14182,14360,17260,19699,20418,57257,110596,243743,270190,330662,545156	Fgfr1,Fyn,Mef2c,Reln,Shc3,Vav3,Arhgef28,Plxna4,Ephb1,Dock1,Kalrn	11/447
8_Member	GO Biological Processes	GO:0031175	neuron projection development	-3.76584	-1.94647	14182,14360,17260,17919,18187,19272,19699,20358,21923,109294,110596,243743,270190,319504,545156	Fgfr1,Fyn,Mef2c,Myo5b,Nrp2,Ptprk,Reln,Sema6a,Tnc,Prex2,Arhgef28,Plxna4,Ephb1,Nrcam,Kalrn	15/783
8_Member	GO Biological Processes	GO:0007411	axon guidance	-3.68794	-1.88397	17260,18187,19699,20358,243743,270190,319504,545156	Mef2c,Nrp2,Reln,Sema6a,Plxna4,Ephb1,Nrcam,Kalrn	8/246
8_Member	GO Biological Processes	GO:0097485	neuron projection guidance	-3.67598	-1.87502	17260,18187,19699,20358,243743,270190,319504,545156	Mef2c,Nrp2,Reln,Sema6a,Plxna4,Ephb1,Nrcam,Kalrn	8/247
8_Member	GO Biological Processes	GO:0048812	neuron projection morphogenesis	-3.67372	-1.87426	14360,17260,17919,18187,19699,20358,109294,110596,243743,270190,319504,545156	Fyn,Mef2c,Myo5b,Nrp2,Reln,Sema6a,Prex2,Arhgef28,Plxna4,Ephb1,Nrcam,Kalrn	12/541
8_Member	GO Biological Processes	GO:0120039	plasma membrane bounded cell projection morphogenesis	-3.62993	-1.83494	14360,17260,17919,18187,19699,20358,109294,110596,243743,270190,319504,545156	Fyn,Mef2c,Myo5b,Nrp2,Reln,Sema6a,Prex2,Arhgef28,Plxna4,Ephb1,Nrcam,Kalrn	12/547
8_Member	GO Biological Processes	GO:0048858	cell projection morphogenesis	-3.57253	-1.78343	14360,17260,17919,18187,19699,20358,109294,110596,243743,270190,319504,545156	Fyn,Mef2c,Myo5b,Nrp2,Reln,Sema6a,Prex2,Arhgef28,Plxna4,Ephb1,Nrcam,Kalrn	12/555
8_Member	GO Biological Processes	GO:0032989	cellular anatomical entity morphogenesis	-3.40188	-1.63833	14360,17260,17919,18187,19130,19699,20358,109294,110596,243743,270190,319504,545156	Fyn,Mef2c,Myo5b,Nrp2,Prox1,Reln,Sema6a,Prex2,Arhgef28,Plxna4,Ephb1,Nrcam,Kalrn	13/666
8_Member	GO Biological Processes	GO:0000902	cell morphogenesis	-3.26833	-1.51969	14360,15901,17260,17919,18187,19130,19699,20358,109294,110596,243743,270190,319504,545156	Fyn,Id1,Mef2c,Myo5b,Nrp2,Prox1,Reln,Sema6a,Prex2,Arhgef28,Plxna4,Ephb1,Nrcam,Kalrn	14/779
8_Member	GO Biological Processes	GO:0061564	axon development	-3.15569	-1.42115	17260,18187,19699,20358,21923,110596,243743,270190,319504,545156	Mef2c,Nrp2,Reln,Sema6a,Tnc,Arhgef28,Plxna4,Ephb1,Nrcam,Kalrn	10/449
8_Member	GO Biological Processes	GO:0007409	axonogenesis	-2.94197	-1.24948	17260,18187,19699,20358,110596,243743,270190,319504,545156	Mef2c,Nrp2,Reln,Sema6a,Arhgef28,Plxna4,Ephb1,Nrcam,Kalrn	9/397
8_Member	GO Biological Processes	GO:0048813	dendrite morphogenesis	-2.72062	-1.06299	14360,17919,109294,270190	Fyn,Myo5b,Prex2,Ephb1	4/81
8_Member	GO Biological Processes	GO:0016358	dendrite development	-2.52929	-0.904926	14360,17919,19699,109294,270190	Fyn,Myo5b,Reln,Prex2,Ephb1	5/150
9_Summary	GO Biological Processes	GO:0051345	positive regulation of hydrolase activity	-5.43886	-3.43708	13033,13196,14182,17260,18015,18829,19186,20846,22035,22436,72238,109294,241694,545156,57257,243743,380916,544963	Ctsd,Asap1,Fgfr1,Mef2c,Nf1,Ccl21a,Psme1,Stat1,Tnfsf10,Xdh,Tbc1d5,Prex2,Ralgapa2,Kalrn,Vav3,Plxna4,Lrch1,Iqgap2	18/-
9_Member	GO Biological Processes	GO:0051345	positive regulation of hydrolase activity	-5.43886	-3.43708	13033,13196,14182,17260,18015,18829,19186,20846,22035,22436,72238,109294,241694,545156	Ctsd,Asap1,Fgfr1,Mef2c,Nf1,Ccl21a,Psme1,Stat1,Tnfsf10,Xdh,Tbc1d5,Prex2,Ralgapa2,Kalrn	14/489
9_Member	GO Biological Processes	GO:0043087	regulation of GTPase activity	-5.25331	-3.29249	13196,18015,18829,57257,72238,109294,241694,243743,380916,544963,545156	Asap1,Nf1,Ccl21a,Vav3,Tbc1d5,Prex2,Ralgapa2,Plxna4,Lrch1,Iqgap2,Kalrn	11/309
9_Member	GO Biological Processes	GO:0043547	positive regulation of GTPase activity	-3.17452	-1.43641	13196,18015,18829,72238,109294,241694,545156	Asap1,Nf1,Ccl21a,Tbc1d5,Prex2,Ralgapa2,Kalrn	7/225
10_Summary	GO Biological Processes	GO:0040013	negative regulation of locomotion	-5.3804	-3.39658	12317,16149,17260,18015,18829,19272,20358,69550,105450,260315,380916,100862177,14961,13383,270190,26903,12266,14182,15901,16010,22436,70097,77889,243743,11826,14469,16826,17919,74055,100038882,19130,237860,544963,59289,16145	Calr,Cd74,Mef2c,Nf1,Ccl21a,Ptprk,Sema6a,Bst2,Mmrn2,Nav3,Lrch1,Ccl21d,H2-Ab1,Dlg1,Ephb1,Dysf,C3,Fgfr1,Id1,Igfbp4,Xdh,Sash1,Lbh,Plxna4,Aqp1,Gbp2,Ldb2,Myo5b,Plce1,Isg15,Prox1,Ssh2,Iqgap2,Ackr2,Igtp	35/-
10_Member	GO Biological Processes	GO:0040013	negative regulation of locomotion	-5.3804	-3.39658	12317,16149,17260,18015,18829,19272,20358,69550,105450,260315,380916,100862177	Calr,Cd74,Mef2c,Nf1,Ccl21a,Ptprk,Sema6a,Bst2,Mmrn2,Nav3,Lrch1,Ccl21d	12/361
10_Member	GO Biological Processes	GO:0030336	negative regulation of cell migration	-5.16119	-3.20683	12317,16149,17260,18015,18829,19272,69550,105450,260315,380916,100862177	Calr,Cd74,Mef2c,Nf1,Ccl21a,Ptprk,Bst2,Mmrn2,Nav3,Lrch1,Ccl21d	11/316
10_Member	GO Biological Processes	GO:2000146	negative regulation of cell motility	-4.99646	-3.06298	12317,16149,17260,18015,18829,19272,69550,105450,260315,380916,100862177	Calr,Cd74,Mef2c,Nf1,Ccl21a,Ptprk,Bst2,Mmrn2,Nav3,Lrch1,Ccl21d	11/329
10_Member	GO Biological Processes	GO:0002579	positive regulation of antigen processing and presentation	-4.25206	-2.3829	14961,16149,18829	H2-Ab1,Cd74,Ccl21a	3/12
10_Member	GO Biological Processes	GO:2000510	positive regulation of dendritic cell chemotaxis	-4.14018	-2.27972	12317,18829,100862177	Calr,Ccl21a,Ccl21d	3/13
10_Member	GO Biological Processes	GO:0001771	immunological synapse formation	-4.03751	-2.18389	13383,18829,270190	Dlg1,Ccl21a,Ephb1	3/14
10_Member	GO Biological Processes	GO:0090023	positive regulation of neutrophil chemotaxis	-4.02646	-2.17454	16149,18829,26903,100862177	Cd74,Ccl21a,Dysf,Ccl21d	4/37
10_Member	GO Biological Processes	GO:0043408	regulation of MAPK cascade	-4.02171	-2.17147	12266,13383,14182,15901,16010,16149,17260,18015,18829,20358,22436,70097,77889,270190,100862177	C3,Dlg1,Fgfr1,Id1,Igfbp4,Cd74,Mef2c,Nf1,Ccl21a,Sema6a,Xdh,Sash1,Lbh,Ephb1,Ccl21d	15/742
10_Member	GO Biological Processes	GO:2000508	regulation of dendritic cell chemotaxis	-3.94266	-2.10405	12317,18829,100862177	Calr,Ccl21a,Ccl21d	3/15
10_Member	GO Biological Processes	GO:0071624	positive regulation of granulocyte chemotaxis	-3.89193	-2.05821	16149,18829,26903,100862177	Cd74,Ccl21a,Dysf,Ccl21d	4/40
10_Member	GO Biological Processes	GO:0090022	regulation of neutrophil chemotaxis	-3.69053	-1.88397	16149,18829,26903,100862177	Cd74,Ccl21a,Dysf,Ccl21d	4/45
10_Member	GO Biological Processes	GO:0050920	regulation of chemotaxis	-3.68794	-1.88397	12317,14182,16149,18829,20358,26903,243743,100862177	Calr,Fgfr1,Cd74,Ccl21a,Sema6a,Dysf,Plxna4,Ccl21d	8/246
10_Member	GO Biological Processes	GO:0044089	positive regulation of cellular component biogenesis	-3.55835	-1.77071	11826,13383,14469,15901,16826,17919,18829,74055,260315,270190,100038882,100862177	Aqp1,Dlg1,Gbp2,Id1,Ldb2,Myo5b,Ccl21a,Plce1,Nav3,Ephb1,Isg15,Ccl21d	12/557
10_Member	GO Biological Processes	GO:0002686	negative regulation of leukocyte migration	-3.54632	-1.76158	18015,18829,380916,100862177	Nf1,Ccl21a,Lrch1,Ccl21d	4/49
10_Member	GO Biological Processes	GO:0002577	regulation of antigen processing and presentation	-3.48917	-1.70876	14961,16149,18829	H2-Ab1,Cd74,Ccl21a	3/21
10_Member	GO Biological Processes	GO:1902624	positive regulation of neutrophil migration	-3.47898	-1.70426	16149,18829,26903,100862177	Cd74,Ccl21a,Dysf,Ccl21d	4/51
10_Member	GO Biological Processes	GO:0032956	regulation of actin cytoskeleton organization	-3.25013	-1.50415	13383,15901,17260,18829,19130,69550,237860,544963,100862177	Dlg1,Id1,Mef2c,Ccl21a,Prox1,Bst2,Ssh2,Iqgap2,Ccl21d	9/359
10_Member	GO Biological Processes	GO:1902622	regulation of neutrophil migration	-3.15409	-1.42115	16149,18829,26903,100862177	Cd74,Ccl21a,Dysf,Ccl21d	4/62
10_Member	GO Biological Processes	GO:0051493	regulation of cytoskeleton organization	-3.1412	-1.40954	13383,15901,17260,18829,19130,26903,69550,237860,260315,544963,100862177	Dlg1,Id1,Mef2c,Ccl21a,Prox1,Dysf,Bst2,Ssh2,Nav3,Iqgap2,Ccl21d	11/534
10_Member	GO Biological Processes	GO:0050921	positive regulation of chemotaxis	-3.09746	-1.37342	12317,14182,16149,18829,26903,100862177	Calr,Fgfr1,Cd74,Ccl21a,Dysf,Ccl21d	6/168
10_Member	GO Biological Processes	GO:0002690	positive regulation of leukocyte chemotaxis	-3.05433	-1.33778	12317,16149,18829,26903,100862177	Calr,Cd74,Ccl21a,Dysf,Ccl21d	5/114
10_Member	GO Biological Processes	GO:0071622	regulation of granulocyte chemotaxis	-3.00277	-1.29601	16149,18829,26903,100862177	Cd74,Ccl21a,Dysf,Ccl21d	4/68
10_Member	GO Biological Processes	GO:1902903	regulation of supramolecular fiber organization	-2.93438	-1.24307	13383,15901,17260,18829,19130,26903,237860,260315,100862177	Dlg1,Id1,Mef2c,Ccl21a,Prox1,Dysf,Ssh2,Nav3,Ccl21d	9/398
10_Member	GO Biological Processes	GO:0002685	regulation of leukocyte migration	-2.88798	-1.20782	12317,16149,18015,18829,26903,380916,100862177	Calr,Cd74,Nf1,Ccl21a,Dysf,Lrch1,Ccl21d	7/252
10_Member	GO Biological Processes	GO:1902905	positive regulation of supramolecular fiber organization	-2.88139	-1.20386	13383,15901,18829,19130,260315,100862177	Dlg1,Id1,Ccl21a,Prox1,Nav3,Ccl21d	6/185
10_Member	GO Biological Processes	GO:2000106	regulation of leukocyte apoptotic process	-2.86007	-1.18381	16149,17260,18015,18829,100862177	Cd74,Mef2c,Nf1,Ccl21a,Ccl21d	5/126
10_Member	GO Biological Processes	GO:0032970	regulation of actin filament-based process	-2.85258	-1.17844	13383,15901,17260,18829,19130,69550,237860,544963,100862177	Dlg1,Id1,Mef2c,Ccl21a,Prox1,Bst2,Ssh2,Iqgap2,Ccl21d	9/409
10_Member	GO Biological Processes	GO:0070372	regulation of ERK1 and ERK2 cascade	-2.74539	-1.08123	12266,13383,16149,18015,18829,20358,270190,100862177	C3,Dlg1,Cd74,Nf1,Ccl21a,Sema6a,Ephb1,Ccl21d	8/343
10_Member	GO Biological Processes	GO:0051495	positive regulation of cytoskeleton organization	-2.74275	-1.08016	13383,15901,18829,19130,260315,100862177	Dlg1,Id1,Ccl21a,Prox1,Nav3,Ccl21d	6/197
10_Member	GO Biological Processes	GO:0002688	regulation of leukocyte chemotaxis	-2.65897	-1.00996	12317,16149,18829,26903,100862177	Calr,Cd74,Ccl21a,Dysf,Ccl21d	5/140
10_Member	GO Biological Processes	GO:0032872	regulation of stress-activated MAPK cascade	-2.5731	-0.937587	13383,18829,22436,70097,270190,100862177	Dlg1,Ccl21a,Xdh,Sash1,Ephb1,Ccl21d	6/213
10_Member	GO Biological Processes	GO:1900744	regulation of p38MAPK cascade	-2.5668	-0.933328	13383,22436,70097	Dlg1,Xdh,Sash1	3/43
10_Member	GO Biological Processes	GO:0031334	positive regulation of protein-containing complex assembly	-2.54304	-0.911609	13383,14469,18829,260315,100038882,100862177	Dlg1,Gbp2,Ccl21a,Nav3,Isg15,Ccl21d	6/216
10_Member	GO Biological Processes	GO:0070302	regulation of stress-activated protein kinase signaling cascade	-2.53313	-0.906758	13383,18829,22436,70097,270190,100862177	Dlg1,Ccl21a,Xdh,Sash1,Ephb1,Ccl21d	6/217
10_Member	GO Biological Processes	GO:0032273	positive regulation of protein polymerization	-2.46898	-0.854507	13383,18829,260315,100862177	Dlg1,Ccl21a,Nav3,Ccl21d	4/95
10_Member	Reactome Gene Sets	R-MMU-380108	Chemokine receptors bind chemokines	-2.28608	-0.721243	18829,59289,100862177	Ccl21a,Ackr2,Ccl21d	3/54
10_Member	GO Biological Processes	GO:0032535	regulation of cellular component size	-2.24452	-0.69267	11826,13383,17919,18829,20358,237860,243743,100862177	Aqp1,Dlg1,Myo5b,Ccl21a,Sema6a,Ssh2,Plxna4,Ccl21d	8/415
10_Member	GO Biological Processes	GO:0002687	positive regulation of leukocyte migration	-2.20506	-0.664192	12317,16149,18829,26903,100862177	Calr,Cd74,Ccl21a,Dysf,Ccl21d	5/179
10_Member	GO Biological Processes	GO:0030838	positive regulation of actin filament polymerization	-2.17877	-0.644457	13383,18829,100862177	Dlg1,Ccl21a,Ccl21d	3/59
10_Member	GO Biological Processes	GO:0120034	positive regulation of plasma membrane bounded cell projection assembly	-2.111	-0.591871	11826,18829,74055,100862177	Aqp1,Ccl21a,Plce1,Ccl21d	4/120
10_Member	GO Biological Processes	GO:0043410	positive regulation of MAPK cascade	-2.08381	-0.569831	12266,14182,16010,16149,17260,18829,22436,70097,100862177	C3,Fgfr1,Igfbp4,Cd74,Mef2c,Ccl21a,Xdh,Sash1,Ccl21d	9/536
10_Member	GO Biological Processes	GO:0043254	regulation of protein-containing complex assembly	-2.03109	-0.52739	13383,14469,16145,18829,237860,260315,100038882,100862177	Dlg1,Gbp2,Igtp,Ccl21a,Ssh2,Nav3,Isg15,Ccl21d	8/452
11_Summary	GO Biological Processes	GO:0010632	regulation of epithelial cell migration	-4.42699	-2.53988	11826,12317,14182,17260,18015,19130,70097,105450,330662,16149,18829,19699,20358,26903,237860,100862177,12010,18187,12443,13383,16145,16826,434341,19883,270190,17069,21923,22436,77889,545156,23965,15901,12266,14360,547253,20238,243743,72780	Aqp1,Calr,Fgfr1,Mef2c,Nf1,Prox1,Sash1,Mmrn2,Dock1,Cd74,Ccl21a,Reln,Sema6a,Dysf,Ssh2,Ccl21d,B2m,Nrp2,Ccnd1,Dlg1,Igtp,Ldb2,Nlrc5,Rora,Ephb1,Ly6e,Tnc,Xdh,Lbh,Kalrn,Tenm3,Id1,C3,Fyn,Parp14,Atxn1,Plxna4,Rspo3	38/-
11_Member	GO Biological Processes	GO:0010632	regulation of epithelial cell migration	-4.42699	-2.53988	11826,12317,14182,17260,18015,19130,70097,105450,330662	Aqp1,Calr,Fgfr1,Mef2c,Nf1,Prox1,Sash1,Mmrn2,Dock1	9/250
11_Member	GO Biological Processes	GO:0010594	regulation of endothelial cell migration	-3.78889	-1.96478	12317,14182,17260,18015,19130,70097,105450	Calr,Fgfr1,Mef2c,Nf1,Prox1,Sash1,Mmrn2	7/178
11_Member	GO Biological Processes	GO:0030335	positive regulation of cell migration	-3.77603	-1.95351	11826,12317,14182,16149,18829,19130,19699,20358,26903,70097,237860,330662,100862177	Aqp1,Calr,Fgfr1,Cd74,Ccl21a,Prox1,Reln,Sema6a,Dysf,Sash1,Ssh2,Dock1,Ccl21d	13/609
11_Member	GO Biological Processes	GO:2000147	positive regulation of cell motility	-3.57993	-1.78936	11826,12317,14182,16149,18829,19130,19699,20358,26903,70097,237860,330662,100862177	Aqp1,Calr,Fgfr1,Cd74,Ccl21a,Prox1,Reln,Sema6a,Dysf,Sash1,Ssh2,Dock1,Ccl21d	13/638
11_Member	GO Biological Processes	GO:0040017	positive regulation of locomotion	-3.47689	-1.70358	11826,12317,14182,16149,18829,19130,19699,20358,26903,70097,237860,330662,100862177	Aqp1,Calr,Fgfr1,Cd74,Ccl21a,Prox1,Reln,Sema6a,Dysf,Sash1,Ssh2,Dock1,Ccl21d	13/654
11_Member	GO Biological Processes	GO:0010634	positive regulation of epithelial cell migration	-3.166	-1.42918	11826,12317,14182,19130,70097,330662	Aqp1,Calr,Fgfr1,Prox1,Sash1,Dock1	6/163
11_Member	GO Biological Processes	GO:0045664	regulation of neuron differentiation	-2.9585	-1.26074	12010,12317,14182,17260,18015,19130,19699	B2m,Calr,Fgfr1,Mef2c,Nf1,Prox1,Reln	7/245
11_Member	GO Biological Processes	GO:0021761	limbic system development	-2.9544	-1.26074	14182,18015,18187,19130,19699	Fgfr1,Nf1,Nrp2,Prox1,Reln	5/120
11_Member	GO Biological Processes	GO:0043549	regulation of kinase activity	-2.73028	-1.06939	12443,13383,14182,16145,16149,16826,18015,19130,19699,70097,434341	Ccnd1,Dlg1,Fgfr1,Igtp,Cd74,Ldb2,Nf1,Prox1,Reln,Sash1,Nlrc5	11/601
11_Member	GO Biological Processes	GO:0061351	neural precursor cell proliferation	-2.67253	-1.02027	14182,18015,19130,19883,270190	Fgfr1,Nf1,Prox1,Rora,Ephb1	5/139
11_Member	GO Biological Processes	GO:0033674	positive regulation of kinase activity	-2.62265	-0.981966	12443,13383,14182,16145,16149,19130,19699,70097	Ccnd1,Dlg1,Fgfr1,Igtp,Cd74,Prox1,Reln,Sash1	8/359
11_Member	GO Biological Processes	GO:0048732	gland development	-2.50238	-0.885945	12443,14182,17069,18015,19130,21923,22436,77889,545156	Ccnd1,Fgfr1,Ly6e,Nf1,Prox1,Tnc,Xdh,Lbh,Kalrn	9/461
11_Member	GO Biological Processes	GO:0048593	camera-type eye morphogenesis	-2.43275	-0.826031	11826,18015,19130,23965,270190	Aqp1,Nf1,Prox1,Tenm3,Ephb1	5/158
11_Member	GO Biological Processes	GO:0045860	positive regulation of protein kinase activity	-2.36987	-0.781035	12443,13383,14182,16145,19130,19699,70097	Ccnd1,Dlg1,Fgfr1,Igtp,Prox1,Reln,Sash1	7/312
11_Member	GO Biological Processes	GO:0050679	positive regulation of epithelial cell proliferation	-2.36397	-0.776972	12443,14182,15901,18015,19130,26903	Ccnd1,Fgfr1,Id1,Nf1,Prox1,Dysf	6/235
11_Member	GO Biological Processes	GO:0001938	positive regulation of endothelial cell proliferation	-2.32867	-0.753357	14182,18015,19130,26903	Fgfr1,Nf1,Prox1,Dysf	4/104
11_Member	GO Biological Processes	GO:0071902	positive regulation of protein serine/threonine kinase activity	-2.30919	-0.740731	12443,14182,16145,19130,70097	Ccnd1,Fgfr1,Igtp,Prox1,Sash1	5/169
11_Member	GO Biological Processes	GO:0001934	positive regulation of protein phosphorylation	-2.28517	-0.721243	12266,12443,13383,14182,14360,16145,16149,19130,19699,70097,547253	C3,Ccnd1,Dlg1,Fgfr1,Fyn,Igtp,Cd74,Prox1,Reln,Sash1,Parp14	11/688
11_Member	GO Biological Processes	GO:0010595	positive regulation of endothelial cell migration	-2.22893	-0.681407	12317,14182,19130,70097	Calr,Fgfr1,Prox1,Sash1	4/111
11_Member	GO Biological Processes	GO:0007420	brain development	-2.20342	-0.663377	11826,14182,14360,18015,18187,19130,19699,19883,20238,243743,270190	Aqp1,Fgfr1,Fyn,Nf1,Nrp2,Prox1,Reln,Rora,Atxn1,Plxna4,Ephb1	11/706
11_Member	GO Biological Processes	GO:0051338	regulation of transferase activity	-2.19454	-0.655314	12443,13383,14182,16145,16149,16826,18015,19130,19699,70097,434341	Ccnd1,Dlg1,Fgfr1,Igtp,Cd74,Ldb2,Nf1,Prox1,Reln,Sash1,Nlrc5	11/708
11_Member	GO Biological Processes	GO:0030900	forebrain development	-2.19022	-0.651814	11826,14182,14360,18015,18187,19130,19699,243743	Aqp1,Fgfr1,Fyn,Nf1,Nrp2,Prox1,Reln,Plxna4	8/424
11_Member	GO Biological Processes	GO:0048592	eye morphogenesis	-2.16539	-0.634315	11826,18015,19130,23965,270190	Aqp1,Nf1,Prox1,Tenm3,Ephb1	5/183
11_Member	GO Biological Processes	GO:0051347	positive regulation of transferase activity	-2.13173	-0.607068	12443,13383,14182,16145,16149,19130,19699,70097	Ccnd1,Dlg1,Fgfr1,Igtp,Cd74,Prox1,Reln,Sash1	8/434
11_Member	GO Biological Processes	GO:0042327	positive regulation of phosphorylation	-2.06572	-0.556676	12266,12443,13383,14182,14360,16145,16149,19130,19699,70097,547253	C3,Ccnd1,Dlg1,Fgfr1,Fyn,Igtp,Cd74,Prox1,Reln,Sash1,Parp14	11/738
11_Member	GO Biological Processes	GO:0007405	neuroblast proliferation	-2.00908	-0.512579	14182,18015,19130	Fgfr1,Nf1,Prox1	3/68
11_Member	GO Biological Processes	GO:0061138	morphogenesis of a branching epithelium	-2.00802	-0.512579	13383,14182,19130,21923,72780	Dlg1,Fgfr1,Prox1,Tnc,Rspo3	5/200
12_Summary	GO Biological Processes	GO:0001961	positive regulation of cytokine-mediated signaling pathway	-4.3982	-2.51292	16145,16149,58203,434341,547253,100038882	Igtp,Cd74,Zbp1,Nlrc5,Parp14,Isg15	6/-
12_Member	GO Biological Processes	GO:0001961	positive regulation of cytokine-mediated signaling pathway	-4.3982	-2.51292	16145,16149,58203,434341,547253	Igtp,Cd74,Zbp1,Nlrc5,Parp14	5/59
12_Member	GO Biological Processes	GO:0060760	positive regulation of response to cytokine stimulus	-4.19424	-2.33033	16145,16149,58203,434341,547253	Igtp,Cd74,Zbp1,Nlrc5,Parp14	5/65
12_Member	GO Biological Processes	GO:0060330	regulation of response to type II interferon	-3.94266	-2.10405	16145,434341,547253	Igtp,Nlrc5,Parp14	3/15
12_Member	GO Biological Processes	GO:0060334	regulation of type II interferon-mediated signaling pathway	-3.94266	-2.10405	16145,434341,547253	Igtp,Nlrc5,Parp14	3/15
12_Member	GO Biological Processes	GO:0001959	regulation of cytokine-mediated signaling pathway	-3.38744	-1.62734	16145,16149,58203,434341,547253,100038882	Igtp,Cd74,Zbp1,Nlrc5,Parp14,Isg15	6/148
12_Member	GO Biological Processes	GO:0060759	regulation of response to cytokine stimulus	-3.23706	-1.4924	16145,16149,58203,434341,547253,100038882	Igtp,Cd74,Zbp1,Nlrc5,Parp14,Isg15	6/158
12_Member	GO Biological Processes	GO:0060338	regulation of type I interferon-mediated signaling pathway	-2.4564	-0.844852	58203,434341,100038882	Zbp1,Nlrc5,Isg15	3/47
13_Summary	WikiPathways	WP1253	Type II interferon signaling IFNG	-4.27959	-2.40155	16912,20846,21354,100038882,12010,16149,17260,18015,234515,66141,14960	Psmb9,Stat1,Tap1,Isg15,B2m,Cd74,Mef2c,Nf1,Inpp4b,Ifitm3,H2-Aa	11/-
13_Member	WikiPathways	WP1253	Type II interferon signaling IFNG	-4.27959	-2.40155	16912,20846,21354,100038882	Psmb9,Stat1,Tap1,Isg15	4/32
13_Member	GO Biological Processes	GO:0045637	regulation of myeloid cell differentiation	-3.02097	-1.31056	12010,16149,17260,18015,20846,234515,100038882	B2m,Cd74,Mef2c,Nf1,Stat1,Inpp4b,Isg15	7/239
13_Member	GO Biological Processes	GO:0034340	response to type I interferon	-2.6263	-0.981966	20846,66141,100038882	Stat1,Ifitm3,Isg15	3/41
13_Member	GO Biological Processes	GO:0045646	regulation of erythrocyte differentiation	-2.38019	-0.785781	12010,20846,100038882	B2m,Stat1,Isg15	3/50
13_Member	GO Biological Processes	GO:1903706	regulation of hemopoiesis	-2.01487	-0.515692	12010,14960,16149,17260,18015,20846,234515,100038882	B2m,H2-Aa,Cd74,Mef2c,Nf1,Stat1,Inpp4b,Isg15	8/455
14_Summary	Reactome Gene Sets	R-MMU-5683057	MAPK family signaling cascades	-3.92114	-2.08417	13383,14182,14360,16912,16913,18015,19186,20418,545156,14701,14702,208846,17533,12443,72780,109294,434341,57257	Dlg1,Fgfr1,Fyn,Psmb9,Psmb8,Nf1,Psme1,Shc3,Kalrn,Gng12,Gng2,Daam1,Mrc1,Ccnd1,Rspo3,Prex2,Nlrc5,Vav3	18/-
14_Member	Reactome Gene Sets	R-MMU-5683057	MAPK family signaling cascades	-3.92114	-2.08417	13383,14182,14360,16912,16913,18015,19186,20418,545156	Dlg1,Fgfr1,Fyn,Psmb9,Psmb8,Nf1,Psme1,Shc3,Kalrn	9/291
14_Member	Reactome Gene Sets	R-MMU-3858494	Beta-catenin independent WNT signaling	-3.80234	-1.97505	14701,14702,16912,16913,19186,208846	Gng12,Gng2,Psmb9,Psmb8,Psme1,Daam1	6/124
14_Member	Reactome Gene Sets	R-MMU-1236978	Cross-presentation of soluble exogenous antigens (endosomes)	-3.54632	-1.76158	16912,16913,17533,19186	Psmb9,Psmb8,Mrc1,Psme1	4/49
14_Member	Reactome Gene Sets	R-MMU-5673001	RAF/MAP kinase cascade	-3.50338	-1.72153	13383,14182,14360,16912,16913,18015,19186,20418	Dlg1,Fgfr1,Fyn,Psmb9,Psmb8,Nf1,Psme1,Shc3	8/262
14_Member	Reactome Gene Sets	R-MMU-75815	Ubiquitin-dependent degradation of Cyclin D	-3.47898	-1.70426	12443,16912,16913,19186	Ccnd1,Psmb9,Psmb8,Psme1	4/51
14_Member	Reactome Gene Sets	R-MMU-5684996	MAPK1/MAPK3 signaling	-3.43768	-1.66998	13383,14182,14360,16912,16913,18015,19186,20418	Dlg1,Fgfr1,Fyn,Psmb9,Psmb8,Nf1,Psme1,Shc3	8/268
14_Member	Reactome Gene Sets	R-MMU-187577	SCF(Skp2)-mediated degradation of p27/p21	-3.20817	-1.46615	12443,16912,16913,19186	Ccnd1,Psmb9,Psmb8,Psme1	4/60
14_Member	Reactome Gene Sets	R-MMU-195721	Signaling by WNT	-3.12948	-1.3991	14701,14702,16912,16913,19186,72780,208846	Gng12,Gng2,Psmb9,Psmb8,Psme1,Rspo3,Daam1	7/229
14_Member	Reactome Gene Sets	R-MMU-8878166	Transcriptional regulation by RUNX2	-3.12777	-1.39867	12443,16912,16913,19186	Ccnd1,Psmb9,Psmb8,Psme1	4/63
14_Member	Reactome Gene Sets	R-MMU-5658442	Regulation of RAS by GAPs	-3.02693	-1.31285	16912,16913,18015,19186	Psmb9,Psmb8,Nf1,Psme1	4/67
14_Member	Reactome Gene Sets	R-MMU-8948751	Regulation of PTEN stability and activity	-3.00277	-1.29601	16912,16913,19186,109294	Psmb9,Psmb8,Psme1,Prex2	4/68
14_Member	Reactome Gene Sets	R-MMU-69202	Cyclin E associated events during G1/S transition	-2.95561	-1.26074	12443,16912,16913,19186	Ccnd1,Psmb9,Psmb8,Psme1	4/70
14_Member	Reactome Gene Sets	R-MMU-69656	Cyclin A:Cdk2-associated events at S phase entry	-2.90993	-1.22326	12443,16912,16913,19186	Ccnd1,Psmb9,Psmb8,Psme1	4/72
14_Member	Reactome Gene Sets	R-MMU-5687128	MAPK6/MAPK4 signaling	-2.88762	-1.20782	16912,16913,19186,545156	Psmb9,Psmb8,Psme1,Kalrn	4/73
14_Member	Reactome Gene Sets	R-MMU-8878159	Transcriptional regulation by RUNX3	-2.82269	-1.15189	12443,16912,16913,19186	Ccnd1,Psmb9,Psmb8,Psme1	4/76
14_Member	Reactome Gene Sets	R-MMU-4086400	PCP/CE pathway	-2.60715	-0.96854	16912,16913,19186,208846	Psmb9,Psmb8,Psme1,Daam1	4/87
14_Member	KEGG Pathway	mmu03050	Proteasome - Mus musculus (house mouse)	-2.4564	-0.844852	16912,16913,19186	Psmb9,Psmb8,Psme1	3/47
14_Member	Reactome Gene Sets	R-MMU-1257604	PIP3 activates AKT signaling	-2.40929	-0.804487	14182,14360,16912,16913,19186,109294	Fgfr1,Fyn,Psmb9,Psmb8,Psme1,Prex2	6/230
14_Member	Reactome Gene Sets	R-MMU-9020702	Interleukin-1 signaling	-2.35861	-0.772531	16912,16913,19186,434341	Psmb9,Psmb8,Psme1,Nlrc5	4/102
14_Member	Reactome Gene Sets	R-MMU-350562	Regulation of ornithine decarboxylase (ODC)	-2.3559	-0.771646	16912,16913,19186	Psmb9,Psmb8,Psme1	3/51
14_Member	Reactome Gene Sets	R-MMU-9762114	GSK3B and BTRC:CUL1-mediated-degradation of NFE2L2	-2.3559	-0.771646	16912,16913,19186	Psmb9,Psmb8,Psme1	3/51
14_Member	Reactome Gene Sets	R-MMU-69206	G1/S Transition	-2.34356	-0.761128	12443,16912,16913,19186	Ccnd1,Psmb9,Psmb8,Psme1	4/103
14_Member	Reactome Gene Sets	R-MMU-349425	Autodegradation of the E3 ubiquitin ligase COP1	-2.33213	-0.755116	16912,16913,19186	Psmb9,Psmb8,Psme1	3/52
14_Member	Reactome Gene Sets	R-MMU-69601	Ubiquitin Mediated Degradation of Phosphorylated Cdc25A	-2.33213	-0.755116	16912,16913,19186	Psmb9,Psmb8,Psme1	3/52
14_Member	Reactome Gene Sets	R-MMU-69610	p53-Independent DNA Damage Response	-2.33213	-0.755116	16912,16913,19186	Psmb9,Psmb8,Psme1	3/52
14_Member	Reactome Gene Sets	R-MMU-69613	p53-Independent G1/S DNA damage checkpoint	-2.33213	-0.755116	16912,16913,19186	Psmb9,Psmb8,Psme1	3/52
14_Member	Reactome Gene Sets	R-MMU-8939902	Regulation of RUNX2 expression and activity	-2.33213	-0.755116	16912,16913,19186	Psmb9,Psmb8,Psme1	3/52
14_Member	Reactome Gene Sets	R-MMU-8941858	Regulation of RUNX3 expression and activity	-2.30886	-0.740731	16912,16913,19186	Psmb9,Psmb8,Psme1	3/53
14_Member	Reactome Gene Sets	R-MMU-8854050	FBXL7 down-regulates AURKA during mitotic entry and in early mitosis	-2.28608	-0.721243	16912,16913,19186	Psmb9,Psmb8,Psme1	3/54
14_Member	Reactome Gene Sets	R-MMU-5621481	C-type lectin receptors (CLRs)	-2.27076	-0.709603	14360,16912,16913,19186	Fyn,Psmb9,Psmb8,Psme1	4/108
14_Member	Reactome Gene Sets	R-MMU-4641257	Degradation of AXIN	-2.26375	-0.707759	16912,16913,19186	Psmb9,Psmb8,Psme1	3/55
14_Member	Reactome Gene Sets	R-MMU-9759194	Nuclear events mediated by NFE2L2	-2.26375	-0.707759	16912,16913,19186	Psmb9,Psmb8,Psme1	3/55
14_Member	Reactome Gene Sets	R-MMU-450408	AUF1 (hnRNP D0) binds and destabilizes mRNA	-2.24188	-0.69267	16912,16913,19186	Psmb9,Psmb8,Psme1	3/56
14_Member	Reactome Gene Sets	R-MMU-5610780	Degradation of GLI1 by the proteasome	-2.24188	-0.69267	16912,16913,19186	Psmb9,Psmb8,Psme1	3/56
14_Member	Reactome Gene Sets	R-MMU-69541	Stabilization of p53	-2.24188	-0.69267	16912,16913,19186	Psmb9,Psmb8,Psme1	3/56
14_Member	Reactome Gene Sets	R-MMU-6807070	PTEN Regulation	-2.22893	-0.681407	16912,16913,19186,109294	Psmb9,Psmb8,Psme1,Prex2	4/111
14_Member	Reactome Gene Sets	R-MMU-4641258	Degradation of DVL	-2.22043	-0.677906	16912,16913,19186	Psmb9,Psmb8,Psme1	3/57
14_Member	Reactome Gene Sets	R-MMU-5607761	Dectin-1 mediated noncanonical NF-kB signaling	-2.22043	-0.677906	16912,16913,19186	Psmb9,Psmb8,Psme1	3/57
14_Member	Reactome Gene Sets	R-MMU-5610785	GLI3 is processed to GLI3R by the proteasome	-2.22043	-0.677906	16912,16913,19186	Psmb9,Psmb8,Psme1	3/57
14_Member	Reactome Gene Sets	R-MMU-5676590	NIK-->noncanonical NF-kB signaling	-2.22043	-0.677906	16912,16913,19186	Psmb9,Psmb8,Psme1	3/57
14_Member	Reactome Gene Sets	R-MMU-9006925	Intracellular signaling by second messengers	-2.18615	-0.649392	14182,14360,16912,16913,19186,109294	Fgfr1,Fyn,Psmb9,Psmb8,Psme1,Prex2	6/256
14_Member	Reactome Gene Sets	R-MMU-351202	Metabolism of polyamines	-2.17877	-0.644457	16912,16913,19186	Psmb9,Psmb8,Psme1	3/59
14_Member	Reactome Gene Sets	R-MMU-446652	Interleukin-1 family signaling	-2.17518	-0.641679	16912,16913,19186,434341	Psmb9,Psmb8,Psme1,Nlrc5	4/115
14_Member	Reactome Gene Sets	R-MMU-2454202	Fc epsilon receptor (FCERI) signaling	-2.13629	-0.610031	16912,16913,19186,57257	Psmb9,Psmb8,Psme1,Vav3	4/118
14_Member	Reactome Gene Sets	R-MMU-4608870	Asymmetric localization of PCP proteins	-2.11916	-0.597661	16912,16913,19186	Psmb9,Psmb8,Psme1	3/62
14_Member	Reactome Gene Sets	R-MMU-1169091	Activation of NF-kappaB in B cells	-2.1	-0.582434	16912,16913,19186	Psmb9,Psmb8,Psme1	3/63
14_Member	Reactome Gene Sets	R-MMU-5358346	Hedgehog ligand biogenesis	-2.1	-0.582434	16912,16913,19186	Psmb9,Psmb8,Psme1	3/63
14_Member	Reactome Gene Sets	R-MMU-174084	Autodegradation of Cdh1 by Cdh1:APC/C	-2.08118	-0.569831	16912,16913,19186	Psmb9,Psmb8,Psme1	3/64
14_Member	Reactome Gene Sets	R-MMU-69563	p53-Dependent G1 DNA Damage Response	-2.08118	-0.569831	16912,16913,19186	Psmb9,Psmb8,Psme1	3/64
14_Member	Reactome Gene Sets	R-MMU-69580	p53-Dependent G1/S DNA damage checkpoint	-2.08118	-0.569831	16912,16913,19186	Psmb9,Psmb8,Psme1	3/64
14_Member	Reactome Gene Sets	R-MMU-1234176	Oxygen-dependent proline hydroxylation of Hypoxia-inducible Factor Alpha	-2.04452	-0.540055	16912,16913,19186	Psmb9,Psmb8,Psme1	3/66
14_Member	Reactome Gene Sets	R-MMU-69615	G1/S DNA Damage Checkpoints	-2.04452	-0.540055	16912,16913,19186	Psmb9,Psmb8,Psme1	3/66
14_Member	Reactome Gene Sets	R-MMU-8939236	RUNX1 regulates transcription of genes involved in differentiation of HSCs	-2.04452	-0.540055	16912,16913,19186	Psmb9,Psmb8,Psme1	3/66
14_Member	Reactome Gene Sets	R-MMU-453279	Mitotic G1 phase and G1/S transition	-2.02628	-0.524973	12443,16912,16913,19186	Ccnd1,Psmb9,Psmb8,Psme1	4/127
14_Member	Reactome Gene Sets	R-MMU-174154	APC/C:Cdc20 mediated degradation of Securin	-2.00908	-0.512579	16912,16913,19186	Psmb9,Psmb8,Psme1	3/68
15_Summary	GO Biological Processes	GO:0045596	negative regulation of cell differentiation	-3.91328	-2.07793	12010,12317,12443,14182,15901,16149,18015,19130,19883,20358,22436,22762,77889,234515,270190,13383,17919,19699,20238,243743,545156	B2m,Calr,Ccnd1,Fgfr1,Id1,Cd74,Nf1,Prox1,Rora,Sema6a,Xdh,Zfpm2,Lbh,Inpp4b,Ephb1,Dlg1,Myo5b,Reln,Atxn1,Plxna4,Kalrn	21/-
15_Member	GO Biological Processes	GO:0045596	negative regulation of cell differentiation	-3.91328	-2.07793	12010,12317,12443,14182,15901,16149,18015,19130,19883,20358,22436,22762,77889,234515,270190	B2m,Calr,Ccnd1,Fgfr1,Id1,Cd74,Nf1,Prox1,Rora,Sema6a,Xdh,Zfpm2,Lbh,Inpp4b,Ephb1	15/759
15_Member	GO Biological Processes	GO:0051960	regulation of nervous system development	-3.29502	-1.54505	12010,13383,15901,17919,18015,19130,19699,20238,20358,243743,270190,545156	B2m,Dlg1,Id1,Myo5b,Nf1,Prox1,Reln,Atxn1,Sema6a,Plxna4,Ephb1,Kalrn	12/596
15_Member	GO Biological Processes	GO:0050767	regulation of neurogenesis	-2.84314	-1.17055	12010,15901,17919,18015,19130,19699,20238,20358,243743,545156	B2m,Id1,Myo5b,Nf1,Prox1,Reln,Atxn1,Sema6a,Plxna4,Kalrn	10/494
15_Member	GO Biological Processes	GO:0010721	negative regulation of cell development	-2.26732	-0.708954	12010,15901,16149,18015,19130,20358,234515	B2m,Id1,Cd74,Nf1,Prox1,Sema6a,Inpp4b	7/326
15_Member	GO Biological Processes	GO:0050768	negative regulation of neurogenesis	-2.24584	-0.69267	12010,15901,18015,19130,20358	B2m,Id1,Nf1,Prox1,Sema6a	5/175
15_Member	GO Biological Processes	GO:0051961	negative regulation of nervous system development	-2.16539	-0.634315	12010,15901,18015,19130,20358	B2m,Id1,Nf1,Prox1,Sema6a	5/183
16_Summary	GO Biological Processes	GO:0030866	cortical actin cytoskeleton organization	-3.84952	-2.01742	12317,13383,71409,544963,11826,17912,17919,18015,19130,71602,208846,237860	Calr,Dlg1,Fmnl2,Iqgap2,Aqp1,Myo1b,Myo5b,Nf1,Prox1,Myo1e,Daam1,Ssh2	12/-
16_Member	GO Biological Processes	GO:0030866	cortical actin cytoskeleton organization	-3.84952	-2.01742	12317,13383,71409,544963	Calr,Dlg1,Fmnl2,Iqgap2	4/41
16_Member	GO Biological Processes	GO:0030036	actin cytoskeleton organization	-3.77087	-1.94992	11826,12317,13383,17912,17919,18015,19130,71409,71602,208846,237860,544963	Aqp1,Calr,Dlg1,Myo1b,Myo5b,Nf1,Prox1,Fmnl2,Myo1e,Daam1,Ssh2,Iqgap2	12/528
16_Member	GO Biological Processes	GO:0030865	cortical cytoskeleton organization	-3.41448	-1.64955	12317,13383,71409,544963	Calr,Dlg1,Fmnl2,Iqgap2	4/53
16_Member	GO Biological Processes	GO:0030029	actin filament-based process	-3.38677	-1.62734	11826,12317,13383,17912,17919,18015,19130,71409,71602,208846,237860,544963	Aqp1,Calr,Dlg1,Myo1b,Myo5b,Nf1,Prox1,Fmnl2,Myo1e,Daam1,Ssh2,Iqgap2	12/582
16_Member	GO Biological Processes	GO:0007015	actin filament organization	-2.0628	-0.554527	13383,17912,17919,19130,71602,544963	Dlg1,Myo1b,Myo5b,Prox1,Myo1e,Iqgap2	6/272
17_Summary	KEGG Pathway	mmu04650	Natural killer cell mediated cytotoxicity - Mus musculus (house mouse)	-3.84101	-2.01052	14360,14964,14972,20418,22035,57257,12443,19699,21923,330662,12010,13033,14182,18187,19272,80707,270190	Fyn,H2-D1,H2-K1,Shc3,Tnfsf10,Vav3,Ccnd1,Reln,Tnc,Dock1,B2m,Ctsd,Fgfr1,Nrp2,Ptprk,Wwox,Ephb1	17/-
17_Member	KEGG Pathway	mmu04650	Natural killer cell mediated cytotoxicity - Mus musculus (house mouse)	-3.84101	-2.01052	14360,14964,14972,20418,22035,57257	Fyn,H2-D1,H2-K1,Shc3,Tnfsf10,Vav3	6/122
17_Member	KEGG Pathway	mmu04510	Focal adhesion - Mus musculus (house mouse)	-3.44087	-1.67038	12443,14360,19699,20418,21923,57257,330662	Ccnd1,Fyn,Reln,Shc3,Tnc,Vav3,Dock1	7/203
17_Member	Reactome Gene Sets	R-MMU-2424491	DAP12 signaling	-3.0667	-1.34642	12010,14360,57257	B2m,Fyn,Vav3	3/29
17_Member	Reactome Gene Sets	R-MMU-9006934	Signaling by Receptor Tyrosine Kinases	-2.91929	-1.23146	13033,14182,14360,18187,19272,20418,57257,80707,330662	Ctsd,Fgfr1,Fyn,Nrp2,Ptprk,Shc3,Vav3,Wwox,Dock1	9/400
17_Member	Reactome Gene Sets	R-MMU-3928665	EPH-ephrin mediated repulsion of cells	-2.9008	-1.21758	14360,57257,270190	Fyn,Vav3,Ephb1	3/33
17_Member	WikiPathways	WP85	Focal adhesion	-2.88139	-1.20386	12443,14360,19699,20418,21923,330662	Ccnd1,Fyn,Reln,Shc3,Tnc,Dock1	6/185
17_Member	Reactome Gene Sets	R-MMU-194138	Signaling by VEGF	-2.38923	-0.792956	14360,18187,57257,330662	Fyn,Nrp2,Vav3,Dock1	4/100
17_Member	WikiPathways	WP6	Integrin mediated cell adhesion	-2.38923	-0.792956	14360,20418,57257,330662	Fyn,Shc3,Vav3,Dock1	4/100
18_Summary	GO Biological Processes	GO:0045765	regulation of angiogenesis	-3.72579	-1.90954	11489,11826,12266,15901,18015,20358,20846,70097,241556	Adam12,Aqp1,C3,Id1,Nf1,Sema6a,Stat1,Sash1,Tspan18	9/-
18_Member	GO Biological Processes	GO:0045765	regulation of angiogenesis	-3.72579	-1.90954	11489,11826,12266,15901,18015,20358,20846,70097,241556	Adam12,Aqp1,C3,Id1,Nf1,Sema6a,Stat1,Sash1,Tspan18	9/309
18_Member	GO Biological Processes	GO:1901342	regulation of vasculature development	-3.65359	-1.85562	11489,11826,12266,15901,18015,20358,20846,70097,241556	Adam12,Aqp1,C3,Id1,Nf1,Sema6a,Stat1,Sash1,Tspan18	9/316
19_Summary	GO Biological Processes	GO:0099159	regulation of modification of postsynaptic structure	-3.69516	-1.88397	17919,18015,545156,13383,26422,14360,19699,71409,243743,12266,21923,270190,13196,17260,15901,19272	Myo5b,Nf1,Kalrn,Dlg1,Nbea,Fyn,Reln,Fmnl2,Plxna4,C3,Tnc,Ephb1,Asap1,Mef2c,Id1,Ptprk	16/-
19_Member	GO Biological Processes	GO:0099159	regulation of modification of postsynaptic structure	-3.69516	-1.88397	17919,18015,545156	Myo5b,Nf1,Kalrn	3/18
19_Member	GO Biological Processes	GO:1905244	regulation of modification of synaptic structure	-3.36892	-1.61221	17919,18015,545156	Myo5b,Nf1,Kalrn	3/23
19_Member	GO Biological Processes	GO:1902473	regulation of protein localization to synapse	-3.0667	-1.34642	13383,26422,545156	Dlg1,Nbea,Kalrn	3/29
19_Member	GO Biological Processes	GO:0022604	regulation of cell morphogenesis	-2.66359	-1.01239	13383,14360,17919,19699,71409,243743,545156	Dlg1,Fyn,Myo5b,Reln,Fmnl2,Plxna4,Kalrn	7/276
19_Member	GO Biological Processes	GO:0050808	synapse organization	-2.64511	-0.998149	12266,17919,19699,21923,26422,243743,270190,545156	C3,Myo5b,Reln,Tnc,Nbea,Plxna4,Ephb1,Kalrn	8/356
19_Member	GO Biological Processes	GO:0060998	regulation of dendritic spine development	-2.62543	-0.981966	13196,17260,19699,545156	Asap1,Mef2c,Reln,Kalrn	4/86
19_Member	GO Biological Processes	GO:0048814	regulation of dendrite morphogenesis	-2.40481	-0.803255	15901,17919,19699,545156	Id1,Myo5b,Reln,Kalrn	4/99
19_Member	GO Biological Processes	GO:0034330	cell junction organization	-2.39549	-0.797329	12266,13383,17919,19272,19699,21923,26422,243743,270190,545156	C3,Dlg1,Myo5b,Ptprk,Reln,Tnc,Nbea,Plxna4,Ephb1,Kalrn	10/570
19_Member	GO Biological Processes	GO:0097120	receptor localization to synapse	-2.15853	-0.630673	13383,19699,545156	Dlg1,Reln,Kalrn	3/60
19_Member	GO Biological Processes	GO:0050775	positive regulation of dendrite morphogenesis	-2.08118	-0.569831	17919,19699,545156	Myo5b,Reln,Kalrn	3/64
19_Member	GO Biological Processes	GO:0010770	positive regulation of cell morphogenesis	-2.04452	-0.540055	17919,19699,545156	Myo5b,Reln,Kalrn	3/66
20_Summary	GO Biological Processes	GO:2001239	regulation of extrinsic apoptotic signaling pathway in absence of ligand	-3.69053	-1.88397	14182,14360,18015,80707,22035,83925	Fgfr1,Fyn,Nf1,Wwox,Tnfsf10,Trps1	6/-
20_Member	GO Biological Processes	GO:2001239	regulation of extrinsic apoptotic signaling pathway in absence of ligand	-3.69053	-1.88397	14182,14360,18015,80707	Fgfr1,Fyn,Nf1,Wwox	4/45
20_Member	GO Biological Processes	GO:2001238	positive regulation of extrinsic apoptotic signaling pathway	-3.18089	-1.44147	18015,22035,80707,83925	Nf1,Tnfsf10,Wwox,Trps1	4/61
20_Member	GO Biological Processes	GO:2001236	regulation of extrinsic apoptotic signaling pathway	-3.08404	-1.36126	14182,14360,18015,22035,80707,83925	Fgfr1,Fyn,Nf1,Tnfsf10,Wwox,Trps1	6/169

## Sheet: Capillary_Down_Annotation
MyList	Gene ID	Type	Tax ID	Homologene Gene ID	Homologene Gene Tax ID	Gene Symbol	Description
Nts	67405	symbol	M. musculus	67405	M. musculus	Nts	neurotensin
AY036118	101056014	symbol	M. musculus	101056014	M. musculus	AY036118	cDNA sequence AY036118
Slc41a1	98396	symbol	M. musculus	98396	M. musculus	Slc41a1	solute carrier family 41, member 1
Nsg1	18196	symbol	M. musculus	18196	M. musculus	Nsg1	neuron specific gene family member 1
Ccn1	16007	symbol	M. musculus	16007	M. musculus	Ccn1	cellular communication network factor 1
Postn	50706	symbol	M. musculus	50706	M. musculus	Postn	periostin, osteoblast specific factor
Camk1d	227541	symbol	M. musculus	227541	M. musculus	Camk1d	calcium/calmodulin-dependent protein kinase ID
Crip1	12925	symbol	M. musculus	12925	M. musculus	Crip1	cysteine-rich protein 1
Jun	16476	symbol	M. musculus	16476	M. musculus	Jun	jun proto-oncogene
Tgfbi	21810	symbol	M. musculus	21810	M. musculus	Tgfbi	transforming growth factor, beta induced
Uba52	22186	symbol	M. musculus	22186	M. musculus	Uba52	ubiquitin A-52 residue ribosomal protein fusion product 1
Rhou	69581	symbol	M. musculus	69581	M. musculus	Rhou	ras homolog family member U
Pdlim4	30794	symbol	M. musculus	30794	M. musculus	Pdlim4	PDZ and LIM domain 4
Serpine2	20720	symbol	M. musculus	20720	M. musculus	Serpine2	serine (or cysteine) peptidase inhibitor, clade E, member 2
Gm19951	105245440	symbol	M. musculus	105245440	M. musculus	Gm19951	predicted gene, 19951
Adamts1	11504	symbol	M. musculus	11504	M. musculus	Adamts1	ADAM metallopeptidase with thrombospondin type 1 motif 1
Lcn2	16819	symbol	M. musculus	16819	M. musculus	Lcn2	lipocalin 2
Gm14964	100008567	symbol	M. musculus	100008567	M. musculus	Gm14964	predicted gene 14964
Clca3a1	12722	symbol	M. musculus	12722	M. musculus	Clca3a1	chloride channel accessory 3A1
Igfbp5	16011	symbol	M. musculus	16011	M. musculus	Igfbp5	insulin-like growth factor binding protein 5
Tanc2	77097	symbol	M. musculus	77097	M. musculus	Tanc2	tetratricopeptide repeat, ankyrin repeat and coiled-coil containing 2
Hs6st3	50787	symbol	M. musculus	50787	M. musculus	Hs6st3	heparan sulfate 6-O-sulfotransferase 3
Vim	22352	symbol	M. musculus	22352	M. musculus	Vim	vimentin
Hspb1	15507	symbol	M. musculus	15507	M. musculus	Hspb1	heat shock protein 1
Lgals1	16852	symbol	M. musculus	16852	M. musculus	Lgals1	lectin, galactose binding, soluble 1
Dapk1	69635	symbol	M. musculus	69635	M. musculus	Dapk1	death associated protein kinase 1
Egr1	13653	symbol	M. musculus	13653	M. musculus	Egr1	early growth response 1
Cldn11	18417	symbol	M. musculus	18417	M. musculus	Cldn11	claudin 11
Gm42418	110183	gene_synonym	M. musculus	110183	M. musculus	Rn18s-rs5	18s RNA, related sequence 5
Cd9	12527	symbol	M. musculus	12527	M. musculus	Cd9	CD9 antigen
Gcnt1	14537	symbol	M. musculus	14537	M. musculus	Gcnt1	glucosaminyl (N-acetyl) transferase 1, core 2
Pkhd1l1	192190	symbol	M. musculus	192190	M. musculus	Pkhd1l1	polycystic kidney and hepatic disease 1-like 1
Hsd3b7	101502	symbol	M. musculus	101502	M. musculus	Hsd3b7	hydroxy-delta-5-steroid dehydrogenase, 3 beta- and steroid delta-isomerase 7
Dpysl3	22240	symbol	M. musculus	22240	M. musculus	Dpysl3	dihydropyrimidinase-like 3
Fstl1	14314	symbol	M. musculus	14314	M. musculus	Fstl1	follistatin-like 1
Myl12a	67268	symbol	M. musculus	67268	M. musculus	Myl12a	myosin, light chain 12A, regulatory, non-sarcomeric
Bgn	12111	symbol	M. musculus	12111	M. musculus	Bgn	biglycan
Pmp22	18858	symbol	M. musculus	18858	M. musculus	Pmp22	peripheral myelin protein 22
Ccdc3	74186	symbol	M. musculus	74186	M. musculus	Ccdc3	coiled-coil domain containing 3
Tmod2	50876	symbol	M. musculus	50876	M. musculus	Tmod2	tropomodulin 2
Ackr3	12778	symbol	M. musculus	12778	M. musculus	Ackr3	atypical chemokine receptor 3
Cavin1	19285	symbol	M. musculus	19285	M. musculus	Cavin1	caveolae associated 1
Gm8797	667759	symbol	M. musculus	667759	M. musculus	Gm8797	ubiquitin B pseudogene
Chrm3	12671	symbol	M. musculus	12671	M. musculus	Chrm3	cholinergic receptor, muscarinic 3, cardiac
Ptn	19242	symbol	M. musculus	19242	M. musculus	Ptn	pleiotrophin
Emp1	13730	symbol	M. musculus	13730	M. musculus	Emp1	epithelial membrane protein 1
Ablim2	231148	symbol	M. musculus	231148	M. musculus	Ablim2	actin-binding LIM protein 2
Gm10076	100126819	symbol	M. musculus	100126819	M. musculus	Gm10076	ribosomal protein L41 pseudogene
Tagln2	21346	symbol	M. musculus	21346	M. musculus	Tagln2	transgelin 2
Tubb2a	22151	symbol	M. musculus	22151	M. musculus	Tubb2a	tubulin, beta 2A class IIA
9530026P05Rik	330385	symbol	M. musculus	330385	M. musculus	9530026P05Rik	RIKEN cDNA 9530026P05 gene
Ucp2	22228	symbol	M. musculus	22228	M. musculus	Ucp2	uncoupling protein 2 (mitochondrial, proton carrier)
Sun2	223697	symbol	M. musculus	223697	M. musculus	Sun2	Sad1 and UNC84 domain containing 2
Tuba1a	22142	symbol	M. musculus	22142	M. musculus	Tuba1a	tubulin, alpha 1A
Chil3	12655	symbol	M. musculus	12655	M. musculus	Chil3	chitinase-like 3
Ramp2	54409	symbol	M. musculus	54409	M. musculus	Ramp2	receptor (calcitonin) activity modifying protein 2
Sema3f	20350	symbol	M. musculus	20350	M. musculus	Sema3f	sema domain, immunoglobulin domain (Ig), short basic domain, secreted, (semaphorin) 3F
Tubb4b	227613	symbol	M. musculus	227613	M. musculus	Tubb4b	tubulin, beta 4B class IVB
S100a10	20194	symbol	M. musculus	20194	M. musculus	S100a10	S100 calcium binding protein A10 (calpactin)
Fcgrt	14132	symbol	M. musculus	14132	M. musculus	Fcgrt	Fc fragment of IgG receptor and transporter
Fxyd6	59095	symbol	M. musculus	59095	M. musculus	Fxyd6	FXYD domain-containing ion transport regulator 6
Esam	69524	symbol	M. musculus	69524	M. musculus	Esam	endothelial cell-specific adhesion molecule
Cyb5r3	109754	symbol	M. musculus	109754	M. musculus	Cyb5r3	cytochrome b5 reductase 3
Anxa2	12306	symbol	M. musculus	12306	M. musculus	Anxa2	annexin A2
Atf3	11910	symbol	M. musculus	11910	M. musculus	Atf3	activating transcription factor 3
Slco2a1	24059	symbol	M. musculus	24059	M. musculus	Slco2a1	solute carrier organic anion transporter family, member 2a1
Ttyh1	57776	symbol	M. musculus	57776	M. musculus	Ttyh1	tweety family member 1
Stmn1	16765	symbol	M. musculus	16765	M. musculus	Stmn1	stathmin 1
Nos3	18127	symbol	M. musculus	18127	M. musculus	Nos3	nitric oxide synthase 3, endothelial cell
Ifitm2	80876	symbol	M. musculus	80876	M. musculus	Ifitm2	interferon induced transmembrane protein 2
Pdlim3	53318	symbol	M. musculus	53318	M. musculus	Pdlim3	PDZ and LIM domain 3
Lysmd2	70082	symbol	M. musculus	70082	M. musculus	Lysmd2	LysM, putative peptidoglycan-binding, domain containing 2
Ednrb	13618	symbol	M. musculus	13618	M. musculus	Ednrb	endothelin receptor type B
Comp	12845	symbol	M. musculus	12845	M. musculus	Comp	cartilage oligomeric matrix protein
Pglyrp1	21946	symbol	M. musculus	21946	M. musculus	Pglyrp1	peptidoglycan recognition protein 1
Net1	56349	symbol	M. musculus	56349	M. musculus	Net1	neuroepithelial cell transforming gene 1
Col18a1	12822	symbol	M. musculus	12822	M. musculus	Col18a1	collagen, type XVIII, alpha 1
Cav1	12389	symbol	M. musculus	12389	M. musculus	Cav1	caveolin 1, caveolae protein
Myadm	50918	symbol	M. musculus	50918	M. musculus	Myadm	myeloid-associated differentiation marker
Duox2	214593	symbol	M. musculus	214593	M. musculus	Duox2	dual oxidase 2
Grina	66168	symbol	M. musculus	66168	M. musculus	Grina	glutamate receptor, ionotropic, N-methyl D-aspartate-associated protein 1 (glutamate binding)
Cav2	12390	symbol	M. musculus	12390	M. musculus	Cav2	caveolin 2
Cdh13	12554	symbol	M. musculus	12554	M. musculus	Cdh13	cadherin 13
Myl6	17904	symbol	M. musculus	17904	M. musculus	Myl6	myosin, light polypeptide 6, alkali, smooth muscle and non-muscle
Ralgps2	78255	symbol	M. musculus	78255	M. musculus	Ralgps2	Ral GEF with PH domain and SH3 binding motif 2
Rras	20130	symbol	M. musculus	20130	M. musculus	Rras	related RAS viral (r-ras) oncogene
Erh	13877	symbol	M. musculus	13877	M. musculus	Erh	ERH mRNA splicing and mitosis factor
Actg1	11465	symbol	M. musculus	11465	M. musculus	Actg1	actin, gamma, cytoplasmic 1
Crip2	68337	symbol	M. musculus	68337	M. musculus	Crip2	cysteine rich protein 2
Atp6v0e	11974	symbol	M. musculus	11974	M. musculus	Atp6v0e	ATPase, H+ transporting, lysosomal V0 subunit E
Filip1l	78749	symbol	M. musculus	78749	M. musculus	Filip1l	filamin A interacting protein 1-like
Flrt2	399558	symbol	M. musculus	399558	M. musculus	Flrt2	fibronectin leucine rich transmembrane protein 2
Fn1	14268	symbol	M. musculus	14268	M. musculus	Fn1	fibronectin 1
Sult1a1	20887	symbol	M. musculus	20887	M. musculus	Sult1a1	sulfotransferase family 1A, phenol-preferring, member 1
Emcn	59308	symbol	M. musculus	59308	M. musculus	Emcn	endomucin
Bambi	68010	symbol	M. musculus	68010	M. musculus	Bambi	BMP and activin membrane-bound inhibitor
Ost4	67695	symbol	M. musculus	67695	M. musculus	Ost4	oligosaccharyltransferase complex subunit 4 (non-catalytic)
Cox6c	12864	symbol	M. musculus	12864	M. musculus	Cox6c	cytochrome c oxidase subunit 6C
Eln	13717	symbol	M. musculus	13717	M. musculus	Eln	elastin
Rasgrf2	19418	symbol	M. musculus	19418	M. musculus	Rasgrf2	RAS protein-specific guanine nucleotide-releasing factor 2
Rtl8a	66158	symbol	M. musculus	66158	M. musculus	Rtl8a	retrotransposon Gag like 8A
Slc9a3r2	65962	gene_synonym	M. musculus	65962	M. musculus	Nherf2	NHERF family PDZ scaffold protein 2
Cgnl1	68178	symbol	M. musculus	68178	M. musculus	Cgnl1	cingulin-like 1
Aldoa	11674	symbol	M. musculus	11674	M. musculus	Aldoa	aldolase A, fructose-bisphosphate
Gngt2	14710	symbol	M. musculus	14710	M. musculus	Gngt2	guanine nucleotide binding protein (G protein), gamma transducing activity polypeptide 2
Ppl	19041	symbol	M. musculus	19041	M. musculus	Ppl	periplakin
Castor1	71962	symbol	M. musculus	71962	M. musculus	Castor1	cytosolic arginine sensor for mTORC1 subunit 1
Gstp1	14870	symbol	M. musculus	14870	M. musculus	Gstp1	glutathione S-transferase, pi 1
Guk1	14923	symbol	M. musculus	14923	M. musculus	Guk1	guanylate kinase 1
Otud1	71198	symbol	M. musculus	71198	M. musculus	Otud1	OTU domain containing 1
Lmna	16905	symbol	M. musculus	16905	M. musculus	Lmna	lamin A
Cd93	17064	symbol	M. musculus	17064	M. musculus	Cd93	CD93 antigen
Lypd6	320343	symbol	M. musculus	320343	M. musculus	Lypd6	LY6/PLAUR domain containing 6
S100a6	20200	symbol	M. musculus	20200	M. musculus	S100a6	S100 calcium binding protein A6 (calcyclin)
Sox18	20672	symbol	M. musculus	20672	M. musculus	Sox18	SRY (sex determining region Y)-box 18
Cdc42ep5	58804	symbol	M. musculus	58804	M. musculus	Cdc42ep5	CDC42 effector protein 5
Col4a5	12830	symbol	M. musculus	12830	M. musculus	Col4a5	collagen, type IV, alpha 5
Gpx4	625249	symbol	M. musculus	625249	M. musculus	Gpx4	glutathione peroxidase 4
Rhoj	80837	symbol	M. musculus	80837	M. musculus	Rhoj	ras homolog family member J
S100a11	20195	symbol	M. musculus	20195	M. musculus	S100a11	S100 calcium binding protein A11
Rps26	27370	symbol	M. musculus	27370	M. musculus	Rps26	ribosomal protein S26
Cmss1	66497	symbol	M. musculus	66497	M. musculus	Cmss1	cms small ribosomal subunit 1
Fzd6	14368	symbol	M. musculus	14368	M. musculus	Fzd6	frizzled class receptor 6
Kank3	80880	symbol	M. musculus	80880	M. musculus	Kank3	KN motif and ankyrin repeat domains 3
Fxyd5	18301	symbol	M. musculus	18301	M. musculus	Fxyd5	FXYD domain-containing ion transport regulator 5
Eif1	20918	symbol	M. musculus	20918	M. musculus	Eif1	eukaryotic translation initiation factor 1
Sema3d	108151	symbol	M. musculus	108151	M. musculus	Sema3d	sema domain, immunoglobulin domain (Ig), short basic domain, secreted, (semaphorin) 3D
Hoxd9	15438	symbol	M. musculus	15438	M. musculus	Hoxd9	homeobox D9
Gnb2	14693	symbol	M. musculus	14693	M. musculus	Gnb2	guanine nucleotide binding protein (G protein), beta 2
Palm	18483	symbol	M. musculus	18483	M. musculus	Palm	paralemmin
Ehd1	13660	symbol	M. musculus	13660	M. musculus	Ehd1	EH-domain containing 1
Dpysl2	12934	symbol	M. musculus	12934	M. musculus	Dpysl2	dihydropyrimidinase-like 2
Zyx	22793	symbol	M. musculus	22793	M. musculus	Zyx	zyxin
Slc25a4	11739	symbol	M. musculus	11739	M. musculus	Slc25a4	solute carrier family 25 (mitochondrial carrier, adenine nucleotide translocator), member 4
Slc6a9	14664	symbol	M. musculus	14664	M. musculus	Slc6a9	solute carrier family 6 (neurotransmitter transporter, glycine), member 9
Mtch1	56462	symbol	M. musculus	56462	M. musculus	Mtch1	mitochondrial carrier 1
Plekhb1	27276	symbol	M. musculus	27276	M. musculus	Plekhb1	pleckstrin homology domain containing, family B (evectins) member 1
Plec	18810	symbol	M. musculus	18810	M. musculus	Plec	plectin
Cthrc1	68588	symbol	M. musculus	68588	M. musculus	Cthrc1	collagen triple helix repeat containing 1
Ypel3	66090	symbol	M. musculus	66090	M. musculus	Ypel3	yippee like 3
Atp9a	11981	symbol	M. musculus	11981	M. musculus	Atp9a	ATPase, class II, type 9A
Ephx1	13849	symbol	M. musculus	13849	M. musculus	Ephx1	epoxide hydrolase 1, microsomal
Fxyd1	56188	symbol	M. musculus	56188	M. musculus	Fxyd1	FXYD domain-containing ion transport regulator 1
Tubb5	22154	symbol	M. musculus	22154	M. musculus	Tubb5	tubulin, beta 5 class I

## Sheet: Capillary_Down_Enrichment
GroupID	Category	Term	Description	LogP	Log(q-value)	Genes	Symbols	InTerm_InList
1_Summary	GO Biological Processes	GO:2000147	positive regulation of cell motility	-14.4344	-10.2128	11465,11504,11674,12389,12554,12778,12822,13653,14268,15507,16007,16011,16476,16819,18127,19242,19285,20130,20195,20350,50706,50918,80837,108151,214593,223697,227541,12306,20672,54409,12845,14368,68588,11910,14870	Actg1,Adamts1,Aldoa,Cav1,Cdh13,Ackr3,Col18a1,Egr1,Fn1,Hspb1,Ccn1,Igfbp5,Jun,Lcn2,Nos3,Ptn,Cavin1,Rras,S100a11,Sema3f,Postn,Myadm,Rhoj,Sema3d,Duox2,Sun2,Camk1d,Anxa2,Sox18,Ramp2,Comp,Fzd6,Cthrc1,Atf3,Gstp1	35/-
1_Member	GO Biological Processes	GO:2000147	positive regulation of cell motility	-14.4344	-10.2128	11465,11504,11674,12389,12554,12778,12822,13653,14268,15507,16007,16011,16476,16819,18127,19242,19285,20130,20195,20350,50706,50918,80837,108151,214593,223697,227541	Actg1,Adamts1,Aldoa,Cav1,Cdh13,Ackr3,Col18a1,Egr1,Fn1,Hspb1,Ccn1,Igfbp5,Jun,Lcn2,Nos3,Ptn,Cavin1,Rras,S100a11,Sema3f,Postn,Myadm,Rhoj,Sema3d,Duox2,Sun2,Camk1d	27/638
1_Member	GO Biological Processes	GO:0040017	positive regulation of locomotion	-14.1728	-10.2128	11465,11504,11674,12389,12554,12778,12822,13653,14268,15507,16007,16011,16476,16819,18127,19242,19285,20130,20195,20350,50706,50918,80837,108151,214593,223697,227541	Actg1,Adamts1,Aldoa,Cav1,Cdh13,Ackr3,Col18a1,Egr1,Fn1,Hspb1,Ccn1,Igfbp5,Jun,Lcn2,Nos3,Ptn,Cavin1,Rras,S100a11,Sema3f,Postn,Myadm,Rhoj,Sema3d,Duox2,Sun2,Camk1d	27/654
1_Member	GO Biological Processes	GO:0030335	positive regulation of cell migration	-13.0587	-9.27477	11465,11504,11674,12389,12554,12778,12822,13653,14268,15507,16007,16011,16476,16819,18127,19242,20130,20195,20350,50706,50918,80837,108151,223697,227541	Actg1,Adamts1,Aldoa,Cav1,Cdh13,Ackr3,Col18a1,Egr1,Fn1,Hspb1,Ccn1,Igfbp5,Jun,Lcn2,Nos3,Ptn,Rras,S100a11,Sema3f,Postn,Myadm,Rhoj,Sema3d,Sun2,Camk1d	25/609
1_Member	GO Biological Processes	GO:0001525	angiogenesis	-6.53953	-3.3316	11465,12306,12389,12554,12778,12822,14268,16007,16476,18127,20672,54409,80837	Actg1,Anxa2,Cav1,Cdh13,Ackr3,Col18a1,Fn1,Ccn1,Jun,Nos3,Sox18,Ramp2,Rhoj	13/343
1_Member	GO Biological Processes	GO:0048514	blood vessel morphogenesis	-5.85149	-2.82086	11465,12306,12389,12554,12778,12822,12845,14268,16007,16476,18127,20672,54409,80837	Actg1,Anxa2,Cav1,Cdh13,Ackr3,Col18a1,Comp,Fn1,Ccn1,Jun,Nos3,Sox18,Ramp2,Rhoj	14/461
1_Member	GO Biological Processes	GO:0001568	blood vessel development	-5.39551	-2.5658	11465,12306,12389,12554,12778,12822,12845,13653,14268,16007,16476,18127,20672,54409,80837	Actg1,Anxa2,Cav1,Cdh13,Ackr3,Col18a1,Comp,Egr1,Fn1,Ccn1,Jun,Nos3,Sox18,Ramp2,Rhoj	15/578
1_Member	GO Biological Processes	GO:0001944	vasculature development	-5.06404	-2.33387	11465,12306,12389,12554,12778,12822,12845,13653,14268,16007,16476,18127,20672,54409,80837	Actg1,Anxa2,Cav1,Cdh13,Ackr3,Col18a1,Comp,Egr1,Fn1,Ccn1,Jun,Nos3,Sox18,Ramp2,Rhoj	15/616
1_Member	GO Biological Processes	GO:0035239	tube morphogenesis	-4.57612	-1.91711	11465,12306,12389,12554,12778,12822,12845,14268,14368,16007,16476,18127,20672,54409,68588,80837	Actg1,Anxa2,Cav1,Cdh13,Ackr3,Col18a1,Comp,Fn1,Fzd6,Ccn1,Jun,Nos3,Sox18,Ramp2,Cthrc1,Rhoj	16/762
1_Member	WikiPathways	WP385	Myometrial relaxation and contraction pathways	-4.33365	-1.78858	11465,11910,12778,16011,16476,18127,54409	Actg1,Atf3,Ackr3,Igfbp5,Jun,Nos3,Ramp2	7/149
1_Member	GO Biological Processes	GO:0048145	regulation of fibroblast proliferation	-2.88748	-0.871919	12306,12389,14268,14870,16476	Anxa2,Cav1,Fn1,Gstp1,Jun	5/127
1_Member	GO Biological Processes	GO:0070372	regulation of ERK1 and ERK2 cascade	-2.80631	-0.837491	11910,12389,12778,14268,14870,16007,16476,20130	Atf3,Cav1,Ackr3,Fn1,Gstp1,Ccn1,Jun,Rras	8/343
2_Summary	GO Biological Processes	GO:0030198	extracellular matrix organization	-9.5561	-6.02988	11504,12306,12389,12390,12822,12830,12845,13717,14268,16007,18858,21810,50706,54409,399558,16476,16905,18127,18810,20672,30794,53318	Adamts1,Anxa2,Cav1,Cav2,Col18a1,Col4a5,Comp,Eln,Fn1,Ccn1,Pmp22,Tgfbi,Postn,Ramp2,Flrt2,Jun,Lmna,Nos3,Plec,Sox18,Pdlim4,Pdlim3	22/-
2_Member	GO Biological Processes	GO:0030198	extracellular matrix organization	-9.5561	-6.02988	11504,12306,12389,12390,12822,12830,12845,13717,14268,16007,18858,21810,50706,54409,399558	Adamts1,Anxa2,Cav1,Cav2,Col18a1,Col4a5,Comp,Eln,Fn1,Ccn1,Pmp22,Tgfbi,Postn,Ramp2,Flrt2	15/278
2_Member	GO Biological Processes	GO:0045229	external encapsulating structure organization	-9.53441	-6.02988	11504,12306,12389,12390,12822,12830,12845,13717,14268,16007,18858,21810,50706,54409,399558	Adamts1,Anxa2,Cav1,Cav2,Col18a1,Col4a5,Comp,Eln,Fn1,Ccn1,Pmp22,Tgfbi,Postn,Ramp2,Flrt2	15/279
2_Member	GO Biological Processes	GO:0043062	extracellular structure organization	-9.51281	-6.02988	11504,12306,12389,12390,12822,12830,12845,13717,14268,16007,18858,21810,50706,54409,399558	Adamts1,Anxa2,Cav1,Cav2,Col18a1,Col4a5,Comp,Eln,Fn1,Ccn1,Pmp22,Tgfbi,Postn,Ramp2,Flrt2	15/280
2_Member	GO Biological Processes	GO:0007507	heart development	-3.83099	-1.50441	11504,13717,14268,16007,16476,16905,18127,18810,20672,30794,53318,54409,399558	Adamts1,Eln,Fn1,Ccn1,Jun,Lmna,Nos3,Plec,Sox18,Pdlim4,Pdlim3,Ramp2,Flrt2	13/615
3_Summary	GO Biological Processes	GO:0061061	muscle structure development	-9.42906	-6.01308	11465,11910,12389,12390,12527,12845,13618,13653,13717,15438,16011,16852,16905,17904,18810,18858,30794,50876,53318,54409,22793,11739,11981,20194,50918,56462,223697	Actg1,Atf3,Cav1,Cav2,Cd9,Comp,Ednrb,Egr1,Eln,Hoxd9,Igfbp5,Lgals1,Lmna,Myl6,Plec,Pmp22,Pdlim4,Tmod2,Pdlim3,Ramp2,Zyx,Slc25a4,Atp9a,S100a10,Myadm,Mtch1,Sun2	27/-
3_Member	GO Biological Processes	GO:0061061	muscle structure development	-9.42906	-6.01308	11465,11910,12389,12390,12527,12845,13618,13653,13717,15438,16011,16852,16905,17904,18810,18858,30794,50876,53318,54409	Actg1,Atf3,Cav1,Cav2,Cd9,Comp,Ednrb,Egr1,Eln,Hoxd9,Igfbp5,Lgals1,Lmna,Myl6,Plec,Pmp22,Pdlim4,Tmod2,Pdlim3,Ramp2	20/558
3_Member	GO Biological Processes	GO:0007519	skeletal muscle tissue development	-5.85593	-2.82086	11910,12389,12390,13653,13717,15438,17904,18810,18858	Atf3,Cav1,Cav2,Egr1,Eln,Hoxd9,Myl6,Plec,Pmp22	9/170
3_Member	GO Biological Processes	GO:0060538	skeletal muscle organ development	-5.61078	-2.72992	11910,12389,12390,13653,13717,15438,17904,18810,18858	Atf3,Cav1,Cav2,Egr1,Eln,Hoxd9,Myl6,Plec,Pmp22	9/182
3_Member	GO Biological Processes	GO:0042692	muscle cell differentiation	-5.05135	-2.33387	11465,12390,12527,12845,13618,16011,16905,18810,18858,50876,54409	Actg1,Cav2,Cd9,Comp,Ednrb,Igfbp5,Lmna,Plec,Pmp22,Tmod2,Ramp2	11/332
3_Member	GO Biological Processes	GO:0007517	muscle organ development	-4.42139	-1.83726	11910,12389,12390,13653,13717,15438,16905,17904,18810,18858	Atf3,Cav1,Cav2,Egr1,Eln,Hoxd9,Lmna,Myl6,Plec,Pmp22	10/320
3_Member	GO Biological Processes	GO:0055001	muscle cell development	-4.41051	-1.83726	11465,12390,12845,16905,18810,18858,50876,54409	Actg1,Cav2,Comp,Lmna,Plec,Pmp22,Tmod2,Ramp2	8/198
3_Member	GO Biological Processes	GO:0060537	muscle tissue development	-3.67744	-1.41866	11910,12389,12390,13653,13717,15438,16905,17904,18810,18858	Atf3,Cav1,Cav2,Egr1,Eln,Hoxd9,Lmna,Myl6,Plec,Pmp22	10/394
3_Member	GO Biological Processes	GO:0051146	striated muscle cell differentiation	-3.67113	-1.41866	11465,12390,12527,16011,16905,18810,18858,50876	Actg1,Cav2,Cd9,Igfbp5,Lmna,Plec,Pmp22,Tmod2	8/253
3_Member	GO Biological Processes	GO:0031032	actomyosin structure organization	-2.94938	-0.904538	11465,13717,18810,22793,50876	Actg1,Eln,Plec,Zyx,Tmod2	5/123
3_Member	GO Biological Processes	GO:0010927	cellular component assembly involved in morphogenesis	-2.88748	-0.871919	11465,12527,18810,18858,50876	Actg1,Cd9,Plec,Pmp22,Tmod2	5/127
3_Member	GO Biological Processes	GO:0061024	membrane organization	-2.82018	-0.841008	11739,11981,12389,12390,12527,16905,18810,18858,20194,50918,56462,223697	Slc25a4,Atp9a,Cav1,Cav2,Cd9,Lmna,Plec,Pmp22,S100a10,Myadm,Mtch1,Sun2	12/692
3_Member	GO Biological Processes	GO:0007422	peripheral nervous system development	-2.73615	-0.791204	13618,15438,18810,18858	Ednrb,Hoxd9,Plec,Pmp22	4/82
3_Member	GO Biological Processes	GO:0048741	skeletal muscle fiber development	-2.71648	-0.781739	12390,18810,18858	Cav2,Plec,Pmp22	3/39
3_Member	GO Biological Processes	GO:0014902	myotube differentiation	-2.58841	-0.700248	12390,12527,18810,18858	Cav2,Cd9,Plec,Pmp22	4/90
3_Member	GO Biological Processes	GO:0014904	myotube cell development	-2.53739	-0.665336	12390,18810,18858	Cav2,Plec,Pmp22	3/45
3_Member	GO Biological Processes	GO:0030239	myofibril assembly	-2.03519	-0.329213	11465,18810,50876	Actg1,Plec,Tmod2	3/68
4_Summary	GO Biological Processes	GO:0097435	supramolecular fiber organization	-7.53859	-4.18061	11465,12306,12389,12822,12845,13717,16765,18810,21346,22142,22240,22352,22793,50876,53318,68178,69581,80837,17904,18858,30794,223697	Actg1,Anxa2,Cav1,Col18a1,Comp,Eln,Stmn1,Plec,Tagln2,Tuba1a,Dpysl3,Vim,Zyx,Tmod2,Pdlim3,Cgnl1,Rhou,Rhoj,Myl6,Pmp22,Pdlim4,Sun2	22/-
4_Member	GO Biological Processes	GO:0097435	supramolecular fiber organization	-7.53859	-4.18061	11465,12306,12389,12822,12845,13717,16765,18810,21346,22142,22240,22352,22793,50876,53318,68178,69581,80837	Actg1,Anxa2,Cav1,Col18a1,Comp,Eln,Stmn1,Plec,Tagln2,Tuba1a,Dpysl3,Vim,Zyx,Tmod2,Pdlim3,Cgnl1,Rhou,Rhoj	18/581
4_Member	GO Biological Processes	GO:0030029	actin filament-based process	-5.35932	-2.54541	11465,13717,17904,18810,18858,21346,22240,22793,30794,50876,53318,68178,69581,80837,223697	Actg1,Eln,Myl6,Plec,Pmp22,Tagln2,Dpysl3,Zyx,Pdlim4,Tmod2,Pdlim3,Cgnl1,Rhou,Rhoj,Sun2	15/582
4_Member	GO Biological Processes	GO:0007015	actin filament organization	-5.02706	-2.32229	13717,18810,21346,22240,22793,50876,53318,68178,69581,80837	Eln,Plec,Tagln2,Dpysl3,Zyx,Tmod2,Pdlim3,Cgnl1,Rhou,Rhoj	10/272
4_Member	GO Biological Processes	GO:0030036	actin cytoskeleton organization	-4.49894	-1.85065	11465,13717,18810,18858,21346,22240,22793,30794,50876,53318,68178,69581,80837	Actg1,Eln,Plec,Pmp22,Tagln2,Dpysl3,Zyx,Pdlim4,Tmod2,Pdlim3,Cgnl1,Rhou,Rhoj	13/528
4_Member	GO Biological Processes	GO:0051017	actin filament bundle assembly	-2.10746	-0.372731	13717,22240,22793	Eln,Dpysl3,Zyx	3/64
4_Member	GO Biological Processes	GO:0061572	actin filament bundle organization	-2.0528	-0.337036	13717,22240,22793	Eln,Dpysl3,Zyx	3/67
5_Summary	Reactome Gene Sets	R-MMU-109582	Hemostasis	-7.02821	-3.72138	11465,11674,12306,12527,13660,14268,14693,14710,18127,20194,20720,21346,22142,22151,69524,227613	Actg1,Aldoa,Anxa2,Cd9,Ehd1,Fn1,Gnb2,Gngt2,Nos3,S100a10,Serpine2,Tagln2,Tuba1a,Tubb2a,Esam,Tubb4b	16/-
5_Member	Reactome Gene Sets	R-MMU-109582	Hemostasis	-7.02821	-3.72138	11465,11674,12306,12527,13660,14268,14693,14710,18127,20194,20720,21346,22142,22151,69524,227613	Actg1,Aldoa,Anxa2,Cd9,Ehd1,Fn1,Gnb2,Gngt2,Nos3,S100a10,Serpine2,Tagln2,Tuba1a,Tubb2a,Esam,Tubb4b	16/492
5_Member	Reactome Gene Sets	R-MMU-114608	Platelet degranulation	-3.04674	-0.958854	11465,11674,12527,14268,21346	Actg1,Aldoa,Cd9,Fn1,Tagln2	5/117
5_Member	Reactome Gene Sets	R-MMU-76002	Platelet activation, signaling and aggregation	-3.00441	-0.92662	11465,11674,12527,14268,14693,14710,21346	Actg1,Aldoa,Cd9,Fn1,Gnb2,Gngt2,Tagln2	7/246
5_Member	Reactome Gene Sets	R-MMU-76005	Response to elevated platelet cytosolic Ca2+	-2.96523	-0.914919	11465,11674,12527,14268,21346	Actg1,Aldoa,Cd9,Fn1,Tagln2	5/122
6_Summary	GO Biological Processes	GO:0031579	membrane raft organization	-6.53744	-3.3316	12389,12390,18858,20194,50918,11465,12830,12845,13730,14268,16476,22793,67268,54409,399558,13653,13660,15507,18127,68010,17904,14870,12554,12822,16011,16765,14368,20130,19242,21946	Cav1,Cav2,Pmp22,S100a10,Myadm,Actg1,Col4a5,Comp,Emp1,Fn1,Jun,Zyx,Myl12a,Ramp2,Flrt2,Egr1,Ehd1,Hspb1,Nos3,Bambi,Myl6,Gstp1,Cdh13,Col18a1,Igfbp5,Stmn1,Fzd6,Rras,Ptn,Pglyrp1	30/-
6_Member	GO Biological Processes	GO:0031579	membrane raft organization	-6.53744	-3.3316	12389,12390,18858,20194,50918	Cav1,Cav2,Pmp22,S100a10,Myadm	5/23
6_Member	KEGG Pathway	mmu04510	Focal adhesion - Mus musculus (house mouse)	-6.16298	-3.06918	11465,12389,12390,12830,12845,13730,14268,16476,22793,67268	Actg1,Cav1,Cav2,Col4a5,Comp,Emp1,Fn1,Jun,Zyx,Myl12a	10/203
6_Member	GO Biological Processes	GO:0071711	basement membrane organization	-5.64425	-2.73446	12389,12390,18858,54409,399558	Cav1,Cav2,Pmp22,Ramp2,Flrt2	5/34
6_Member	GO Biological Processes	GO:0001765	membrane raft assembly	-4.40363	-1.83726	12389,12390,20194	Cav1,Cav2,S100a10	3/11
6_Member	GO Biological Processes	GO:0071363	cellular response to growth factor stimulus	-4.37621	-1.82271	12389,12390,12845,13653,13660,15507,16476,18127,22793,54409,68010,399558	Cav1,Cav2,Comp,Egr1,Ehd1,Hspb1,Jun,Nos3,Zyx,Ramp2,Bambi,Flrt2	12/466
6_Member	GO Biological Processes	GO:0070848	response to growth factor	-4.22679	-1.72915	12389,12390,12845,13653,13660,15507,16476,18127,22793,54409,68010,399558	Cav1,Cav2,Comp,Egr1,Ehd1,Hspb1,Jun,Nos3,Zyx,Ramp2,Bambi,Flrt2	12/483
6_Member	WikiPathways	WP85	Focal adhesion	-3.74521	-1.45479	11465,12389,12390,14268,16476,17904,22793	Actg1,Cav1,Cav2,Fn1,Jun,Myl6,Zyx	7/185
6_Member	GO Biological Processes	GO:0071560	cellular response to transforming growth factor beta stimulus	-3.5851	-1.34933	12389,12390,16476,18127,22793,68010	Cav1,Cav2,Jun,Nos3,Zyx,Bambi	6/139
6_Member	GO Biological Processes	GO:0071559	response to transforming growth factor beta	-3.4864	-1.2784	12389,12390,16476,18127,22793,68010	Cav1,Cav2,Jun,Nos3,Zyx,Bambi	6/145
6_Member	KEGG Pathway	mmu05418	Fluid shear stress and atherosclerosis - Mus musculus (house mouse)	-3.45454	-1.25435	11465,12389,12390,14870,16476,18127	Actg1,Cav1,Cav2,Gstp1,Jun,Nos3	6/147
6_Member	GO Biological Processes	GO:0001938	positive regulation of endothelial cell proliferation	-3.27886	-1.1149	12389,12390,12554,12822,16476	Cav1,Cav2,Cdh13,Col18a1,Jun	5/104
6_Member	GO Biological Processes	GO:0141091	transforming growth factor beta receptor superfamily signaling pathway	-2.87154	-0.870542	12390,12845,13653,16476,22793,68010	Cav2,Comp,Egr1,Jun,Zyx,Bambi	6/190
6_Member	KEGG Pathway	mmu05100	Bacterial invasion of epithelial cells - Mus musculus (house mouse)	-2.85807	-0.864167	11465,12389,12390,14268	Actg1,Cav1,Cav2,Fn1	4/76
6_Member	GO Biological Processes	GO:0007167	enzyme-linked receptor protein signaling pathway	-2.73421	-0.791204	12390,12830,12845,13653,15507,16011,16476,16765,22793,68010,399558	Cav2,Col4a5,Comp,Egr1,Hspb1,Igfbp5,Jun,Stmn1,Zyx,Bambi,Flrt2	11/614
6_Member	KEGG Pathway	mmu05205	Proteoglycans in cancer - Mus musculus (house mouse)	-2.70434	-0.771648	11465,12389,12390,14268,14368,20130	Actg1,Cav1,Cav2,Fn1,Fzd6,Rras	6/205
6_Member	GO Biological Processes	GO:0001935	endothelial cell proliferation	-2.68462	-0.760103	12389,12390,12822	Cav1,Cav2,Col18a1	3/40
6_Member	GO Biological Processes	GO:0007178	transmembrane receptor protein serine/threonine kinase signaling pathway	-2.67268	-0.752054	12390,12845,13653,16476,22793,68010	Cav2,Comp,Egr1,Jun,Zyx,Bambi	6/208
6_Member	GO Biological Processes	GO:0001936	regulation of endothelial cell proliferation	-2.53371	-0.665336	12389,12390,12554,12822,16476	Cav1,Cav2,Cdh13,Col18a1,Jun	5/153
6_Member	GO Biological Processes	GO:0007179	transforming growth factor beta receptor signaling pathway	-2.4549	-0.613782	12390,16476,22793,68010	Cav2,Jun,Zyx,Bambi	4/98
6_Member	GO Biological Processes	GO:0050679	positive regulation of epithelial cell proliferation	-2.41089	-0.581463	12389,12390,12554,12822,16476,19242	Cav1,Cav2,Cdh13,Col18a1,Jun,Ptn	6/235
6_Member	GO Biological Processes	GO:0071709	membrane assembly	-2.29044	-0.503584	12389,12390,20194	Cav1,Cav2,S100a10	3/55
6_Member	GO Biological Processes	GO:0044091	membrane biogenesis	-2.12633	-0.383769	12389,12390,20194	Cav1,Cav2,S100a10	3/63
6_Member	GO Biological Processes	GO:0044403	biological process involved in symbiotic interaction	-2.02955	-0.324776	12389,12390,14268,16476,21946	Cav1,Cav2,Fn1,Jun,Pglyrp1	5/202
7_Summary	GO Biological Processes	GO:0008360	regulation of cell shape	-6.51349	-3.3316	11674,14268,18483,19242,58804,67268,68010,69581,80837,12554,19418,78255	Aldoa,Fn1,Palm,Ptn,Cdc42ep5,Myl12a,Bambi,Rhou,Rhoj,Cdh13,Rasgrf2,Ralgps2	12/-
7_Member	GO Biological Processes	GO:0008360	regulation of cell shape	-6.51349	-3.3316	11674,14268,18483,19242,58804,67268,68010,69581,80837	Aldoa,Fn1,Palm,Ptn,Cdc42ep5,Myl12a,Bambi,Rhou,Rhoj	9/142
7_Member	GO Biological Processes	GO:0022604	regulation of cell morphogenesis	-4.17009	-1.7001	11674,14268,18483,19242,58804,67268,68010,69581,80837	Aldoa,Fn1,Palm,Ptn,Cdc42ep5,Myl12a,Bambi,Rhou,Rhoj	9/276
7_Member	GO Biological Processes	GO:0007266	Rho protein signal transduction	-2.99128	-0.923332	12554,58804,69581,80837	Cdh13,Cdc42ep5,Rhou,Rhoj	4/70
7_Member	GO Biological Processes	GO:0007265	Ras protein signal transduction	-2.96737	-0.914919	12554,19418,58804,69581,78255,80837	Cdh13,Rasgrf2,Cdc42ep5,Rhou,Ralgps2,Rhoj	6/182
7_Member	GO Biological Processes	GO:0007264	small GTPase mediated signal transduction	-2.3233	-0.518603	12554,19418,58804,69581,78255,80837	Cdh13,Rasgrf2,Cdc42ep5,Rhou,Ralgps2,Rhoj	6/245
8_Summary	KEGG Pathway	mmu05132	Salmonella infection - Mus musculus (house mouse)	-6.18911	-3.06918	11465,12306,16476,20130,20194,22142,22151,22154,67268,80837,227613,12934,22186,22352,11739,12389,12390,12864,13653,11974,12845,22240,17904,16905,19041,12671,14368,14870,71962,13660	Actg1,Anxa2,Jun,Rras,S100a10,Tuba1a,Tubb2a,Tubb5,Myl12a,Rhoj,Tubb4b,Dpysl2,Uba52,Vim,Slc25a4,Cav1,Cav2,Cox6c,Egr1,Atp6v0e,Comp,Dpysl3,Myl6,Lmna,Ppl,Chrm3,Fzd6,Gstp1,Castor1,Ehd1	30/-
8_Member	KEGG Pathway	mmu05132	Salmonella infection - Mus musculus (house mouse)	-6.18911	-3.06918	11465,12306,16476,20130,20194,22142,22151,22154,67268,80837,227613	Actg1,Anxa2,Jun,Rras,S100a10,Tuba1a,Tubb2a,Tubb5,Myl12a,Rhoj,Tubb4b	11/253
8_Member	Reactome Gene Sets	R-MMU-437239	Recycling pathway of L1	-5.57951	-2.71638	11465,12934,22142,22151,227613	Actg1,Dpysl2,Tuba1a,Tubb2a,Tubb4b	5/35
8_Member	Reactome Gene Sets	R-MMU-9646399	Aggrephagy	-5.45593	-2.60983	22142,22151,22186,22352,227613	Tuba1a,Tubb2a,Uba52,Vim,Tubb4b	5/37
8_Member	Reactome Gene Sets	R-MMU-5626467	RHO GTPases activate IQGAPs	-4.43084	-1.83726	11465,22142,22151,227613	Actg1,Tuba1a,Tubb2a,Tubb4b	4/30
8_Member	Reactome Gene Sets	R-MMU-373760	L1CAM interactions	-4.30567	-1.76887	11465,12934,22142,22151,227613	Actg1,Dpysl2,Tuba1a,Tubb2a,Tubb4b	5/63
8_Member	KEGG Pathway	mmu05020	Prion disease - Mus musculus (house mouse)	-4.28088	-1.76	11739,12389,12390,12864,13653,22142,22151,22154,227613	Slc25a4,Cav1,Cav2,Cox6c,Egr1,Tuba1a,Tubb2a,Tubb5,Tubb4b	9/267
8_Member	Reactome Gene Sets	R-MMU-9663891	Selective autophagy	-4.23998	-1.73478	22142,22151,22186,22352,227613	Tuba1a,Tubb2a,Uba52,Vim,Tubb4b	5/65
8_Member	Reactome Gene Sets	R-MMU-190828	Gap junction trafficking	-3.8866	-1.53574	11465,22142,22151,227613	Actg1,Tuba1a,Tubb2a,Tubb4b	4/41
8_Member	Reactome Gene Sets	R-MMU-190840	Microtubule-dependent trafficking of connexons from Golgi to the plasma membrane	-3.883	-1.53574	22142,22151,227613	Tuba1a,Tubb2a,Tubb4b	3/16
8_Member	Reactome Gene Sets	R-MMU-157858	Gap junction trafficking and regulation	-3.80499	-1.49387	11465,22142,22151,227613	Actg1,Tuba1a,Tubb2a,Tubb4b	4/43
8_Member	KEGG Pathway	mmu04145	Phagosome - Mus musculus (house mouse)	-3.80371	-1.49387	11465,11974,12845,22142,22151,22154,227613	Actg1,Atp6v0e,Comp,Tuba1a,Tubb2a,Tubb5,Tubb4b	7/181
8_Member	Reactome Gene Sets	R-MMU-190872	Transport of connexons to the plasma membrane	-3.8007	-1.49387	22142,22151,227613	Tuba1a,Tubb2a,Tubb4b	3/17
8_Member	Reactome Gene Sets	R-MMU-422475	Axon guidance	-3.71814	-1.43479	11465,12934,20130,22142,22151,22186,22240,227613	Actg1,Dpysl2,Rras,Tuba1a,Tubb2a,Uba52,Dpysl3,Tubb4b	8/249
8_Member	Reactome Gene Sets	R-MMU-9675108	Nervous system development	-3.7063	-1.432	11465,12934,20130,22142,22151,22186,22240,227613	Actg1,Dpysl2,Rras,Tuba1a,Tubb2a,Uba52,Dpysl3,Tubb4b	8/250
8_Member	KEGG Pathway	mmu04814	Motor proteins - Mus musculus (house mouse)	-3.59172	-1.35184	11465,17904,22142,22151,22154,67268,227613	Actg1,Myl6,Tuba1a,Tubb2a,Tubb5,Myl12a,Tubb4b	7/196
8_Member	Reactome Gene Sets	R-MMU-9668328	Sealing of the nuclear envelope (NE) by ESCRT-III	-3.23633	-1.08585	22142,22151,227613	Tuba1a,Tubb2a,Tubb4b	3/26
8_Member	Reactome Gene Sets	R-MMU-8955332	Carboxyterminal post-translational modifications of tubulin	-3.18719	-1.04997	22142,22151,227613	Tuba1a,Tubb2a,Tubb4b	3/27
8_Member	Reactome Gene Sets	R-MMU-2995410	Nuclear Envelope (NE) Reassembly	-3.13787	-1.01667	16905,22142,22151,227613	Lmna,Tuba1a,Tubb2a,Tubb4b	4/64
8_Member	Reactome Gene Sets	R-MMU-1632852	Macroautophagy	-2.99736	-0.92662	22142,22151,22186,22352,227613	Tuba1a,Tubb2a,Uba52,Vim,Tubb4b	5/120
8_Member	Reactome Gene Sets	R-MMU-9612973	Autophagy	-2.99736	-0.92662	22142,22151,22186,22352,227613	Tuba1a,Tubb2a,Uba52,Vim,Tubb4b	5/120
8_Member	Reactome Gene Sets	R-MMU-190861	Gap junction assembly	-2.96787	-0.914919	22142,22151,227613	Tuba1a,Tubb2a,Tubb4b	3/32
8_Member	Reactome Gene Sets	R-MMU-8852276	The role of GTSE1 in G2/M progression after G2 checkpoint	-2.87944	-0.870542	22142,22151,22186,227613	Tuba1a,Tubb2a,Uba52,Tubb4b	4/75
8_Member	KEGG Pathway	mmu05012	Parkinson disease - Mus musculus (house mouse)	-2.82778	-0.841008	11739,12864,22142,22151,22154,22186,227613	Slc25a4,Cox6c,Tuba1a,Tubb2a,Tubb5,Uba52,Tubb4b	7/264
8_Member	Reactome Gene Sets	R-MMU-2565942	Regulation of PLK1 Activity at G2/M Transition	-2.71681	-0.781739	22142,22154,22186,227613	Tuba1a,Tubb5,Uba52,Tubb4b	4/83
8_Member	KEGG Pathway	mmu04540	Gap junction - Mus musculus (house mouse)	-2.66033	-0.751445	22142,22151,22154,227613	Tuba1a,Tubb2a,Tubb5,Tubb4b	4/86
8_Member	Reactome Gene Sets	R-MMU-1266738	Developmental Biology	-2.65648	-0.750481	11465,12934,19041,20130,22142,22151,22186,22240,227613	Actg1,Dpysl2,Ppl,Rras,Tuba1a,Tubb2a,Uba52,Dpysl3,Tubb4b	9/447
8_Member	Reactome Gene Sets	R-MMU-380320	Recruitment of NuMA to mitotic centrosomes	-2.642	-0.740766	22142,22151,22154,227613	Tuba1a,Tubb2a,Tubb5,Tubb4b	4/87
8_Member	KEGG Pathway	mmu05010	Alzheimer disease - Mus musculus (house mouse)	-2.5103	-0.645428	11739,12671,12864,14368,22142,22151,22154,227613	Slc25a4,Chrm3,Cox6c,Fzd6,Tuba1a,Tubb2a,Tubb5,Tubb4b	8/383
8_Member	KEGG Pathway	mmu05022	Pathways of neurodegeneration - multiple diseases - Mus musculus (house mouse)	-2.50522	-0.642083	11739,12671,12864,14368,22142,22151,22154,22186,227613	Slc25a4,Chrm3,Cox6c,Fzd6,Tuba1a,Tubb2a,Tubb5,Uba52,Tubb4b	9/471
8_Member	Reactome Gene Sets	R-MMU-6811436	COPI-independent Golgi-to-ER retrograde traffic	-2.45742	-0.613782	22142,22151,227613	Tuba1a,Tubb2a,Tubb4b	3/48
8_Member	Reactome Gene Sets	R-MMU-3371497	HSP90 chaperone cycle for steroid hormone receptors (SHR) in the presence of ligand	-2.38276	-0.561024	22142,22151,227613	Tuba1a,Tubb2a,Tubb4b	3/51
8_Member	Reactome Gene Sets	R-MMU-983189	Kinesins	-2.35895	-0.543483	22142,22151,227613	Tuba1a,Tubb2a,Tubb4b	3/52
8_Member	Reactome Gene Sets	R-MMU-5610787	Hedgehog 'off' state	-2.33335	-0.525593	22142,22151,22186,227613	Tuba1a,Tubb2a,Uba52,Tubb4b	4/106
8_Member	Reactome Gene Sets	R-MMU-69275	G2/M Transition	-2.28609	-0.500688	22142,22151,22154,22186,227613	Tuba1a,Tubb2a,Tubb5,Uba52,Tubb4b	5/175
8_Member	Reactome Gene Sets	R-MMU-5620924	Intraflagellar transport	-2.26852	-0.491748	22142,22151,227613	Tuba1a,Tubb2a,Tubb4b	3/56
8_Member	Reactome Gene Sets	R-MMU-453274	Mitotic G2-G2/M phases	-2.26546	-0.490696	22142,22151,22154,22186,227613	Tuba1a,Tubb2a,Tubb5,Uba52,Tubb4b	5/177
8_Member	Reactome Gene Sets	R-MMU-2262752	Cellular responses to stress	-2.1534	-0.402872	11974,14870,16476,22142,22151,22186,71962,227613	Atp6v0e,Gstp1,Jun,Tuba1a,Tubb2a,Uba52,Castor1,Tubb4b	8/440
8_Member	Reactome Gene Sets	R-MMU-8953897	Cellular responses to stimuli	-2.13639	-0.390612	11974,14870,16476,22142,22151,22186,71962,227613	Atp6v0e,Gstp1,Jun,Tuba1a,Tubb2a,Uba52,Castor1,Tubb4b	8/443
8_Member	Reactome Gene Sets	R-MMU-983231	Factors involved in megakaryocyte development and platelet production	-2.1194	-0.379469	13660,22142,22151,227613	Ehd1,Tuba1a,Tubb2a,Tubb4b	4/122
8_Member	Reactome Gene Sets	R-MMU-9833482	PKR-mediated signaling	-2.10746	-0.372731	22142,22151,227613	Tuba1a,Tubb2a,Tubb4b	3/64
8_Member	Reactome Gene Sets	R-MMU-380259	Loss of Nlp from mitotic centrosomes	-2.0528	-0.337036	22142,22154,227613	Tuba1a,Tubb5,Tubb4b	3/67
8_Member	Reactome Gene Sets	R-MMU-380284	Loss of proteins required for interphase microtubule organization from the centrosome	-2.0528	-0.337036	22142,22154,227613	Tuba1a,Tubb5,Tubb4b	3/67
8_Member	Reactome Gene Sets	R-MMU-5663220	RHO GTPases Activate Formins	-2.01309	-0.313123	11465,22142,22151,227613	Actg1,Tuba1a,Tubb2a,Tubb4b	4/131
8_Member	Reactome Gene Sets	R-MMU-913531	Interferon Signaling	-2.01309	-0.313123	22142,22151,22186,227613	Tuba1a,Tubb2a,Uba52,Tubb4b	4/131
8_Member	Reactome Gene Sets	R-MMU-8854518	AURKA Activation by TPX2	-2.00083	-0.307959	22142,22154,227613	Tuba1a,Tubb5,Tubb4b	3/70
9_Summary	GO Biological Processes	GO:0031344	regulation of cell projection organization	-6.15416	-3.06918	11504,12389,12934,13660,14268,15507,16819,16852,18483,18858,19242,20350,20720,22240,22352,58804,77097,108151,227541,12554,14870	Adamts1,Cav1,Dpysl2,Ehd1,Fn1,Hspb1,Lcn2,Lgals1,Palm,Pmp22,Ptn,Sema3f,Serpine2,Dpysl3,Vim,Cdc42ep5,Tanc2,Sema3d,Camk1d,Cdh13,Gstp1	21/-
9_Member	GO Biological Processes	GO:0031344	regulation of cell projection organization	-6.15416	-3.06918	11504,12389,12934,13660,14268,15507,16819,16852,18483,18858,19242,20350,20720,22240,22352,58804,77097,108151,227541	Adamts1,Cav1,Dpysl2,Ehd1,Fn1,Hspb1,Lcn2,Lgals1,Palm,Pmp22,Ptn,Sema3f,Serpine2,Dpysl3,Vim,Cdc42ep5,Tanc2,Sema3d,Camk1d	19/799
9_Member	GO Biological Processes	GO:0120035	regulation of plasma membrane bounded cell projection organization	-5.6338	-2.73446	11504,12389,12934,13660,14268,15507,16852,18483,18858,19242,20350,20720,22240,22352,58804,77097,108151,227541	Adamts1,Cav1,Dpysl2,Ehd1,Fn1,Hspb1,Lgals1,Palm,Pmp22,Ptn,Sema3f,Serpine2,Dpysl3,Vim,Cdc42ep5,Tanc2,Sema3d,Camk1d	18/784
9_Member	GO Biological Processes	GO:0010975	regulation of neuron projection development	-5.32345	-2.52477	11504,12934,13660,14268,15507,16852,18858,19242,20350,20720,22240,22352,77097,108151,227541	Adamts1,Dpysl2,Ehd1,Fn1,Hspb1,Lgals1,Pmp22,Ptn,Sema3f,Serpine2,Dpysl3,Vim,Tanc2,Sema3d,Camk1d	15/586
9_Member	GO Biological Processes	GO:0050920	regulation of chemotaxis	-3.754	-1.45672	12554,14268,14870,15507,19242,20350,108151,227541	Cdh13,Fn1,Gstp1,Hspb1,Ptn,Sema3f,Sema3d,Camk1d	8/246
9_Member	GO Biological Processes	GO:0031346	positive regulation of cell projection organization	-3.71348	-1.43468	11504,13660,14268,15507,16819,18483,19242,20720,22240,58804,227541	Adamts1,Ehd1,Fn1,Hspb1,Lcn2,Palm,Ptn,Serpine2,Dpysl3,Cdc42ep5,Camk1d	11/467
9_Member	GO Biological Processes	GO:0010976	positive regulation of neuron projection development	-3.07747	-0.977761	11504,13660,15507,19242,20720,22240,227541	Adamts1,Ehd1,Hspb1,Ptn,Serpine2,Dpysl3,Camk1d	7/239
9_Member	GO Biological Processes	GO:0050921	positive regulation of chemotaxis	-2.36061	-0.543483	12554,14268,15507,19242,227541	Cdh13,Fn1,Hspb1,Ptn,Camk1d	5/168
10_Summary	GO Biological Processes	GO:0001667	ameboidal-type cell migration	-5.79236	-2.78656	12554,12822,13618,14268,14314,18127,18810,18858,20350,108151,15507,16819,20130,80837,16476,11504,19242,54409	Cdh13,Col18a1,Ednrb,Fn1,Fstl1,Nos3,Plec,Pmp22,Sema3f,Sema3d,Hspb1,Lcn2,Rras,Rhoj,Jun,Adamts1,Ptn,Ramp2	18/-
10_Member	GO Biological Processes	GO:0001667	ameboidal-type cell migration	-5.79236	-2.78656	12554,12822,13618,14268,14314,18127,18810,18858,20350,108151	Cdh13,Col18a1,Ednrb,Fn1,Fstl1,Nos3,Plec,Pmp22,Sema3f,Sema3d	10/223
10_Member	GO Biological Processes	GO:0010595	positive regulation of endothelial cell migration	-4.12076	-1.6735	12822,15507,16819,18127,20130,80837	Col18a1,Hspb1,Lcn2,Nos3,Rras,Rhoj	6/111
10_Member	GO Biological Processes	GO:0010634	positive regulation of epithelial cell migration	-4.08702	-1.65299	12822,15507,16476,16819,18127,20130,80837	Col18a1,Hspb1,Jun,Lcn2,Nos3,Rras,Rhoj	7/163
10_Member	GO Biological Processes	GO:0043536	positive regulation of blood vessel endothelial cell migration	-3.27217	-1.1149	12822,15507,18127,80837	Col18a1,Hspb1,Nos3,Rhoj	4/59
10_Member	GO Biological Processes	GO:0010594	regulation of endothelial cell migration	-3.01719	-0.93509	12822,15507,16819,18127,20130,80837	Col18a1,Hspb1,Lcn2,Nos3,Rras,Rhoj	6/178
10_Member	GO Biological Processes	GO:0010632	regulation of epithelial cell migration	-2.9638	-0.914919	12822,15507,16476,16819,18127,20130,80837	Col18a1,Hspb1,Jun,Lcn2,Nos3,Rras,Rhoj	7/250
10_Member	GO Biological Processes	GO:0043542	endothelial cell migration	-2.79581	-0.831402	12554,12822,14314,18127	Cdh13,Col18a1,Fstl1,Nos3	4/79
10_Member	GO Biological Processes	GO:0043535	regulation of blood vessel endothelial cell migration	-2.47089	-0.621439	12822,15507,18127,80837	Col18a1,Hspb1,Nos3,Rhoj	4/97
10_Member	GO Biological Processes	GO:0045765	regulation of angiogenesis	-2.44551	-0.606044	11504,15507,18127,19242,20130,54409,80837	Adamts1,Hspb1,Nos3,Ptn,Rras,Ramp2,Rhoj	7/309
10_Member	GO Biological Processes	GO:1901342	regulation of vasculature development	-2.39248	-0.569159	11504,15507,18127,19242,20130,54409,80837	Adamts1,Hspb1,Nos3,Ptn,Rras,Ramp2,Rhoj	7/316
10_Member	GO Biological Processes	GO:0010631	epithelial cell migration	-2.22198	-0.459222	12554,12822,14314,18127	Cdh13,Col18a1,Fstl1,Nos3	4/114
10_Member	GO Biological Processes	GO:0090132	epithelium migration	-2.19556	-0.440996	12554,12822,14314,18127	Cdh13,Col18a1,Fstl1,Nos3	4/116
10_Member	GO Biological Processes	GO:0090130	tissue migration	-2.15692	-0.405049	12554,12822,14314,18127	Cdh13,Col18a1,Fstl1,Nos3	4/119
11_Summary	GO Biological Processes	GO:0110053	regulation of actin filament organization	-5.71318	-2.73446	11465,13717,16765,20194,30794,50876,50918,58804,68178,69524,80880,12389,56188,12671,12845,13618,14268,18127,20350,67405,108151,11739,16905	Actg1,Eln,Stmn1,S100a10,Pdlim4,Tmod2,Myadm,Cdc42ep5,Cgnl1,Esam,Kank3,Cav1,Fxyd1,Chrm3,Comp,Ednrb,Fn1,Nos3,Sema3f,Nts,Sema3d,Slc25a4,Lmna	23/-
11_Member	GO Biological Processes	GO:0110053	regulation of actin filament organization	-5.71318	-2.73446	11465,13717,16765,20194,30794,50876,50918,58804,68178,69524,80880	Actg1,Eln,Stmn1,S100a10,Pdlim4,Tmod2,Myadm,Cdc42ep5,Cgnl1,Esam,Kank3	11/283
11_Member	GO Biological Processes	GO:0032970	regulation of actin filament-based process	-5.68305	-2.73446	11465,12389,13717,16765,20194,30794,50876,50918,56188,58804,68178,69524,80880	Actg1,Cav1,Eln,Stmn1,S100a10,Pdlim4,Tmod2,Myadm,Fxyd1,Cdc42ep5,Cgnl1,Esam,Kank3	13/409
11_Member	GO Biological Processes	GO:0090066	regulation of anatomical structure size	-5.24387	-2.48794	12389,12671,12845,13618,13717,14268,18127,20350,50876,50918,58804,67405,69524,80880,108151	Cav1,Chrm3,Comp,Ednrb,Eln,Fn1,Nos3,Sema3f,Tmod2,Myadm,Cdc42ep5,Nts,Esam,Kank3,Sema3d	15/595
11_Member	GO Biological Processes	GO:1902903	regulation of supramolecular fiber organization	-5.05088	-2.33387	11465,12389,13717,16765,20194,30794,50876,50918,58804,68178,69524,80880	Actg1,Cav1,Eln,Stmn1,S100a10,Pdlim4,Tmod2,Myadm,Cdc42ep5,Cgnl1,Esam,Kank3	12/398
11_Member	GO Biological Processes	GO:0032956	regulation of actin cytoskeleton organization	-4.73499	-2.0537	11465,13717,16765,20194,30794,50876,50918,58804,68178,69524,80880	Actg1,Eln,Stmn1,S100a10,Pdlim4,Tmod2,Myadm,Cdc42ep5,Cgnl1,Esam,Kank3	11/359
11_Member	GO Biological Processes	GO:0051492	regulation of stress fiber assembly	-4.39936	-1.83726	11465,16765,20194,30794,68178,80880	Actg1,Stmn1,S100a10,Pdlim4,Cgnl1,Kank3	6/99
11_Member	GO Biological Processes	GO:0032271	regulation of protein polymerization	-4.25921	-1.74633	12389,13717,16765,50876,50918,58804,69524,80880	Cav1,Eln,Stmn1,Tmod2,Myadm,Cdc42ep5,Esam,Kank3	8/208
11_Member	GO Biological Processes	GO:0110020	regulation of actomyosin structure organization	-4.07764	-1.65299	11465,16765,20194,30794,68178,80880	Actg1,Stmn1,S100a10,Pdlim4,Cgnl1,Kank3	6/113
11_Member	GO Biological Processes	GO:0032231	regulation of actin filament bundle assembly	-4.03537	-1.63163	11465,16765,20194,30794,68178,80880	Actg1,Stmn1,S100a10,Pdlim4,Cgnl1,Kank3	6/115
11_Member	GO Biological Processes	GO:0051493	regulation of cytoskeleton organization	-3.81644	-1.49489	11465,12389,13717,16765,20194,30794,50876,50918,58804,68178,69524,80880	Actg1,Cav1,Eln,Stmn1,S100a10,Pdlim4,Tmod2,Myadm,Cdc42ep5,Cgnl1,Esam,Kank3	12/534
11_Member	GO Biological Processes	GO:0030833	regulation of actin filament polymerization	-3.4388	-1.24961	13717,50876,50918,58804,69524,80880	Eln,Tmod2,Myadm,Cdc42ep5,Esam,Kank3	6/148
11_Member	GO Biological Processes	GO:0008064	regulation of actin polymerization or depolymerization	-3.14779	-1.01705	13717,50876,50918,58804,69524,80880	Eln,Tmod2,Myadm,Cdc42ep5,Esam,Kank3	6/168
11_Member	GO Biological Processes	GO:0030832	regulation of actin filament length	-3.10766	-0.995806	13717,50876,50918,58804,69524,80880	Eln,Tmod2,Myadm,Cdc42ep5,Esam,Kank3	6/171
11_Member	GO Biological Processes	GO:0051497	negative regulation of stress fiber assembly	-2.89037	-0.871919	16765,68178,80880	Stmn1,Cgnl1,Kank3	3/34
11_Member	GO Biological Processes	GO:0032535	regulation of cellular component size	-2.87618	-0.870542	13717,14268,20350,50876,50918,58804,69524,80880,108151	Eln,Fn1,Sema3f,Tmod2,Myadm,Cdc42ep5,Esam,Kank3,Sema3d	9/415
11_Member	GO Biological Processes	GO:0032272	negative regulation of protein polymerization	-2.81626	-0.841008	16765,50876,50918,80880	Stmn1,Tmod2,Myadm,Kank3	4/78
11_Member	GO Biological Processes	GO:0032232	negative regulation of actin filament bundle assembly	-2.68462	-0.760103	16765,68178,80880	Stmn1,Cgnl1,Kank3	3/40
11_Member	GO Biological Processes	GO:0051494	negative regulation of cytoskeleton organization	-2.31758	-0.518603	16765,50876,50918,68178,80880	Stmn1,Tmod2,Myadm,Cgnl1,Kank3	5/172
11_Member	GO Biological Processes	GO:1902904	negative regulation of supramolecular fiber organization	-2.29651	-0.50673	16765,50876,50918,68178,80880	Stmn1,Tmod2,Myadm,Cgnl1,Kank3	5/174
11_Member	GO Biological Processes	GO:0030837	negative regulation of actin filament polymerization	-2.14553	-0.396436	50876,50918,80880	Tmod2,Myadm,Kank3	3/62
11_Member	GO Biological Processes	GO:0043254	regulation of protein-containing complex assembly	-2.08633	-0.35674	12389,13717,16765,50876,50918,58804,69524,80880	Cav1,Eln,Stmn1,Tmod2,Myadm,Cdc42ep5,Esam,Kank3	8/452
11_Member	GO Biological Processes	GO:0010639	negative regulation of organelle organization	-2.03573	-0.329213	11739,16765,16905,50876,50918,68178,80880	Slc25a4,Stmn1,Lmna,Tmod2,Myadm,Cgnl1,Kank3	7/369
12_Summary	GO Biological Processes	GO:0010810	regulation of cell-substrate adhesion	-5.67161	-2.73446	11465,12554,14268,16007,16852,19242,20130,20194,50706,50918,12389,14537	Actg1,Cdh13,Fn1,Ccn1,Lgals1,Ptn,Rras,S100a10,Postn,Myadm,Cav1,Gcnt1	12/-
12_Member	GO Biological Processes	GO:0010810	regulation of cell-substrate adhesion	-5.67161	-2.73446	11465,12554,14268,16007,16852,19242,20130,20194,50706,50918	Actg1,Cdh13,Fn1,Ccn1,Lgals1,Ptn,Rras,S100a10,Postn,Myadm	10/230
12_Member	GO Biological Processes	GO:0010811	positive regulation of cell-substrate adhesion	-4.46714	-1.84952	12554,14268,16007,19242,20130,20194,50918	Cdh13,Fn1,Ccn1,Ptn,Rras,S100a10,Myadm	7/142
12_Member	GO Biological Processes	GO:0001952	regulation of cell-matrix adhesion	-2.84251	-0.850955	11465,12554,20130,20194,50706	Actg1,Cdh13,Rras,S100a10,Postn	5/130
12_Member	GO Biological Processes	GO:0045785	positive regulation of cell adhesion	-2.66102	-0.751445	12389,12554,14268,14537,16007,16852,19242,20130,20194,50918	Cav1,Cdh13,Fn1,Gcnt1,Ccn1,Lgals1,Ptn,Rras,S100a10,Myadm	10/535
12_Member	GO Biological Processes	GO:1900024	regulation of substrate adhesion-dependent cell spreading	-2.20528	-0.449359	20194,50706,50918	S100a10,Postn,Myadm	3/59
12_Member	GO Biological Processes	GO:0001954	positive regulation of cell-matrix adhesion	-2.03519	-0.329213	12554,20130,20194	Cdh13,Rras,S100a10	3/68
13_Summary	Reactome Gene Sets	R-MMU-9009391	Extra-nuclear estrogen signaling	-5.30268	-2.51873	12389,12390,14693,14710,15507,18127,14268,13653,20130,14368,12671,12778,13618,19418,54409,56349,67405,22186	Cav1,Cav2,Gnb2,Gngt2,Hspb1,Nos3,Fn1,Egr1,Rras,Fzd6,Chrm3,Ackr3,Ednrb,Rasgrf2,Ramp2,Net1,Nts,Uba52	18/-
13_Member	Reactome Gene Sets	R-MMU-9009391	Extra-nuclear estrogen signaling	-5.30268	-2.51873	12389,12390,14693,14710,15507,18127	Cav1,Cav2,Gnb2,Gngt2,Hspb1,Nos3	6/69
13_Member	Reactome Gene Sets	R-MMU-8939211	ESR-mediated signaling	-3.27343	-1.1149	12389,12390,14693,14710,15507,18127	Cav1,Cav2,Gnb2,Gngt2,Hspb1,Nos3	6/159
13_Member	Reactome Gene Sets	R-MMU-9634597	GPER1 signaling	-3.13998	-1.01667	14268,14693,14710	Fn1,Gnb2,Gngt2	3/28
13_Member	KEGG Pathway	mmu04371	Apelin signaling pathway - Mus musculus (house mouse)	-2.74214	-0.792818	13653,14693,14710,18127,20130	Egr1,Gnb2,Gngt2,Nos3,Rras	5/137
13_Member	Reactome Gene Sets	R-MMU-9006931	Signaling by Nuclear Receptors	-2.66225	-0.751445	12389,12390,14693,14710,15507,18127	Cav1,Cav2,Gnb2,Gngt2,Hspb1,Nos3	6/209
13_Member	Reactome Gene Sets	R-MMU-4086398	Ca2+ pathway	-2.56536	-0.68268	14368,14693,14710	Fzd6,Gnb2,Gngt2	3/44
13_Member	Reactome Gene Sets	R-MMU-388396	GPCR downstream signalling	-2.48032	-0.62579	12671,12778,13618,14268,14693,14710,19418,54409,56349,67405	Chrm3,Ackr3,Ednrb,Fn1,Gnb2,Gngt2,Rasgrf2,Ramp2,Net1,Nts	10/567
13_Member	Reactome Gene Sets	R-MMU-372790	Signaling by GPCR	-2.30363	-0.512382	12671,12778,13618,14268,14693,14710,19418,54409,56349,67405	Chrm3,Ackr3,Ednrb,Fn1,Gnb2,Gngt2,Rasgrf2,Ramp2,Net1,Nts	10/601
13_Member	Reactome Gene Sets	R-MMU-373080	Class B/2 (Secretin family receptors)	-2.26852	-0.491748	14693,14710,54409	Gnb2,Gngt2,Ramp2	3/56
13_Member	Reactome Gene Sets	R-MMU-3858494	Beta-catenin independent WNT signaling	-2.09499	-0.36155	14368,14693,14710,22186	Fzd6,Gnb2,Gngt2,Uba52	4/124
13_Member	Reactome Gene Sets	R-MMU-416476	G alpha (q) signalling events	-2.04705	-0.334984	12671,13618,14693,14710,67405	Chrm3,Ednrb,Gnb2,Gngt2,Nts	5/200
13_Member	Reactome Gene Sets	R-MMU-418555	G alpha (s) signalling events	-2.00182	-0.307959	14268,14693,14710,54409	Fn1,Gnb2,Gngt2,Ramp2	4/132
14_Summary	GO Biological Processes	GO:0014910	regulation of smooth muscle cell migration	-5.26964	-2.49993	11504,12389,13653,14870,16011,20195,50706,12554,16476,18127,19242	Adamts1,Cav1,Egr1,Gstp1,Igfbp5,S100a11,Postn,Cdh13,Jun,Nos3,Ptn	11/-
14_Member	GO Biological Processes	GO:0014910	regulation of smooth muscle cell migration	-5.26964	-2.49993	11504,12389,13653,14870,16011,20195,50706	Adamts1,Cav1,Egr1,Gstp1,Igfbp5,S100a11,Postn	7/107
14_Member	GO Biological Processes	GO:0048660	regulation of smooth muscle cell proliferation	-4.47354	-1.84952	11504,12389,12554,13653,14870,16011,16476,18127	Adamts1,Cav1,Cdh13,Egr1,Gstp1,Igfbp5,Jun,Nos3	8/194
14_Member	GO Biological Processes	GO:0014911	positive regulation of smooth muscle cell migration	-4.05553	-1.63955	11504,13653,16011,20195,50706	Adamts1,Egr1,Igfbp5,S100a11,Postn	5/71
14_Member	GO Biological Processes	GO:1904705	regulation of vascular associated smooth muscle cell proliferation	-3.88757	-1.53574	11504,12389,14870,16011,16476	Adamts1,Cav1,Gstp1,Igfbp5,Jun	5/77
14_Member	GO Biological Processes	GO:0042698	ovulation cycle	-3.21699	-1.07608	11504,13653,18127,19242	Adamts1,Egr1,Nos3,Ptn	4/61
14_Member	GO Biological Processes	GO:0048661	positive regulation of smooth muscle cell proliferation	-3.04674	-0.958854	11504,12554,13653,16011,16476	Adamts1,Cdh13,Egr1,Igfbp5,Jun	5/117
14_Member	GO Biological Processes	GO:1904707	positive regulation of vascular associated smooth muscle cell proliferation	-2.56536	-0.68268	11504,16011,16476	Adamts1,Igfbp5,Jun	3/44
15_Summary	GO Biological Processes	GO:0008347	glial cell migration	-4.79787	-2.105	12527,14268,18858,20130,223697,18810,22142,22352	Cd9,Fn1,Pmp22,Rras,Sun2,Plec,Tuba1a,Vim	8/-
15_Member	GO Biological Processes	GO:0008347	glial cell migration	-4.79787	-2.105	12527,14268,18858,20130,223697	Cd9,Fn1,Pmp22,Rras,Sun2	5/50
15_Member	GO Biological Processes	GO:0042063	gliogenesis	-3.12291	-1.00797	12527,14268,18810,18858,20130,22142,22352,223697	Cd9,Fn1,Plec,Pmp22,Rras,Tuba1a,Vim,Sun2	8/306
16_Summary	GO Biological Processes	GO:0007043	cell-cell junction assembly	-4.65022	-1.98022	11465,12527,12554,18417,18858,54409,69524,18810,14268,12830,18483,22142,67268	Actg1,Cd9,Cdh13,Cldn11,Pmp22,Ramp2,Esam,Plec,Fn1,Col4a5,Palm,Tuba1a,Myl12a	13/-
16_Member	GO Biological Processes	GO:0007043	cell-cell junction assembly	-4.65022	-1.98022	11465,12527,12554,18417,18858,54409,69524	Actg1,Cd9,Cdh13,Cldn11,Pmp22,Ramp2,Esam	7/133
16_Member	GO Biological Processes	GO:0045216	cell-cell junction organization	-4.47354	-1.84952	11465,12527,12554,18417,18810,18858,54409,69524	Actg1,Cd9,Cdh13,Cldn11,Plec,Pmp22,Ramp2,Esam	8/194
16_Member	GO Biological Processes	GO:0034329	cell junction assembly	-4.04046	-1.63163	11465,12527,12554,14268,18417,18810,18858,54409,69524	Actg1,Cd9,Cdh13,Fn1,Cldn11,Plec,Pmp22,Ramp2,Esam	9/287
16_Member	GO Biological Processes	GO:0120193	tight junction organization	-3.94189	-1.56731	11465,18417,18810,54409,69524	Actg1,Cldn11,Plec,Ramp2,Esam	5/75
16_Member	GO Biological Processes	GO:0034330	cell junction organization	-3.55665	-1.32496	11465,12527,12554,12830,14268,18417,18483,18810,18858,22142,54409,69524	Actg1,Cd9,Cdh13,Col4a5,Fn1,Cldn11,Palm,Plec,Pmp22,Tuba1a,Ramp2,Esam	12/570
16_Member	GO Biological Processes	GO:0120192	tight junction assembly	-2.9455	-0.904538	11465,18417,54409,69524	Actg1,Cldn11,Ramp2,Esam	4/72
16_Member	GO Biological Processes	GO:0034332	adherens junction organization	-2.33564	-0.525593	12554,18810,54409	Cdh13,Plec,Ramp2	3/53
16_Member	KEGG Pathway	mmu04670	Leukocyte transendothelial migration - Mus musculus (house mouse)	-2.15692	-0.405049	11465,18417,67268,69524	Actg1,Cldn11,Myl12a,Esam	4/119
16_Member	GO Biological Processes	GO:0070830	bicellular tight junction assembly	-2.07071	-0.349968	18417,54409,69524	Cldn11,Ramp2,Esam	3/66
17_Summary	WikiPathways	WP374	Prostaglandin synthesis and regulation	-4.43084	-1.83726	12306,13618,20194,20200,20720,12389,12527,12845,11465,19242,214593,12671,14368,16852,12554,14870,15507,50706,50918	Anxa2,Ednrb,S100a10,S100a6,Serpine2,Cav1,Cd9,Comp,Actg1,Ptn,Duox2,Chrm3,Fzd6,Lgals1,Cdh13,Gstp1,Hspb1,Postn,Myadm	19/-
17_Member	WikiPathways	WP374	Prostaglandin synthesis and regulation	-4.43084	-1.83726	12306,13618,20194,20200	Anxa2,Ednrb,S100a10,S100a6	4/30
17_Member	Reactome Gene Sets	R-MMU-75205	Dissolution of Fibrin Clot	-4.28071	-1.76	12306,20194,20720	Anxa2,S100a10,Serpine2	3/12
17_Member	GO Biological Processes	GO:1900046	regulation of hemostasis	-4.11503	-1.6735	12306,12389,12527,12845,20720	Anxa2,Cav1,Cd9,Comp,Serpine2	5/69
17_Member	GO Biological Processes	GO:1903034	regulation of response to wounding	-3.89436	-1.53574	11465,12306,12389,12527,19242,20720,214593	Actg1,Anxa2,Cav1,Cd9,Ptn,Serpine2,Duox2	7/175
17_Member	GO Biological Processes	GO:1900047	negative regulation of hemostasis	-3.84526	-1.50847	12306,12527,12845,20720	Anxa2,Cd9,Comp,Serpine2	4/42
17_Member	GO Biological Processes	GO:0061041	regulation of wound healing	-3.74273	-1.45479	11465,12306,12389,12527,20720,214593	Actg1,Anxa2,Cav1,Cd9,Serpine2,Duox2	6/130
17_Member	GO Biological Processes	GO:0030193	regulation of blood coagulation	-3.06275	-0.96603	12306,12389,12527,20720	Anxa2,Cav1,Cd9,Serpine2	4/67
17_Member	GO Biological Processes	GO:0050818	regulation of coagulation	-2.9455	-0.904538	12306,12389,12527,20720	Anxa2,Cav1,Cd9,Serpine2	4/72
17_Member	GO Biological Processes	GO:0050878	regulation of body fluid levels	-2.93759	-0.899234	12306,12389,12527,12671,12845,13618,14368,20720	Anxa2,Cav1,Cd9,Chrm3,Comp,Ednrb,Fzd6,Serpine2	8/327
17_Member	GO Biological Processes	GO:0034110	regulation of homotypic cell-cell adhesion	-2.81767	-0.841008	12527,16852,20720	Cd9,Lgals1,Serpine2	3/36
17_Member	GO Biological Processes	GO:0007162	negative regulation of cell adhesion	-2.81428	-0.841008	12527,12554,14870,15507,16852,20720,50706,50918	Cd9,Cdh13,Gstp1,Hspb1,Lgals1,Serpine2,Postn,Myadm	8/342
17_Member	GO Biological Processes	GO:0030195	negative regulation of blood coagulation	-2.65362	-0.750481	12306,12527,20720	Anxa2,Cd9,Serpine2	3/41
17_Member	GO Biological Processes	GO:0050819	negative regulation of coagulation	-2.56536	-0.68268	12306,12527,20720	Anxa2,Cd9,Serpine2	3/44
17_Member	GO Biological Processes	GO:0061045	negative regulation of wound healing	-2.10746	-0.372731	12306,12527,20720	Anxa2,Cd9,Serpine2	3/64
17_Member	GO Biological Processes	GO:0007589	body fluid secretion	-2.00083	-0.307959	12306,12389,12671	Anxa2,Cav1,Chrm3	3/70
18_Summary	GO Biological Processes	GO:0043065	positive regulation of apoptotic process	-4.16954	-1.7001	11910,12389,12822,13653,16007,16476,16819,16852,18127,19242,56349,56462,69635,227541,12925,13618,14268,18810,22142,22228,98396,14870,625249	Atf3,Cav1,Col18a1,Egr1,Ccn1,Jun,Lcn2,Lgals1,Nos3,Ptn,Net1,Mtch1,Dapk1,Camk1d,Crip1,Ednrb,Fn1,Plec,Tuba1a,Ucp2,Slc41a1,Gstp1,Gpx4	23/-
18_Member	GO Biological Processes	GO:0043065	positive regulation of apoptotic process	-4.16954	-1.7001	11910,12389,12822,13653,16007,16476,16819,16852,18127,19242,56349,56462,69635,227541	Atf3,Cav1,Col18a1,Egr1,Ccn1,Jun,Lcn2,Lgals1,Nos3,Ptn,Net1,Mtch1,Dapk1,Camk1d	14/651
18_Member	GO Biological Processes	GO:0043068	positive regulation of programmed cell death	-4.00308	-1.62282	11910,12389,12822,13653,16007,16476,16819,16852,18127,19242,56349,56462,69635,227541	Atf3,Cav1,Col18a1,Egr1,Ccn1,Jun,Lcn2,Lgals1,Nos3,Ptn,Net1,Mtch1,Dapk1,Camk1d	14/675
18_Member	GO Biological Processes	GO:0010035	response to inorganic substance	-3.83914	-1.50748	12389,12925,13618,14268,16476,16819,18127,18810,22142,22228,56349,98396	Cav1,Crip1,Ednrb,Fn1,Jun,Lcn2,Nos3,Plec,Tuba1a,Ucp2,Net1,Slc41a1	12/531
18_Member	GO Biological Processes	GO:0000302	response to reactive oxygen species	-3.09447	-0.988732	14870,16476,16819,18127,22228,56349	Gstp1,Jun,Lcn2,Nos3,Ucp2,Net1	6/172
18_Member	GO Biological Processes	GO:0062197	cellular response to chemical stress	-2.77221	-0.814332	12389,16476,16819,18127,18810,56349,69635	Cav1,Jun,Lcn2,Nos3,Plec,Net1,Dapk1	7/270
18_Member	GO Biological Processes	GO:0006979	response to oxidative stress	-2.7436	-0.792818	14870,16476,16819,18127,22228,56349,69635,625249	Gstp1,Jun,Lcn2,Nos3,Ucp2,Net1,Dapk1,Gpx4	8/351
18_Member	GO Biological Processes	GO:0034614	cellular response to reactive oxygen species	-2.07104	-0.349968	16476,16819,18127,56349	Jun,Lcn2,Nos3,Net1	4/126
19_Summary	GO Biological Processes	GO:2000310	regulation of NMDA receptor activity	-4.16878	-1.7001	14664,19418,69635	Slc6a9,Rasgrf2,Dapk1	3/-
19_Member	GO Biological Processes	GO:2000310	regulation of NMDA receptor activity	-4.16878	-1.7001	14664,19418,69635	Slc6a9,Rasgrf2,Dapk1	3/13
19_Member	GO Biological Processes	GO:0099601	regulation of neurotransmitter receptor activity	-2.48345	-0.627211	14664,19418,69635	Slc6a9,Rasgrf2,Dapk1	3/47
20_Summary	GO Biological Processes	GO:0014745	negative regulation of muscle adaptation	-4.16878	-1.7001	16011,16905,18127,12389,13717,19242,68588,12390,12527,12554,12778,14870,16476,18858,20720,11739,12671,56188	Igfbp5,Lmna,Nos3,Cav1,Eln,Ptn,Cthrc1,Cav2,Cd9,Cdh13,Ackr3,Gstp1,Jun,Pmp22,Serpine2,Slc25a4,Chrm3,Fxyd1	18/-
20_Member	GO Biological Processes	GO:0014745	negative regulation of muscle adaptation	-4.16878	-1.7001	16011,16905,18127	Igfbp5,Lmna,Nos3	3/13
20_Member	GO Biological Processes	GO:0048771	tissue remodeling	-3.63631	-1.38807	12389,13717,16011,18127,19242,68588	Cav1,Eln,Igfbp5,Nos3,Ptn,Cthrc1	6/136
20_Member	GO Biological Processes	GO:0008285	negative regulation of cell population proliferation	-2.90119	-0.878098	12389,12390,12527,12554,12778,14870,16011,16476,16905,18127,18858,19242,20720	Cav1,Cav2,Cd9,Cdh13,Ackr3,Gstp1,Igfbp5,Jun,Lmna,Nos3,Pmp22,Ptn,Serpine2	13/772
20_Member	GO Biological Processes	GO:0048662	negative regulation of smooth muscle cell proliferation	-2.90112	-0.878098	12389,14870,16011,18127	Cav1,Gstp1,Igfbp5,Nos3	4/74
20_Member	GO Biological Processes	GO:0090257	regulation of muscle system process	-2.81841	-0.841008	11739,12389,12671,16011,16905,18127,56188	Slc25a4,Cav1,Chrm3,Igfbp5,Lmna,Nos3,Fxyd1	7/265
20_Member	GO Biological Processes	GO:0014912	negative regulation of smooth muscle cell migration	-2.78295	-0.82073	12389,14870,16011	Cav1,Gstp1,Igfbp5	3/37
20_Member	GO Biological Processes	GO:0043502	regulation of muscle adaptation	-2.30461	-0.512382	11739,16011,16905,18127	Slc25a4,Igfbp5,Lmna,Nos3	4/108

## Sheet: Collecting_UP_Annotation
MyList	Gene ID	Type	Tax ID	Homologene Gene ID	Homologene Gene Tax ID	Gene Symbol	Description
H2-K1	14972	symbol	M. musculus	14972	M. musculus	H2-K1	histocompatibility 2, K1, K region
B2m	12010	symbol	M. musculus	12010	M. musculus	B2m	beta-2 microglobulin
Iigp1	60440	symbol	M. musculus	60440	M. musculus	Iigp1	interferon inducible GTPase 1
Ifi27l2a	76933	symbol	M. musculus	76933	M. musculus	Ifi27l2a	interferon, alpha-inducible protein 27 like 2A
Bst2	69550	symbol	M. musculus	69550	M. musculus	Bst2	bone marrow stromal cell antigen 2
H2-D1	14964	symbol	M. musculus	14964	M. musculus	H2-D1	histocompatibility 2, D region locus 1
H2-Q7	15018	symbol	M. musculus	15018	M. musculus	H2-Q7	histocompatibility 2, Q region locus 7
Lyve1	114332	symbol	M. musculus	114332	M. musculus	Lyve1	lymphatic vessel endothelial hyaluronan receptor 1
Icam1	15894	symbol	M. musculus	15894	M. musculus	Icam1	intercellular adhesion molecule 1
Aqp1	11826	symbol	M. musculus	11826	M. musculus	Aqp1	aquaporin 1
Scn3a	20269	symbol	M. musculus	20269	M. musculus	Scn3a	sodium channel, voltage-gated, type III, alpha
Trim69	70928	symbol	M. musculus	70928	M. musculus	Trim69	tripartite motif-containing 69
Ephb1	270190	symbol	M. musculus	270190	M. musculus	Ephb1	Eph receptor B1
Ank2	109676	symbol	M. musculus	109676	M. musculus	Ank2	ankyrin 2, brain
Isg15	100038882	symbol	M. musculus	100038882	M. musculus	Isg15	ISG15 ubiquitin-like modifier
Piezo2	667742	symbol	M. musculus	667742	M. musculus	Piezo2	piezo-type mechanosensitive ion channel component 2
mt-Co3	17710	gene_synonym	M. musculus	17710	M. musculus	COX3	cytochrome c oxidase subunit III
Ifrd1	15982	symbol	M. musculus	15982	M. musculus	Ifrd1	interferon-related developmental regulator 1
H2-Q6	110557	symbol	M. musculus	110557	M. musculus	H2-Q6	histocompatibility 2, Q region locus 6
Aebp1	11568	symbol	M. musculus	11568	M. musculus	Aebp1	AE binding protein 1
Astl	215095	symbol	M. musculus	215095	M. musculus	Astl	astacin like metalloendopeptidase
Olfm1	56177	symbol	M. musculus	56177	M. musculus	Olfm1	olfactomedin 1
Inpp4b	234515	symbol	M. musculus	234515	M. musculus	Inpp4b	inositol polyphosphate-4-phosphatase, type II
Dleu2	668253	symbol	M. musculus	668253	M. musculus	Dleu2	deleted in lymphocytic leukemia, 2
Psmb8	16913	symbol	M. musculus	16913	M. musculus	Psmb8	proteasome (prosome, macropain) subunit, beta type 8 (large multifunctional peptidase 7)
Ifitm3	66141	symbol	M. musculus	66141	M. musculus	Ifitm3	interferon induced transmembrane protein 3
Ctsd	13033	symbol	M. musculus	13033	M. musculus	Ctsd	cathepsin D
Myo5b	17919	symbol	M. musculus	17919	M. musculus	Myo5b	myosin VB
Slc9a9	331004	symbol	M. musculus	331004	M. musculus	Slc9a9	solute carrier family 9 (sodium/hydrogen exchanger), member 9
Ifi44	99899	symbol	M. musculus	99899	M. musculus	Ifi44	interferon-induced protein 44
Nrp2	18187	symbol	M. musculus	18187	M. musculus	Nrp2	neuropilin 2
Gm21541	100862177	gene_synonym	M. musculus	100862177	M. musculus	Ccl21d	C-C motif chemokine ligand 21D
mt-Atp6	17705	gene_synonym	M. musculus	17705	M. musculus	ATP6	ATP synthase F0 subunit 6
Igfbp4	16010	symbol	M. musculus	16010	M. musculus	Igfbp4	insulin-like growth factor binding protein 4
Hmcn1	545370	symbol	M. musculus	545370	M. musculus	Hmcn1	hemicentin 1
Dennd4a	102442	symbol	M. musculus	102442	M. musculus	Dennd4a	DENN domain containing 4A
St6galnac3	20447	symbol	M. musculus	20447	M. musculus	St6galnac3	ST6 (alpha-N-acetyl-neuraminyl-2,3-beta-galactosyl-1,3)-N-acetylgalactosaminide alpha-2,6-sialyltransferase 3
Psme1	19186	symbol	M. musculus	19186	M. musculus	Psme1	proteasome (prosome, macropain) activator subunit 1 (PA28 alpha)
Fgf12	14167	symbol	M. musculus	14167	M. musculus	Fgf12	fibroblast growth factor 12
Hivep2	15273	symbol	M. musculus	15273	M. musculus	Hivep2	human immunodeficiency virus type I enhancer binding protein 2
Slc38a4	69354	symbol	M. musculus	69354	M. musculus	Slc38a4	solute carrier family 38, member 4
mt-Co2	17709	gene_synonym	M. musculus	17709	M. musculus	COX2	cytochrome c oxidase subunit II
Gm14636	100503338	symbol	M. musculus	100503338	M. musculus	Gm14636	predicted gene 14636
Asap1	13196	symbol	M. musculus	13196	M. musculus	Asap1	ArfGAP with SH3 domain, ankyrin repeat and PH domain1
H2-T22	15039	symbol	M. musculus	15039	M. musculus	H2-T22	histocompatibility 2, T region locus 22
H2-Q4	15015	symbol	M. musculus	15015	M. musculus	H2-Q4	histocompatibility 2, Q region locus 4
Vav3	57257	symbol	M. musculus	57257	M. musculus	Vav3	vav 3 oncogene
Sash1	70097	symbol	M. musculus	70097	M. musculus	Sash1	SAM and SH3 domain containing 1
Reep1	52250	symbol	M. musculus	52250	M. musculus	Reep1	receptor accessory protein 1
Rab21	216344	symbol	M. musculus	216344	M. musculus	Rab21	RAB21, member RAS oncogene family
Iqgap2	544963	symbol	M. musculus	544963	M. musculus	Iqgap2	IQ motif containing GTPase activating protein 2
Plxna4	243743	symbol	M. musculus	243743	M. musculus	Plxna4	plexin A4
Patl2	67578	symbol	M. musculus	67578	M. musculus	Patl2	protein associated with topoisomerase II homolog 2 (yeast)
Trps1	83925	symbol	M. musculus	83925	M. musculus	Trps1	transcriptional repressor GATA binding 1
Ralgapa2	241694	symbol	M. musculus	241694	M. musculus	Ralgapa2	Ral GTPase activating protein, alpha subunit 2 (catalytic)
Rps19	20085	symbol	M. musculus	20085	M. musculus	Rps19	ribosomal protein S19
mt-Nd4	17719	gene_synonym	M. musculus	17719	M. musculus	ND4	NADH dehydrogenase subunit 4
Psmb9	16912	symbol	M. musculus	16912	M. musculus	Psmb9	proteasome (prosome, macropain) subunit, beta type 9 (large multifunctional peptidase 2)
mt-Nd3	17718	gene_synonym	M. musculus	17718	M. musculus	ND3	NADH dehydrogenase subunit 3
Rpl32	19951	symbol	M. musculus	19951	M. musculus	Rpl32	ribosomal protein L32
Gbp6	100702	symbol	M. musculus	100702	M. musculus	Gbp6	guanylate binding protein 6
Rps12	20042	symbol	M. musculus	20042	M. musculus	Rps12	ribosomal protein S12
Apba2	11784	symbol	M. musculus	11784	M. musculus	Apba2	amyloid beta precursor protein binding family A member 2
Rpsa	16785	symbol	M. musculus	16785	M. musculus	Rpsa	ribosomal protein SA
Stab1	192187	symbol	M. musculus	192187	M. musculus	Stab1	stabilin 1
Ptpn18	19253	symbol	M. musculus	19253	M. musculus	Ptpn18	protein tyrosine phosphatase, non-receptor type 18
Slc5a3	53881	symbol	M. musculus	53881	M. musculus	Slc5a3	solute carrier family 5 (inositol transporters), member 3
mt-Co1	17708	gene_synonym	M. musculus	17708	M. musculus	COX1	cytochrome c oxidase subunit I
Rps28	54127	symbol	M. musculus	54127	M. musculus	Rps28	ribosomal protein S28
mt-Cytb	17711	gene_synonym	M. musculus	17711	M. musculus	CYTB	cytochrome b
mt-Nd1	17716	gene_synonym	M. musculus	17716	M. musculus	ND1	NADH dehydrogenase subunit 1
Rps16	20055	symbol	M. musculus	20055	M. musculus	Rps16	ribosomal protein S16
Rps18	20084	symbol	M. musculus	20084	M. musculus	Rps18	ribosomal protein S18
Npm1	18148	symbol	M. musculus	18148	M. musculus	Npm1	nucleophosmin 1
mt-Nd2	17717	gene_synonym	M. musculus	17717	M. musculus	ND2	NADH dehydrogenase subunit 2
Slc38a2	67760	symbol	M. musculus	67760	M. musculus	Slc38a2	solute carrier family 38, member 2
Rpl12	269261	symbol	M. musculus	269261	M. musculus	Rpl12	ribosomal protein L12
Rps6	20104	symbol	M. musculus	20104	M. musculus	Rps6	ribosomal protein S6
Eef1b2	55949	symbol	M. musculus	55949	M. musculus	Eef1b2	eukaryotic translation elongation factor 1 beta 2
Lepr	16847	symbol	M. musculus	16847	M. musculus	Lepr	leptin receptor
Rps23	66475	symbol	M. musculus	66475	M. musculus	Rps23	ribosomal protein S23
Eef1g	67160	symbol	M. musculus	67160	M. musculus	Eef1g	eukaryotic translation elongation factor 1 gamma
Megf6	230971	symbol	M. musculus	230971	M. musculus	Megf6	multiple EGF-like-domains 6
Rps15	20054	symbol	M. musculus	20054	M. musculus	Rps15	ribosomal protein S15
Tpt1	22070	symbol	M. musculus	22070	M. musculus	Tpt1	tumor protein, translationally-controlled 1
Rps20	67427	symbol	M. musculus	67427	M. musculus	Rps20	ribosomal protein S20
Rplp2	67186	symbol	M. musculus	67186	M. musculus	Rplp2	ribosomal protein lateral stalk subunit P2
Rpl17	319195	symbol	M. musculus	319195	M. musculus	Rpl17	ribosomal protein L17
Rps8	20116	symbol	M. musculus	20116	M. musculus	Rps8	ribosomal protein S8
Rpl24	68193	symbol	M. musculus	68193	M. musculus	Rpl24	ribosomal protein L24
Rpl13a	22121	symbol	M. musculus	22121	M. musculus	Rpl13a	ribosomal protein L13A
Enpp3	209558	symbol	M. musculus	209558	M. musculus	Enpp3	ectonucleotide pyrophosphatase/phosphodiesterase 3
Rpl6	19988	symbol	M. musculus	19988	M. musculus	Rpl6	ribosomal protein L6
Rack1	14694	symbol	M. musculus	14694	M. musculus	Rack1	receptor for activated C kinase 1
Rps15a	267019	symbol	M. musculus	267019	M. musculus	Rps15a	ribosomal protein S15A
Rps24	20088	symbol	M. musculus	20088	M. musculus	Rps24	ribosomal protein S24
Gbp2	14469	symbol	M. musculus	14469	M. musculus	Gbp2	guanylate binding protein 2
Stat1	20846	symbol	M. musculus	20846	M. musculus	Stat1	signal transducer and activator of transcription 1
Rps7	20115	symbol	M. musculus	20115	M. musculus	Rps7	ribosomal protein S7
Zbp1	58203	symbol	M. musculus	58203	M. musculus	Zbp1	Z-DNA binding protein 1
Sgip1	73094	symbol	M. musculus	73094	M. musculus	Sgip1	SH3-domain GRB2-like (endophilin) interacting protein 1
Rpl27	19942	symbol	M. musculus	19942	M. musculus	Rpl27	ribosomal protein L27
Npc2	67963	symbol	M. musculus	67963	M. musculus	Npc2	NPC intracellular cholesterol transporter 2
Rpl35a	57808	symbol	M. musculus	57808	M. musculus	Rpl35a	ribosomal protein L35A
Rps14	20044	symbol	M. musculus	20044	M. musculus	Rps14	ribosomal protein S14
Rps29	20090	symbol	M. musculus	20090	M. musculus	Rps29	ribosomal protein S29
Rpl34	68436	symbol	M. musculus	68436	M. musculus	Rpl34	ribosomal protein L34
Rpl26	19941	symbol	M. musculus	19941	M. musculus	Rpl26	ribosomal protein L26
Nlrc5	434341	symbol	M. musculus	434341	M. musculus	Nlrc5	NLR family, CARD domain containing 5
Rpl5	100503670	symbol	M. musculus	100503670	M. musculus	Rpl5	ribosomal protein L5
Rps9	76846	symbol	M. musculus	76846	M. musculus	Rps9	ribosomal protein S9
Rps2	16898	symbol	M. musculus	16898	M. musculus	Rps2	ribosomal protein S2
Rps27a	78294	symbol	M. musculus	78294	M. musculus	Rps27a	ribosomal protein S27A
Rpl23a	268449	symbol	M. musculus	268449	M. musculus	Rpl23a	ribosomal protein L23A
Rpl39	67248	symbol	M. musculus	67248	M. musculus	Rpl39	ribosomal protein L39
Rps13	68052	symbol	M. musculus	68052	M. musculus	Rps13	ribosomal protein S13
Rplp1	56040	symbol	M. musculus	56040	M. musculus	Rplp1	ribosomal protein lateral stalk subunit P1
Rpl22	19934	symbol	M. musculus	19934	M. musculus	Rpl22	ribosomal protein L22
Rps3	27050	symbol	M. musculus	27050	M. musculus	Rps3	ribosomal protein S3

## Sheet: Collecting_UP_Enrichment
GroupID	Category	Term	Description	LogP	Log(q-value)	Genes	Symbols	InTerm_InList
1_Summary	Reactome Gene Sets	R-MMU-1799339	SRP-dependent cotranslational protein targeting to membrane	-58.5628	-54.3017	16785,16898,19934,19941,19942,19951,19988,20042,20044,20054,20055,20084,20085,20088,20090,20104,20115,20116,22121,27050,54127,56040,57808,66475,67186,67248,67427,68052,68193,68436,76846,267019,268449,269261,319195,100503670,78294,55949,67160,20846,100038882,14694,11568,20447,16912,16913,19186,18148,58203	Rpsa,Rps2,Rpl22,Rpl26,Rpl27,Rpl32,Rpl6,Rps12,Rps14,Rps15,Rps16,Rps18,Rps19,Rps24,Rps29,Rps6,Rps7,Rps8,Rpl13a,Rps3,Rps28,Rplp1,Rpl35a,Rps23,Rplp2,Rpl39,Rps20,Rps13,Rpl24,Rpl34,Rps9,Rps15a,Rpl23a,Rpl12,Rpl17,Rpl5,Rps27a,Eef1b2,Eef1g,Stat1,Isg15,Rack1,Aebp1,St6galnac3,Psmb9,Psmb8,Psme1,Npm1,Zbp1	49/-
1_Member	Reactome Gene Sets	R-MMU-1799339	SRP-dependent cotranslational protein targeting to membrane	-58.5628	-54.3017	16785,16898,19934,19941,19942,19951,19988,20042,20044,20054,20055,20084,20085,20088,20090,20104,20115,20116,22121,27050,54127,56040,57808,66475,67186,67248,67427,68052,68193,68436,76846,267019,268449,269261,319195,100503670	Rpsa,Rps2,Rpl22,Rpl26,Rpl27,Rpl32,Rpl6,Rps12,Rps14,Rps15,Rps16,Rps18,Rps19,Rps24,Rps29,Rps6,Rps7,Rps8,Rpl13a,Rps3,Rps28,Rplp1,Rpl35a,Rps23,Rplp2,Rpl39,Rps20,Rps13,Rpl24,Rpl34,Rps9,Rps15a,Rpl23a,Rpl12,Rpl17,Rpl5	36/90
1_Member	Reactome Gene Sets	R-MMU-975956	Nonsense Mediated Decay (NMD) independent of the Exon Junction Complex (EJC)	-58.1318	-54.1717	16785,16898,19934,19941,19942,19951,19988,20042,20044,20054,20055,20084,20085,20088,20090,20104,20115,20116,22121,27050,54127,56040,57808,66475,67186,67248,67427,68052,68193,68436,76846,267019,268449,269261,319195,100503670	Rpsa,Rps2,Rpl22,Rpl26,Rpl27,Rpl32,Rpl6,Rps12,Rps14,Rps15,Rps16,Rps18,Rps19,Rps24,Rps29,Rps6,Rps7,Rps8,Rpl13a,Rps3,Rps28,Rplp1,Rpl35a,Rps23,Rplp2,Rpl39,Rps20,Rps13,Rpl24,Rpl34,Rps9,Rps15a,Rpl23a,Rpl12,Rpl17,Rpl5	36/92
1_Member	Reactome Gene Sets	R-MMU-72689	Formation of a pool of free 40S subunits	-56.7134	-52.9295	16785,16898,19934,19941,19942,19951,19988,20042,20044,20054,20055,20084,20085,20088,20090,20104,20115,20116,22121,27050,54127,56040,57808,66475,67186,67248,67427,68052,68193,68436,76846,267019,268449,269261,319195,100503670	Rpsa,Rps2,Rpl22,Rpl26,Rpl27,Rpl32,Rpl6,Rps12,Rps14,Rps15,Rps16,Rps18,Rps19,Rps24,Rps29,Rps6,Rps7,Rps8,Rpl13a,Rps3,Rps28,Rplp1,Rpl35a,Rps23,Rplp2,Rpl39,Rps20,Rps13,Rpl24,Rpl34,Rps9,Rps15a,Rpl23a,Rpl12,Rpl17,Rpl5	36/99
1_Member	WikiPathways	WP163	Cytoplasmic ribosomal proteins	-56.1044	-52.4454	16785,16898,19934,19941,19942,19951,19988,20042,20044,20054,20055,20084,20085,20088,20090,20104,20115,20116,22121,27050,54127,56040,57808,66475,67248,67427,68052,68193,68436,78294,267019,268449,269261,319195	Rpsa,Rps2,Rpl22,Rpl26,Rpl27,Rpl32,Rpl6,Rps12,Rps14,Rps15,Rps16,Rps18,Rps19,Rps24,Rps29,Rps6,Rps7,Rps8,Rpl13a,Rps3,Rps28,Rplp1,Rpl35a,Rps23,Rpl39,Rps20,Rps13,Rpl24,Rpl34,Rps27a,Rps15a,Rpl23a,Rpl12,Rpl17	34/81
1_Member	GO Biological Processes	GO:0002181	cytoplasmic translation	-55.4861	-51.924	16785,16898,19934,19941,19942,19951,19988,20042,20044,20054,20055,20084,20085,20088,20090,20104,20115,20116,22121,27050,54127,56040,57808,66475,67186,67248,67427,68052,68193,68436,76846,78294,267019,268449,269261,319195,100503670	Rpsa,Rps2,Rpl22,Rpl26,Rpl27,Rpl32,Rpl6,Rps12,Rps14,Rps15,Rps16,Rps18,Rps19,Rps24,Rps29,Rps6,Rps7,Rps8,Rpl13a,Rps3,Rps28,Rplp1,Rpl35a,Rps23,Rplp2,Rpl39,Rps20,Rps13,Rpl24,Rpl34,Rps9,Rps27a,Rps15a,Rpl23a,Rpl12,Rpl17,Rpl5	37/118
1_Member	Reactome Gene Sets	R-MMU-156827	L13a-mediated translational silencing of Ceruloplasmin expression	-54.8935	-51.4106	16785,16898,19934,19941,19942,19951,19988,20042,20044,20054,20055,20084,20085,20088,20090,20104,20115,20116,22121,27050,54127,56040,57808,66475,67186,67248,67427,68052,68193,68436,76846,267019,268449,269261,319195,100503670	Rpsa,Rps2,Rpl22,Rpl26,Rpl27,Rpl32,Rpl6,Rps12,Rps14,Rps15,Rps16,Rps18,Rps19,Rps24,Rps29,Rps6,Rps7,Rps8,Rpl13a,Rps3,Rps28,Rplp1,Rpl35a,Rps23,Rplp2,Rpl39,Rps20,Rps13,Rpl24,Rpl34,Rps9,Rps15a,Rpl23a,Rpl12,Rpl17,Rpl5	36/109
1_Member	Reactome Gene Sets	R-MMU-72706	GTP hydrolysis and joining of the 60S ribosomal subunit	-54.723	-51.307	16785,16898,19934,19941,19942,19951,19988,20042,20044,20054,20055,20084,20085,20088,20090,20104,20115,20116,22121,27050,54127,56040,57808,66475,67186,67248,67427,68052,68193,68436,76846,267019,268449,269261,319195,100503670	Rpsa,Rps2,Rpl22,Rpl26,Rpl27,Rpl32,Rpl6,Rps12,Rps14,Rps15,Rps16,Rps18,Rps19,Rps24,Rps29,Rps6,Rps7,Rps8,Rpl13a,Rps3,Rps28,Rplp1,Rpl35a,Rps23,Rplp2,Rpl39,Rps20,Rps13,Rpl24,Rpl34,Rps9,Rps15a,Rpl23a,Rpl12,Rpl17,Rpl5	36/110
1_Member	Reactome Gene Sets	R-MMU-927802	Nonsense-Mediated Decay (NMD)	-54.3876	-51.0808	16785,16898,19934,19941,19942,19951,19988,20042,20044,20054,20055,20084,20085,20088,20090,20104,20115,20116,22121,27050,54127,56040,57808,66475,67186,67248,67427,68052,68193,68436,76846,267019,268449,269261,319195,100503670	Rpsa,Rps2,Rpl22,Rpl26,Rpl27,Rpl32,Rpl6,Rps12,Rps14,Rps15,Rps16,Rps18,Rps19,Rps24,Rps29,Rps6,Rps7,Rps8,Rpl13a,Rps3,Rps28,Rplp1,Rpl35a,Rps23,Rplp2,Rpl39,Rps20,Rps13,Rpl24,Rpl34,Rps9,Rps15a,Rpl23a,Rpl12,Rpl17,Rpl5	36/112
1_Member	Reactome Gene Sets	R-MMU-975957	Nonsense Mediated Decay (NMD) enhanced by the Exon Junction Complex (EJC)	-54.3876	-51.0808	16785,16898,19934,19941,19942,19951,19988,20042,20044,20054,20055,20084,20085,20088,20090,20104,20115,20116,22121,27050,54127,56040,57808,66475,67186,67248,67427,68052,68193,68436,76846,267019,268449,269261,319195,100503670	Rpsa,Rps2,Rpl22,Rpl26,Rpl27,Rpl32,Rpl6,Rps12,Rps14,Rps15,Rps16,Rps18,Rps19,Rps24,Rps29,Rps6,Rps7,Rps8,Rpl13a,Rps3,Rps28,Rplp1,Rpl35a,Rps23,Rplp2,Rpl39,Rps20,Rps13,Rpl24,Rpl34,Rps9,Rps15a,Rpl23a,Rpl12,Rpl17,Rpl5	36/112
1_Member	Reactome Gene Sets	R-MMU-72613	Eukaryotic Translation Initiation	-53.5803	-50.3606	16785,16898,19934,19941,19942,19951,19988,20042,20044,20054,20055,20084,20085,20088,20090,20104,20115,20116,22121,27050,54127,56040,57808,66475,67186,67248,67427,68052,68193,68436,76846,267019,268449,269261,319195,100503670	Rpsa,Rps2,Rpl22,Rpl26,Rpl27,Rpl32,Rpl6,Rps12,Rps14,Rps15,Rps16,Rps18,Rps19,Rps24,Rps29,Rps6,Rps7,Rps8,Rpl13a,Rps3,Rps28,Rplp1,Rpl35a,Rps23,Rplp2,Rpl39,Rps20,Rps13,Rpl24,Rpl34,Rps9,Rps15a,Rpl23a,Rpl12,Rpl17,Rpl5	36/117
1_Member	Reactome Gene Sets	R-MMU-72737	Cap-dependent Translation Initiation	-53.5803	-50.3606	16785,16898,19934,19941,19942,19951,19988,20042,20044,20054,20055,20084,20085,20088,20090,20104,20115,20116,22121,27050,54127,56040,57808,66475,67186,67248,67427,68052,68193,68436,76846,267019,268449,269261,319195,100503670	Rpsa,Rps2,Rpl22,Rpl26,Rpl27,Rpl32,Rpl6,Rps12,Rps14,Rps15,Rps16,Rps18,Rps19,Rps24,Rps29,Rps6,Rps7,Rps8,Rpl13a,Rps3,Rps28,Rplp1,Rpl35a,Rps23,Rplp2,Rpl39,Rps20,Rps13,Rpl24,Rpl34,Rps9,Rps15a,Rpl23a,Rpl12,Rpl17,Rpl5	36/117
1_Member	KEGG Pathway	mmu03010	Ribosome - Mus musculus (house mouse)	-48.0745	-44.8926	16785,16898,19934,19941,19942,19951,19988,20042,20044,20054,20055,20084,20085,20088,20090,20104,20115,20116,22121,27050,54127,56040,57808,66475,67186,67248,67427,68052,68193,68436,76846,78294,267019,268449,269261,319195,100503670	Rpsa,Rps2,Rpl22,Rpl26,Rpl27,Rpl32,Rpl6,Rps12,Rps14,Rps15,Rps16,Rps18,Rps19,Rps24,Rps29,Rps6,Rps7,Rps8,Rpl13a,Rps3,Rps28,Rplp1,Rpl35a,Rps23,Rplp2,Rpl39,Rps20,Rps13,Rpl24,Rpl34,Rps9,Rps27a,Rps15a,Rpl23a,Rpl12,Rpl17,Rpl5	37/177
1_Member	Reactome Gene Sets	R-MMU-6791226	Major pathway of rRNA processing in the nucleolus and cytosol	-46.5421	-43.4571	16785,16898,19934,19941,19942,19951,19988,20042,20044,20054,20055,20084,20085,20088,20090,20104,20115,20116,22121,27050,54127,56040,57808,66475,67186,67248,67427,68052,68193,68436,76846,267019,268449,269261,319195,100503670	Rpsa,Rps2,Rpl22,Rpl26,Rpl27,Rpl32,Rpl6,Rps12,Rps14,Rps15,Rps16,Rps18,Rps19,Rps24,Rps29,Rps6,Rps7,Rps8,Rpl13a,Rps3,Rps28,Rplp1,Rpl35a,Rps23,Rplp2,Rpl39,Rps20,Rps13,Rpl24,Rpl34,Rps9,Rps15a,Rpl23a,Rpl12,Rpl17,Rpl5	36/174
1_Member	Reactome Gene Sets	R-MMU-72312	rRNA processing	-46.5421	-43.4571	16785,16898,19934,19941,19942,19951,19988,20042,20044,20054,20055,20084,20085,20088,20090,20104,20115,20116,22121,27050,54127,56040,57808,66475,67186,67248,67427,68052,68193,68436,76846,267019,268449,269261,319195,100503670	Rpsa,Rps2,Rpl22,Rpl26,Rpl27,Rpl32,Rpl6,Rps12,Rps14,Rps15,Rps16,Rps18,Rps19,Rps24,Rps29,Rps6,Rps7,Rps8,Rpl13a,Rps3,Rps28,Rplp1,Rpl35a,Rps23,Rplp2,Rpl39,Rps20,Rps13,Rpl24,Rpl34,Rps9,Rps15a,Rpl23a,Rpl12,Rpl17,Rpl5	36/174
1_Member	Reactome Gene Sets	R-MMU-8868773	rRNA processing in the nucleus and cytosol	-46.5421	-43.4571	16785,16898,19934,19941,19942,19951,19988,20042,20044,20054,20055,20084,20085,20088,20090,20104,20115,20116,22121,27050,54127,56040,57808,66475,67186,67248,67427,68052,68193,68436,76846,267019,268449,269261,319195,100503670	Rpsa,Rps2,Rpl22,Rpl26,Rpl27,Rpl32,Rpl6,Rps12,Rps14,Rps15,Rps16,Rps18,Rps19,Rps24,Rps29,Rps6,Rps7,Rps8,Rpl13a,Rps3,Rps28,Rplp1,Rpl35a,Rps23,Rplp2,Rpl39,Rps20,Rps13,Rpl24,Rpl34,Rps9,Rps15a,Rpl23a,Rpl12,Rpl17,Rpl5	36/174
1_Member	Reactome Gene Sets	R-MMU-72766	Translation	-45.853	-42.796	16785,16898,19934,19941,19942,19951,19988,20042,20044,20054,20055,20084,20085,20088,20090,20104,20115,20116,22121,27050,54127,55949,56040,57808,66475,67160,67186,67248,67427,68052,68193,68436,76846,267019,268449,269261,319195,100503670	Rpsa,Rps2,Rpl22,Rpl26,Rpl27,Rpl32,Rpl6,Rps12,Rps14,Rps15,Rps16,Rps18,Rps19,Rps24,Rps29,Rps6,Rps7,Rps8,Rpl13a,Rps3,Rps28,Eef1b2,Rplp1,Rpl35a,Rps23,Eef1g,Rplp2,Rpl39,Rps20,Rps13,Rpl24,Rpl34,Rps9,Rps15a,Rpl23a,Rpl12,Rpl17,Rpl5	38/222
1_Member	KEGG Pathway	mmu05171	Coronavirus disease - COVID-19 - Mus musculus (house mouse)	-45.5181	-42.4875	16785,16898,19934,19941,19942,19951,19988,20042,20044,20054,20055,20084,20085,20088,20090,20104,20115,20116,20846,22121,27050,54127,56040,57808,66475,67186,67248,67427,68052,68193,68436,76846,78294,267019,268449,269261,319195,100038882,100503670	Rpsa,Rps2,Rpl22,Rpl26,Rpl27,Rpl32,Rpl6,Rps12,Rps14,Rps15,Rps16,Rps18,Rps19,Rps24,Rps29,Rps6,Rps7,Rps8,Stat1,Rpl13a,Rps3,Rps28,Rplp1,Rpl35a,Rps23,Rplp2,Rpl39,Rps20,Rps13,Rpl24,Rpl34,Rps9,Rps27a,Rps15a,Rpl23a,Rpl12,Rpl17,Isg15,Rpl5	39/249
1_Member	GO Biological Processes	GO:0006412	translation	-37.8453	-34.8395	14694,16785,16898,19934,19941,19942,19951,19988,20042,20044,20054,20055,20084,20085,20088,20090,20104,20115,20116,22121,27050,54127,55949,56040,57808,66475,67160,67186,67248,67427,68052,68193,68436,76846,78294,267019,268449,269261,319195,100503670	Rack1,Rpsa,Rps2,Rpl22,Rpl26,Rpl27,Rpl32,Rpl6,Rps12,Rps14,Rps15,Rps16,Rps18,Rps19,Rps24,Rps29,Rps6,Rps7,Rps8,Rpl13a,Rps3,Rps28,Eef1b2,Rplp1,Rpl35a,Rps23,Eef1g,Rplp2,Rpl39,Rps20,Rps13,Rpl24,Rpl34,Rps9,Rps27a,Rps15a,Rpl23a,Rpl12,Rpl17,Rpl5	40/419
1_Member	GO Biological Processes	GO:0043043	peptide biosynthetic process	-36.8693	-33.887	14694,16785,16898,19934,19941,19942,19951,19988,20042,20044,20054,20055,20084,20085,20088,20090,20104,20115,20116,22121,27050,54127,55949,56040,57808,66475,67160,67186,67248,67427,68052,68193,68436,76846,78294,267019,268449,269261,319195,100503670	Rack1,Rpsa,Rps2,Rpl22,Rpl26,Rpl27,Rpl32,Rpl6,Rps12,Rps14,Rps15,Rps16,Rps18,Rps19,Rps24,Rps29,Rps6,Rps7,Rps8,Rpl13a,Rps3,Rps28,Eef1b2,Rplp1,Rpl35a,Rps23,Eef1g,Rplp2,Rpl39,Rps20,Rps13,Rpl24,Rpl34,Rps9,Rps27a,Rps15a,Rpl23a,Rpl12,Rpl17,Rpl5	40/443
1_Member	GO Biological Processes	GO:0006518	peptide metabolic process	-35.1717	-32.2117	11568,14694,16785,16898,19934,19941,19942,19951,19988,20042,20044,20054,20055,20084,20085,20088,20090,20104,20115,20116,22121,27050,54127,55949,56040,57808,66475,67160,67186,67248,67427,68052,68193,68436,76846,78294,267019,268449,269261,319195,100503670	Aebp1,Rack1,Rpsa,Rps2,Rpl22,Rpl26,Rpl27,Rpl32,Rpl6,Rps12,Rps14,Rps15,Rps16,Rps18,Rps19,Rps24,Rps29,Rps6,Rps7,Rps8,Rpl13a,Rps3,Rps28,Eef1b2,Rplp1,Rpl35a,Rps23,Eef1g,Rplp2,Rpl39,Rps20,Rps13,Rpl24,Rpl34,Rps9,Rps27a,Rps15a,Rpl23a,Rpl12,Rpl17,Rpl5	41/528
1_Member	GO Biological Processes	GO:0140236	translation at presynapse	-35.0949	-32.156	19934,19941,19942,19951,19988,20042,20044,20055,20088,22121,54127,57808,67186,68193,68436,78294,267019,268449,269261,319195,100503670	Rpl22,Rpl26,Rpl27,Rpl32,Rpl6,Rps12,Rps14,Rps16,Rps24,Rpl13a,Rps28,Rpl35a,Rplp2,Rpl24,Rpl34,Rps27a,Rps15a,Rpl23a,Rpl12,Rpl17,Rpl5	21/47
1_Member	GO Biological Processes	GO:0140241	translation at synapse	-34.8469	-31.9476	19934,19941,19942,19951,19988,20042,20044,20055,20088,22121,54127,57808,67186,68193,68436,78294,267019,268449,269261,319195,100503670	Rpl22,Rpl26,Rpl27,Rpl32,Rpl6,Rps12,Rps14,Rps16,Rps24,Rpl13a,Rps28,Rpl35a,Rplp2,Rpl24,Rpl34,Rps27a,Rps15a,Rpl23a,Rpl12,Rpl17,Rpl5	21/48
1_Member	GO Biological Processes	GO:0140242	translation at postsynapse	-34.8469	-31.9476	19934,19941,19942,19951,19988,20042,20044,20055,20088,22121,54127,57808,67186,68193,68436,78294,267019,268449,269261,319195,100503670	Rpl22,Rpl26,Rpl27,Rpl32,Rpl6,Rps12,Rps14,Rps16,Rps24,Rpl13a,Rps28,Rpl35a,Rplp2,Rpl24,Rpl34,Rps27a,Rps15a,Rpl23a,Rpl12,Rpl17,Rpl5	21/48
1_Member	GO Biological Processes	GO:0043604	amide biosynthetic process	-34.4513	-31.5704	14694,16785,16898,19934,19941,19942,19951,19988,20042,20044,20054,20055,20084,20085,20088,20090,20104,20115,20116,20447,22121,27050,54127,55949,56040,57808,66475,67160,67186,67248,67427,68052,68193,68436,76846,78294,267019,268449,269261,319195,100503670	Rack1,Rpsa,Rps2,Rpl22,Rpl26,Rpl27,Rpl32,Rpl6,Rps12,Rps14,Rps15,Rps16,Rps18,Rps19,Rps24,Rps29,Rps6,Rps7,Rps8,St6galnac3,Rpl13a,Rps3,Rps28,Eef1b2,Rplp1,Rpl35a,Rps23,Eef1g,Rplp2,Rpl39,Rps20,Rps13,Rpl24,Rpl34,Rps9,Rps27a,Rps15a,Rpl23a,Rpl12,Rpl17,Rpl5	41/550
1_Member	Reactome Gene Sets	R-MMU-8953854	Metabolism of RNA	-32.0416	-29.1784	16785,16898,16912,16913,19186,19934,19941,19942,19951,19988,20042,20044,20054,20055,20084,20085,20088,20090,20104,20115,20116,22121,27050,54127,56040,57808,66475,67186,67248,67427,68052,68193,68436,76846,78294,267019,268449,269261,319195,100503670	Rpsa,Rps2,Psmb9,Psmb8,Psme1,Rpl22,Rpl26,Rpl27,Rpl32,Rpl6,Rps12,Rps14,Rps15,Rps16,Rps18,Rps19,Rps24,Rps29,Rps6,Rps7,Rps8,Rpl13a,Rps3,Rps28,Rplp1,Rpl35a,Rps23,Rplp2,Rpl39,Rps20,Rps13,Rpl24,Rpl34,Rps9,Rps27a,Rps15a,Rpl23a,Rpl12,Rpl17,Rpl5	40/586
1_Member	Reactome Gene Sets	R-MMU-72695	Formation of the ternary complex, and subsequently, the 43S complex	-31.9802	-29.1341	16785,16898,20042,20044,20054,20055,20084,20085,20088,20090,20104,20115,20116,27050,54127,66475,67427,68052,76846,267019	Rpsa,Rps2,Rps12,Rps14,Rps15,Rps16,Rps18,Rps19,Rps24,Rps29,Rps6,Rps7,Rps8,Rps3,Rps28,Rps23,Rps20,Rps13,Rps9,Rps15a	20/51
1_Member	Reactome Gene Sets	R-MMU-72649	Translation initiation complex formation	-30.6167	-27.8027	16785,16898,20042,20044,20054,20055,20084,20085,20088,20090,20104,20115,20116,27050,54127,66475,67427,68052,76846,267019	Rpsa,Rps2,Rps12,Rps14,Rps15,Rps16,Rps18,Rps19,Rps24,Rps29,Rps6,Rps7,Rps8,Rps3,Rps28,Rps23,Rps20,Rps13,Rps9,Rps15a	20/58
1_Member	Reactome Gene Sets	R-MMU-72702	Ribosomal scanning and start codon recognition	-30.6167	-27.8027	16785,16898,20042,20044,20054,20055,20084,20085,20088,20090,20104,20115,20116,27050,54127,66475,67427,68052,76846,267019	Rpsa,Rps2,Rps12,Rps14,Rps15,Rps16,Rps18,Rps19,Rps24,Rps29,Rps6,Rps7,Rps8,Rps3,Rps28,Rps23,Rps20,Rps13,Rps9,Rps15a	20/58
1_Member	Reactome Gene Sets	R-MMU-72662	Activation of the mRNA upon binding of the cap-binding complex and eIFs, and subsequent binding to 43S	-30.4388	-27.6401	16785,16898,20042,20044,20054,20055,20084,20085,20088,20090,20104,20115,20116,27050,54127,66475,67427,68052,76846,267019	Rpsa,Rps2,Rps12,Rps14,Rps15,Rps16,Rps18,Rps19,Rps24,Rps29,Rps6,Rps7,Rps8,Rps3,Rps28,Rps23,Rps20,Rps13,Rps9,Rps15a	20/59
1_Member	GO Biological Processes	GO:0043603	amide metabolic process	-29.197	-26.4131	11568,14694,16785,16898,19934,19941,19942,19951,19988,20042,20044,20054,20055,20084,20085,20088,20090,20104,20115,20116,20447,22121,27050,54127,55949,56040,57808,66475,67160,67186,67248,67427,68052,68193,68436,76846,78294,267019,268449,269261,319195,100503670	Aebp1,Rack1,Rpsa,Rps2,Rpl22,Rpl26,Rpl27,Rpl32,Rpl6,Rps12,Rps14,Rps15,Rps16,Rps18,Rps19,Rps24,Rps29,Rps6,Rps7,Rps8,St6galnac3,Rpl13a,Rps3,Rps28,Eef1b2,Rplp1,Rpl35a,Rps23,Eef1g,Rplp2,Rpl39,Rps20,Rps13,Rpl24,Rpl34,Rps9,Rps27a,Rps15a,Rpl23a,Rpl12,Rpl17,Rpl5	42/797
1_Member	GO Biological Processes	GO:0042254	ribosome biogenesis	-18.8091	-16.0394	16785,18148,19941,19942,19988,20042,20044,20054,20055,20085,20088,20104,20115,20116,54127,57808,66475,68052,68193,76846,267019,268449,100503670	Rpsa,Npm1,Rpl26,Rpl27,Rpl6,Rps12,Rps14,Rps15,Rps16,Rps19,Rps24,Rps6,Rps7,Rps8,Rps28,Rpl35a,Rps23,Rps13,Rpl24,Rps9,Rps15a,Rpl23a,Rpl5	23/311
1_Member	GO Biological Processes	GO:0042274	ribosomal small subunit biogenesis	-18.3389	-15.583	16785,18148,20042,20044,20054,20055,20085,20088,20104,20115,20116,54127,66475,68052,76846,267019	Rpsa,Npm1,Rps12,Rps14,Rps15,Rps16,Rps19,Rps24,Rps6,Rps7,Rps8,Rps28,Rps23,Rps13,Rps9,Rps15a	16/103
1_Member	GO Biological Processes	GO:0022613	ribonucleoprotein complex biogenesis	-15.7408	-12.9982	16785,18148,19941,19942,19988,20042,20044,20054,20055,20085,20088,20104,20115,20116,54127,57808,66475,68052,68193,76846,267019,268449,100503670	Rpsa,Npm1,Rpl26,Rpl27,Rpl6,Rps12,Rps14,Rps15,Rps16,Rps19,Rps24,Rps6,Rps7,Rps8,Rps28,Rpl35a,Rps23,Rps13,Rpl24,Rps9,Rps15a,Rpl23a,Rpl5	23/428
1_Member	GO Biological Processes	GO:0006364	rRNA processing	-9.8112	-7.11833	18148,19941,19942,20054,20055,20085,20088,20104,20115,20116,54127,57808,100503670	Npm1,Rpl26,Rpl27,Rps15,Rps16,Rps19,Rps24,Rps6,Rps7,Rps8,Rps28,Rpl35a,Rpl5	13/208
1_Member	WikiPathways	WP310	mRNA processing	-9.19668	-6.55886	18148,19934,19941,19951,20044,20088,20090,20104,20115,54127,58203,66475,67248,67427,68052,76846,269261	Npm1,Rpl22,Rpl26,Rpl32,Rps14,Rps24,Rps29,Rps6,Rps7,Rps28,Zbp1,Rps23,Rpl39,Rps20,Rps13,Rps9,Rpl12	17/455
1_Member	GO Biological Processes	GO:0016072	rRNA metabolic process	-9.00116	-6.3933	18148,19941,19942,20054,20055,20085,20088,20104,20115,20116,54127,57808,100503670	Npm1,Rpl26,Rpl27,Rps15,Rps16,Rps19,Rps24,Rps6,Rps7,Rps8,Rps28,Rpl35a,Rpl5	13/242
1_Member	GO Biological Processes	GO:0034470	ncRNA processing	-6.52562	-4.35175	18148,19941,19942,20054,20055,20085,20088,20104,20115,20116,54127,57808,100503670	Npm1,Rpl26,Rpl27,Rps15,Rps16,Rps19,Rps24,Rps6,Rps7,Rps8,Rps28,Rpl35a,Rpl5	13/392
1_Member	GO Biological Processes	GO:0034660	ncRNA metabolic process	-5.25809	-3.24499	18148,19941,19942,20054,20055,20085,20088,20104,20115,20116,54127,57808,100503670	Npm1,Rpl26,Rpl27,Rps15,Rps16,Rps19,Rps24,Rps6,Rps7,Rps8,Rps28,Rpl35a,Rpl5	13/510
2_Summary	GO Biological Processes	GO:0042255	ribosome assembly	-11.4946	-8.765	16785,19988,20044,20054,20085,20104,54127,68193,268449,100503670,27050,66475,67578,20088	Rpsa,Rpl6,Rps14,Rps15,Rps19,Rps6,Rps28,Rpl24,Rpl23a,Rpl5,Rps3,Rps23,Patl2,Rps24	14/-
2_Member	GO Biological Processes	GO:0042255	ribosome assembly	-11.4946	-8.765	16785,19988,20044,20054,20085,20104,54127,68193,268449,100503670	Rpsa,Rpl6,Rps14,Rps15,Rps19,Rps6,Rps28,Rpl24,Rpl23a,Rpl5	10/66
2_Member	GO Biological Processes	GO:0000028	ribosomal small subunit assembly	-9.01684	-6.39922	16785,20044,20054,20085,20104,54127	Rpsa,Rps14,Rps15,Rps19,Rps6,Rps28	6/20
2_Member	GO Biological Processes	GO:0022618	protein-RNA complex assembly	-7.32952	-5.01015	16785,19988,20044,20054,20085,20104,54127,68193,268449,100503670	Rpsa,Rpl6,Rps14,Rps15,Rps19,Rps6,Rps28,Rpl24,Rpl23a,Rpl5	10/173
2_Member	GO Biological Processes	GO:0140694	non-membrane-bounded organelle assembly	-7.29759	-4.99076	16785,19988,20044,20054,20085,20104,27050,54127,66475,67578,68193,268449,100503670	Rpsa,Rpl6,Rps14,Rps15,Rps19,Rps6,Rps3,Rps28,Rps23,Patl2,Rpl24,Rpl23a,Rpl5	13/336
2_Member	GO Biological Processes	GO:0071826	protein-RNA complex organization	-7.09928	-4.84253	16785,19988,20044,20054,20085,20104,54127,68193,268449,100503670	Rpsa,Rpl6,Rps14,Rps15,Rps19,Rps6,Rps28,Rpl24,Rpl23a,Rpl5	10/183
2_Member	GO Biological Processes	GO:0034101	erythrocyte homeostasis	-2.14732	-0.554635	20044,20085,20088,20104	Rps14,Rps19,Rps24,Rps6	4/136
3_Summary	GO Biological Processes	GO:0019882	antigen processing and presentation	-10.0746	-7.35762	12010,14964,14972,15015,15018,15039,15894,16912,16913,19186,110557,11826,14469,20085,60440,67248,100702,192187,331004,100038882,57257,66141,434341,100862177,69550,209558,20846,70928,78294,16847,19934,20104,58203,70097,27050,13033,234515,270190,243743,67963,544963,13196,18148	B2m,H2-D1,H2-K1,H2-Q4,H2-Q7,H2-T22,Icam1,Psmb9,Psmb8,Psme1,H2-Q6,Aqp1,Gbp2,Rps19,Iigp1,Rpl39,Gbp6,Stab1,Slc9a9,Isg15,Vav3,Ifitm3,Nlrc5,Ccl21d,Bst2,Enpp3,Stat1,Trim69,Rps27a,Lepr,Rpl22,Rps6,Zbp1,Sash1,Rps3,Ctsd,Inpp4b,Ephb1,Plxna4,Npc2,Iqgap2,Asap1,Npm1	43/-
3_Member	GO Biological Processes	GO:0019882	antigen processing and presentation	-10.0746	-7.35762	12010,14964,14972,15015,15018,15039,15894,16912,16913,19186,110557	B2m,H2-D1,H2-K1,H2-Q4,H2-Q7,H2-T22,Icam1,Psmb9,Psmb8,Psme1,H2-Q6	11/122
3_Member	GO Biological Processes	GO:0002477	antigen processing and presentation of exogenous peptide antigen via MHC class Ib	-9.94529	-7.24052	12010,14964,14972,15015,15018,15039,110557	B2m,H2-D1,H2-K1,H2-Q4,H2-Q7,H2-T22,H2-Q6	7/27
3_Member	GO Biological Processes	GO:0002419	T cell mediated cytotoxicity directed against tumor cell target	-9.56287	-6.89286	14964,14972,15015,15018,110557	H2-D1,H2-K1,H2-Q4,H2-Q7,H2-Q6	5/8
3_Member	GO Biological Processes	GO:0002424	T cell mediated immune response to tumor cell	-9.56287	-6.89286	14964,14972,15015,15018,110557	H2-D1,H2-K1,H2-Q4,H2-Q7,H2-Q6	5/8
3_Member	GO Biological Processes	GO:0002485	antigen processing and presentation of endogenous peptide antigen via MHC class I via ER pathway, TAP-dependent	-9.21262	-6.56433	14964,14972,15015,15018,110557	H2-D1,H2-K1,H2-Q4,H2-Q7,H2-Q6	5/9
3_Member	GO Biological Processes	GO:0042742	defense response to bacterium	-9.02268	-6.39922	11826,12010,14469,14964,14972,15015,15018,15039,20085,60440,67248,100702,110557,192187,331004,100038882	Aqp1,B2m,Gbp2,H2-D1,H2-K1,H2-Q4,H2-Q7,H2-T22,Rps19,Iigp1,Rpl39,Gbp6,H2-Q6,Stab1,Slc9a9,Isg15	16/405
3_Member	GO Biological Processes	GO:2000567	regulation of memory T cell activation	-8.91353	-6.32456	14964,14972,15015,15018,110557	H2-D1,H2-K1,H2-Q4,H2-Q7,H2-Q6	5/10
3_Member	GO Biological Processes	GO:2000568	positive regulation of memory T cell activation	-8.91353	-6.32456	14964,14972,15015,15018,110557	H2-D1,H2-K1,H2-Q4,H2-Q7,H2-Q6	5/10
3_Member	GO Biological Processes	GO:0019884	antigen processing and presentation of exogenous antigen	-8.83039	-6.25056	12010,14964,14972,15015,15018,15039,19186,110557	B2m,H2-D1,H2-K1,H2-Q4,H2-Q7,H2-T22,Psme1,H2-Q6	8/60
3_Member	Reactome Gene Sets	R-MMU-1236975	Antigen processing-Cross presentation	-8.6891	-6.11822	12010,14972,15015,15018,15039,16912,16913,19186,110557	B2m,H2-K1,H2-Q4,H2-Q7,H2-T22,Psmb9,Psmb8,Psme1,H2-Q6	9/91
3_Member	GO Biological Processes	GO:0002418	immune response to tumor cell	-8.65222	-6.09012	14964,14972,15015,15018,110557	H2-D1,H2-K1,H2-Q4,H2-Q7,H2-Q6	5/11
3_Member	GO Biological Processes	GO:0001813	regulation of antibody-dependent cellular cytotoxicity	-8.48409	-5.95541	14964,14972,15015,15018,15039,110557	H2-D1,H2-K1,H2-Q4,H2-Q7,H2-T22,H2-Q6	6/24
3_Member	GO Biological Processes	GO:0001815	positive regulation of antibody-dependent cellular cytotoxicity	-8.48409	-5.95541	14964,14972,15015,15018,15039,110557	H2-D1,H2-K1,H2-Q4,H2-Q7,H2-T22,H2-Q6	6/24
3_Member	Reactome Gene Sets	R-MMU-1236977	Endosomal/Vacuolar pathway	-8.48409	-5.95541	12010,14972,15015,15018,15039,110557	B2m,H2-K1,H2-Q4,H2-Q7,H2-T22,H2-Q6	6/24
3_Member	GO Biological Processes	GO:0002519	natural killer cell tolerance induction	-8.36687	-5.86168	14964,14972,15015,15018,15039,110557	H2-D1,H2-K1,H2-Q4,H2-Q7,H2-T22,H2-Q6	6/25
3_Member	GO Biological Processes	GO:0032679	regulation of TRAIL production	-8.36687	-5.86168	14964,14972,15015,15018,15039,110557	H2-D1,H2-K1,H2-Q4,H2-Q7,H2-T22,H2-Q6	6/25
3_Member	GO Biological Processes	GO:0032759	positive regulation of TRAIL production	-8.36687	-5.86168	14964,14972,15015,15018,15039,110557	H2-D1,H2-K1,H2-Q4,H2-Q7,H2-T22,H2-Q6	6/25
3_Member	GO Biological Processes	GO:0002428	antigen processing and presentation of peptide antigen via MHC class Ib	-8.2728	-5.77515	12010,14964,14972,15015,15018,15039,110557	B2m,H2-D1,H2-K1,H2-Q4,H2-Q7,H2-T22,H2-Q6	7/45
3_Member	GO Biological Processes	GO:2000566	positive regulation of CD8-positive, alpha-beta T cell proliferation	-8.2549	-5.76468	14964,14972,15015,15018,15039,110557	H2-D1,H2-K1,H2-Q4,H2-Q7,H2-T22,H2-Q6	6/26
3_Member	GO Biological Processes	GO:0019885	antigen processing and presentation of endogenous peptide antigen via MHC class I	-8.0686	-5.59285	12010,14964,14972,15015,15018,15039,110557	B2m,H2-D1,H2-K1,H2-Q4,H2-Q7,H2-T22,H2-Q6	7/48
3_Member	GO Biological Processes	GO:0001913	T cell mediated cytotoxicity	-8.04497	-5.57629	12010,14964,14972,15015,15018,110557	B2m,H2-D1,H2-K1,H2-Q4,H2-Q7,H2-Q6	6/28
3_Member	GO Biological Processes	GO:0002475	antigen processing and presentation via MHC class Ib	-8.00365	-5.54875	12010,14964,14972,15015,15018,15039,110557	B2m,H2-D1,H2-K1,H2-Q4,H2-Q7,H2-T22,H2-Q6	7/49
3_Member	GO Biological Processes	GO:0002483	antigen processing and presentation of endogenous peptide antigen	-8.00365	-5.54875	12010,14964,14972,15015,15018,15039,110557	B2m,H2-D1,H2-K1,H2-Q4,H2-Q7,H2-T22,H2-Q6	7/49
3_Member	GO Biological Processes	GO:0002729	positive regulation of natural killer cell cytokine production	-7.85134	-5.40553	14964,14972,15015,15018,15039,110557	H2-D1,H2-K1,H2-Q4,H2-Q7,H2-T22,H2-Q6	6/30
3_Member	GO Biological Processes	GO:0042590	antigen processing and presentation of exogenous peptide antigen via MHC class I	-7.84706	-5.40553	14964,14972,15015,15018,110557	H2-D1,H2-K1,H2-Q4,H2-Q7,H2-Q6	5/15
3_Member	GO Biological Processes	GO:0019883	antigen processing and presentation of endogenous antigen	-7.81722	-5.38223	12010,14964,14972,15015,15018,15039,110557	B2m,H2-D1,H2-K1,H2-Q4,H2-Q7,H2-T22,H2-Q6	7/52
3_Member	GO Biological Processes	GO:0002727	regulation of natural killer cell cytokine production	-7.75989	-5.34789	14964,14972,15015,15018,15039,110557	H2-D1,H2-K1,H2-Q4,H2-Q7,H2-T22,H2-Q6	6/31
3_Member	GO Biological Processes	GO:2000564	regulation of CD8-positive, alpha-beta T cell proliferation	-7.75989	-5.34789	14964,14972,15015,15018,15039,110557	H2-D1,H2-K1,H2-Q4,H2-Q7,H2-T22,H2-Q6	6/31
3_Member	GO Biological Processes	GO:0002478	antigen processing and presentation of exogenous peptide antigen	-7.7577	-5.34789	12010,14964,14972,15015,15018,15039,110557	B2m,H2-D1,H2-K1,H2-Q4,H2-Q7,H2-T22,H2-Q6	7/53
3_Member	GO Biological Processes	GO:0001796	regulation of type IIa hypersensitivity	-7.67168	-5.2971	14964,14972,15015,15018,15039,110557	H2-D1,H2-K1,H2-Q4,H2-Q7,H2-T22,H2-Q6	6/32
3_Member	GO Biological Processes	GO:0001798	positive regulation of type IIa hypersensitivity	-7.67168	-5.2971	14964,14972,15015,15018,15039,110557	H2-D1,H2-K1,H2-Q4,H2-Q7,H2-T22,H2-Q6	6/32
3_Member	GO Biological Processes	GO:0002892	regulation of type II hypersensitivity	-7.67168	-5.2971	14964,14972,15015,15018,15039,110557	H2-D1,H2-K1,H2-Q4,H2-Q7,H2-T22,H2-Q6	6/32
3_Member	GO Biological Processes	GO:0002894	positive regulation of type II hypersensitivity	-7.67168	-5.2971	14964,14972,15015,15018,15039,110557	H2-D1,H2-K1,H2-Q4,H2-Q7,H2-T22,H2-Q6	6/32
3_Member	GO Biological Processes	GO:2001187	positive regulation of CD8-positive, alpha-beta T cell activation	-7.67168	-5.2971	14964,14972,15015,15018,15039,110557	H2-D1,H2-K1,H2-Q4,H2-Q7,H2-T22,H2-Q6	6/32
3_Member	GO Biological Processes	GO:0032819	positive regulation of natural killer cell proliferation	-7.58651	-5.22306	14964,14972,15015,15018,15039,110557	H2-D1,H2-K1,H2-Q4,H2-Q7,H2-T22,H2-Q6	6/33
3_Member	Reactome Gene Sets	R-MMU-1236974	ER-Phagosome pathway	-7.58651	-5.22306	12010,14972,15015,15018,15039,110557	B2m,H2-K1,H2-Q4,H2-Q7,H2-T22,H2-Q6	6/33
3_Member	GO Biological Processes	GO:0002726	positive regulation of T cell cytokine production	-7.50416	-5.14618	12010,14964,14972,15015,15018,110557	B2m,H2-D1,H2-K1,H2-Q4,H2-Q7,H2-Q6	6/34
3_Member	KEGG Pathway	mmu04612	Antigen processing and presentation - Mus musculus (house mouse)	-7.44772	-5.09514	12010,14964,14972,15015,15018,15039,19186,110557	B2m,H2-D1,H2-K1,H2-Q4,H2-Q7,H2-T22,Psme1,H2-Q6	8/89
3_Member	GO Biological Processes	GO:0002474	antigen processing and presentation of peptide antigen via MHC class I	-7.42465	-5.09281	12010,14964,14972,15015,15018,15039,110557	B2m,H2-D1,H2-K1,H2-Q4,H2-Q7,H2-T22,H2-Q6	7/59
3_Member	GO Biological Processes	GO:0032815	negative regulation of natural killer cell activation	-7.42446	-5.09281	14964,14972,15015,15018,15039,110557	H2-D1,H2-K1,H2-Q4,H2-Q7,H2-T22,H2-Q6	6/35
3_Member	GO Biological Processes	GO:0032817	regulation of natural killer cell proliferation	-7.42446	-5.09281	14964,14972,15015,15018,15039,110557	H2-D1,H2-K1,H2-Q4,H2-Q7,H2-T22,H2-Q6	6/35
3_Member	GO Biological Processes	GO:0042270	protection from natural killer cell mediated cytotoxicity	-7.42446	-5.09281	14964,14972,15015,15018,15039,110557	H2-D1,H2-K1,H2-Q4,H2-Q7,H2-T22,H2-Q6	6/35
3_Member	GO Biological Processes	GO:0001916	positive regulation of T cell mediated cytotoxicity	-7.32183	-5.01015	12010,14964,14972,15015,15018,15039,110557	B2m,H2-D1,H2-K1,H2-Q4,H2-Q7,H2-T22,H2-Q6	7/61
3_Member	Reactome Gene Sets	R-MMU-2172127	DAP12 interactions	-7.32183	-5.01015	12010,14972,15015,15018,15039,57257,110557	B2m,H2-K1,H2-Q4,H2-Q7,H2-T22,Vav3,H2-Q6	7/61
3_Member	GO Biological Processes	GO:0002885	positive regulation of hypersensitivity	-7.27238	-4.97035	14964,14972,15015,15018,15039,110557	H2-D1,H2-K1,H2-Q4,H2-Q7,H2-T22,H2-Q6	6/37
3_Member	Reactome Gene Sets	R-MMU-198933	Immunoregulatory interactions between a Lymphoid and a non-Lymphoid cell	-7.22398	-4.93139	12010,14972,15015,15018,15039,15894,66141,110557	B2m,H2-K1,H2-Q4,H2-Q7,H2-T22,Icam1,Ifitm3,H2-Q6	8/95
3_Member	GO Biological Processes	GO:0045824	negative regulation of innate immune response	-7.17714	-4.89553	14964,14972,15015,15018,15039,20085,110557,434341,100038882	H2-D1,H2-K1,H2-Q4,H2-Q7,H2-T22,Rps19,H2-Q6,Nlrc5,Isg15	9/135
3_Member	GO Biological Processes	GO:0002456	T cell mediated immunity	-7.17433	-4.89553	12010,14964,14972,15015,15018,15894,110557	B2m,H2-D1,H2-K1,H2-Q4,H2-Q7,Icam1,H2-Q6	7/64
3_Member	GO Biological Processes	GO:0002866	positive regulation of acute inflammatory response to antigenic stimulus	-7.12914	-4.86371	14964,14972,15015,15018,15039,110557	H2-D1,H2-K1,H2-Q4,H2-Q7,H2-T22,H2-Q6	6/39
3_Member	GO Biological Processes	GO:0032736	positive regulation of interleukin-13 production	-7.12914	-4.86371	14964,14972,15015,15018,15039,110557	H2-D1,H2-K1,H2-Q4,H2-Q7,H2-T22,H2-Q6	6/39
3_Member	GO Biological Processes	GO:0036037	CD8-positive, alpha-beta T cell activation	-7.12914	-4.86371	14964,14972,15015,15018,15039,110557	H2-D1,H2-K1,H2-Q4,H2-Q7,H2-T22,H2-Q6	6/39
3_Member	Reactome Gene Sets	R-MMU-983170	Antigen Presentation: Folding, assembly and peptide loading of class I MHC	-7.06053	-4.80806	12010,14972,15015,15018,15039,110557	B2m,H2-K1,H2-Q4,H2-Q7,H2-T22,H2-Q6	6/40
3_Member	GO Biological Processes	GO:0002507	tolerance induction	-6.99379	-4.74975	14964,14972,15015,15018,15039,110557	H2-D1,H2-K1,H2-Q4,H2-Q7,H2-T22,H2-Q6	6/41
3_Member	GO Biological Processes	GO:0002883	regulation of hypersensitivity	-6.99379	-4.74975	14964,14972,15015,15018,15039,110557	H2-D1,H2-K1,H2-Q4,H2-Q7,H2-T22,H2-Q6	6/41
3_Member	GO Biological Processes	GO:0001914	regulation of T cell mediated cytotoxicity	-6.98903	-4.74915	12010,14964,14972,15015,15018,15039,110557	B2m,H2-D1,H2-K1,H2-Q4,H2-Q7,H2-T22,H2-Q6	7/68
3_Member	GO Biological Processes	GO:0002486	antigen processing and presentation of endogenous peptide antigen via MHC class I via ER pathway, TAP-independent	-6.86552	-4.63383	14964,14972,15015,15018,15039,110557	H2-D1,H2-K1,H2-Q4,H2-Q7,H2-T22,H2-Q6	6/43
3_Member	GO Biological Processes	GO:2001185	regulation of CD8-positive, alpha-beta T cell activation	-6.86552	-4.63383	14964,14972,15015,15018,15039,110557	H2-D1,H2-K1,H2-Q4,H2-Q7,H2-T22,H2-Q6	6/43
3_Member	GO Biological Processes	GO:0002476	antigen processing and presentation of endogenous peptide antigen via MHC class Ib	-6.80382	-4.58807	14964,14972,15015,15018,15039,110557	H2-D1,H2-K1,H2-Q4,H2-Q7,H2-T22,H2-Q6	6/44
3_Member	GO Biological Processes	GO:0002484	antigen processing and presentation of endogenous peptide antigen via MHC class I via ER pathway	-6.80382	-4.58807	14964,14972,15015,15018,15039,110557	H2-D1,H2-K1,H2-Q4,H2-Q7,H2-T22,H2-Q6	6/44
3_Member	GO Biological Processes	GO:0032656	regulation of interleukin-13 production	-6.80382	-4.58807	14964,14972,15015,15018,15039,110557	H2-D1,H2-K1,H2-Q4,H2-Q7,H2-T22,H2-Q6	6/44
3_Member	GO Biological Processes	GO:0002724	regulation of T cell cytokine production	-6.74364	-4.53948	12010,14964,14972,15015,15018,110557	B2m,H2-D1,H2-K1,H2-Q4,H2-Q7,H2-Q6	6/45
3_Member	GO Biological Processes	GO:0002863	positive regulation of inflammatory response to antigenic stimulus	-6.74364	-4.53948	14964,14972,15015,15018,15039,110557	H2-D1,H2-K1,H2-Q4,H2-Q7,H2-T22,H2-Q6	6/45
3_Member	GO Biological Processes	GO:0050830	defense response to Gram-positive bacterium	-6.71832	-4.51795	12010,14469,14964,14972,15015,15018,15039,67248,100702,110557	B2m,Gbp2,H2-D1,H2-K1,H2-Q4,H2-Q7,H2-T22,Rpl39,Gbp6,H2-Q6	10/201
3_Member	GO Biological Processes	GO:0002347	response to tumor cell	-6.61862	-4.42574	14964,14972,15015,15018,110557	H2-D1,H2-K1,H2-Q4,H2-Q7,H2-Q6	5/25
3_Member	GO Biological Processes	GO:0002864	regulation of acute inflammatory response to antigenic stimulus	-6.57155	-4.38603	14964,14972,15015,15018,15039,110557	H2-D1,H2-K1,H2-Q4,H2-Q7,H2-T22,H2-Q6	6/48
3_Member	GO Biological Processes	GO:0019730	antimicrobial humoral response	-6.54198	-4.36009	12010,14964,14972,15015,15018,15039,20085,67248,110557,100862177	B2m,H2-D1,H2-K1,H2-Q4,H2-Q7,H2-T22,Rps19,Rpl39,H2-Q6,Ccl21d	10/210
3_Member	GO Biological Processes	GO:0016045	detection of bacterium	-6.5278	-4.35175	14964,14972,15015,15018,110557	H2-D1,H2-K1,H2-Q4,H2-Q7,H2-Q6	5/26
3_Member	GO Biological Processes	GO:0045953	negative regulation of natural killer cell mediated cytotoxicity	-6.5168	-4.34915	14964,14972,15015,15018,15039,110557	H2-D1,H2-K1,H2-Q4,H2-Q7,H2-T22,H2-Q6	6/49
3_Member	GO Biological Processes	GO:0001906	cell killing	-6.49889	-4.33473	12010,14469,14964,14972,15015,15018,20085,110557,100862177	B2m,Gbp2,H2-D1,H2-K1,H2-Q4,H2-Q7,Rps19,H2-Q6,Ccl21d	9/162
3_Member	GO Biological Processes	GO:0002716	negative regulation of natural killer cell mediated immunity	-6.46325	-4.30598	14964,14972,15015,15018,15039,110557	H2-D1,H2-K1,H2-Q4,H2-Q7,H2-T22,H2-Q6	6/50
3_Member	GO Biological Processes	GO:0032753	positive regulation of interleukin-4 production	-6.46325	-4.30598	14964,14972,15015,15018,15039,110557	H2-D1,H2-K1,H2-Q4,H2-Q7,H2-T22,H2-Q6	6/50
3_Member	GO Biological Processes	GO:0002832	negative regulation of response to biotic stimulus	-6.4314	-4.28092	14964,14972,15015,15018,15039,20085,110557,434341,100038882	H2-D1,H2-K1,H2-Q4,H2-Q7,H2-T22,Rps19,H2-Q6,Nlrc5,Isg15	9/165
3_Member	GO Biological Processes	GO:0048002	antigen processing and presentation of peptide antigen	-6.42349	-4.27636	12010,14964,14972,15015,15018,15039,110557	B2m,H2-D1,H2-K1,H2-Q4,H2-Q7,H2-T22,H2-Q6	7/82
3_Member	GO Biological Processes	GO:0046641	positive regulation of alpha-beta T cell proliferation	-6.41086	-4.26706	14964,14972,15015,15018,15039,110557	H2-D1,H2-K1,H2-Q4,H2-Q7,H2-T22,H2-Q6	6/51
3_Member	GO Biological Processes	GO:0002698	negative regulation of immune effector process	-6.36527	-4.22477	14964,14972,15015,15018,15039,20085,69550,110557,209558	H2-D1,H2-K1,H2-Q4,H2-Q7,H2-T22,Rps19,Bst2,H2-Q6,Enpp3	9/168
3_Member	GO Biological Processes	GO:0032816	positive regulation of natural killer cell activation	-6.30938	-4.17216	14964,14972,15015,15018,15039,110557	H2-D1,H2-K1,H2-Q4,H2-Q7,H2-T22,H2-Q6	6/53
3_Member	GO Biological Processes	GO:0098543	detection of other organism	-6.27704	-4.14308	14964,14972,15015,15018,110557	H2-D1,H2-K1,H2-Q4,H2-Q7,H2-Q6	5/29
3_Member	GO Biological Processes	GO:0001911	negative regulation of leukocyte mediated cytotoxicity	-6.212	-4.08447	14964,14972,15015,15018,15039,110557	H2-D1,H2-K1,H2-Q4,H2-Q7,H2-T22,H2-Q6	6/55
3_Member	GO Biological Processes	GO:0002888	positive regulation of myeloid leukocyte mediated immunity	-6.212	-4.08447	14964,14972,15015,15018,15039,110557	H2-D1,H2-K1,H2-Q4,H2-Q7,H2-T22,H2-Q6	6/55
3_Member	KEGG Pathway	mmu05169	Epstein-Barr virus infection - Mus musculus (house mouse)	-6.17899	-4.05463	12010,14964,14972,15015,15018,15039,15894,20846,110557,100038882	B2m,H2-D1,H2-K1,H2-Q4,H2-Q7,H2-T22,Icam1,Stat1,H2-Q6,Isg15	10/230
3_Member	GO Biological Processes	GO:0019731	antibacterial humoral response	-6.14304	-4.02498	12010,14964,14972,15015,15018,15039,67248,110557	B2m,H2-D1,H2-K1,H2-Q4,H2-Q7,H2-T22,Rpl39,H2-Q6	8/131
3_Member	GO Biological Processes	GO:0032673	regulation of interleukin-4 production	-6.11842	-4.00347	14964,14972,15015,15018,15039,110557	H2-D1,H2-K1,H2-Q4,H2-Q7,H2-T22,H2-Q6	6/57
3_Member	GO Biological Processes	GO:0002711	positive regulation of T cell mediated immunity	-6.08087	-3.96902	12010,14964,14972,15015,15018,15039,110557	B2m,H2-D1,H2-K1,H2-Q4,H2-Q7,H2-T22,H2-Q6	7/92
3_Member	GO Biological Processes	GO:0002675	positive regulation of acute inflammatory response	-6.07296	-3.96418	14964,14972,15015,15018,15039,110557	H2-D1,H2-K1,H2-Q4,H2-Q7,H2-T22,H2-Q6	6/58
3_Member	KEGG Pathway	mmu05416	Viral myocarditis - Mus musculus (house mouse)	-6.01726	-3.91153	14964,14972,15015,15018,15039,15894,110557	H2-D1,H2-K1,H2-Q4,H2-Q7,H2-T22,Icam1,H2-Q6	7/94
3_Member	GO Biological Processes	GO:0050777	negative regulation of immune response	-6.01072	-3.90801	14964,14972,15015,15018,15039,20085,110557,209558,434341,100038882	H2-D1,H2-K1,H2-Q4,H2-Q7,H2-T22,Rps19,H2-Q6,Enpp3,Nlrc5,Isg15	10/240
3_Member	GO Biological Processes	GO:0031342	negative regulation of cell killing	-5.98457	-3.88486	14964,14972,15015,15018,15039,110557	H2-D1,H2-K1,H2-Q4,H2-Q7,H2-T22,H2-Q6	6/60
3_Member	GO Biological Processes	GO:0045954	positive regulation of natural killer cell mediated cytotoxicity	-5.94157	-3.84485	14964,14972,15015,15018,15039,110557	H2-D1,H2-K1,H2-Q4,H2-Q7,H2-T22,H2-Q6	6/61
3_Member	KEGG Pathway	mmu05330	Allograft rejection - Mus musculus (house mouse)	-5.89934	-3.81145	14964,14972,15015,15018,15039,110557	H2-D1,H2-K1,H2-Q4,H2-Q7,H2-T22,H2-Q6	6/62
3_Member	KEGG Pathway	mmu05332	Graft-versus-host disease - Mus musculus (house mouse)	-5.89934	-3.81145	14964,14972,15015,15018,15039,110557	H2-D1,H2-K1,H2-Q4,H2-Q7,H2-T22,H2-Q6	6/62
3_Member	GO Biological Processes	GO:0002717	positive regulation of natural killer cell mediated immunity	-5.85784	-3.77286	14964,14972,15015,15018,15039,110557	H2-D1,H2-K1,H2-Q4,H2-Q7,H2-T22,H2-Q6	6/63
3_Member	GO Biological Processes	GO:0001912	positive regulation of leukocyte mediated cytotoxicity	-5.83502	-3.75292	12010,14964,14972,15015,15018,15039,110557	B2m,H2-D1,H2-K1,H2-Q4,H2-Q7,H2-T22,H2-Q6	7/100
3_Member	GO Biological Processes	GO:0002704	negative regulation of leukocyte mediated immunity	-5.80582	-3.72659	14964,14972,15015,15018,15039,69550,110557	H2-D1,H2-K1,H2-Q4,H2-Q7,H2-T22,Bst2,H2-Q6	7/101
3_Member	GO Biological Processes	GO:0002861	regulation of inflammatory response to antigenic stimulus	-5.77696	-3.70477	14964,14972,15015,15018,15039,110557	H2-D1,H2-K1,H2-Q4,H2-Q7,H2-T22,H2-Q6	6/65
3_Member	GO Biological Processes	GO:0098581	detection of external biotic stimulus	-5.66844	-3.60326	14964,14972,15015,15018,110557	H2-D1,H2-K1,H2-Q4,H2-Q7,H2-Q6	5/38
3_Member	GO Biological Processes	GO:0002718	regulation of cytokine production involved in immune response	-5.63399	-3.57432	12010,14964,14972,15015,15018,15039,69550,110557	B2m,H2-D1,H2-K1,H2-Q4,H2-Q7,H2-T22,Bst2,H2-Q6	8/153
3_Member	KEGG Pathway	mmu04940	Type I diabetes mellitus - Mus musculus (house mouse)	-5.62308	-3.56612	14964,14972,15015,15018,15039,110557	H2-D1,H2-K1,H2-Q4,H2-Q7,H2-T22,H2-Q6	6/69
3_Member	GO Biological Processes	GO:0031343	positive regulation of cell killing	-5.55654	-3.50229	12010,14964,14972,15015,15018,15039,110557	B2m,H2-D1,H2-K1,H2-Q4,H2-Q7,H2-T22,H2-Q6	7/110
3_Member	GO Biological Processes	GO:0001909	leukocyte mediated cytotoxicity	-5.51393	-3.4677	12010,14964,14972,15015,15018,110557	B2m,H2-D1,H2-K1,H2-Q4,H2-Q7,H2-Q6	6/72
3_Member	GO Biological Processes	GO:0046640	regulation of alpha-beta T cell proliferation	-5.51393	-3.4677	14964,14972,15015,15018,15039,110557	H2-D1,H2-K1,H2-Q4,H2-Q7,H2-T22,H2-Q6	6/72
3_Member	GO Biological Processes	GO:0002720	positive regulation of cytokine production involved in immune response	-5.5042	-3.46061	12010,14964,14972,15015,15018,15039,110557	B2m,H2-D1,H2-K1,H2-Q4,H2-Q7,H2-T22,H2-Q6	7/112
3_Member	Reactome Gene Sets	R-MMU-983169	Class I MHC mediated antigen processing & presentation	-5.46413	-3.42316	12010,14972,15015,15018,15039,16912,16913,19186,70928,78294,110557	B2m,H2-K1,H2-Q4,H2-Q7,H2-T22,Psmb9,Psmb8,Psme1,Trim69,Rps27a,H2-Q6	11/342
3_Member	GO Biological Processes	GO:0032814	regulation of natural killer cell activation	-5.40965	-3.37305	14964,14972,15015,15018,15039,110557	H2-D1,H2-K1,H2-Q4,H2-Q7,H2-T22,H2-Q6	6/75
3_Member	GO Biological Processes	GO:0042110	T cell activation	-5.40881	-3.37305	12010,14964,14972,15015,15018,15039,15894,16847,19934,20104,110557,100862177	B2m,H2-D1,H2-K1,H2-Q4,H2-Q7,H2-T22,Icam1,Lepr,Rpl22,Rps6,H2-Q6,Ccl21d	12/418
3_Member	GO Biological Processes	GO:0050729	positive regulation of inflammatory response	-5.351	-3.31782	14964,14972,15015,15018,15039,20085,58203,110557	H2-D1,H2-K1,H2-Q4,H2-Q7,H2-T22,Rps19,Zbp1,H2-Q6	8/167
3_Member	KEGG Pathway	mmu05167	Kaposi sarcoma-associated herpesvirus infection - Mus musculus (house mouse)	-5.34553	-3.31746	14964,14972,15015,15018,15039,15894,20846,78294,110557	H2-D1,H2-K1,H2-Q4,H2-Q7,H2-T22,Icam1,Stat1,Rps27a,H2-Q6	9/223
3_Member	GO Biological Processes	GO:0002833	positive regulation of response to biotic stimulus	-5.32124	-3.2957	14469,14964,14972,15015,15018,15039,20085,58203,70097,110557,434341	Gbp2,H2-D1,H2-K1,H2-Q4,H2-Q7,H2-T22,Rps19,Zbp1,Sash1,H2-Q6,Nlrc5	11/354
3_Member	GO Biological Processes	GO:0002714	positive regulation of B cell mediated immunity	-5.30984	-3.29181	14964,14972,15015,15018,15039,110557	H2-D1,H2-K1,H2-Q4,H2-Q7,H2-T22,H2-Q6	6/78
3_Member	GO Biological Processes	GO:0002891	positive regulation of immunoglobulin mediated immune response	-5.30984	-3.29181	14964,14972,15015,15018,15039,110557	H2-D1,H2-K1,H2-Q4,H2-Q7,H2-T22,H2-Q6	6/78
3_Member	KEGG Pathway	mmu05320	Autoimmune thyroid disease - Mus musculus (house mouse)	-5.30984	-3.29181	14964,14972,15015,15018,15039,110557	H2-D1,H2-K1,H2-Q4,H2-Q7,H2-T22,H2-Q6	6/78
3_Member	GO Biological Processes	GO:0002709	regulation of T cell mediated immunity	-5.28086	-3.2653	12010,14964,14972,15015,15018,15039,110557	B2m,H2-D1,H2-K1,H2-Q4,H2-Q7,H2-T22,H2-Q6	7/121
3_Member	GO Biological Processes	GO:0002673	regulation of acute inflammatory response	-5.24561	-3.23496	14964,14972,15015,15018,15039,110557	H2-D1,H2-K1,H2-Q4,H2-Q7,H2-T22,H2-Q6	6/80
3_Member	GO Biological Processes	GO:0002639	positive regulation of immunoglobulin production	-5.18312	-3.17705	14964,14972,15015,15018,15039,110557	H2-D1,H2-K1,H2-Q4,H2-Q7,H2-T22,H2-Q6	6/82
3_Member	GO Biological Processes	GO:0050671	positive regulation of lymphocyte proliferation	-5.18285	-3.17705	14964,14972,15015,15018,15039,27050,57257,110557	H2-D1,H2-K1,H2-Q4,H2-Q7,H2-T22,Rps3,Vav3,H2-Q6	8/176
3_Member	GO Biological Processes	GO:0032946	positive regulation of mononuclear cell proliferation	-5.12895	-3.12555	14964,14972,15015,15018,15039,27050,57257,110557	H2-D1,H2-K1,H2-Q4,H2-Q7,H2-T22,Rps3,Vav3,H2-Q6	8/179
3_Member	GO Biological Processes	GO:0070664	negative regulation of leukocyte proliferation	-5.11955	-3.11855	14964,14972,15015,15018,15039,110557,209558	H2-D1,H2-K1,H2-Q4,H2-Q7,H2-T22,H2-Q6,Enpp3	7/128
3_Member	GO Biological Processes	GO:0009595	detection of biotic stimulus	-5.11001	-3.11138	14964,14972,15015,15018,110557	H2-D1,H2-K1,H2-Q4,H2-Q7,H2-Q6	5/49
3_Member	GO Biological Processes	GO:0006959	humoral immune response	-5.09587	-3.09962	12010,14964,14972,15015,15018,15039,20085,67248,110557,100862177	B2m,H2-D1,H2-K1,H2-Q4,H2-Q7,H2-T22,Rps19,Rpl39,H2-Q6,Ccl21d	10/304
3_Member	GO Biological Processes	GO:0031348	negative regulation of defense response	-5.03406	-3.04472	14964,14972,15015,15018,15039,20085,110557,209558,434341,100038882	H2-D1,H2-K1,H2-Q4,H2-Q7,H2-T22,Rps19,H2-Q6,Enpp3,Nlrc5,Isg15	10/309
3_Member	GO Biological Processes	GO:0042269	regulation of natural killer cell mediated cytotoxicity	-5.03395	-3.04472	14964,14972,15015,15018,15039,110557	H2-D1,H2-K1,H2-Q4,H2-Q7,H2-T22,H2-Q6	6/87
3_Member	GO Biological Processes	GO:0042102	positive regulation of T cell proliferation	-5.01023	-3.02332	14964,14972,15015,15018,15039,27050,110557	H2-D1,H2-K1,H2-Q4,H2-Q7,H2-T22,Rps3,H2-Q6	7/133
3_Member	GO Biological Processes	GO:0002707	negative regulation of lymphocyte mediated immunity	-5.00525	-3.02064	14964,14972,15015,15018,15039,110557	H2-D1,H2-K1,H2-Q4,H2-Q7,H2-T22,H2-Q6	6/88
3_Member	GO Biological Processes	GO:0001910	regulation of leukocyte mediated cytotoxicity	-4.96779	-2.98547	12010,14964,14972,15015,15018,15039,110557	B2m,H2-D1,H2-K1,H2-Q4,H2-Q7,H2-T22,H2-Q6	7/135
3_Member	GO Biological Processes	GO:0002715	regulation of natural killer cell mediated immunity	-4.9489	-2.96886	14964,14972,15015,15018,15039,110557	H2-D1,H2-K1,H2-Q4,H2-Q7,H2-T22,H2-Q6	6/90
3_Member	Reactome Gene Sets	R-MMU-1280218	Adaptive Immune System	-4.865	-2.89618	12010,13033,14972,15015,15018,15039,15894,16912,16913,19186,66141,70928,78294,110557	B2m,Ctsd,H2-K1,H2-Q4,H2-Q7,H2-T22,Icam1,Psmb9,Psmb8,Psme1,Ifitm3,Trim69,Rps27a,H2-Q6	14/641
3_Member	GO Biological Processes	GO:0070665	positive regulation of leukocyte proliferation	-4.85785	-2.89124	14964,14972,15015,15018,15039,27050,57257,110557	H2-D1,H2-K1,H2-Q4,H2-Q7,H2-T22,Rps3,Vav3,H2-Q6	8/195
3_Member	GO Biological Processes	GO:0045089	positive regulation of innate immune response	-4.84396	-2.87955	14469,14964,14972,15015,15018,15039,20085,58203,110557,434341	Gbp2,H2-D1,H2-K1,H2-Q4,H2-Q7,H2-T22,Rps19,Zbp1,H2-Q6,Nlrc5	10/325
3_Member	GO Biological Processes	GO:0032729	positive regulation of type II interferon production	-4.81388	-2.85166	14964,14972,15015,15018,110557,100038882	H2-D1,H2-K1,H2-Q4,H2-Q7,H2-Q6,Isg15	6/95
3_Member	GO Biological Processes	GO:0046631	alpha-beta T cell activation	-4.74628	-2.78624	14964,14972,15015,15018,15039,19934,110557	H2-D1,H2-K1,H2-Q4,H2-Q7,H2-T22,Rpl22,H2-Q6	7/146
3_Member	GO Biological Processes	GO:0002831	regulation of response to biotic stimulus	-4.72851	-2.77063	14469,14964,14972,15015,15018,15039,20085,20846,58203,70097,110557,434341,100038882	Gbp2,H2-D1,H2-K1,H2-Q4,H2-Q7,H2-T22,Rps19,Stat1,Zbp1,Sash1,H2-Q6,Nlrc5,Isg15	13/572
3_Member	GO Biological Processes	GO:0002886	regulation of myeloid leukocyte mediated immunity	-4.71139	-2.75781	14964,14972,15015,15018,15039,110557	H2-D1,H2-K1,H2-Q4,H2-Q7,H2-T22,H2-Q6	6/99
3_Member	GO Biological Processes	GO:0002683	negative regulation of immune system process	-4.68897	-2.74138	14964,14972,15015,15018,15039,20085,69550,110557,209558,234515,434341,100038882,100862177	H2-D1,H2-K1,H2-Q4,H2-Q7,H2-T22,Rps19,Bst2,H2-Q6,Enpp3,Inpp4b,Nlrc5,Isg15,Ccl21d	13/577
3_Member	GO Biological Processes	GO:0002712	regulation of B cell mediated immunity	-4.68648	-2.74138	14964,14972,15015,15018,15039,110557	H2-D1,H2-K1,H2-Q4,H2-Q7,H2-T22,H2-Q6	6/100
3_Member	GO Biological Processes	GO:0002889	regulation of immunoglobulin mediated immune response	-4.68648	-2.74138	14964,14972,15015,15018,15039,110557	H2-D1,H2-K1,H2-Q4,H2-Q7,H2-T22,H2-Q6	6/100
3_Member	GO Biological Processes	GO:0046635	positive regulation of alpha-beta T cell activation	-4.68648	-2.74138	14964,14972,15015,15018,15039,110557	H2-D1,H2-K1,H2-Q4,H2-Q7,H2-T22,H2-Q6	6/100
3_Member	GO Biological Processes	GO:0031341	regulation of cell killing	-4.61489	-2.67188	12010,14964,14972,15015,15018,15039,110557	B2m,H2-D1,H2-K1,H2-Q4,H2-Q7,H2-T22,H2-Q6	7/153
3_Member	GO Biological Processes	GO:0042130	negative regulation of T cell proliferation	-4.56595	-2.62709	14964,14972,15015,15018,15039,110557	H2-D1,H2-K1,H2-Q4,H2-Q7,H2-T22,H2-Q6	6/105
3_Member	GO Biological Processes	GO:0046649	lymphocyte activation	-4.51257	-2.57988	12010,14964,14972,15015,15018,15039,15894,16847,19934,20104,110557,270190,100862177	B2m,H2-D1,H2-K1,H2-Q4,H2-Q7,H2-T22,Icam1,Lepr,Rpl22,Rps6,H2-Q6,Ephb1,Ccl21d	13/600
3_Member	GO Biological Processes	GO:0002637	regulation of immunoglobulin production	-4.42945	-2.50484	14964,14972,15015,15018,15039,110557	H2-D1,H2-K1,H2-Q4,H2-Q7,H2-T22,H2-Q6	6/111
3_Member	GO Biological Processes	GO:0002824	positive regulation of adaptive immune response based on somatic recombination of immune receptors built from immunoglobulin superfamily domains	-4.40473	-2.4841	12010,14964,14972,15015,15018,15039,110557	B2m,H2-D1,H2-K1,H2-Q4,H2-Q7,H2-T22,H2-Q6	7/165
3_Member	GO Biological Processes	GO:1903039	positive regulation of leukocyte cell-cell adhesion	-4.368	-2.44935	12010,14964,14972,15015,15018,15039,15894,27050,110557	B2m,H2-D1,H2-K1,H2-Q4,H2-Q7,H2-T22,Icam1,Rps3,H2-Q6	9/296
3_Member	GO Biological Processes	GO:0002702	positive regulation of production of molecular mediator of immune response	-4.33851	-2.4238	12010,14964,14972,15015,15018,15039,110557	B2m,H2-D1,H2-K1,H2-Q4,H2-Q7,H2-T22,H2-Q6	7/169
3_Member	GO Biological Processes	GO:0002708	positive regulation of lymphocyte mediated immunity	-4.33851	-2.4238	12010,14964,14972,15015,15018,15039,110557	B2m,H2-D1,H2-K1,H2-Q4,H2-Q7,H2-T22,H2-Q6	7/169
3_Member	GO Biological Processes	GO:0002700	regulation of production of molecular mediator of immune response	-4.29188	-2.38106	12010,14964,14972,15015,15018,15039,69550,110557	B2m,H2-D1,H2-K1,H2-Q4,H2-Q7,H2-T22,Bst2,H2-Q6	8/234
3_Member	GO Biological Processes	GO:0002821	positive regulation of adaptive immune response	-4.27406	-2.36517	12010,14964,14972,15015,15018,15039,110557	B2m,H2-D1,H2-K1,H2-Q4,H2-Q7,H2-T22,H2-Q6	7/173
3_Member	GO Biological Processes	GO:0070663	regulation of leukocyte proliferation	-4.24559	-2.33862	14964,14972,15015,15018,15039,27050,57257,110557,209558	H2-D1,H2-K1,H2-Q4,H2-Q7,H2-T22,Rps3,Vav3,H2-Q6,Enpp3	9/307
3_Member	GO Biological Processes	GO:0050672	negative regulation of lymphocyte proliferation	-4.23942	-2.33437	14964,14972,15015,15018,15039,110557	H2-D1,H2-K1,H2-Q4,H2-Q7,H2-T22,H2-Q6	6/120
3_Member	KEGG Pathway	mmu05170	Human immunodeficiency virus 1 infection - Mus musculus (house mouse)	-4.22733	-2.32419	12010,14964,14972,15015,15018,15039,69550,110557	B2m,H2-D1,H2-K1,H2-Q4,H2-Q7,H2-T22,Bst2,H2-Q6	8/239
3_Member	GO Biological Processes	GO:0032945	negative regulation of mononuclear cell proliferation	-4.2193	-2.31806	14964,14972,15015,15018,15039,110557	H2-D1,H2-K1,H2-Q4,H2-Q7,H2-T22,H2-Q6	6/121
3_Member	GO Biological Processes	GO:0002699	positive regulation of immune effector process	-4.18101	-2.28306	12010,14964,14972,15015,15018,15039,20085,110557,209558	B2m,H2-D1,H2-K1,H2-Q4,H2-Q7,H2-T22,Rps19,H2-Q6,Enpp3	9/313
3_Member	GO Biological Processes	GO:1903038	negative regulation of leukocyte cell-cell adhesion	-4.18052	-2.28306	14964,14972,15015,15018,15039,110557,100862177	H2-D1,H2-K1,H2-Q4,H2-Q7,H2-T22,H2-Q6,Ccl21d	7/179
3_Member	GO Biological Processes	GO:0045321	leukocyte activation	-4.17747	-2.28189	12010,14964,14972,15015,15018,15039,15894,16847,19934,20104,110557,209558,270190,100862177	B2m,H2-D1,H2-K1,H2-Q4,H2-Q7,H2-T22,Icam1,Lepr,Rpl22,Rps6,H2-Q6,Enpp3,Ephb1,Ccl21d	14/741
3_Member	GO Biological Processes	GO:0045088	regulation of innate immune response	-4.1685	-2.27478	14469,14964,14972,15015,15018,15039,20085,58203,110557,434341,100038882	Gbp2,H2-D1,H2-K1,H2-Q4,H2-Q7,H2-T22,Rps19,Zbp1,H2-Q6,Nlrc5,Isg15	11/472
3_Member	KEGG Pathway	mmu04514	Cell adhesion molecules - Mus musculus (house mouse)	-4.13509	-2.24323	14964,14972,15015,15018,15039,15894,110557	H2-D1,H2-K1,H2-Q4,H2-Q7,H2-T22,Icam1,H2-Q6	7/182
3_Member	KEGG Pathway	mmu05166	Human T-cell leukemia virus 1 infection - Mus musculus (house mouse)	-4.10284	-2.21284	12010,14964,14972,15015,15018,15039,15894,110557	B2m,H2-D1,H2-K1,H2-Q4,H2-Q7,H2-T22,Icam1,H2-Q6	8/249
3_Member	GO Biological Processes	GO:1903037	regulation of leukocyte cell-cell adhesion	-4.05542	-2.1691	12010,14964,14972,15015,15018,15039,15894,27050,110557,100862177	B2m,H2-D1,H2-K1,H2-Q4,H2-Q7,H2-T22,Icam1,Rps3,H2-Q6,Ccl21d	10/403
3_Member	GO Biological Processes	GO:0032649	regulation of type II interferon production	-3.95571	-2.07304	14964,14972,15015,15018,110557,100038882	H2-D1,H2-K1,H2-Q4,H2-Q7,H2-Q6,Isg15	6/135
3_Member	GO Biological Processes	GO:0050778	positive regulation of immune response	-3.93592	-2.05505	12010,14469,14964,14972,15015,15018,15039,20085,27050,57257,58203,110557,434341	B2m,Gbp2,H2-D1,H2-K1,H2-Q4,H2-Q7,H2-T22,Rps19,Rps3,Vav3,Zbp1,H2-Q6,Nlrc5	13/684
3_Member	GO Biological Processes	GO:0002705	positive regulation of leukocyte mediated immunity	-3.93392	-2.05486	12010,14964,14972,15015,15018,15039,110557	B2m,H2-D1,H2-K1,H2-Q4,H2-Q7,H2-T22,H2-Q6	7/196
3_Member	GO Biological Processes	GO:0050870	positive regulation of T cell activation	-3.85967	-1.9842	12010,14964,14972,15015,15018,15039,27050,110557	B2m,H2-D1,H2-K1,H2-Q4,H2-Q7,H2-T22,Rps3,H2-Q6	8/270
3_Member	GO Biological Processes	GO:0022409	positive regulation of cell-cell adhesion	-3.84136	-1.96768	12010,14964,14972,15015,15018,15039,15894,27050,110557	B2m,H2-D1,H2-K1,H2-Q4,H2-Q7,H2-T22,Icam1,Rps3,H2-Q6	9/347
3_Member	GO Biological Processes	GO:0032760	positive regulation of tumor necrosis factor production	-3.83526	-1.96335	14964,14972,15015,15018,15039,110557	H2-D1,H2-K1,H2-Q4,H2-Q7,H2-T22,H2-Q6	6/142
3_Member	GO Biological Processes	GO:1903557	positive regulation of tumor necrosis factor superfamily cytokine production	-3.80208	-1.93194	14964,14972,15015,15018,15039,110557	H2-D1,H2-K1,H2-Q4,H2-Q7,H2-T22,H2-Q6	6/144
3_Member	GO Biological Processes	GO:0046634	regulation of alpha-beta T cell activation	-3.78568	-1.91731	14964,14972,15015,15018,15039,110557	H2-D1,H2-K1,H2-Q4,H2-Q7,H2-T22,H2-Q6	6/145
3_Member	GO Biological Processes	GO:0050851	antigen receptor-mediated signaling pathway	-3.76941	-1.90454	14964,14972,15015,15018,57257,110557	H2-D1,H2-K1,H2-Q4,H2-Q7,Vav3,H2-Q6	6/146
3_Member	GO Biological Processes	GO:0032103	positive regulation of response to external stimulus	-3.75996	-1.8979	14469,14964,14972,15015,15018,15039,20085,58203,70097,110557,434341,100862177	Gbp2,H2-D1,H2-K1,H2-Q4,H2-Q7,H2-T22,Rps19,Zbp1,Sash1,H2-Q6,Nlrc5,Ccl21d	12/617
3_Member	GO Biological Processes	GO:0050670	regulation of lymphocyte proliferation	-3.75168	-1.892	14964,14972,15015,15018,15039,27050,57257,110557	H2-D1,H2-K1,H2-Q4,H2-Q7,H2-T22,Rps3,Vav3,H2-Q6	8/280
3_Member	GO Biological Processes	GO:0051251	positive regulation of lymphocyte activation	-3.74009	-1.88386	12010,14964,14972,15015,15018,15039,27050,57257,110557	B2m,H2-D1,H2-K1,H2-Q4,H2-Q7,H2-T22,Rps3,Vav3,H2-Q6	9/358
3_Member	GO Biological Processes	GO:0032944	regulation of mononuclear cell proliferation	-3.70977	-1.85863	14964,14972,15015,15018,15039,27050,57257,110557	H2-D1,H2-K1,H2-Q4,H2-Q7,H2-T22,Rps3,Vav3,H2-Q6	8/284
3_Member	GO Biological Processes	GO:0045785	positive regulation of cell adhesion	-3.69136	-1.85024	12010,14964,14972,15015,15018,15039,15894,27050,57257,110557,100862177	B2m,H2-D1,H2-K1,H2-Q4,H2-Q7,H2-T22,Icam1,Rps3,Vav3,H2-Q6,Ccl21d	11/535
3_Member	GO Biological Processes	GO:0042129	regulation of T cell proliferation	-3.61317	-1.78185	14964,14972,15015,15018,15039,27050,110557	H2-D1,H2-K1,H2-Q4,H2-Q7,H2-T22,Rps3,H2-Q6	7/221
3_Member	GO Biological Processes	GO:0002695	negative regulation of leukocyte activation	-3.60123	-1.77273	14964,14972,15015,15018,15039,110557,209558	H2-D1,H2-K1,H2-Q4,H2-Q7,H2-T22,H2-Q6,Enpp3	7/222
3_Member	GO Biological Processes	GO:0032102	negative regulation of response to external stimulus	-3.57484	-1.75188	14964,14972,15015,15018,15039,20085,110557,209558,434341,100038882	H2-D1,H2-K1,H2-Q4,H2-Q7,H2-T22,Rps19,H2-Q6,Enpp3,Nlrc5,Isg15	10/462
3_Member	GO Biological Processes	GO:0031349	positive regulation of defense response	-3.5525	-1.73969	14469,14964,14972,15015,15018,15039,20085,58203,110557,434341	Gbp2,H2-D1,H2-K1,H2-Q4,H2-Q7,H2-T22,Rps19,Zbp1,H2-Q6,Nlrc5	10/465
3_Member	GO Biological Processes	GO:0050868	negative regulation of T cell activation	-3.52525	-1.72507	14964,14972,15015,15018,15039,110557	H2-D1,H2-K1,H2-Q4,H2-Q7,H2-T22,H2-Q6	6/162
3_Member	GO Biological Processes	GO:0002697	regulation of immune effector process	-3.50838	-1.71269	12010,14964,14972,15015,15018,15039,20085,69550,110557,209558	B2m,H2-D1,H2-K1,H2-Q4,H2-Q7,H2-T22,Rps19,Bst2,H2-Q6,Enpp3	10/471
3_Member	GO Biological Processes	GO:0002822	regulation of adaptive immune response based on somatic recombination of immune receptors built from immunoglobulin superfamily domains	-3.44057	-1.64932	12010,14964,14972,15015,15018,15039,110557	B2m,H2-D1,H2-K1,H2-Q4,H2-Q7,H2-T22,H2-Q6	7/236
3_Member	GO Biological Processes	GO:0022408	negative regulation of cell-cell adhesion	-3.44057	-1.64932	14964,14972,15015,15018,15039,110557,100862177	H2-D1,H2-K1,H2-Q4,H2-Q7,H2-T22,H2-Q6,Ccl21d	7/236
3_Member	GO Biological Processes	GO:0002703	regulation of leukocyte mediated immunity	-3.43512	-1.64534	12010,14964,14972,15015,15018,15039,69550,110557	B2m,H2-D1,H2-K1,H2-Q4,H2-Q7,H2-T22,Bst2,H2-Q6	8/312
3_Member	GO Biological Processes	GO:0002696	positive regulation of leukocyte activation	-3.42587	-1.63756	12010,14964,14972,15015,15018,15039,27050,57257,110557	B2m,H2-D1,H2-K1,H2-Q4,H2-Q7,H2-T22,Rps3,Vav3,H2-Q6	9/395
3_Member	GO Biological Processes	GO:0002706	regulation of lymphocyte mediated immunity	-3.39674	-1.61279	12010,14964,14972,15015,15018,15039,110557	B2m,H2-D1,H2-K1,H2-Q4,H2-Q7,H2-T22,H2-Q6	7/240
3_Member	GO Biological Processes	GO:0050866	negative regulation of cell activation	-3.37515	-1.59517	14964,14972,15015,15018,15039,110557,209558	H2-D1,H2-K1,H2-Q4,H2-Q7,H2-T22,H2-Q6,Enpp3	7/242
3_Member	GO Biological Processes	GO:0050852	T cell receptor signaling pathway	-3.34864	-1.57606	14964,14972,15015,15018,110557	H2-D1,H2-K1,H2-Q4,H2-Q7,H2-Q6	5/114
3_Member	GO Biological Processes	GO:0050727	regulation of inflammatory response	-3.30885	-1.54332	14964,14972,15015,15018,15039,20085,58203,110557,209558	H2-D1,H2-K1,H2-Q4,H2-Q7,H2-T22,Rps19,Zbp1,H2-Q6,Enpp3	9/410
3_Member	GO Biological Processes	GO:0002819	regulation of adaptive immune response	-3.27033	-1.51453	12010,14964,14972,15015,15018,15039,110557	B2m,H2-D1,H2-K1,H2-Q4,H2-Q7,H2-T22,H2-Q6	7/252
3_Member	KEGG Pathway	mmu04145	Phagosome - Mus musculus (house mouse)	-3.2691	-1.51453	14964,14972,15015,15018,15039,110557	H2-D1,H2-K1,H2-Q4,H2-Q7,H2-T22,H2-Q6	6/181
3_Member	KEGG Pathway	mmu04218	Cellular senescence - Mus musculus (house mouse)	-3.24397	-1.49344	14964,14972,15015,15018,15039,110557	H2-D1,H2-K1,H2-Q4,H2-Q7,H2-T22,H2-Q6	6/183
3_Member	GO Biological Processes	GO:0050867	positive regulation of cell activation	-3.24122	-1.49203	12010,14964,14972,15015,15018,15039,27050,57257,110557	B2m,H2-D1,H2-K1,H2-Q4,H2-Q7,H2-T22,Rps3,Vav3,H2-Q6	9/419
3_Member	KEGG Pathway	mmu05163	Human cytomegalovirus infection - Mus musculus (house mouse)	-3.23985	-1.492	12010,14964,14972,15015,15018,15039,110557	B2m,H2-D1,H2-K1,H2-Q4,H2-Q7,H2-T22,H2-Q6	7/255
3_Member	GO Biological Processes	GO:0007162	negative regulation of cell adhesion	-3.17256	-1.43393	14964,14972,15015,15018,15039,110557,243743,100862177	H2-D1,H2-K1,H2-Q4,H2-Q7,H2-T22,H2-Q6,Plxna4,Ccl21d	8/342
3_Member	Reactome Gene Sets	R-MMU-6798695	Neutrophil degranulation	-3.167	-1.43097	12010,13033,14972,15015,15018,15039,67963,69550,110557,544963	B2m,Ctsd,H2-K1,H2-Q4,H2-Q7,H2-T22,Npc2,Bst2,H2-Q6,Iqgap2	10/521
3_Member	GO Biological Processes	GO:0022407	regulation of cell-cell adhesion	-3.15425	-1.41951	12010,14964,14972,15015,15018,15039,15894,27050,110557,100862177	B2m,H2-D1,H2-K1,H2-Q4,H2-Q7,H2-T22,Icam1,Rps3,H2-Q6,Ccl21d	10/523
3_Member	KEGG Pathway	mmu04144	Endocytosis - Mus musculus (house mouse)	-3.09373	-1.37424	13196,14964,14972,15015,15018,15039,110557	Asap1,H2-D1,H2-K1,H2-Q4,H2-Q7,H2-T22,H2-Q6	7/270
3_Member	GO Biological Processes	GO:0051250	negative regulation of lymphocyte activation	-3.06522	-1.35082	14964,14972,15015,15018,15039,110557	H2-D1,H2-K1,H2-Q4,H2-Q7,H2-T22,H2-Q6	6/198
3_Member	KEGG Pathway	mmu05165	Human papillomavirus infection - Mus musculus (house mouse)	-3.02071	-1.31473	14964,14972,15015,15018,15039,20846,110557,100038882	H2-D1,H2-K1,H2-Q4,H2-Q7,H2-T22,Stat1,H2-Q6,Isg15	8/361
3_Member	KEGG Pathway	mmu05168	Herpes simplex virus 1 infection - Mus musculus (house mouse)	-2.9684	-1.26484	12010,14964,14972,15015,15018,15039,20846,69550,110557	B2m,H2-D1,H2-K1,H2-Q4,H2-Q7,H2-T22,Stat1,Bst2,H2-Q6	9/458
3_Member	GO Biological Processes	GO:0001819	positive regulation of cytokine production	-2.93525	-1.24003	12010,14964,14972,15015,15018,15039,20846,27050,110557,100038882	B2m,H2-D1,H2-K1,H2-Q4,H2-Q7,H2-T22,Stat1,Rps3,H2-Q6,Isg15	10/559
3_Member	GO Biological Processes	GO:0008285	negative regulation of cell population proliferation	-2.89643	-1.20356	12010,14964,14972,15015,15018,15039,18148,20846,66141,110557,209558,270190	B2m,H2-D1,H2-K1,H2-Q4,H2-Q7,H2-T22,Npm1,Stat1,Ifitm3,H2-Q6,Enpp3,Ephb1	12/772
3_Member	GO Biological Processes	GO:0002429	immune response-activating cell surface receptor signaling pathway	-2.8708	-1.18376	14964,14972,15015,15018,57257,110557	H2-D1,H2-K1,H2-Q4,H2-Q7,Vav3,H2-Q6	6/216
3_Member	GO Biological Processes	GO:0032680	regulation of tumor necrosis factor production	-2.8708	-1.18376	14964,14972,15015,15018,15039,110557	H2-D1,H2-K1,H2-Q4,H2-Q7,H2-T22,H2-Q6	6/216
3_Member	GO Biological Processes	GO:0002253	activation of immune response	-2.86423	-1.17835	14469,14964,14972,15015,15018,57257,58203,110557	Gbp2,H2-D1,H2-K1,H2-Q4,H2-Q7,Vav3,Zbp1,H2-Q6	8/382
3_Member	GO Biological Processes	GO:1903555	regulation of tumor necrosis factor superfamily cytokine production	-2.84028	-1.16354	14964,14972,15015,15018,15039,110557	H2-D1,H2-K1,H2-Q4,H2-Q7,H2-T22,H2-Q6	6/219
3_Member	GO Biological Processes	GO:0002520	immune system development	-2.82021	-1.14573	14964,14972,15015,15018,15039,110557	H2-D1,H2-K1,H2-Q4,H2-Q7,H2-T22,H2-Q6	6/221
3_Member	GO Biological Processes	GO:0002768	immune response-regulating cell surface receptor signaling pathway	-2.75167	-1.08456	14964,14972,15015,15018,57257,110557	H2-D1,H2-K1,H2-Q4,H2-Q7,Vav3,H2-Q6	6/228
3_Member	KEGG Pathway	mmu05203	Viral carcinogenesis - Mus musculus (house mouse)	-2.75167	-1.08456	14964,14972,15015,15018,15039,110557	H2-D1,H2-K1,H2-Q4,H2-Q7,H2-T22,H2-Q6	6/228
3_Member	GO Biological Processes	GO:0050863	regulation of T cell activation	-2.69841	-1.03394	12010,14964,14972,15015,15018,15039,27050,110557	B2m,H2-D1,H2-K1,H2-Q4,H2-Q7,H2-T22,Rps3,H2-Q6	8/406
3_Member	GO Biological Processes	GO:0002449	lymphocyte mediated immunity	-2.66298	-1.00396	12010,14964,14972,15015,15018,15894,110557	B2m,H2-D1,H2-K1,H2-Q4,H2-Q7,Icam1,H2-Q6	7/321
3_Member	GO Biological Processes	GO:0002694	regulation of leukocyte activation	-2.58469	-0.940618	12010,14964,14972,15015,15018,15039,27050,57257,110557,209558	B2m,H2-D1,H2-K1,H2-Q4,H2-Q7,H2-T22,Rps3,Vav3,H2-Q6,Enpp3	10/624
3_Member	GO Biological Processes	GO:0002460	adaptive immune response based on somatic recombination of immune receptors built from immunoglobulin superfamily domains	-2.55241	-0.912511	12010,14964,14972,15015,15018,15894,110557	B2m,H2-D1,H2-K1,H2-Q4,H2-Q7,Icam1,H2-Q6	7/336
3_Member	GO Biological Processes	GO:0002252	immune effector process	-2.45739	-0.829785	12010,14964,14972,15015,15018,15894,20104,110557,209558	B2m,H2-D1,H2-K1,H2-Q4,H2-Q7,Icam1,Rps6,H2-Q6,Enpp3	9/545
3_Member	GO Biological Processes	GO:0051249	regulation of lymphocyte activation	-2.44177	-0.81518	12010,14964,14972,15015,15018,15039,27050,57257,110557	B2m,H2-D1,H2-K1,H2-Q4,H2-Q7,H2-T22,Rps3,Vav3,H2-Q6	9/548
3_Member	GO Biological Processes	GO:0050865	regulation of cell activation	-2.32585	-0.714113	12010,14964,14972,15015,15018,15039,27050,57257,110557,209558	B2m,H2-D1,H2-K1,H2-Q4,H2-Q7,H2-T22,Rps3,Vav3,H2-Q6,Enpp3	10/679
3_Member	GO Biological Processes	GO:0002757	immune response-activating signaling pathway	-2.26061	-0.657547	14964,14972,15015,15018,57257,110557	H2-D1,H2-K1,H2-Q4,H2-Q7,Vav3,H2-Q6	6/287
3_Member	GO Biological Processes	GO:0002443	leukocyte mediated immunity	-2.23743	-0.639113	12010,14964,14972,15015,15018,15894,110557	B2m,H2-D1,H2-K1,H2-Q4,H2-Q7,Icam1,H2-Q6	7/384
3_Member	GO Biological Processes	GO:0002764	immune response-regulating signaling pathway	-2.16935	-0.575727	14964,14972,15015,15018,57257,110557	H2-D1,H2-K1,H2-Q4,H2-Q7,Vav3,H2-Q6	6/300
3_Member	GO Biological Processes	GO:0002250	adaptive immune response	-2.126	-0.535454	12010,14964,14972,15015,15018,15039,15894,110557	B2m,H2-D1,H2-K1,H2-Q4,H2-Q7,H2-T22,Icam1,H2-Q6	8/506
4_Summary	CORUM	CORUM:3047	Parvulin-associated pre-rRNP complex	-9.48841	-6.8294	19941,19988,20104,20116,22121,27050,67160,100503670,14694,18148,55949,56040,67578,20115,22070,83925,13033,14469,56177,58203	Rpl26,Rpl6,Rps6,Rps8,Rpl13a,Rps3,Eef1g,Rpl5,Rack1,Npm1,Eef1b2,Rplp1,Patl2,Rps7,Tpt1,Trps1,Ctsd,Gbp2,Olfm1,Zbp1	20/-
4_Member	CORUM	CORUM:3047	Parvulin-associated pre-rRNP complex	-9.48841	-6.8294	19941,19988,20104,20116,22121,27050,67160,100503670	Rpl26,Rpl6,Rps6,Rps8,Rpl13a,Rps3,Eef1g,Rpl5	8/50
4_Member	GO Biological Processes	GO:0006417	regulation of translation	-3.66882	-1.831	14694,18148,19941,22121,27050,55949,56040,67578,100503670	Rack1,Npm1,Rpl26,Rpl13a,Rps3,Eef1b2,Rplp1,Patl2,Rpl5	9/366
4_Member	GO Biological Processes	GO:0034248	regulation of amide metabolic process	-3.11842	-1.39137	14694,18148,19941,22121,27050,55949,56040,67578,100503670	Rack1,Npm1,Rpl26,Rpl13a,Rps3,Eef1b2,Rplp1,Patl2,Rpl5	9/436
4_Member	GO Biological Processes	GO:2001244	positive regulation of intrinsic apoptotic signaling pathway	-3.10646	-1.38446	14694,19941,20115,27050	Rack1,Rpl26,Rps7,Rps3	4/74
4_Member	GO Biological Processes	GO:1902229	regulation of intrinsic apoptotic signaling pathway in response to DNA damage	-2.90766	-1.21362	19941,22070,27050	Rpl26,Tpt1,Rps3	3/38
4_Member	GO Biological Processes	GO:2001235	positive regulation of apoptotic signaling pathway	-2.49983	-0.868165	14694,19941,20115,27050,83925	Rack1,Rpl26,Rps7,Rps3,Trps1	5/177
4_Member	GO Biological Processes	GO:0043068	positive regulation of programmed cell death	-2.34365	-0.729956	13033,14469,14694,19941,20104,20115,27050,56177,58203,83925	Ctsd,Gbp2,Rack1,Rpl26,Rps6,Rps7,Rps3,Olfm1,Zbp1,Trps1	10/675
4_Member	GO Biological Processes	GO:2001242	regulation of intrinsic apoptotic signaling pathway	-2.32146	-0.710696	14694,19941,20115,22070,27050	Rack1,Rpl26,Rps7,Tpt1,Rps3	5/195
4_Member	GO Biological Processes	GO:0010608	post-transcriptional regulation of gene expression	-2.31614	-0.706342	14694,18148,19941,22121,27050,55949,56040,67578,100503670	Rack1,Npm1,Rpl26,Rpl13a,Rps3,Eef1b2,Rplp1,Patl2,Rpl5	9/573
4_Member	GO Biological Processes	GO:0017148	negative regulation of translation	-2.08252	-0.495392	14694,22121,27050,67578	Rack1,Rpl13a,Rps3,Patl2	4/142
5_Summary	WikiPathways	WP295	Electron transport chain	-8.60422	-6.05072	17705,17708,17709,17710,17711,17716,17717,17718,17719,13033,20104,16847,78294,209558	ATP6,COX1,COX2,COX3,CYTB,ND1,ND2,ND3,ND4,Ctsd,Rps6,Lepr,Rps27a,Enpp3	14/-
5_Member	WikiPathways	WP295	Electron transport chain	-8.60422	-6.05072	17705,17708,17709,17710,17711,17716,17717,17718,17719	ATP6,COX1,COX2,COX3,CYTB,ND1,ND2,ND3,ND4	9/93
5_Member	GO Biological Processes	GO:0042773	ATP synthesis coupled electron transport	-8.08838	-5.60546	17708,17709,17710,17711,17716,17717,17718,17719	COX1,COX2,COX3,CYTB,ND1,ND2,ND3,ND4	8/74
5_Member	GO Biological Processes	GO:0006119	oxidative phosphorylation	-7.78462	-5.35606	17705,17708,17709,17710,17711,17716,17717,17718,17719	ATP6,COX1,COX2,COX3,CYTB,ND1,ND2,ND3,ND4	9/115
5_Member	Reactome Gene Sets	R-MMU-163200	Respiratory electron transport, ATP synthesis by chemiosmotic coupling, and heat production by uncoupling proteins.	-7.68639	-5.2971	17705,17708,17709,17710,17711,17716,17717,17718,17719	ATP6,COX1,COX2,COX3,CYTB,ND1,ND2,ND3,ND4	9/118
5_Member	GO Biological Processes	GO:0019646	aerobic electron transport chain	-7.32183	-5.01015	17708,17710,17711,17716,17717,17718,17719	COX1,COX3,CYTB,ND1,ND2,ND3,ND4	7/61
5_Member	Reactome Gene Sets	R-MMU-611105	Respiratory electron transport	-7.22398	-4.93139	17708,17709,17710,17711,17716,17717,17718,17719	COX1,COX2,COX3,CYTB,ND1,ND2,ND3,ND4	8/95
5_Member	KEGG Pathway	mmu00190	Oxidative phosphorylation - Mus musculus (house mouse)	-7.17714	-4.89553	17705,17708,17709,17710,17711,17716,17717,17718,17719	ATP6,COX1,COX2,COX3,CYTB,ND1,ND2,ND3,ND4	9/135
5_Member	GO Biological Processes	GO:0022904	respiratory electron transport chain	-7.11785	-4.85678	17708,17709,17710,17711,17716,17717,17718,17719	COX1,COX2,COX3,CYTB,ND1,ND2,ND3,ND4	8/98
5_Member	GO Biological Processes	GO:0042775	mitochondrial ATP synthesis coupled electron transport	-6.8153	-4.58807	17708,17710,17711,17716,17717,17718,17719	COX1,COX3,CYTB,ND1,ND2,ND3,ND4	7/72
5_Member	GO Biological Processes	GO:0022900	electron transport chain	-6.75718	-4.54533	17708,17709,17710,17711,17716,17717,17718,17719	COX1,COX2,COX3,CYTB,ND1,ND2,ND3,ND4	8/109
5_Member	GO Biological Processes	GO:0009060	aerobic respiration	-6.61453	-4.42534	17705,17708,17709,17710,17711,17716,17717,17718,17719	ATP6,COX1,COX2,COX3,CYTB,ND1,ND2,ND3,ND4	9/157
5_Member	KEGG Pathway	mmu05415	Diabetic cardiomyopathy - Mus musculus (house mouse)	-6.52292	-4.35175	13033,17705,17708,17709,17710,17711,17716,17717,17718,17719	Ctsd,ATP6,COX1,COX2,COX3,CYTB,ND1,ND2,ND3,ND4	10/211
5_Member	Reactome Gene Sets	R-MMU-1428517	The citric acid (TCA) cycle and respiratory electron transport	-6.4314	-4.28092	17705,17708,17709,17710,17711,17716,17717,17718,17719	ATP6,COX1,COX2,COX3,CYTB,ND1,ND2,ND3,ND4	9/165
5_Member	KEGG Pathway	mmu04714	Thermogenesis - Mus musculus (house mouse)	-6.16179	-4.04059	17705,17708,17709,17710,17711,17716,17717,17718,17719,20104	ATP6,COX1,COX2,COX3,CYTB,ND1,ND2,ND3,ND4,Rps6	10/231
5_Member	GO Biological Processes	GO:0045333	cellular respiration	-5.9175	-3.82375	17705,17708,17709,17710,17711,17716,17717,17718,17719	ATP6,COX1,COX2,COX3,CYTB,ND1,ND2,ND3,ND4	9/190
5_Member	GO Biological Processes	GO:0015980	energy derivation by oxidation of organic compounds	-5.69709	-3.62915	16847,17705,17708,17709,17710,17711,17716,17717,17718,17719	Lepr,ATP6,COX1,COX2,COX3,CYTB,ND1,ND2,ND3,ND4	10/260
5_Member	KEGG Pathway	mmu05012	Parkinson disease - Mus musculus (house mouse)	-5.63771	-3.57529	17705,17708,17709,17710,17711,17716,17717,17718,17719,78294	ATP6,COX1,COX2,COX3,CYTB,ND1,ND2,ND3,ND4,Rps27a	10/264
5_Member	KEGG Pathway	mmu05208	Chemical carcinogenesis - reactive oxygen species - Mus musculus (house mouse)	-5.34553	-3.31746	17705,17708,17709,17710,17711,17716,17717,17718,17719	ATP6,COX1,COX2,COX3,CYTB,ND1,ND2,ND3,ND4	9/223
5_Member	GO Biological Processes	GO:0006120	mitochondrial electron transport, NADH to ubiquinone	-4.90329	-2.93002	17716,17717,17718,17719	ND1,ND2,ND3,ND4	4/26
5_Member	WikiPathways	WP1248	Oxidative phosphorylation	-4.89994	-2.92891	17705,17716,17717,17718,17719	ATP6,ND1,ND2,ND3,ND4	5/54
5_Member	KEGG Pathway	mmu05020	Prion disease - Mus musculus (house mouse)	-4.71849	-2.76277	17705,17708,17709,17710,17711,17716,17717,17718,17719	ATP6,COX1,COX2,COX3,CYTB,ND1,ND2,ND3,ND4	9/267
5_Member	GO Biological Processes	GO:0042776	proton motive force-driven mitochondrial ATP synthesis	-4.57045	-2.62952	17705,17716,17717,17718,17719	ATP6,ND1,ND2,ND3,ND4	5/63
5_Member	GO Biological Processes	GO:0006091	generation of precursor metabolites and energy	-4.49526	-2.5646	16847,17705,17708,17709,17710,17711,17716,17717,17718,17719	Lepr,ATP6,COX1,COX2,COX3,CYTB,ND1,ND2,ND3,ND4	10/357
5_Member	GO Biological Processes	GO:0015986	proton motive force-driven ATP synthesis	-4.40892	-2.48631	17705,17716,17717,17718,17719	ATP6,ND1,ND2,ND3,ND4	5/68
5_Member	KEGG Pathway	mmu05016	Huntington disease - Mus musculus (house mouse)	-4.30057	-2.3878	17705,17708,17709,17710,17711,17716,17717,17718,17719	ATP6,COX1,COX2,COX3,CYTB,ND1,ND2,ND3,ND4	9/302
5_Member	GO Biological Processes	GO:0006754	ATP biosynthetic process	-4.06913	-2.18097	17705,17716,17717,17718,17719	ATP6,ND1,ND2,ND3,ND4	5/80
5_Member	GO Biological Processes	GO:0009206	purine ribonucleoside triphosphate biosynthetic process	-3.78138	-1.91476	17705,17716,17717,17718,17719	ATP6,ND1,ND2,ND3,ND4	5/92
5_Member	GO Biological Processes	GO:0009145	purine nucleoside triphosphate biosynthetic process	-3.7593	-1.8979	17705,17716,17717,17718,17719	ATP6,ND1,ND2,ND3,ND4	5/93
5_Member	GO Biological Processes	GO:0009201	ribonucleoside triphosphate biosynthetic process	-3.67355	-1.83408	17705,17716,17717,17718,17719	ATP6,ND1,ND2,ND3,ND4	5/97
5_Member	KEGG Pathway	mmu05014	Amyotrophic lateral sclerosis - Mus musculus (house mouse)	-3.6426	-1.80803	17705,17708,17709,17710,17711,17716,17717,17718,17719	ATP6,COX1,COX2,COX3,CYTB,ND1,ND2,ND3,ND4	9/369
5_Member	GO Biological Processes	GO:0046034	ATP metabolic process	-3.55422	-1.73969	17705,17716,17717,17718,17719,209558	ATP6,ND1,ND2,ND3,ND4,Enpp3	6/160
5_Member	GO Biological Processes	GO:0009142	nucleoside triphosphate biosynthetic process	-3.55206	-1.73969	17705,17716,17717,17718,17719	ATP6,ND1,ND2,ND3,ND4	5/103
5_Member	Reactome Gene Sets	R-MMU-6799198	Complex I biogenesis	-3.53917	-1.73749	17716,17717,17718,17719	ND1,ND2,ND3,ND4	4/57
5_Member	KEGG Pathway	mmu05010	Alzheimer disease - Mus musculus (house mouse)	-3.52361	-1.72493	17705,17708,17709,17710,17711,17716,17717,17718,17719	ATP6,COX1,COX2,COX3,CYTB,ND1,ND2,ND3,ND4	9/383
5_Member	KEGG Pathway	mmu05022	Pathways of neurodegeneration - multiple diseases - Mus musculus (house mouse)	-3.50838	-1.71269	17705,17708,17709,17710,17711,17716,17717,17718,17719,78294	ATP6,COX1,COX2,COX3,CYTB,ND1,ND2,ND3,ND4,Rps27a	10/471
5_Member	GO Biological Processes	GO:0009205	purine ribonucleoside triphosphate metabolic process	-3.21916	-1.47396	17705,17716,17717,17718,17719,209558	ATP6,ND1,ND2,ND3,ND4,Enpp3	6/185
5_Member	GO Biological Processes	GO:0009199	ribonucleoside triphosphate metabolic process	-3.13474	-1.40259	17705,17716,17717,17718,17719,209558	ATP6,ND1,ND2,ND3,ND4,Enpp3	6/192
5_Member	GO Biological Processes	GO:0009144	purine nucleoside triphosphate metabolic process	-3.11129	-1.38551	17705,17716,17717,17718,17719,209558	ATP6,ND1,ND2,ND3,ND4,Enpp3	6/194
5_Member	GO Biological Processes	GO:0009141	nucleoside triphosphate metabolic process	-2.94403	-1.24405	17705,17716,17717,17718,17719,209558	ATP6,ND1,ND2,ND3,ND4,Enpp3	6/209
5_Member	CORUM	CORUM:381	Respiratory chain complex I, mitochondrial	-2.94162	-1.24302	17716,17717,17719	ND1,ND2,ND4	3/37
5_Member	CORUM	CORUM:382	Respiratory chain complex I, mitochondrial	-2.84256	-1.16469	17716,17718,17719	ND1,ND3,ND4	3/40
5_Member	GO Biological Processes	GO:0009152	purine ribonucleotide biosynthetic process	-2.54242	-0.903564	17705,17716,17717,17718,17719	ATP6,ND1,ND2,ND3,ND4	5/173
5_Member	GO Biological Processes	GO:0009260	ribonucleotide biosynthetic process	-2.41798	-0.7934	17705,17716,17717,17718,17719	ATP6,ND1,ND2,ND3,ND4	5/185
5_Member	GO Biological Processes	GO:0046390	ribose phosphate biosynthetic process	-2.34028	-0.727568	17705,17716,17717,17718,17719	ATP6,ND1,ND2,ND3,ND4	5/193
5_Member	GO Biological Processes	GO:0006164	purine nucleotide biosynthetic process	-2.27542	-0.671401	17705,17716,17717,17718,17719	ATP6,ND1,ND2,ND3,ND4	5/200
5_Member	GO Biological Processes	GO:0010257	NADH dehydrogenase complex assembly	-2.24086	-0.640653	17716,17717,17719	ND1,ND2,ND4	3/65
5_Member	GO Biological Processes	GO:0032981	mitochondrial respiratory chain complex I assembly	-2.24086	-0.640653	17716,17717,17719	ND1,ND2,ND4	3/65
5_Member	GO Biological Processes	GO:0072522	purine-containing compound biosynthetic process	-2.21326	-0.615887	17705,17716,17717,17718,17719	ATP6,ND1,ND2,ND3,ND4	5/207
5_Member	KEGG Pathway	mmu04723	Retrograde endocannabinoid signaling - Mus musculus (house mouse)	-2.02088	-0.440146	17716,17717,17718,17719	ND1,ND2,ND3,ND4	4/148
6_Summary	GO Biological Processes	GO:0042273	ribosomal large subunit biogenesis	-6.69179	-4.49518	18148,19941,19988,57808,68193,268449,100503670	Npm1,Rpl26,Rpl6,Rpl35a,Rpl24,Rpl23a,Rpl5	7/-
6_Member	GO Biological Processes	GO:0042273	ribosomal large subunit biogenesis	-6.69179	-4.49518	18148,19941,19988,57808,68193,268449,100503670	Npm1,Rpl26,Rpl6,Rpl35a,Rpl24,Rpl23a,Rpl5	7/75
6_Member	GO Biological Processes	GO:0000027	ribosomal large subunit assembly	-4.90329	-2.93002	19988,68193,268449,100503670	Rpl6,Rpl24,Rpl23a,Rpl5	4/26
7_Summary	GO Biological Processes	GO:0015988	energy coupled proton transmembrane transport, against electrochemical gradient	-5.77551	-3.70477	17708,17711,17719,331004,17709,17710,16847	COX1,CYTB,ND4,Slc9a9,COX2,COX3,Lepr	7/-
7_Member	GO Biological Processes	GO:0015988	energy coupled proton transmembrane transport, against electrochemical gradient	-5.77551	-3.70477	17708,17711,17719	COX1,CYTB,ND4	3/5
7_Member	GO Biological Processes	GO:0015990	electron transport coupled proton transport	-5.77551	-3.70477	17708,17711,17719	COX1,CYTB,ND4	3/5
7_Member	GO Biological Processes	GO:1902600	proton transmembrane transport	-2.844	-1.16469	17708,17711,17719,331004	COX1,CYTB,ND4,Slc9a9	4/87
7_Member	KEGG Pathway	mmu04260	Cardiac muscle contraction - Mus musculus (house mouse)	-2.844	-1.16469	17708,17709,17710,17711	COX1,COX2,COX3,CYTB	4/87
7_Member	KEGG Pathway	mmu04932	Non-alcoholic fatty liver disease - Mus musculus (house mouse)	-2.7374	-1.07182	16847,17708,17709,17710,17711	Lepr,COX1,COX2,COX3,CYTB	5/156
7_Member	Reactome Gene Sets	R-MMU-9707564	Cytoprotection by HMOX1	-2.56263	-0.921689	17708,17709,17710	COX1,COX2,COX3	3/50
7_Member	Reactome Gene Sets	R-MMU-5628897	TP53 Regulates Metabolic Genes	-2.13456	-0.542809	17708,17709,17710	COX1,COX2,COX3	3/71
8_Summary	GO Biological Processes	GO:0035456	response to interferon-beta	-5.51393	-3.4677	14469,20846,60440,66141,69550,100702,15018,22121,15894,12010,58203,67248,434341,100038882	Gbp2,Stat1,Iigp1,Ifitm3,Bst2,Gbp6,H2-Q7,Rpl13a,Icam1,B2m,Zbp1,Rpl39,Nlrc5,Isg15	14/-
8_Member	GO Biological Processes	GO:0035456	response to interferon-beta	-5.51393	-3.4677	14469,20846,60440,66141,69550,100702	Gbp2,Stat1,Iigp1,Ifitm3,Bst2,Gbp6	6/72
8_Member	GO Biological Processes	GO:0034341	response to type II interferon	-4.90542	-2.93002	14469,15018,20846,22121,66141,69550,100702	Gbp2,H2-Q7,Stat1,Rpl13a,Ifitm3,Bst2,Gbp6	7/138
8_Member	GO Biological Processes	GO:0044406	adhesion of symbiont to host	-4.44549	-2.51887	14469,15894,100702	Gbp2,Icam1,Gbp6	3/12
8_Member	GO Biological Processes	GO:0045087	innate immune response	-3.53962	-1.73749	12010,14469,15018,20846,22121,58203,60440,66141,67248,69550,100702,434341,100038882	B2m,Gbp2,H2-Q7,Stat1,Rpl13a,Zbp1,Iigp1,Ifitm3,Rpl39,Bst2,Gbp6,Nlrc5,Isg15	13/751
8_Member	GO Biological Processes	GO:0071346	cellular response to type II interferon	-3.41995	-1.6331	14469,15018,20846,22121,100702	Gbp2,H2-Q7,Stat1,Rpl13a,Gbp6	5/110
8_Member	GO Biological Processes	GO:0035458	cellular response to interferon-beta	-3.37194	-1.59517	14469,20846,60440,100702	Gbp2,Stat1,Iigp1,Gbp6	4/63
8_Member	GO Biological Processes	GO:0042832	defense response to protozoan	-2.75124	-1.08456	14469,60440,100702	Gbp2,Iigp1,Gbp6	3/43
8_Member	GO Biological Processes	GO:0001562	response to protozoan	-2.61343	-0.961949	14469,60440,100702	Gbp2,Iigp1,Gbp6	3/48
9_Summary	GO Biological Processes	GO:1901796	regulation of signal transduction by p53 class mediator	-5.06302	-3.06912	18148,19941,20054,20115,67427,100503670,16898,27050,70097,100038882,109676,216344	Npm1,Rpl26,Rps15,Rps7,Rps20,Rpl5,Rps2,Rps3,Sash1,Isg15,Ank2,Rab21	12/-
9_Member	GO Biological Processes	GO:1901796	regulation of signal transduction by p53 class mediator	-5.06302	-3.06912	18148,19941,20054,20115,67427,100503670	Npm1,Rpl26,Rps15,Rps7,Rps20,Rpl5	6/86
9_Member	GO Biological Processes	GO:1901798	positive regulation of signal transduction by p53 class mediator	-4.47908	-2.55045	19941,20054,20115,67427	Rpl26,Rps15,Rps7,Rps20	4/33
9_Member	GO Biological Processes	GO:0031396	regulation of protein ubiquitination	-3.74878	-1.89082	16898,18148,20115,27050,70097,100038882,100503670	Rps2,Npm1,Rps7,Rps3,Sash1,Isg15,Rpl5	7/210
9_Member	GO Biological Processes	GO:1903320	regulation of protein modification by small protein conjugation or removal	-3.33261	-1.56433	16898,18148,20115,27050,70097,100038882,100503670	Rps2,Npm1,Rps7,Rps3,Sash1,Isg15,Rpl5	7/246
9_Member	GO Biological Processes	GO:0031397	negative regulation of protein ubiquitination	-2.9593	-1.25813	20115,27050,100038882,100503670	Rps7,Rps3,Isg15,Rpl5	4/81
9_Member	GO Biological Processes	GO:1901873	regulation of post-translational protein modification	-2.93966	-1.24302	16898,18148,20115,27050,70097,100038882,100503670	Rps2,Npm1,Rps7,Rps3,Sash1,Isg15,Rpl5	7/287
9_Member	GO Biological Processes	GO:0051438	regulation of ubiquitin-protein transferase activity	-2.84256	-1.16469	16898,20115,100503670	Rps2,Rps7,Rpl5	3/40
9_Member	GO Biological Processes	GO:1903321	negative regulation of protein modification by small protein conjugation or removal	-2.75452	-1.08456	20115,27050,100038882,100503670	Rps7,Rps3,Isg15,Rpl5	4/92
9_Member	GO Biological Processes	GO:1901874	negative regulation of post-translational protein modification	-2.67034	-1.01024	20115,27050,100038882,100503670	Rps7,Rps3,Isg15,Rpl5	4/97
9_Member	GO Biological Processes	GO:0050821	protein stabilization	-2.23958	-0.640319	18148,20115,109676,216344,100503670	Npm1,Rps7,Ank2,Rab21,Rpl5	5/204
10_Summary	WikiPathways	WP1253	Type II interferon signaling IFNG	-4.53333	-2.59654	15894,16912,20846,100038882,11826,13033,14694,16913,19186,27050,20115,215095,100503670	Icam1,Psmb9,Stat1,Isg15,Aqp1,Ctsd,Rack1,Psmb8,Psme1,Rps3,Rps7,Astl,Rpl5	13/-
10_Member	WikiPathways	WP1253	Type II interferon signaling IFNG	-4.53333	-2.59654	15894,16912,20846,100038882	Icam1,Psmb9,Stat1,Isg15	4/32
10_Member	GO Biological Processes	GO:0052548	regulation of endopeptidase activity	-3.22273	-1.4762	11826,13033,14694,16912,16913,19186,20846,27050	Aqp1,Ctsd,Rack1,Psmb9,Psmb8,Psme1,Stat1,Rps3	8/336
10_Member	GO Biological Processes	GO:2000116	regulation of cysteine-type endopeptidase activity	-2.83022	-1.15461	11826,13033,14694,16912,20846,27050	Aqp1,Ctsd,Rack1,Psmb9,Stat1,Rps3	6/220
10_Member	GO Biological Processes	GO:0010950	positive regulation of endopeptidase activity	-2.64268	-0.984753	13033,14694,19186,20846,27050	Ctsd,Rack1,Psme1,Stat1,Rps3	5/164
10_Member	GO Biological Processes	GO:0030162	regulation of proteolysis	-2.52116	-0.886732	11826,13033,14694,16912,16913,19186,20115,20846,27050,215095,100503670	Aqp1,Ctsd,Rack1,Psmb9,Psmb8,Psme1,Rps7,Stat1,Rps3,Astl,Rpl5	11/745
10_Member	GO Biological Processes	GO:0052547	regulation of peptidase activity	-2.52044	-0.886732	11826,13033,14694,16912,16913,19186,20846,27050	Aqp1,Ctsd,Rack1,Psmb9,Psmb8,Psme1,Stat1,Rps3	8/434
10_Member	GO Biological Processes	GO:0043281	regulation of cysteine-type endopeptidase activity involved in apoptotic process	-2.39818	-0.774602	11826,13033,14694,20846,27050	Aqp1,Ctsd,Rack1,Stat1,Rps3	5/187
10_Member	GO Biological Processes	GO:0010952	positive regulation of peptidase activity	-2.38838	-0.769772	13033,14694,19186,20846,27050	Ctsd,Rack1,Psme1,Stat1,Rps3	5/188
10_Member	GO Biological Processes	GO:0043280	positive regulation of cysteine-type endopeptidase activity involved in apoptotic process	-2.35079	-0.736117	13033,14694,20846,27050	Ctsd,Rack1,Stat1,Rps3	4/119
10_Member	GO Biological Processes	GO:2001056	positive regulation of cysteine-type endopeptidase activity	-2.06164	-0.477259	13033,14694,20846,27050	Ctsd,Rack1,Stat1,Rps3	4/144
10_Member	WikiPathways	WP450	IL 2 signaling pathway	-2.05338	-0.469916	14694,15894,20846	Rack1,Icam1,Stat1	3/76
11_Summary	Reactome Gene Sets	R-MMU-9711123	Cellular response to chemical stress	-4.52512	-2.59039	16912,16913,17708,17709,17710,19186,78294,434341,57257,11826,53881,67760,67963,69354,331004	Psmb9,Psmb8,COX1,COX2,COX3,Psme1,Rps27a,Nlrc5,Vav3,Aqp1,Slc5a3,Slc38a2,Npc2,Slc38a4,Slc9a9	15/-
11_Member	Reactome Gene Sets	R-MMU-9711123	Cellular response to chemical stress	-4.52512	-2.59039	16912,16913,17708,17709,17710,19186,78294	Psmb9,Psmb8,COX1,COX2,COX3,Psme1,Rps27a	7/158
11_Member	Reactome Gene Sets	R-MMU-75815	Ubiquitin-dependent degradation of Cyclin D	-3.72684	-1.87401	16912,16913,19186,78294	Psmb9,Psmb8,Psme1,Rps27a	4/51
11_Member	Reactome Gene Sets	R-MMU-9762114	GSK3B and BTRC:CUL1-mediated-degradation of NFE2L2	-3.72684	-1.87401	16912,16913,19186,78294	Psmb9,Psmb8,Psme1,Rps27a	4/51
11_Member	Reactome Gene Sets	R-MMU-349425	Autodegradation of the E3 ubiquitin ligase COP1	-3.69394	-1.85117	16912,16913,19186,78294	Psmb9,Psmb8,Psme1,Rps27a	4/52
11_Member	Reactome Gene Sets	R-MMU-69601	Ubiquitin Mediated Degradation of Phosphorylated Cdc25A	-3.69394	-1.85117	16912,16913,19186,78294	Psmb9,Psmb8,Psme1,Rps27a	4/52
11_Member	Reactome Gene Sets	R-MMU-69610	p53-Independent DNA Damage Response	-3.69394	-1.85117	16912,16913,19186,78294	Psmb9,Psmb8,Psme1,Rps27a	4/52
11_Member	Reactome Gene Sets	R-MMU-69613	p53-Independent G1/S DNA damage checkpoint	-3.69394	-1.85117	16912,16913,19186,78294	Psmb9,Psmb8,Psme1,Rps27a	4/52
11_Member	Reactome Gene Sets	R-MMU-8939902	Regulation of RUNX2 expression and activity	-3.69394	-1.85117	16912,16913,19186,78294	Psmb9,Psmb8,Psme1,Rps27a	4/52
11_Member	Reactome Gene Sets	R-MMU-8941858	Regulation of RUNX3 expression and activity	-3.66172	-1.82553	16912,16913,19186,78294	Psmb9,Psmb8,Psme1,Rps27a	4/53
11_Member	Reactome Gene Sets	R-MMU-8854050	FBXL7 down-regulates AURKA during mitotic entry and in early mitosis	-3.63016	-1.79722	16912,16913,19186,78294	Psmb9,Psmb8,Psme1,Rps27a	4/54
11_Member	Reactome Gene Sets	R-MMU-4641257	Degradation of AXIN	-3.59923	-1.77273	16912,16913,19186,78294	Psmb9,Psmb8,Psme1,Rps27a	4/55
11_Member	Reactome Gene Sets	R-MMU-9759194	Nuclear events mediated by NFE2L2	-3.59923	-1.77273	16912,16913,19186,78294	Psmb9,Psmb8,Psme1,Rps27a	4/55
11_Member	Reactome Gene Sets	R-MMU-9020702	Interleukin-1 signaling	-3.57175	-1.75188	16912,16913,19186,78294,434341	Psmb9,Psmb8,Psme1,Rps27a,Nlrc5	5/102
11_Member	Reactome Gene Sets	R-MMU-450408	AUF1 (hnRNP D0) binds and destabilizes mRNA	-3.56891	-1.75188	16912,16913,19186,78294	Psmb9,Psmb8,Psme1,Rps27a	4/56
11_Member	Reactome Gene Sets	R-MMU-5610780	Degradation of GLI1 by the proteasome	-3.56891	-1.75188	16912,16913,19186,78294	Psmb9,Psmb8,Psme1,Rps27a	4/56
11_Member	Reactome Gene Sets	R-MMU-69541	Stabilization of p53	-3.56891	-1.75188	16912,16913,19186,78294	Psmb9,Psmb8,Psme1,Rps27a	4/56
11_Member	Reactome Gene Sets	R-MMU-4641258	Degradation of DVL	-3.53917	-1.73749	16912,16913,19186,78294	Psmb9,Psmb8,Psme1,Rps27a	4/57
11_Member	Reactome Gene Sets	R-MMU-5607761	Dectin-1 mediated noncanonical NF-kB signaling	-3.53917	-1.73749	16912,16913,19186,78294	Psmb9,Psmb8,Psme1,Rps27a	4/57
11_Member	Reactome Gene Sets	R-MMU-5610785	GLI3 is processed to GLI3R by the proteasome	-3.53917	-1.73749	16912,16913,19186,78294	Psmb9,Psmb8,Psme1,Rps27a	4/57
11_Member	Reactome Gene Sets	R-MMU-5676590	NIK-->noncanonical NF-kB signaling	-3.53917	-1.73749	16912,16913,19186,78294	Psmb9,Psmb8,Psme1,Rps27a	4/57
11_Member	Reactome Gene Sets	R-MMU-187577	SCF(Skp2)-mediated degradation of p27/p21	-3.45327	-1.65907	16912,16913,19186,78294	Psmb9,Psmb8,Psme1,Rps27a	4/60
11_Member	Reactome Gene Sets	R-MMU-4608870	Asymmetric localization of PCP proteins	-3.39857	-1.61317	16912,16913,19186,78294	Psmb9,Psmb8,Psme1,Rps27a	4/62
11_Member	Reactome Gene Sets	R-MMU-1169091	Activation of NF-kappaB in B cells	-3.37194	-1.59517	16912,16913,19186,78294	Psmb9,Psmb8,Psme1,Rps27a	4/63
11_Member	Reactome Gene Sets	R-MMU-5358346	Hedgehog ligand biogenesis	-3.37194	-1.59517	16912,16913,19186,78294	Psmb9,Psmb8,Psme1,Rps27a	4/63
11_Member	Reactome Gene Sets	R-MMU-8878166	Transcriptional regulation by RUNX2	-3.37194	-1.59517	16912,16913,19186,78294	Psmb9,Psmb8,Psme1,Rps27a	4/63
11_Member	Reactome Gene Sets	R-MMU-174084	Autodegradation of Cdh1 by Cdh1:APC/C	-3.34578	-1.57606	16912,16913,19186,78294	Psmb9,Psmb8,Psme1,Rps27a	4/64
11_Member	Reactome Gene Sets	R-MMU-69563	p53-Dependent G1 DNA Damage Response	-3.34578	-1.57606	16912,16913,19186,78294	Psmb9,Psmb8,Psme1,Rps27a	4/64
11_Member	Reactome Gene Sets	R-MMU-69580	p53-Dependent G1/S DNA damage checkpoint	-3.34578	-1.57606	16912,16913,19186,78294	Psmb9,Psmb8,Psme1,Rps27a	4/64
11_Member	Reactome Gene Sets	R-MMU-446652	Interleukin-1 family signaling	-3.33125	-1.56433	16912,16913,19186,78294,434341	Psmb9,Psmb8,Psme1,Rps27a,Nlrc5	5/115
11_Member	Reactome Gene Sets	R-MMU-1234176	Oxygen-dependent proline hydroxylation of Hypoxia-inducible Factor Alpha	-3.29476	-1.53337	16912,16913,19186,78294	Psmb9,Psmb8,Psme1,Rps27a	4/66
11_Member	Reactome Gene Sets	R-MMU-69615	G1/S DNA Damage Checkpoints	-3.29476	-1.53337	16912,16913,19186,78294	Psmb9,Psmb8,Psme1,Rps27a	4/66
11_Member	Reactome Gene Sets	R-MMU-8939236	RUNX1 regulates transcription of genes involved in differentiation of HSCs	-3.29476	-1.53337	16912,16913,19186,78294	Psmb9,Psmb8,Psme1,Rps27a	4/66
11_Member	Reactome Gene Sets	R-MMU-2454202	Fc epsilon receptor (FCERI) signaling	-3.2801	-1.52008	16912,16913,19186,57257,78294	Psmb9,Psmb8,Psme1,Vav3,Rps27a	5/118
11_Member	Reactome Gene Sets	R-MMU-5658442	Regulation of RAS by GAPs	-3.26988	-1.51453	16912,16913,19186,78294	Psmb9,Psmb8,Psme1,Rps27a	4/67
11_Member	Reactome Gene Sets	R-MMU-174154	APC/C:Cdc20 mediated degradation of Securin	-3.24541	-1.49354	16912,16913,19186,78294	Psmb9,Psmb8,Psme1,Rps27a	4/68
11_Member	Reactome Gene Sets	R-MMU-8948751	Regulation of PTEN stability and activity	-3.24541	-1.49354	16912,16913,19186,78294	Psmb9,Psmb8,Psme1,Rps27a	4/68
11_Member	Reactome Gene Sets	R-MMU-1234174	Cellular response to hypoxia	-3.19764	-1.4564	16912,16913,19186,78294	Psmb9,Psmb8,Psme1,Rps27a	4/70
11_Member	Reactome Gene Sets	R-MMU-68949	Orc1 removal from chromatin	-3.19764	-1.4564	16912,16913,19186,78294	Psmb9,Psmb8,Psme1,Rps27a	4/70
11_Member	Reactome Gene Sets	R-MMU-69202	Cyclin E associated events during G1/S transition	-3.19764	-1.4564	16912,16913,19186,78294	Psmb9,Psmb8,Psme1,Rps27a	4/70
11_Member	Reactome Gene Sets	R-MMU-69656	Cyclin A:Cdk2-associated events at S phase entry	-3.15135	-1.41791	16912,16913,19186,78294	Psmb9,Psmb8,Psme1,Rps27a	4/72
11_Member	Reactome Gene Sets	R-MMU-174184	Cdc20:Phospho-APC/C mediated degradation of Cyclin A	-3.12873	-1.40041	16912,16913,19186,78294	Psmb9,Psmb8,Psme1,Rps27a	4/73
11_Member	Reactome Gene Sets	R-MMU-5687128	MAPK6/MAPK4 signaling	-3.12873	-1.40041	16912,16913,19186,78294	Psmb9,Psmb8,Psme1,Rps27a	4/73
11_Member	Reactome Gene Sets	R-MMU-69017	CDK-mediated phosphorylation and removal of Cdc6	-3.12873	-1.40041	16912,16913,19186,78294	Psmb9,Psmb8,Psme1,Rps27a	4/73
11_Member	Reactome Gene Sets	R-MMU-174178	APC/C:Cdh1 mediated degradation of Cdc20 and other APC/C:Cdh1 targeted proteins in late mitosis/early G1	-3.10646	-1.38446	16912,16913,19186,78294	Psmb9,Psmb8,Psme1,Rps27a	4/74
11_Member	Reactome Gene Sets	R-MMU-179419	APC:Cdc20 mediated degradation of cell cycle proteins prior to satisfation of the cell cycle checkpoint	-3.10646	-1.38446	16912,16913,19186,78294	Psmb9,Psmb8,Psme1,Rps27a	4/74
11_Member	Reactome Gene Sets	R-MMU-1168372	Downstream signaling events of B Cell Receptor (BCR)	-3.08451	-1.36874	16912,16913,19186,78294	Psmb9,Psmb8,Psme1,Rps27a	4/75
11_Member	Reactome Gene Sets	R-MMU-8852276	The role of GTSE1 in G2/M progression after G2 checkpoint	-3.08451	-1.36874	16912,16913,19186,78294	Psmb9,Psmb8,Psme1,Rps27a	4/75
11_Member	Reactome Gene Sets	R-MMU-176409	APC/C:Cdc20 mediated degradation of mitotic proteins	-3.06288	-1.35082	16912,16913,19186,78294	Psmb9,Psmb8,Psme1,Rps27a	4/76
11_Member	Reactome Gene Sets	R-MMU-8878159	Transcriptional regulation by RUNX3	-3.06288	-1.35082	16912,16913,19186,78294	Psmb9,Psmb8,Psme1,Rps27a	4/76
11_Member	Reactome Gene Sets	R-MMU-176814	Activation of APC/C and APC/C:Cdc20 mediated degradation of mitotic proteins	-3.04157	-1.33438	16912,16913,19186,78294	Psmb9,Psmb8,Psme1,Rps27a	4/77
11_Member	Reactome Gene Sets	R-MMU-195253	Degradation of beta-catenin by the destruction complex	-3.04157	-1.33438	16912,16913,19186,78294	Psmb9,Psmb8,Psme1,Rps27a	4/77
11_Member	Reactome Gene Sets	R-MMU-2871837	FCERI mediated NF-kB activation	-3.04157	-1.33438	16912,16913,19186,78294	Psmb9,Psmb8,Psme1,Rps27a	4/77
11_Member	Reactome Gene Sets	R-MMU-9755511	KEAP1-NFE2L2 pathway	-3.04157	-1.33438	16912,16913,19186,78294	Psmb9,Psmb8,Psme1,Rps27a	4/77
11_Member	Reactome Gene Sets	R-MMU-5632684	Hedgehog 'on' state	-2.9593	-1.25813	16912,16913,19186,78294	Psmb9,Psmb8,Psme1,Rps27a	4/81
11_Member	Reactome Gene Sets	R-MMU-68867	Assembly of the pre-replicative complex	-2.93943	-1.24302	16912,16913,19186,78294	Psmb9,Psmb8,Psme1,Rps27a	4/82
11_Member	Reactome Gene Sets	R-MMU-202424	Downstream TCR signaling	-2.88142	-1.19089	16912,16913,19186,78294	Psmb9,Psmb8,Psme1,Rps27a	4/85
11_Member	Reactome Gene Sets	R-MMU-450531	Regulation of mRNA stability by proteins that bind AU-rich elements	-2.88142	-1.19089	16912,16913,19186,78294	Psmb9,Psmb8,Psme1,Rps27a	4/85
11_Member	Reactome Gene Sets	R-MMU-174143	APC/C-mediated degradation of cell cycle proteins	-2.844	-1.16469	16912,16913,19186,78294	Psmb9,Psmb8,Psme1,Rps27a	4/87
11_Member	Reactome Gene Sets	R-MMU-4086400	PCP/CE pathway	-2.844	-1.16469	16912,16913,19186,78294	Psmb9,Psmb8,Psme1,Rps27a	4/87
11_Member	Reactome Gene Sets	R-MMU-453276	Regulation of mitotic cell cycle	-2.844	-1.16469	16912,16913,19186,78294	Psmb9,Psmb8,Psme1,Rps27a	4/87
11_Member	Reactome Gene Sets	R-MMU-5607764	CLEC7A (Dectin-1) signaling	-2.78964	-1.1174	16912,16913,19186,78294	Psmb9,Psmb8,Psme1,Rps27a	4/90
11_Member	Reactome Gene Sets	R-MMU-69052	Switching of origins to a post-replicative state	-2.77197	-1.10085	16912,16913,19186,78294	Psmb9,Psmb8,Psme1,Rps27a	4/91
11_Member	Reactome Gene Sets	R-MMU-5668541	TNFR2 non-canonical NF-kB pathway	-2.68678	-1.02449	16912,16913,19186,78294	Psmb9,Psmb8,Psme1,Rps27a	4/96
11_Member	Reactome Gene Sets	R-MMU-5689603	UCH proteinases	-2.68678	-1.02449	16912,16913,19186,78294	Psmb9,Psmb8,Psme1,Rps27a	4/96
11_Member	Reactome Gene Sets	R-MMU-69002	DNA Replication Pre-Initiation	-2.67034	-1.01024	16912,16913,19186,78294	Psmb9,Psmb8,Psme1,Rps27a	4/97
11_Member	KEGG Pathway	mmu03050	Proteasome - Mus musculus (house mouse)	-2.6397	-0.984409	16912,16913,19186	Psmb9,Psmb8,Psme1	3/47
11_Member	Reactome Gene Sets	R-MMU-382556	ABC-family proteins mediated transport	-2.63803	-0.984409	16912,16913,19186,78294	Psmb9,Psmb8,Psme1,Rps27a	4/99
11_Member	Reactome Gene Sets	R-MMU-983705	Signaling by the B Cell Receptor (BCR)	-2.62215	-0.9696	16912,16913,19186,78294	Psmb9,Psmb8,Psme1,Rps27a	4/100
11_Member	Reactome Gene Sets	R-MMU-202403	TCR signaling	-2.59092	-0.942632	16912,16913,19186,78294	Psmb9,Psmb8,Psme1,Rps27a	4/102
11_Member	Reactome Gene Sets	R-MMU-1236978	Cross-presentation of soluble exogenous antigens (endosomes)	-2.58774	-0.942621	16912,16913,19186	Psmb9,Psmb8,Psme1	3/49
11_Member	Reactome Gene Sets	R-MMU-69206	G1/S Transition	-2.57557	-0.932543	16912,16913,19186,78294	Psmb9,Psmb8,Psme1,Rps27a	4/103
11_Member	Reactome Gene Sets	R-MMU-350562	Regulation of ornithine decarboxylase (ODC)	-2.53805	-0.90126	16912,16913,19186	Psmb9,Psmb8,Psme1	3/51
11_Member	Reactome Gene Sets	R-MMU-5610787	Hedgehog 'off' state	-2.5305	-0.894744	16912,16913,19186,78294	Psmb9,Psmb8,Psme1,Rps27a	4/106
11_Member	Reactome Gene Sets	R-MMU-5621481	C-type lectin receptors (CLRs)	-2.50126	-0.868577	16912,16913,19186,78294	Psmb9,Psmb8,Psme1,Rps27a	4/108
11_Member	Reactome Gene Sets	R-MMU-382551	Transport of small molecules	-2.48214	-0.8515	11826,16912,16913,19186,53881,67760,67963,69354,78294,331004	Aqp1,Psmb9,Psmb8,Psme1,Slc5a3,Slc38a2,Npc2,Slc38a4,Rps27a,Slc9a9	10/645
11_Member	Reactome Gene Sets	R-MMU-6807070	PTEN Regulation	-2.45854	-0.829921	16912,16913,19186,78294	Psmb9,Psmb8,Psme1,Rps27a	4/111
11_Member	Reactome Gene Sets	R-MMU-69239	Synthesis of DNA	-2.39019	-0.77059	16912,16913,19186,78294	Psmb9,Psmb8,Psme1,Rps27a	4/116
11_Member	Reactome Gene Sets	R-MMU-351202	Metabolism of polyamines	-2.35865	-0.742013	16912,16913,19186	Psmb9,Psmb8,Psme1	3/59
11_Member	Reactome Gene Sets	R-MMU-69306	DNA Replication	-2.3	-0.692138	16912,16913,19186,78294	Psmb9,Psmb8,Psme1,Rps27a	4/123
11_Member	Reactome Gene Sets	R-MMU-3858494	Beta-catenin independent WNT signaling	-2.2876	-0.681665	16912,16913,19186,78294	Psmb9,Psmb8,Psme1,Rps27a	4/124
11_Member	Reactome Gene Sets	R-MMU-453279	Mitotic G1 phase and G1/S transition	-2.25109	-0.648982	16912,16913,19186,78294	Psmb9,Psmb8,Psme1,Rps27a	4/127
11_Member	Reactome Gene Sets	R-MMU-5358351	Signaling by Hedgehog	-2.12535	-0.535454	16912,16913,19186,78294	Psmb9,Psmb8,Psme1,Rps27a	4/138
11_Member	Reactome Gene Sets	R-MMU-69242	S Phase	-2.07204	-0.486743	16912,16913,19186,78294	Psmb9,Psmb8,Psme1,Rps27a	4/143
11_Member	Reactome Gene Sets	R-MMU-201681	TCF dependent signaling in response to WNT	-2.00099	-0.421163	16912,16913,19186,78294	Psmb9,Psmb8,Psme1,Rps27a	4/150
12_Summary	GO Biological Processes	GO:0006414	translational elongation	-3.9682	-2.0837	14694,55949,56040,67160,67186	Rack1,Eef1b2,Rplp1,Eef1g,Rplp2	5/-
12_Member	GO Biological Processes	GO:0006414	translational elongation	-3.9682	-2.0837	14694,55949,56040,67160,67186	Rack1,Eef1b2,Rplp1,Eef1g,Rplp2	5/84
13_Summary	GO Biological Processes	GO:0030490	maturation of SSU-rRNA	-3.86584	-1.98858	20055,20085,20116,54127	Rps16,Rps19,Rps8,Rps28	4/-
13_Member	GO Biological Processes	GO:0030490	maturation of SSU-rRNA	-3.86584	-1.98858	20055,20085,20116,54127	Rps16,Rps19,Rps8,Rps28	4/47
13_Member	GO Biological Processes	GO:0000462	maturation of SSU-rRNA from tricistronic rRNA transcript (SSU-rRNA, 5.8S rRNA, LSU-rRNA)	-3.08812	-1.36988	20055,20085,20116	Rps16,Rps19,Rps8	3/33
14_Summary	GO Biological Processes	GO:0008361	regulation of cell size	-3.58936	-1.76445	11826,15982,17919,18148,56177,216344,243743,15894,100862177,14694,16010,69550,73094	Aqp1,Ifrd1,Myo5b,Npm1,Olfm1,Rab21,Plxna4,Icam1,Ccl21d,Rack1,Igfbp4,Bst2,Sgip1	13/-
14_Member	GO Biological Processes	GO:0008361	regulation of cell size	-3.58936	-1.76445	11826,15982,17919,18148,56177,216344,243743	Aqp1,Ifrd1,Myo5b,Npm1,Olfm1,Rab21,Plxna4	7/223
14_Member	GO Biological Processes	GO:0030516	regulation of axon extension	-3.3662	-1.59085	15982,17919,56177,216344,243743	Ifrd1,Myo5b,Olfm1,Rab21,Plxna4	5/113
14_Member	GO Biological Processes	GO:0032535	regulation of cellular component size	-3.27105	-1.51453	11826,15894,15982,17919,18148,56177,216344,243743,100862177	Aqp1,Icam1,Ifrd1,Myo5b,Npm1,Olfm1,Rab21,Plxna4,Ccl21d	9/415
14_Member	GO Biological Processes	GO:0061387	regulation of extent of cell growth	-3.10441	-1.38367	15982,17919,56177,216344,243743	Ifrd1,Myo5b,Olfm1,Rab21,Plxna4	5/129
14_Member	GO Biological Processes	GO:0001558	regulation of cell growth	-2.97502	-1.27025	14694,15982,16010,17919,18148,56177,69550,216344,243743	Rack1,Ifrd1,Igfbp4,Myo5b,Npm1,Olfm1,Bst2,Rab21,Plxna4	9/457
14_Member	GO Biological Processes	GO:0040008	regulation of growth	-2.28636	-0.681389	14694,15982,16010,17919,18148,56177,69550,73094,216344,243743	Rack1,Ifrd1,Igfbp4,Myo5b,Npm1,Olfm1,Bst2,Sgip1,Rab21,Plxna4	10/688
14_Member	GO Biological Processes	GO:0090066	regulation of anatomical structure size	-2.21181	-0.615378	11826,15894,15982,17919,18148,56177,216344,243743,100862177	Aqp1,Icam1,Ifrd1,Myo5b,Npm1,Olfm1,Rab21,Plxna4,Ccl21d	9/595
15_Summary	GO Biological Processes	GO:0021545	cranial nerve development	-3.53917	-1.73749	18187,68193,243743,270190,20085,22121,57257,100862177	Nrp2,Rpl24,Plxna4,Ephb1,Rps19,Rpl13a,Vav3,Ccl21d	8/-
15_Member	GO Biological Processes	GO:0021545	cranial nerve development	-3.53917	-1.73749	18187,68193,243743,270190	Nrp2,Rpl24,Plxna4,Ephb1	4/57
15_Member	GO Biological Processes	GO:0021602	cranial nerve morphogenesis	-3.16874	-1.43142	18187,243743,270190	Nrp2,Plxna4,Ephb1	3/31
15_Member	GO Biological Processes	GO:0021675	nerve development	-2.63803	-0.984409	18187,68193,243743,270190	Nrp2,Rpl24,Plxna4,Ephb1	4/99
15_Member	GO Biological Processes	GO:0006935	chemotaxis	-2.60321	-0.953857	18187,20085,22121,57257,243743,270190,100862177	Nrp2,Rps19,Rpl13a,Vav3,Plxna4,Ephb1,Ccl21d	7/329
15_Member	GO Biological Processes	GO:0042330	taxis	-2.58855	-0.942621	18187,20085,22121,57257,243743,270190,100862177	Nrp2,Rps19,Rpl13a,Vav3,Plxna4,Ephb1,Ccl21d	7/331
15_Member	GO Biological Processes	GO:0040011	locomotion	-2.39463	-0.773042	18187,20085,22121,57257,243743,270190,100862177	Nrp2,Rps19,Rpl13a,Vav3,Plxna4,Ephb1,Ccl21d	7/359
15_Member	GO Biological Processes	GO:0060326	cell chemotaxis	-2.08835	-0.500294	20085,22121,57257,270190,100862177	Rps19,Rpl13a,Vav3,Ephb1,Ccl21d	5/222
15_Member	GO Biological Processes	GO:0030595	leukocyte chemotaxis	-2.04109	-0.45945	20085,22121,57257,100862177	Rps19,Rpl13a,Vav3,Ccl21d	4/146
16_Summary	GO Biological Processes	GO:0006812	monoatomic cation transport	-3.18906	-1.44913	11826,12010,17708,17711,17719,20269,53881,67760,69354,331004,667742,100862177	Aqp1,B2m,COX1,CYTB,ND4,Scn3a,Slc5a3,Slc38a2,Slc38a4,Slc9a9,Piezo2,Ccl21d	12/-
16_Member	GO Biological Processes	GO:0006812	monoatomic cation transport	-3.18906	-1.44913	11826,12010,17708,17711,17719,20269,53881,67760,69354,331004,667742,100862177	Aqp1,B2m,COX1,CYTB,ND4,Scn3a,Slc5a3,Slc38a2,Slc38a4,Slc9a9,Piezo2,Ccl21d	12/714
16_Member	GO Biological Processes	GO:0006814	sodium ion transport	-2.41798	-0.7934	20269,53881,67760,69354,331004	Scn3a,Slc5a3,Slc38a2,Slc38a4,Slc9a9	5/185
17_Summary	GO Biological Processes	GO:0031334	positive regulation of protein-containing complex assembly	-2.8708	-1.18376	14469,14694,15894,27050,100038882,100862177,114332,11826,17919,270190	Gbp2,Rack1,Icam1,Rps3,Isg15,Ccl21d,Lyve1,Aqp1,Myo5b,Ephb1	10/-
17_Member	GO Biological Processes	GO:0031334	positive regulation of protein-containing complex assembly	-2.8708	-1.18376	14469,14694,15894,27050,100038882,100862177	Gbp2,Rack1,Icam1,Rps3,Isg15,Ccl21d	6/216
17_Member	GO Biological Processes	GO:0002691	regulation of cellular extravasation	-2.58774	-0.942621	15894,114332,100862177	Icam1,Lyve1,Ccl21d	3/49
17_Member	GO Biological Processes	GO:0044089	positive regulation of cellular component biogenesis	-2.39564	-0.773054	11826,14469,14694,15894,17919,27050,270190,100038882,100862177	Aqp1,Gbp2,Rack1,Icam1,Myo5b,Rps3,Ephb1,Isg15,Ccl21d	9/557
18_Summary	GO Biological Processes	GO:0034340	response to type I interferon	-2.81132	-1.13796	20846,66141,100038882,58203,434341,12010,69550,76933,267019	Stat1,Ifitm3,Isg15,Zbp1,Nlrc5,B2m,Bst2,Ifi27l2a,Rps15a	9/-
18_Member	GO Biological Processes	GO:0034340	response to type I interferon	-2.81132	-1.13796	20846,66141,100038882	Stat1,Ifitm3,Isg15	3/41
18_Member	GO Biological Processes	GO:0060338	regulation of type I interferon-mediated signaling pathway	-2.6397	-0.984409	58203,434341,100038882	Zbp1,Nlrc5,Isg15	3/47
18_Member	GO Biological Processes	GO:0045646	regulation of erythrocyte differentiation	-2.56263	-0.921689	12010,20846,100038882	B2m,Stat1,Isg15	3/50
18_Member	GO Biological Processes	GO:0009615	response to virus	-2.53814	-0.90126	20846,58203,66141,69550,76933,267019,100038882	Stat1,Zbp1,Ifitm3,Bst2,Ifi27l2a,Rps15a,Isg15	7/338
18_Member	GO Biological Processes	GO:0048525	negative regulation of viral process	-2.39019	-0.77059	20846,66141,69550,100038882	Stat1,Ifitm3,Bst2,Isg15	4/116
18_Member	GO Biological Processes	GO:0045071	negative regulation of viral genome replication	-2.20426	-0.608764	66141,69550,100038882	Ifitm3,Bst2,Isg15	3/67
19_Summary	GO Biological Processes	GO:0010977	negative regulation of neuron projection development	-2.60855	-0.958142	12010,14964,14972,15982,668253,14694,18148,20104,20846,22121,67578,11826,15894,17919,216344,243743,100862177,57257	B2m,H2-D1,H2-K1,Ifrd1,Dleu2,Rack1,Npm1,Rps6,Stat1,Rpl13a,Patl2,Aqp1,Icam1,Myo5b,Rab21,Plxna4,Ccl21d,Vav3	18/-
19_Member	GO Biological Processes	GO:0010977	negative regulation of neuron projection development	-2.60855	-0.958142	12010,14964,14972,15982,668253	B2m,H2-D1,H2-K1,Ifrd1,Dleu2	5/167
19_Member	GO Biological Processes	GO:0051129	negative regulation of cellular component organization	-2.37516	-0.757542	12010,14694,14964,14972,15982,18148,20104,20846,22121,67578,668253	B2m,Rack1,H2-D1,H2-K1,Ifrd1,Npm1,Rps6,Stat1,Rpl13a,Patl2,Dleu2	11/779
19_Member	GO Biological Processes	GO:0120035	regulation of plasma membrane bounded cell projection organization	-2.35449	-0.738835	11826,12010,14964,14972,15894,15982,17919,216344,243743,668253,100862177	Aqp1,B2m,H2-D1,H2-K1,Icam1,Ifrd1,Myo5b,Rab21,Plxna4,Dleu2,Ccl21d	11/784
19_Member	KEGG Pathway	mmu04650	Natural killer cell mediated cytotoxicity - Mus musculus (house mouse)	-2.31251	-0.703688	14964,14972,15894,57257	H2-D1,H2-K1,Icam1,Vav3	4/122
19_Member	GO Biological Processes	GO:0031344	regulation of cell projection organization	-2.29362	-0.686725	11826,12010,14964,14972,15894,15982,17919,216344,243743,668253,100862177	Aqp1,B2m,H2-D1,H2-K1,Icam1,Ifrd1,Myo5b,Rab21,Plxna4,Dleu2,Ccl21d	11/799
19_Member	GO Biological Processes	GO:0031345	negative regulation of cell projection organization	-2.08039	-0.49418	12010,14964,14972,15982,668253	B2m,H2-D1,H2-K1,Ifrd1,Dleu2	5/223
20_Summary	GO Biological Processes	GO:0003254	regulation of membrane depolarization	-2.46737	-0.837744	12010,14167,14694	B2m,Fgf12,Rack1	3/-
20_Member	GO Biological Processes	GO:0003254	regulation of membrane depolarization	-2.46737	-0.837744	12010,14167,14694	B2m,Fgf12,Rack1	3/54

## Sheet: Collecting_Down_Annotation
MyList	Gene ID	Type	Tax ID	Homologene Gene ID	Homologene Gene Tax ID	Gene Symbol	Description
Ccn1	16007	symbol	M. musculus	16007	M. musculus	Ccn1	cellular communication network factor 1
Nsg1	18196	symbol	M. musculus	18196	M. musculus	Nsg1	neuron specific gene family member 1
AY036118	101056014	symbol	M. musculus	101056014	M. musculus	AY036118	cDNA sequence AY036118
Ptn	19242	symbol	M. musculus	19242	M. musculus	Ptn	pleiotrophin
Adm	11535	symbol	M. musculus	11535	M. musculus	Adm	adrenomedullin
Ier2	15936	symbol	M. musculus	15936	M. musculus	Ier2	immediate early response 2
Fam43a	224093	symbol	M. musculus	224093	M. musculus	Fam43a	family with sequence similarity 43, member A
Hspb1	15507	symbol	M. musculus	15507	M. musculus	Hspb1	heat shock protein 1
Egr1	13653	symbol	M. musculus	13653	M. musculus	Egr1	early growth response 1
Ahsg	11625	symbol	M. musculus	11625	M. musculus	Ahsg	alpha-2-HS-glycoprotein
Crip1	12925	symbol	M. musculus	12925	M. musculus	Crip1	cysteine-rich protein 1
Plk2	20620	symbol	M. musculus	20620	M. musculus	Plk2	polo like kinase 2
Thbd	21824	symbol	M. musculus	21824	M. musculus	Thbd	thrombomodulin
Gm19951	105245440	symbol	M. musculus	105245440	M. musculus	Gm19951	predicted gene, 19951
Fxyd6	59095	symbol	M. musculus	59095	M. musculus	Fxyd6	FXYD domain-containing ion transport regulator 6
Lcn2	16819	symbol	M. musculus	16819	M. musculus	Lcn2	lipocalin 2
Tsc22d3	14605	symbol	M. musculus	14605	M. musculus	Tsc22d3	TSC22 domain family, member 3
Pid1	98496	symbol	M. musculus	98496	M. musculus	Pid1	phosphotyrosine interaction domain containing 1
Camk1d	227541	symbol	M. musculus	227541	M. musculus	Camk1d	calcium/calmodulin-dependent protein kinase ID
Uba52	22186	symbol	M. musculus	22186	M. musculus	Uba52	ubiquitin A-52 residue ribosomal protein fusion product 1
Gm8797	667759	symbol	M. musculus	667759	M. musculus	Gm8797	ubiquitin B pseudogene
Nfatc2	18019	symbol	M. musculus	18019	M. musculus	Nfatc2	nuclear factor of activated T cells, cytoplasmic, calcineurin dependent 2
Dnajb1	81489	symbol	M. musculus	81489	M. musculus	Dnajb1	DnaJ heat shock protein family (Hsp40) member B1
Cdkn1a	12575	symbol	M. musculus	12575	M. musculus	Cdkn1a	cyclin dependent kinase inhibitor 1A
Amotl2	56332	symbol	M. musculus	56332	M. musculus	Amotl2	angiomotin-like 2
Atf4	11911	symbol	M. musculus	11911	M. musculus	Atf4	activating transcription factor 4
Sema3d	108151	symbol	M. musculus	108151	M. musculus	Sema3d	sema domain, immunoglobulin domain (Ig), short basic domain, secreted, (semaphorin) 3D
Sptan1	20740	symbol	M. musculus	20740	M. musculus	Sptan1	spectrin alpha, non-erythrocytic 1
Rhou	69581	symbol	M. musculus	69581	M. musculus	Rhou	ras homolog family member U
Fam102b	329739	gene_synonym	M. musculus	329739	M. musculus	Eeig2	EEIG family member 2
Jun	16476	symbol	M. musculus	16476	M. musculus	Jun	jun proto-oncogene
Dusp1	19252	symbol	M. musculus	19252	M. musculus	Dusp1	dual specificity phosphatase 1
Tubb4b	227613	symbol	M. musculus	227613	M. musculus	Tubb4b	tubulin, beta 4B class IVB
Sult1a1	20887	symbol	M. musculus	20887	M. musculus	Sult1a1	sulfotransferase family 1A, phenol-preferring, member 1
Fcgrt	14132	symbol	M. musculus	14132	M. musculus	Fcgrt	Fc fragment of IgG receptor and transporter
Ppm1n	232941	symbol	M. musculus	232941	M. musculus	Ppm1n	protein phosphatase, Mg2+/Mn2+ dependent, 1N (putative)
Cd93	17064	symbol	M. musculus	17064	M. musculus	Cd93	CD93 antigen
Tubb2a	22151	symbol	M. musculus	22151	M. musculus	Tubb2a	tubulin, beta 2A class IIA
Tsc22d1	21807	symbol	M. musculus	21807	M. musculus	Tsc22d1	TSC22 domain family, member 1
Ppl	19041	symbol	M. musculus	19041	M. musculus	Ppl	periplakin
Hs3st1	15476	symbol	M. musculus	15476	M. musculus	Hs3st1	heparan sulfate (glucosamine) 3-O-sulfotransferase 1
Cavin1	19285	symbol	M. musculus	19285	M. musculus	Cavin1	caveolae associated 1
Pmp22	18858	symbol	M. musculus	18858	M. musculus	Pmp22	peripheral myelin protein 22
Ptpn14	19250	symbol	M. musculus	19250	M. musculus	Ptpn14	protein tyrosine phosphatase, non-receptor type 14
Myadm	50918	symbol	M. musculus	50918	M. musculus	Myadm	myeloid-associated differentiation marker
Rtn2	20167	symbol	M. musculus	20167	M. musculus	Rtn2	reticulon 2 (Z-band associated protein)
Snhg8	69895	symbol	M. musculus	69895	M. musculus	Snhg8	small nucleolar RNA host gene 8
Sox18	20672	symbol	M. musculus	20672	M. musculus	Sox18	SRY (sex determining region Y)-box 18
Kank3	80880	symbol	M. musculus	80880	M. musculus	Kank3	KN motif and ankyrin repeat domains 3
Hhex	15242	symbol	M. musculus	15242	M. musculus	Hhex	hematopoietically expressed homeobox
Lrrc8a	241296	symbol	M. musculus	241296	M. musculus	Lrrc8a	leucine rich repeat containing 8A VRAC subunit A
Smad1	17125	symbol	M. musculus	17125	M. musculus	Smad1	SMAD family member 1
Chil3	12655	symbol	M. musculus	12655	M. musculus	Chil3	chitinase-like 3
Duox2	214593	symbol	M. musculus	214593	M. musculus	Duox2	dual oxidase 2
Tmod2	50876	symbol	M. musculus	50876	M. musculus	Tmod2	tropomodulin 2
Hsd3b7	101502	symbol	M. musculus	101502	M. musculus	Hsd3b7	hydroxy-delta-5-steroid dehydrogenase, 3 beta- and steroid delta-isomerase 7
Plec	18810	symbol	M. musculus	18810	M. musculus	Plec	plectin
Srsf2	20382	symbol	M. musculus	20382	M. musculus	Srsf2	serine and arginine-rich splicing factor 2
Srgap3	259302	symbol	M. musculus	259302	M. musculus	Srgap3	SLIT-ROBO Rho GTPase activating protein 3
Myl6	17904	symbol	M. musculus	17904	M. musculus	Myl6	myosin, light polypeptide 6, alkali, smooth muscle and non-muscle
Gstp1	14870	symbol	M. musculus	14870	M. musculus	Gstp1	glutathione S-transferase, pi 1
Myl12a	67268	symbol	M. musculus	67268	M. musculus	Myl12a	myosin, light chain 12A, regulatory, non-sarcomeric
Map3k6	53608	symbol	M. musculus	53608	M. musculus	Map3k6	mitogen-activated protein kinase kinase kinase 6
Cav2	12390	symbol	M. musculus	12390	M. musculus	Cav2	caveolin 2
Arhgap29	214137	symbol	M. musculus	214137	M. musculus	Arhgap29	Rho GTPase activating protein 29
Eif4a1	13681	symbol	M. musculus	13681	M. musculus	Eif4a1	eukaryotic translation initiation factor 4A1
Gm10076	100126819	symbol	M. musculus	100126819	M. musculus	Gm10076	ribosomal protein L41 pseudogene
Crip2	68337	symbol	M. musculus	68337	M. musculus	Crip2	cysteine rich protein 2
Comt	12846	symbol	M. musculus	12846	M. musculus	Comt	catechol-O-methyltransferase
Sun2	223697	symbol	M. musculus	223697	M. musculus	Sun2	Sad1 and UNC84 domain containing 2
Luc7l2	192196	symbol	M. musculus	192196	M. musculus	Luc7l2	LUC7-like 2 (S. cerevisiae)
Vegfa	22339	symbol	M. musculus	22339	M. musculus	Vegfa	vascular endothelial growth factor A
Cox6c	12864	symbol	M. musculus	12864	M. musculus	Cox6c	cytochrome c oxidase subunit 6C
Tle5	14797	symbol	M. musculus	14797	M. musculus	Tle5	TLE family member 5, transcriptional modulator

## Sheet: Collecting_Down_Enrichment
GroupID	Category	Term	Description	LogP	Log(q-value)	Genes	Symbols	InTerm_InList
1_Summary	GO Biological Processes	GO:2000147	positive regulation of cell motility	-8.00095	-3.90539	13653,15507,16007,16476,16819,19242,19285,20620,22339,50918,108151,214593,223697,227541,11535,15242,17125,11625	Egr1,Hspb1,Ccn1,Jun,Lcn2,Ptn,Cavin1,Plk2,Vegfa,Myadm,Sema3d,Duox2,Sun2,Camk1d,Adm,Hhex,Smad1,Ahsg	18/-
1_Member	GO Biological Processes	GO:2000147	positive regulation of cell motility	-8.00095	-3.90539	13653,15507,16007,16476,16819,19242,19285,20620,22339,50918,108151,214593,223697,227541	Egr1,Hspb1,Ccn1,Jun,Lcn2,Ptn,Cavin1,Plk2,Vegfa,Myadm,Sema3d,Duox2,Sun2,Camk1d	14/638
1_Member	GO Biological Processes	GO:0040017	positive regulation of locomotion	-7.86543	-3.90539	13653,15507,16007,16476,16819,19242,19285,20620,22339,50918,108151,214593,223697,227541	Egr1,Hspb1,Ccn1,Jun,Lcn2,Ptn,Cavin1,Plk2,Vegfa,Myadm,Sema3d,Duox2,Sun2,Camk1d	14/654
1_Member	GO Biological Processes	GO:0030335	positive regulation of cell migration	-6.38737	-2.60342	13653,15507,16007,16476,16819,19242,20620,22339,50918,108151,223697,227541	Egr1,Hspb1,Ccn1,Jun,Lcn2,Ptn,Plk2,Vegfa,Myadm,Sema3d,Sun2,Camk1d	12/609
1_Member	GO Biological Processes	GO:0045765	regulation of angiogenesis	-4.26478	-1.43482	11535,15242,15507,17125,19242,20620,22339	Adm,Hhex,Hspb1,Smad1,Ptn,Plk2,Vegfa	7/309
1_Member	GO Biological Processes	GO:1901342	regulation of vasculature development	-4.20357	-1.41408	11535,15242,15507,17125,19242,20620,22339	Adm,Hhex,Hspb1,Smad1,Ptn,Plk2,Vegfa	7/316
1_Member	GO Biological Processes	GO:0010634	positive regulation of epithelial cell migration	-3.77583	-1.196	15507,16476,16819,20620,22339	Hspb1,Jun,Lcn2,Plk2,Vegfa	5/163
1_Member	GO Biological Processes	GO:0010595	positive regulation of endothelial cell migration	-3.37034	-0.954367	15507,16819,20620,22339	Hspb1,Lcn2,Plk2,Vegfa	4/111
1_Member	GO Biological Processes	GO:0043536	positive regulation of blood vessel endothelial cell migration	-3.06101	-0.791167	15507,20620,22339	Hspb1,Plk2,Vegfa	3/59
1_Member	GO Biological Processes	GO:0010632	regulation of epithelial cell migration	-2.9294	-0.697714	15507,16476,16819,20620,22339	Hspb1,Jun,Lcn2,Plk2,Vegfa	5/250
1_Member	GO Biological Processes	GO:0010594	regulation of endothelial cell migration	-2.60973	-0.482199	15507,16819,20620,22339	Hspb1,Lcn2,Plk2,Vegfa	4/178
1_Member	GO Biological Processes	GO:0045766	positive regulation of angiogenesis	-2.5749	-0.463043	11535,15507,17125,22339	Adm,Hspb1,Smad1,Vegfa	4/182
1_Member	GO Biological Processes	GO:1904018	positive regulation of vasculature development	-2.54933	-0.455575	11535,15507,17125,22339	Adm,Hspb1,Smad1,Vegfa	4/185
1_Member	GO Biological Processes	GO:0043535	regulation of blood vessel endothelial cell migration	-2.44156	-0.384605	15507,20620,22339	Hspb1,Plk2,Vegfa	3/97
1_Member	GO Biological Processes	GO:0045807	positive regulation of endocytosis	-2.4128	-0.371835	11625,20620,22339,227541	Ahsg,Plk2,Vegfa,Camk1d	4/202
2_Summary	GO Biological Processes	GO:0001933	negative regulation of protein phosphorylation	-6.0684	-2.40939	12575,14870,15242,15507,16476,18810,19252,50918,98496,16007,18858,22339,11625,11911,232941	Cdkn1a,Gstp1,Hhex,Hspb1,Jun,Plec,Dusp1,Myadm,Pid1,Ccn1,Pmp22,Vegfa,Ahsg,Atf4,Ppm1n	15/-
2_Member	GO Biological Processes	GO:0001933	negative regulation of protein phosphorylation	-6.0684	-2.40939	12575,14870,15242,15507,16476,18810,19252,50918,98496	Cdkn1a,Gstp1,Hhex,Hspb1,Jun,Plec,Dusp1,Myadm,Pid1	9/326
2_Member	GO Biological Processes	GO:0042326	negative regulation of phosphorylation	-5.82352	-2.3406	12575,14870,15242,15507,16476,18810,19252,50918,98496	Cdkn1a,Gstp1,Hhex,Hspb1,Jun,Plec,Dusp1,Myadm,Pid1	9/349
2_Member	GO Biological Processes	GO:0010563	negative regulation of phosphorus metabolic process	-5.17699	-1.96417	12575,14870,15242,15507,16476,18810,19252,50918,98496	Cdkn1a,Gstp1,Hhex,Hspb1,Jun,Plec,Dusp1,Myadm,Pid1	9/419
2_Member	GO Biological Processes	GO:0045936	negative regulation of phosphate metabolic process	-5.17699	-1.96417	12575,14870,15242,15507,16476,18810,19252,50918,98496	Cdkn1a,Gstp1,Hhex,Hspb1,Jun,Plec,Dusp1,Myadm,Pid1	9/419
2_Member	GO Biological Processes	GO:0031400	negative regulation of protein modification process	-4.89831	-1.81267	12575,14870,15242,15507,16476,18810,19252,50918,98496	Cdkn1a,Gstp1,Hhex,Hspb1,Jun,Plec,Dusp1,Myadm,Pid1	9/454
2_Member	GO Biological Processes	GO:0006469	negative regulation of protein kinase activity	-4.57838	-1.57258	12575,14870,15242,15507,18810,19252	Cdkn1a,Gstp1,Hhex,Hspb1,Plec,Dusp1	6/185
2_Member	GO Biological Processes	GO:0033673	negative regulation of kinase activity	-4.40078	-1.48213	12575,14870,15242,15507,18810,19252	Cdkn1a,Gstp1,Hhex,Hspb1,Plec,Dusp1	6/199
2_Member	GO Biological Processes	GO:0045859	regulation of protein kinase activity	-4.34519	-1.46433	12575,14870,15242,15507,16007,18810,18858,19252,22339	Cdkn1a,Gstp1,Hhex,Hspb1,Ccn1,Plec,Pmp22,Dusp1,Vegfa	9/534
2_Member	GO Biological Processes	GO:0051348	negative regulation of transferase activity	-4.01113	-1.30636	12575,14870,15242,15507,18810,19252	Cdkn1a,Gstp1,Hhex,Hspb1,Plec,Dusp1	6/234
2_Member	GO Biological Processes	GO:0043549	regulation of kinase activity	-3.95237	-1.30408	12575,14870,15242,15507,16007,18810,18858,19252,22339	Cdkn1a,Gstp1,Hhex,Hspb1,Ccn1,Plec,Pmp22,Dusp1,Vegfa	9/601
2_Member	GO Biological Processes	GO:0071901	negative regulation of protein serine/threonine kinase activity	-3.55965	-1.0779	12575,14870,15242,19252	Cdkn1a,Gstp1,Hhex,Dusp1	4/99
2_Member	GO Biological Processes	GO:0051338	regulation of transferase activity	-3.42381	-0.998251	12575,14870,15242,15507,16007,18810,18858,19252,22339	Cdkn1a,Gstp1,Hhex,Hspb1,Ccn1,Plec,Pmp22,Dusp1,Vegfa	9/708
2_Member	GO Biological Processes	GO:0071900	regulation of protein serine/threonine kinase activity	-3.42047	-0.998251	12575,14870,15242,18858,19252,22339	Cdkn1a,Gstp1,Hhex,Pmp22,Dusp1,Vegfa	6/301
2_Member	GO Biological Processes	GO:0043086	negative regulation of catalytic activity	-3.23832	-0.885733	11625,12575,14870,15242,15507,18810,19252,22339	Ahsg,Cdkn1a,Gstp1,Hhex,Hspb1,Plec,Dusp1,Vegfa	8/597
2_Member	GO Biological Processes	GO:0007162	negative regulation of cell adhesion	-2.34091	-0.325451	14870,15507,19252,22339,50918	Gstp1,Hspb1,Dusp1,Vegfa,Myadm	5/342
2_Member	GO Biological Processes	GO:0022408	negative regulation of cell-cell adhesion	-2.17539	-0.217671	14870,15507,22339,50918	Gstp1,Hspb1,Vegfa,Myadm	4/236
2_Member	GO Biological Processes	GO:2000278	regulation of DNA biosynthetic process	-2.15459	-0.201018	12575,19252,22339	Cdkn1a,Dusp1,Vegfa	3/123
2_Member	GO Biological Processes	GO:2001234	negative regulation of apoptotic signaling pathway	-2.07112	-0.140463	11911,14870,15507,22339	Atf4,Gstp1,Hspb1,Vegfa	4/253
2_Member	GO Biological Processes	GO:1902532	negative regulation of intracellular signal transduction	-2.00521	-0.0924396	11911,14870,15507,19252,50918,232941	Atf4,Gstp1,Hspb1,Dusp1,Myadm,Ppm1n	6/578
3_Summary	GO Biological Processes	GO:0043068	positive regulation of programmed cell death	-5.91659	-2.35449	11535,11911,12575,13653,14797,16007,16476,16819,19242,19252,21807,227541,12390,12846,14870,17125,18858,19250	Adm,Atf4,Cdkn1a,Egr1,Tle5,Ccn1,Jun,Lcn2,Ptn,Dusp1,Tsc22d1,Camk1d,Cav2,Comt,Gstp1,Smad1,Pmp22,Ptpn14	18/-
3_Member	GO Biological Processes	GO:0043068	positive regulation of programmed cell death	-5.91659	-2.35449	11535,11911,12575,13653,14797,16007,16476,16819,19242,19252,21807,227541	Adm,Atf4,Cdkn1a,Egr1,Tle5,Ccn1,Jun,Lcn2,Ptn,Dusp1,Tsc22d1,Camk1d	12/675
3_Member	GO Biological Processes	GO:0008285	negative regulation of cell population proliferation	-5.31469	-1.96417	11535,12390,12575,12846,14870,16476,17125,18858,19242,19250,19252,21807	Adm,Cav2,Cdkn1a,Comt,Gstp1,Jun,Smad1,Pmp22,Ptn,Ptpn14,Dusp1,Tsc22d1	12/772
3_Member	GO Biological Processes	GO:0043065	positive regulation of apoptotic process	-5.23903	-1.96417	11535,11911,13653,14797,16007,16476,16819,19242,19252,21807,227541	Adm,Atf4,Egr1,Tle5,Ccn1,Jun,Lcn2,Ptn,Dusp1,Tsc22d1,Camk1d	11/651
3_Member	GO Biological Processes	GO:0031102	neuron projection regeneration	-3.9808	-1.30408	11535,16476,19242	Adm,Jun,Ptn	3/29
3_Member	GO Biological Processes	GO:0031099	regeneration	-3.1888	-0.86223	11535,12575,16476,19242	Adm,Cdkn1a,Jun,Ptn	4/124
4_Summary	GO Biological Processes	GO:0055001	muscle cell development	-5.51491	-2.09893	11535,12390,18019,18810,18858,22339,50876,50918,13653,17904,17125,20740,56332,69581,223697,108151	Adm,Cav2,Nfatc2,Plec,Pmp22,Vegfa,Tmod2,Myadm,Egr1,Myl6,Smad1,Sptan1,Amotl2,Rhou,Sun2,Sema3d	16/-
4_Member	GO Biological Processes	GO:0055001	muscle cell development	-5.51491	-2.09893	11535,12390,18019,18810,18858,22339,50876	Adm,Cav2,Nfatc2,Plec,Pmp22,Vegfa,Tmod2	7/198
4_Member	GO Biological Processes	GO:0014904	myotube cell development	-4.90647	-1.81267	12390,18019,18810,18858	Cav2,Nfatc2,Plec,Pmp22	4/45
4_Member	GO Biological Processes	GO:0031579	membrane raft organization	-4.28944	-1.43482	12390,18858,50918	Cav2,Pmp22,Myadm	3/23
4_Member	GO Biological Processes	GO:0061061	muscle structure development	-4.19804	-1.41408	11535,12390,13653,17904,18019,18810,18858,22339,50876	Adm,Cav2,Egr1,Myl6,Nfatc2,Plec,Pmp22,Vegfa,Tmod2	9/558
4_Member	GO Biological Processes	GO:0042692	muscle cell differentiation	-4.06927	-1.32671	11535,12390,18019,18810,18858,22339,50876	Adm,Cav2,Nfatc2,Plec,Pmp22,Vegfa,Tmod2	7/332
4_Member	GO Biological Processes	GO:0051146	striated muscle cell differentiation	-3.82593	-1.20831	12390,18019,18810,18858,22339,50876	Cav2,Nfatc2,Plec,Pmp22,Vegfa,Tmod2	6/253
4_Member	GO Biological Processes	GO:0014902	myotube differentiation	-3.71865	-1.17358	12390,18019,18810,18858	Cav2,Nfatc2,Plec,Pmp22	4/90
4_Member	GO Biological Processes	GO:0007519	skeletal muscle tissue development	-3.6908	-1.17009	12390,13653,17904,18810,18858	Cav2,Egr1,Myl6,Plec,Pmp22	5/170
4_Member	GO Biological Processes	GO:0060537	muscle tissue development	-3.61125	-1.11361	12390,13653,17125,17904,18810,18858,22339	Cav2,Egr1,Smad1,Myl6,Plec,Pmp22,Vegfa	7/394
4_Member	GO Biological Processes	GO:0048741	skeletal muscle fiber development	-3.59249	-1.10227	12390,18810,18858	Cav2,Plec,Pmp22	3/39
4_Member	GO Biological Processes	GO:0060538	skeletal muscle organ development	-3.55364	-1.0779	12390,13653,17904,18810,18858	Cav2,Egr1,Myl6,Plec,Pmp22	5/182
4_Member	GO Biological Processes	GO:0043114	regulation of vascular permeability	-3.32428	-0.924956	11535,18810,22339	Adm,Plec,Vegfa	3/48
4_Member	GO Biological Processes	GO:0030029	actin filament-based process	-3.31103	-0.91919	17904,18810,18858,20740,50876,56332,69581,223697	Myl6,Plec,Pmp22,Sptan1,Tmod2,Amotl2,Rhou,Sun2	8/582
4_Member	GO Biological Processes	GO:0001667	ameboidal-type cell migration	-3.15127	-0.839585	18810,18858,22339,56332,108151	Plec,Pmp22,Vegfa,Amotl2,Sema3d	5/223
4_Member	GO Biological Processes	GO:0007517	muscle organ development	-2.4631	-0.395148	12390,13653,17904,18810,18858	Cav2,Egr1,Myl6,Plec,Pmp22	5/320
4_Member	GO Biological Processes	GO:0030036	actin cytoskeleton organization	-2.1889	-0.21971	18810,18858,20740,50876,56332,69581	Plec,Pmp22,Sptan1,Tmod2,Amotl2,Rhou	6/528
4_Member	GO Biological Processes	GO:0010927	cellular component assembly involved in morphogenesis	-2.11645	-0.16713	18810,18858,50876	Plec,Pmp22,Tmod2	3/127
5_Summary	KEGG Pathway	mmu05418	Fluid shear stress and atherosclerosis - Mus musculus (house mouse)	-5.14607	-1.96417	12390,14870,16476,19252,21824,22339,13653,11911,16819,15507,15936,17125,18810,17904,67268,16007,19242	Cav2,Gstp1,Jun,Dusp1,Thbd,Vegfa,Egr1,Atf4,Lcn2,Hspb1,Ier2,Smad1,Plec,Myl6,Myl12a,Ccn1,Ptn	17/-
5_Member	KEGG Pathway	mmu05418	Fluid shear stress and atherosclerosis - Mus musculus (house mouse)	-5.14607	-1.96417	12390,14870,16476,19252,21824,22339	Cav2,Gstp1,Jun,Dusp1,Thbd,Vegfa	6/147
5_Member	KEGG Pathway	mmu04933	AGE-RAGE signaling pathway in diabetic complications - Mus musculus (house mouse)	-3.52643	-1.05775	13653,16476,21824,22339	Egr1,Jun,Thbd,Vegfa	4/101
5_Member	GO Biological Processes	GO:0043525	positive regulation of neuron apoptotic process	-3.51009	-1.04836	11911,13653,16476,16819	Atf4,Egr1,Jun,Lcn2	4/102
5_Member	GO Biological Processes	GO:0070848	response to growth factor	-3.08372	-0.808397	12390,13653,15507,15936,16476,17125,22339	Cav2,Egr1,Hspb1,Ier2,Jun,Smad1,Vegfa	7/483
5_Member	GO Biological Processes	GO:1902895	positive regulation of miRNA transcription	-3.0827	-0.808397	13653,16476,17125	Egr1,Jun,Smad1	3/58
5_Member	GO Biological Processes	GO:2000630	positive regulation of miRNA metabolic process	-2.93861	-0.701357	13653,16476,17125	Egr1,Jun,Smad1	3/65
5_Member	GO Biological Processes	GO:1902893	regulation of miRNA transcription	-2.71037	-0.534169	13653,16476,17125	Egr1,Jun,Smad1	3/78
5_Member	WikiPathways	WP572	EGFR1 signaling pathway	-2.63644	-0.502475	12390,16476,18810,19252	Cav2,Jun,Plec,Dusp1	4/175
5_Member	WikiPathways	WP85	Focal adhesion	-2.54933	-0.455575	12390,16476,17904,22339	Cav2,Jun,Myl6,Vegfa	4/185
5_Member	KEGG Pathway	mmu04912	GnRH signaling pathway - Mus musculus (house mouse)	-2.53338	-0.445491	11911,13653,16476	Atf4,Egr1,Jun	3/90
5_Member	GO Biological Processes	GO:0141091	transforming growth factor beta receptor superfamily signaling pathway	-2.50774	-0.428515	12390,13653,16476,17125	Cav2,Egr1,Jun,Smad1	4/190
5_Member	GO Biological Processes	GO:2000628	regulation of miRNA metabolic process	-2.46704	-0.395148	13653,16476,17125	Egr1,Jun,Smad1	3/95
5_Member	GO Biological Processes	GO:0043523	regulation of neuron apoptotic process	-2.4631	-0.395148	11911,13653,16476,16819,22339	Atf4,Egr1,Jun,Lcn2,Vegfa	5/320
5_Member	GO Biological Processes	GO:0071363	cellular response to growth factor stimulus	-2.45002	-0.387608	12390,13653,15507,16476,17125,22339	Cav2,Egr1,Hspb1,Jun,Smad1,Vegfa	6/466
5_Member	GO Biological Processes	GO:0007179	transforming growth factor beta receptor signaling pathway	-2.42903	-0.379917	12390,16476,17125	Cav2,Jun,Smad1	3/98
5_Member	KEGG Pathway	mmu04510	Focal adhesion - Mus musculus (house mouse)	-2.40518	-0.371203	12390,16476,22339,67268	Cav2,Jun,Vegfa,Myl12a	4/203
5_Member	GO Biological Processes	GO:0140747	regulation of ncRNA transcription	-2.40439	-0.371203	13653,16476,17125	Egr1,Jun,Smad1	3/100
5_Member	GO Biological Processes	GO:0007178	transmembrane receptor protein serine/threonine kinase signaling pathway	-2.36771	-0.342162	12390,13653,16476,17125	Cav2,Egr1,Jun,Smad1	4/208
5_Member	GO Biological Processes	GO:0001938	positive regulation of endothelial cell proliferation	-2.35668	-0.336155	12390,16476,22339	Cav2,Jun,Vegfa	3/104
5_Member	GO Biological Processes	GO:0070372	regulation of ERK1 and ERK2 cascade	-2.33558	-0.325451	14870,16007,16476,19252,22339	Gstp1,Ccn1,Jun,Dusp1,Vegfa	5/343
5_Member	GO Biological Processes	GO:0043524	negative regulation of neuron apoptotic process	-2.33125	-0.325451	11911,16476,16819,22339	Atf4,Jun,Lcn2,Vegfa	4/213
5_Member	GO Biological Processes	GO:0048661	positive regulation of smooth muscle cell proliferation	-2.21447	-0.23878	13653,16476,22339	Egr1,Jun,Vegfa	3/117
5_Member	GO Biological Processes	GO:0050679	positive regulation of epithelial cell proliferation	-2.18179	-0.219571	12390,16476,19242,22339	Cav2,Jun,Ptn,Vegfa	4/235
5_Member	KEGG Pathway	mmu04926	Relaxin signaling pathway - Mus musculus (house mouse)	-2.09787	-0.154864	11911,16476,22339	Atf4,Jun,Vegfa	3/129
5_Member	GO Biological Processes	GO:0071560	cellular response to transforming growth factor beta stimulus	-2.00957	-0.0948511	12390,16476,17125	Cav2,Jun,Smad1	3/139
6_Summary	GO Biological Processes	GO:0050920	regulation of chemotaxis	-4.89765	-1.81267	14870,15507,19242,19252,22339,108151,227541,16007,18810,101502,67268,69581,50918,21807	Gstp1,Hspb1,Ptn,Dusp1,Vegfa,Sema3d,Camk1d,Ccn1,Plec,Hsd3b7,Myl12a,Rhou,Myadm,Tsc22d1	14/-
6_Member	GO Biological Processes	GO:0050920	regulation of chemotaxis	-4.89765	-1.81267	14870,15507,19242,19252,22339,108151,227541	Gstp1,Hspb1,Ptn,Dusp1,Vegfa,Sema3d,Camk1d	7/246
6_Member	GO Biological Processes	GO:0006935	chemotaxis	-3.21678	-0.87479	16007,18810,19242,22339,101502,108151	Ccn1,Plec,Ptn,Vegfa,Hsd3b7,Sema3d	6/329
6_Member	GO Biological Processes	GO:0042330	taxis	-3.20301	-0.870994	16007,18810,19242,22339,101502,108151	Ccn1,Plec,Ptn,Vegfa,Hsd3b7,Sema3d	6/331
6_Member	GO Biological Processes	GO:0040011	locomotion	-3.01979	-0.754351	16007,18810,19242,22339,101502,108151	Ccn1,Plec,Ptn,Vegfa,Hsd3b7,Sema3d	6/359
6_Member	GO Biological Processes	GO:0002688	regulation of leukocyte chemotaxis	-2.99197	-0.730898	19242,19252,22339,227541	Ptn,Dusp1,Vegfa,Camk1d	4/140
6_Member	GO Biological Processes	GO:0008360	regulation of cell shape	-2.96912	-0.720881	19242,22339,67268,69581	Ptn,Vegfa,Myl12a,Rhou	4/142
6_Member	GO Biological Processes	GO:0010811	positive regulation of cell-substrate adhesion	-2.96912	-0.720881	16007,19242,22339,50918	Ccn1,Ptn,Vegfa,Myadm	4/142
6_Member	GO Biological Processes	GO:0030595	leukocyte chemotaxis	-2.92445	-0.696804	18810,19242,22339,101502	Plec,Ptn,Vegfa,Hsd3b7	4/146
6_Member	GO Biological Processes	GO:0050921	positive regulation of chemotaxis	-2.70082	-0.534169	15507,19242,22339,227541	Hspb1,Ptn,Vegfa,Camk1d	4/168
6_Member	GO Biological Processes	GO:0010721	negative regulation of cell development	-2.4288	-0.379917	15507,19242,21807,22339,108151	Hspb1,Ptn,Tsc22d1,Vegfa,Sema3d	5/326
6_Member	GO Biological Processes	GO:0060326	cell chemotaxis	-2.26804	-0.275449	18810,19242,22339,101502	Plec,Ptn,Vegfa,Hsd3b7	4/222
6_Member	GO Biological Processes	GO:0002690	positive regulation of leukocyte chemotaxis	-2.24569	-0.261077	19242,22339,227541	Ptn,Vegfa,Camk1d	3/114
6_Member	GO Biological Processes	GO:0010810	regulation of cell-substrate adhesion	-2.21429	-0.23878	16007,19242,22339,50918	Ccn1,Ptn,Vegfa,Myadm	4/230
6_Member	GO Biological Processes	GO:0050900	leukocyte migration	-2.10696	-0.159753	18810,19242,22339,101502	Plec,Ptn,Vegfa,Hsd3b7	4/247
6_Member	GO Biological Processes	GO:0002685	regulation of leukocyte migration	-2.07702	-0.140463	19242,19252,22339,227541	Ptn,Dusp1,Vegfa,Camk1d	4/252
7_Summary	GO Biological Processes	GO:0001946	lymphangiogenesis	-4.78258	-1.72563	19250,20672,22339,11535,12846,13653,15242,16007,16476,56332,12575,17125,18810,11911,19041,50918,12390,21807	Ptpn14,Sox18,Vegfa,Adm,Comt,Egr1,Hhex,Ccn1,Jun,Amotl2,Cdkn1a,Smad1,Plec,Atf4,Ppl,Myadm,Cav2,Tsc22d1	18/-
7_Member	GO Biological Processes	GO:0001946	lymphangiogenesis	-4.78258	-1.72563	19250,20672,22339	Ptpn14,Sox18,Vegfa	3/16
7_Member	GO Biological Processes	GO:0001944	vasculature development	-4.64558	-1.61496	11535,12846,13653,15242,16007,16476,19250,20672,22339,56332	Adm,Comt,Egr1,Hhex,Ccn1,Jun,Ptpn14,Sox18,Vegfa,Amotl2	10/616
7_Member	GO Biological Processes	GO:0036303	lymph vessel morphogenesis	-4.5474	-1.56508	19250,20672,22339	Ptpn14,Sox18,Vegfa	3/19
7_Member	GO Biological Processes	GO:0001568	blood vessel development	-4.08105	-1.32671	11535,12846,13653,15242,16007,16476,20672,22339,56332	Adm,Comt,Egr1,Hhex,Ccn1,Jun,Sox18,Vegfa,Amotl2	9/578
7_Member	GO Biological Processes	GO:0001945	lymph vessel development	-4.02724	-1.30887	19250,20672,22339	Ptpn14,Sox18,Vegfa	3/28
7_Member	GO Biological Processes	GO:0007507	heart development	-3.87691	-1.23909	11535,12575,15242,16007,16476,17125,18810,20672,22339	Adm,Cdkn1a,Hhex,Ccn1,Jun,Smad1,Plec,Sox18,Vegfa	9/615
7_Member	GO Biological Processes	GO:0030855	epithelial cell differentiation	-3.67728	-1.16439	11911,12575,15242,16476,18810,19041,20672,22339,50918	Atf4,Cdkn1a,Hhex,Jun,Plec,Ppl,Sox18,Vegfa,Myadm	9/654
7_Member	GO Biological Processes	GO:0048514	blood vessel morphogenesis	-3.20265	-0.870994	11535,15242,16007,16476,20672,22339,56332	Adm,Hhex,Ccn1,Jun,Sox18,Vegfa,Amotl2	7/461
7_Member	GO Biological Processes	GO:0002064	epithelial cell development	-3.17779	-0.856233	11911,18810,20672,22339,50918	Atf4,Plec,Sox18,Vegfa,Myadm	5/220
7_Member	GO Biological Processes	GO:0001570	vasculogenesis	-2.53338	-0.445491	11535,15242,20672	Adm,Hhex,Sox18	3/90
7_Member	GO Biological Processes	GO:0090287	regulation of cellular response to growth factor stimulus	-2.4288	-0.379917	12390,15242,16007,21807,22339	Cav2,Hhex,Ccn1,Tsc22d1,Vegfa	5/326
7_Member	GO Biological Processes	GO:0001525	angiogenesis	-2.33558	-0.325451	16007,16476,20672,22339,56332	Ccn1,Jun,Sox18,Vegfa,Amotl2	5/343
7_Member	GO Biological Processes	GO:0048568	embryonic organ development	-2.17339	-0.217671	11535,11911,15242,16007,20672,22339	Adm,Atf4,Hhex,Ccn1,Sox18,Vegfa	6/532
7_Member	GO Biological Processes	GO:0001701	in utero embryonic development	-2.06168	-0.133047	11535,12575,15242,16007,20672,22339	Adm,Cdkn1a,Hhex,Ccn1,Sox18,Vegfa	6/562
8_Summary	GO Biological Processes	GO:0048660	regulation of smooth muscle cell proliferation	-4.46259	-1.5032	12575,12846,13653,14870,16476,22339,16819,17125,18019,20887,98496,11911,14797,18810,22186,17904,12925	Cdkn1a,Comt,Egr1,Gstp1,Jun,Vegfa,Lcn2,Smad1,Nfatc2,Sult1a1,Pid1,Atf4,Tle5,Plec,Uba52,Myl6,Crip1	17/-
8_Member	GO Biological Processes	GO:0048660	regulation of smooth muscle cell proliferation	-4.46259	-1.5032	12575,12846,13653,14870,16476,22339	Cdkn1a,Comt,Egr1,Gstp1,Jun,Vegfa	6/194
8_Member	GO Biological Processes	GO:0009410	response to xenobiotic stimulus	-3.96547	-1.30408	12846,14870,16476,16819,17125,18019,20887	Comt,Gstp1,Jun,Lcn2,Smad1,Nfatc2,Sult1a1	7/345
8_Member	GO Biological Processes	GO:2000379	positive regulation of reactive oxygen species metabolic process	-3.79489	-1.196	12575,14870,16819,98496	Cdkn1a,Gstp1,Lcn2,Pid1	4/86
8_Member	GO Biological Processes	GO:0031668	cellular response to extracellular stimulus	-3.77978	-1.196	11911,12575,12846,14797,16476,18810	Atf4,Cdkn1a,Comt,Tle5,Jun,Plec	6/258
8_Member	GO Biological Processes	GO:0071496	cellular response to external stimulus	-3.26577	-0.896796	11911,12575,12846,14797,16476,18810	Atf4,Cdkn1a,Comt,Tle5,Jun,Plec	6/322
8_Member	GO Biological Processes	GO:1902075	cellular response to salt	-3.23207	-0.884808	12846,13653,16476,18019,18810	Comt,Egr1,Jun,Nfatc2,Plec	5/214
8_Member	KEGG Pathway	mmu05167	Kaposi sarcoma-associated herpesvirus infection - Mus musculus (house mouse)	-3.15127	-0.839585	12575,16476,18019,22186,22339	Cdkn1a,Jun,Nfatc2,Uba52,Vegfa	5/223
8_Member	KEGG Pathway	mmu05166	Human T-cell leukemia virus 1 infection - Mus musculus (house mouse)	-2.93712	-0.701357	11911,12575,13653,16476,18019	Atf4,Cdkn1a,Egr1,Jun,Nfatc2	5/249
8_Member	KEGG Pathway	mmu05211	Renal cell carcinoma - Mus musculus (house mouse)	-2.88186	-0.662177	12575,16476,22339	Cdkn1a,Jun,Vegfa	3/68
8_Member	KEGG Pathway	mmu04921	Oxytocin signaling pathway - Mus musculus (house mouse)	-2.84945	-0.637597	12575,16476,17904,18019	Cdkn1a,Jun,Myl6,Nfatc2	4/153
8_Member	GO Biological Processes	GO:0048662	negative regulation of smooth muscle cell proliferation	-2.77597	-0.575594	12575,12846,14870	Cdkn1a,Comt,Gstp1	3/74
8_Member	KEGG Pathway	mmu05161	Hepatitis B - Mus musculus (house mouse)	-2.74866	-0.555774	11911,12575,16476,18019	Atf4,Cdkn1a,Jun,Nfatc2	4/163
8_Member	GO Biological Processes	GO:1904705	regulation of vascular associated smooth muscle cell proliferation	-2.72642	-0.544533	12575,14870,16476	Cdkn1a,Gstp1,Jun	3/77
8_Member	GO Biological Processes	GO:2000377	regulation of reactive oxygen species metabolic process	-2.69144	-0.534169	12575,14870,16819,98496	Cdkn1a,Gstp1,Lcn2,Pid1	4/169
8_Member	GO Biological Processes	GO:0009267	cellular response to starvation	-2.60094	-0.478311	11911,12575,12846,16476	Atf4,Cdkn1a,Comt,Jun	4/179
8_Member	GO Biological Processes	GO:0009991	response to extracellular stimulus	-2.55329	-0.455575	11911,12575,12846,14797,16476,18810	Atf4,Cdkn1a,Comt,Tle5,Jun,Plec	6/444
8_Member	Reactome Gene Sets	R-MMU-2559583	Cellular Senescence	-2.51979	-0.437699	12575,16476,22186	Cdkn1a,Jun,Uba52	3/91
8_Member	KEGG Pathway	mmu04137	Mitophagy - animal - Mus musculus (house mouse)	-2.41664	-0.373053	11911,16476,22186	Atf4,Jun,Uba52	3/99
8_Member	KEGG Pathway	mmu05215	Prostate cancer - Mus musculus (house mouse)	-2.41664	-0.373053	11911,12575,14870	Atf4,Cdkn1a,Gstp1	3/99
8_Member	GO Biological Processes	GO:0042594	response to starvation	-2.39006	-0.359441	11911,12575,12846,16476	Atf4,Cdkn1a,Comt,Jun	4/205
8_Member	GO Biological Processes	GO:0097190	apoptotic signaling pathway	-2.34091	-0.325451	11911,12575,12925,16476,16819	Atf4,Cdkn1a,Crip1,Jun,Lcn2	5/342
8_Member	KEGG Pathway	mmu04928	Parathyroid hormone synthesis, secretion and action - Mus musculus (house mouse)	-2.31093	-0.307539	11911,12575,13653	Atf4,Cdkn1a,Egr1	3/108
8_Member	GO Biological Processes	GO:0006979	response to oxidative stress	-2.29361	-0.292612	11911,12846,14870,16476,16819	Atf4,Comt,Gstp1,Jun,Lcn2	5/351
8_Member	GO Biological Processes	GO:1902074	response to salt	-2.2833	-0.284679	12846,13653,16476,18019,18810	Comt,Egr1,Jun,Nfatc2,Plec	5/353
8_Member	GO Biological Processes	GO:0031669	cellular response to nutrient levels	-2.24089	-0.260855	11911,12575,12846,16476	Atf4,Cdkn1a,Comt,Jun	4/226
8_Member	Reactome Gene Sets	R-MMU-2454202	Fc epsilon receptor (FCERI) signaling	-2.20426	-0.230985	16476,18019,22186	Jun,Nfatc2,Uba52	3/118
8_Member	GO Biological Processes	GO:0010035	response to inorganic substance	-2.17725	-0.217671	12846,12925,16476,16819,18019,18810	Comt,Crip1,Jun,Lcn2,Nfatc2,Plec	6/531
8_Member	GO Biological Processes	GO:0048145	regulation of fibroblast proliferation	-2.11645	-0.16713	12575,14870,16476	Cdkn1a,Gstp1,Jun	3/127
8_Member	KEGG Pathway	mmu05163	Human cytomegalovirus infection - Mus musculus (house mouse)	-2.0594	-0.132779	11911,12575,18019,22339	Atf4,Cdkn1a,Nfatc2,Vegfa	4/255
8_Member	GO Biological Processes	GO:0031667	response to nutrient levels	-2.01191	-0.0952289	11911,12575,12846,16476,18810	Atf4,Cdkn1a,Comt,Jun,Plec	5/411
9_Summary	GO Biological Processes	GO:0009611	response to wounding	-4.44206	-1.5032	12575,12846,16007,16476,18810,19041,21824,22339	Cdkn1a,Comt,Ccn1,Jun,Plec,Ppl,Thbd,Vegfa	8/-
9_Member	GO Biological Processes	GO:0009611	response to wounding	-4.44206	-1.5032	12575,12846,16007,16476,18810,19041,21824,22339	Cdkn1a,Comt,Ccn1,Jun,Plec,Ppl,Thbd,Vegfa	8/398
9_Member	GO Biological Processes	GO:0042060	wound healing	-3.77978	-1.196	12575,16007,18810,19041,21824,22339	Cdkn1a,Ccn1,Plec,Ppl,Thbd,Vegfa	6/258
9_Member	GO Biological Processes	GO:0030216	keratinocyte differentiation	-2.0528	-0.128189	12575,18810,19041	Cdkn1a,Plec,Ppl	3/134
10_Summary	GO Biological Processes	GO:0030837	negative regulation of actin filament polymerization	-4.35069	-1.46433	20740,50876,50918,80880,22339,108151,241296,11535,18858,19242,81489	Sptan1,Tmod2,Myadm,Kank3,Vegfa,Sema3d,Lrrc8a,Adm,Pmp22,Ptn,Dnajb1	11/-
10_Member	GO Biological Processes	GO:0030837	negative regulation of actin filament polymerization	-4.35069	-1.46433	20740,50876,50918,80880	Sptan1,Tmod2,Myadm,Kank3	4/62
10_Member	GO Biological Processes	GO:0032272	negative regulation of protein polymerization	-3.95946	-1.30408	20740,50876,50918,80880	Sptan1,Tmod2,Myadm,Kank3	4/78
10_Member	GO Biological Processes	GO:0032535	regulation of cellular component size	-3.47485	-1.01996	20740,22339,50876,50918,80880,108151,241296	Sptan1,Vegfa,Tmod2,Myadm,Kank3,Sema3d,Lrrc8a	7/415
10_Member	GO Biological Processes	GO:0090066	regulation of anatomical structure size	-3.24788	-0.888606	11535,20740,22339,50876,50918,80880,108151,241296	Adm,Sptan1,Vegfa,Tmod2,Myadm,Kank3,Sema3d,Lrrc8a	8/595
10_Member	GO Biological Processes	GO:0051129	negative regulation of cellular component organization	-3.12516	-0.823132	18858,19242,20740,22339,50876,50918,80880,81489,108151	Pmp22,Ptn,Sptan1,Vegfa,Tmod2,Myadm,Kank3,Dnajb1,Sema3d	9/779
10_Member	GO Biological Processes	GO:0030833	regulation of actin filament polymerization	-2.90262	-0.678979	20740,50876,50918,80880	Sptan1,Tmod2,Myadm,Kank3	4/148
10_Member	GO Biological Processes	GO:0031333	negative regulation of protein-containing complex assembly	-2.74866	-0.555774	20740,50876,50918,80880	Sptan1,Tmod2,Myadm,Kank3	4/163
10_Member	GO Biological Processes	GO:0008064	regulation of actin polymerization or depolymerization	-2.70082	-0.534169	20740,50876,50918,80880	Sptan1,Tmod2,Myadm,Kank3	4/168
10_Member	GO Biological Processes	GO:0030832	regulation of actin filament length	-2.67287	-0.519004	20740,50876,50918,80880	Sptan1,Tmod2,Myadm,Kank3	4/171
10_Member	GO Biological Processes	GO:0051494	negative regulation of cytoskeleton organization	-2.66367	-0.515336	20740,50876,50918,80880	Sptan1,Tmod2,Myadm,Kank3	4/172
10_Member	GO Biological Processes	GO:1902904	negative regulation of supramolecular fiber organization	-2.64546	-0.504962	20740,50876,50918,80880	Sptan1,Tmod2,Myadm,Kank3	4/174
10_Member	GO Biological Processes	GO:0032271	regulation of protein polymerization	-2.36771	-0.342162	20740,50876,50918,80880	Sptan1,Tmod2,Myadm,Kank3	4/208
11_Summary	GO Biological Processes	GO:0048589	developmental growth	-4.26453	-1.43482	11535,12575,12846,15242,17125,18810,18858,19242,214593,21824	Adm,Cdkn1a,Comt,Hhex,Smad1,Plec,Pmp22,Ptn,Duox2,Thbd	10/-
11_Member	GO Biological Processes	GO:0048589	developmental growth	-4.26453	-1.43482	11535,12575,12846,15242,17125,18810,18858,19242,214593	Adm,Cdkn1a,Comt,Hhex,Smad1,Plec,Pmp22,Ptn,Duox2	9/547
11_Member	GO Biological Processes	GO:0040007	growth	-4.23411	-1.42019	11535,12575,12846,15242,17125,18810,18858,19242,214593	Adm,Cdkn1a,Comt,Hhex,Smad1,Plec,Pmp22,Ptn,Duox2	9/552
11_Member	GO Biological Processes	GO:0035264	multicellular organism growth	-3.95859	-1.30408	12846,15242,18810,18858,214593	Comt,Hhex,Plec,Pmp22,Duox2	5/149
11_Member	GO Biological Processes	GO:0044703	multi-organism reproductive process	-2.48338	-0.407001	12846,18858,19242,21824	Comt,Pmp22,Ptn,Thbd	4/193
12_Summary	GO Biological Processes	GO:0007611	learning or memory	-4.06927	-1.32671	12846,13653,16476,16819,19242,20620,50876,18858,15242,11911,18196	Comt,Egr1,Jun,Lcn2,Ptn,Plk2,Tmod2,Pmp22,Hhex,Atf4,Nsg1	11/-
12_Member	GO Biological Processes	GO:0007611	learning or memory	-4.06927	-1.32671	12846,13653,16476,16819,19242,20620,50876	Comt,Egr1,Jun,Lcn2,Ptn,Plk2,Tmod2	7/332
12_Member	GO Biological Processes	GO:0050890	cognition	-3.75644	-1.18903	12846,13653,16476,16819,19242,20620,50876	Comt,Egr1,Jun,Lcn2,Ptn,Plk2,Tmod2	7/373
12_Member	GO Biological Processes	GO:0007613	memory	-3.75113	-1.18903	12846,13653,16819,19242,20620	Comt,Egr1,Lcn2,Ptn,Plk2	5/165
12_Member	GO Biological Processes	GO:0007610	behavior	-2.56454	-0.458329	12846,13653,16476,16819,18858,19242,20620,50876	Comt,Egr1,Jun,Lcn2,Pmp22,Ptn,Plk2,Tmod2	8/762
12_Member	GO Biological Processes	GO:0016525	negative regulation of angiogenesis	-2.27783	-0.281572	15242,19242,20620	Hhex,Ptn,Plk2	3/111
12_Member	GO Biological Processes	GO:2000181	negative regulation of blood vessel morphogenesis	-2.2563	-0.267065	15242,19242,20620	Hhex,Ptn,Plk2	3/113
12_Member	GO Biological Processes	GO:1901343	negative regulation of vasculature development	-2.24569	-0.261077	15242,19242,20620	Hhex,Ptn,Plk2	3/114
12_Member	GO Biological Processes	GO:0048167	regulation of synaptic plasticity	-2.08184	-0.140912	11911,13653,18196,19242,20620	Atf4,Egr1,Nsg1,Ptn,Plk2	5/395
13_Summary	Reactome Gene Sets	R-MMU-8852276	The role of GTSE1 in G2/M progression after G2 checkpoint	-4.02588	-1.30887	12575,22151,22186,227613,11911,12864,19252,12390,13653,14870,16476,81489,13681,17904,19285,69581,214137,259302,67268	Cdkn1a,Tubb2a,Uba52,Tubb4b,Atf4,Cox6c,Dusp1,Cav2,Egr1,Gstp1,Jun,Dnajb1,Eif4a1,Myl6,Cavin1,Rhou,Arhgap29,Srgap3,Myl12a	19/-
13_Member	Reactome Gene Sets	R-MMU-8852276	The role of GTSE1 in G2/M progression after G2 checkpoint	-4.02588	-1.30887	12575,22151,22186,227613	Cdkn1a,Tubb2a,Uba52,Tubb4b	4/75
13_Member	KEGG Pathway	mmu05012	Parkinson disease - Mus musculus (house mouse)	-3.72572	-1.17358	11911,12864,19252,22151,22186,227613	Atf4,Cox6c,Dusp1,Tubb2a,Uba52,Tubb4b	6/264
13_Member	KEGG Pathway	mmu05020	Prion disease - Mus musculus (house mouse)	-3.69921	-1.17009	11911,12390,12864,13653,22151,227613	Atf4,Cav2,Cox6c,Egr1,Tubb2a,Tubb4b	6/267
13_Member	Reactome Gene Sets	R-MMU-9646399	Aggrephagy	-3.66101	-1.15581	22151,22186,227613	Tubb2a,Uba52,Tubb4b	3/37
13_Member	Reactome Gene Sets	R-MMU-2262752	Cellular responses to stress	-3.32271	-0.924956	12575,14870,16476,22151,22186,81489,227613	Cdkn1a,Gstp1,Jun,Tubb2a,Uba52,Dnajb1,Tubb4b	7/440
13_Member	Reactome Gene Sets	R-MMU-8953897	Cellular responses to stimuli	-3.30514	-0.919129	12575,14870,16476,22151,22186,81489,227613	Cdkn1a,Gstp1,Jun,Tubb2a,Uba52,Dnajb1,Tubb4b	7/443
13_Member	Reactome Gene Sets	R-MMU-3371497	HSP90 chaperone cycle for steroid hormone receptors (SHR) in the presence of ligand	-3.24659	-0.888606	22151,81489,227613	Tubb2a,Dnajb1,Tubb4b	3/51
13_Member	Reactome Gene Sets	R-MMU-913531	Interferon Signaling	-3.09946	-0.808397	13681,22151,22186,227613	Eif4a1,Tubb2a,Uba52,Tubb4b	4/131
13_Member	Reactome Gene Sets	R-MMU-9663891	Selective autophagy	-2.93861	-0.701357	22151,22186,227613	Tubb2a,Uba52,Tubb4b	3/65
13_Member	Reactome Gene Sets	R-MMU-194315	Signaling by Rho GTPases	-2.66247	-0.515336	17904,19285,22151,69581,214137,227613,259302	Myl6,Cavin1,Tubb2a,Rhou,Arhgap29,Tubb4b,Srgap3	7/572
13_Member	Reactome Gene Sets	R-MMU-69275	G2/M Transition	-2.63644	-0.502475	12575,22151,22186,227613	Cdkn1a,Tubb2a,Uba52,Tubb4b	4/175
13_Member	Reactome Gene Sets	R-MMU-453274	Mitotic G2-G2/M phases	-2.61858	-0.487841	12575,22151,22186,227613	Cdkn1a,Tubb2a,Uba52,Tubb4b	4/177
13_Member	Reactome Gene Sets	R-MMU-9716542	Signaling by Rho GTPases, Miro GTPases and RHOBTB3	-2.5995	-0.478311	17904,19285,22151,69581,214137,227613,259302	Myl6,Cavin1,Tubb2a,Rhou,Arhgap29,Tubb4b,Srgap3	7/587
13_Member	Reactome Gene Sets	R-MMU-1169410	Antiviral mechanism by IFN-stimulated genes	-2.51979	-0.437699	13681,22151,227613	Eif4a1,Tubb2a,Tubb4b	3/91
13_Member	KEGG Pathway	mmu04814	Motor proteins - Mus musculus (house mouse)	-2.45945	-0.394273	17904,22151,67268,227613	Myl6,Tubb2a,Myl12a,Tubb4b	4/196
13_Member	Reactome Gene Sets	R-MMU-5610787	Hedgehog 'off' state	-2.33357	-0.325451	22151,22186,227613	Tubb2a,Uba52,Tubb4b	3/106
13_Member	Reactome Gene Sets	R-MMU-1632852	Macroautophagy	-2.18412	-0.21971	22151,22186,227613	Tubb2a,Uba52,Tubb4b	3/120
13_Member	Reactome Gene Sets	R-MMU-9612973	Autophagy	-2.18412	-0.21971	22151,22186,227613	Tubb2a,Uba52,Tubb4b	3/120
13_Member	KEGG Pathway	mmu05132	Salmonella infection - Mus musculus (house mouse)	-2.07112	-0.140463	16476,22151,67268,227613	Jun,Tubb2a,Myl12a,Tubb4b	4/253
13_Member	Reactome Gene Sets	R-MMU-5358351	Signaling by Hedgehog	-2.01808	-0.0994263	22151,22186,227613	Tubb2a,Uba52,Tubb4b	3/138
14_Summary	WikiPathways	WP493	Mapk signaling pathway	-3.82624	-1.20831	11911,15507,16476,19252,53608,20740,22339	Atf4,Hspb1,Jun,Dusp1,Map3k6,Sptan1,Vegfa	7/-
14_Member	WikiPathways	WP493	Mapk signaling pathway	-3.82624	-1.20831	11911,15507,16476,19252,53608	Atf4,Hspb1,Jun,Dusp1,Map3k6	5/159
14_Member	WikiPathways	WP571	FAS pathway and stress induction of HSP regulation	-3.69675	-1.17009	15507,16476,20740	Hspb1,Jun,Sptan1	3/36
14_Member	KEGG Pathway	mmu04010	MAPK signaling pathway - Mus musculus (house mouse)	-3.42047	-0.998251	11911,15507,16476,19252,22339,53608	Atf4,Hspb1,Jun,Dusp1,Vegfa,Map3k6	6/301
14_Member	KEGG Pathway	mmu04210	Apoptosis - Mus musculus (house mouse)	-2.0353	-0.114668	11911,16476,20740	Atf4,Jun,Sptan1	3/136
15_Summary	GO Biological Processes	GO:0032651	regulation of interleukin-1 beta production	-3.43088	-0.998251	13653,14870,15507,16007,12655,11911,21807	Egr1,Gstp1,Hspb1,Ccn1,Chil3,Atf4,Tsc22d1	7/-
15_Member	GO Biological Processes	GO:0032651	regulation of interleukin-1 beta production	-3.43088	-0.998251	13653,14870,15507,16007	Egr1,Gstp1,Hspb1,Ccn1	4/107
15_Member	GO Biological Processes	GO:0032642	regulation of chemokine production	-3.28383	-0.905416	12655,13653,14870,16007	Chil3,Egr1,Gstp1,Ccn1	4/117
15_Member	GO Biological Processes	GO:0032652	regulation of interleukin-1 production	-3.13709	-0.830263	13653,14870,15507,16007	Egr1,Gstp1,Hspb1,Ccn1	4/128
15_Member	GO Biological Processes	GO:0032731	positive regulation of interleukin-1 beta production	-2.84549	-0.637492	13653,15507,16007	Egr1,Hspb1,Ccn1	3/70
15_Member	GO Biological Processes	GO:0032732	positive regulation of interleukin-1 production	-2.64829	-0.504962	13653,15507,16007	Egr1,Hspb1,Ccn1	3/82
15_Member	GO Biological Processes	GO:0032722	positive regulation of chemokine production	-2.58939	-0.471332	12655,13653,16007	Chil3,Egr1,Ccn1	3/86
15_Member	GO Biological Processes	GO:0001819	positive regulation of cytokine production	-2.0725	-0.140463	11911,12655,13653,15507,16007,21807	Atf4,Chil3,Egr1,Hspb1,Ccn1,Tsc22d1	6/559
16_Summary	GO Biological Processes	GO:0070167	regulation of biomineral tissue development	-3.43088	-0.998251	11625,11911,16007,19242,17125,214593	Ahsg,Atf4,Ccn1,Ptn,Smad1,Duox2	6/-
16_Member	GO Biological Processes	GO:0070167	regulation of biomineral tissue development	-3.43088	-0.998251	11625,11911,16007,19242	Ahsg,Atf4,Ccn1,Ptn	4/107
16_Member	GO Biological Processes	GO:0001503	ossification	-3.28	-0.905416	11625,11911,16007,17125,19242,214593	Ahsg,Atf4,Ccn1,Smad1,Ptn,Duox2	6/320
16_Member	GO Biological Processes	GO:0070169	positive regulation of biomineral tissue development	-3.0827	-0.808397	11911,16007,19242	Atf4,Ccn1,Ptn	3/58
16_Member	GO Biological Processes	GO:0030282	bone mineralization	-2.86353	-0.647781	11911,19242,214593	Atf4,Ptn,Duox2	3/69
16_Member	GO Biological Processes	GO:0030500	regulation of bone mineralization	-2.56104	-0.458329	11625,16007,19242	Ahsg,Ccn1,Ptn	3/88
16_Member	GO Biological Processes	GO:0031214	biomineral tissue development	-2.26701	-0.275449	11911,19242,214593	Atf4,Ptn,Duox2	3/112
17_Summary	WikiPathways	WP2067	Heart development	-3.35133	-0.941517	17125,18019,22339,15507,11911,16007,13653	Smad1,Nfatc2,Vegfa,Hspb1,Atf4,Ccn1,Egr1	7/-
17_Member	WikiPathways	WP2067	Heart development	-3.35133	-0.941517	17125,18019,22339	Smad1,Nfatc2,Vegfa	3/47
17_Member	KEGG Pathway	mmu04370	VEGF signaling pathway - Mus musculus (house mouse)	-3.0827	-0.808397	15507,18019,22339	Hspb1,Nfatc2,Vegfa	3/58
17_Member	GO Biological Processes	GO:0045667	regulation of osteoblast differentiation	-2.73896	-0.553436	11911,16007,17125,22339	Atf4,Ccn1,Smad1,Vegfa	4/164
17_Member	GO Biological Processes	GO:0045669	positive regulation of osteoblast differentiation	-2.69453	-0.534169	16007,17125,22339	Ccn1,Smad1,Vegfa	3/79
17_Member	GO Biological Processes	GO:0061448	connective tissue development	-2.04778	-0.125165	13653,16007,17125,18019	Egr1,Ccn1,Smad1,Nfatc2	4/257
18_Summary	GO Biological Processes	GO:0050922	negative regulation of chemotaxis	-3.0827	-0.808397	14870,19252,108151,18019,67268,259302,19242	Gstp1,Dusp1,Sema3d,Nfatc2,Myl12a,Srgap3,Ptn	7/-
18_Member	GO Biological Processes	GO:0050922	negative regulation of chemotaxis	-3.0827	-0.808397	14870,19252,108151	Gstp1,Dusp1,Sema3d	3/58
18_Member	KEGG Pathway	mmu04360	Axon guidance - Mus musculus (house mouse)	-2.58352	-0.46858	18019,67268,108151,259302	Nfatc2,Myl12a,Sema3d,Srgap3	4/181
18_Member	GO Biological Processes	GO:0040013	negative regulation of locomotion	-2.24275	-0.260855	14870,19242,19252,108151,259302	Gstp1,Ptn,Dusp1,Sema3d,Srgap3	5/361
19_Summary	WikiPathways	WP1251	Metapathway biotransformation	-2.9805	-0.723748	12846,14870,15476,20887,11535,18858,101502,214593	Comt,Gstp1,Hs3st1,Sult1a1,Adm,Pmp22,Hsd3b7,Duox2	8/-
19_Member	WikiPathways	WP1251	Metapathway biotransformation	-2.9805	-0.723748	12846,14870,15476,20887	Comt,Gstp1,Hs3st1,Sult1a1	4/141
19_Member	GO Biological Processes	GO:0008202	steroid metabolic process	-2.69284	-0.534169	11535,12846,18858,20887,101502	Adm,Comt,Pmp22,Sult1a1,Hsd3b7	5/283
19_Member	GO Biological Processes	GO:0042445	hormone metabolic process	-2.40518	-0.371203	11535,12846,20887,214593	Adm,Comt,Sult1a1,Duox2	4/203
19_Member	GO Biological Processes	GO:0018958	phenol-containing compound metabolic process	-2.35668	-0.336155	12846,20887,214593	Comt,Sult1a1,Duox2	3/104
20_Summary	Reactome Gene Sets	R-MMU-5687128	MAPK6/MAPK4 signaling	-2.79296	-0.588796	15507,22186,81489,12846,18858,11911	Hspb1,Uba52,Dnajb1,Comt,Pmp22,Atf4	6/-
20_Member	Reactome Gene Sets	R-MMU-5687128	MAPK6/MAPK4 signaling	-2.79296	-0.588796	15507,22186,81489	Hspb1,Uba52,Dnajb1	3/73
20_Member	GO Biological Processes	GO:0009266	response to temperature stimulus	-2.73896	-0.553436	12846,15507,18858,81489	Comt,Hspb1,Pmp22,Dnajb1	4/164
20_Member	GO Biological Processes	GO:0009408	response to heat	-2.56104	-0.458329	15507,18858,81489	Hspb1,Pmp22,Dnajb1	3/88
20_Member	GO Biological Processes	GO:0006986	response to unfolded protein	-2.44156	-0.384605	11911,15507,18858	Atf4,Hspb1,Pmp22	3/97
20_Member	GO Biological Processes	GO:0035966	response to topologically incorrect protein	-2.18412	-0.21971	11911,15507,18858	Atf4,Hspb1,Pmp22	3/120

## Sheet: Ptx3_UP_Annotation
MyList	Gene ID	Type	Tax ID	Homologene Gene ID	Homologene Gene Tax ID	Gene Symbol	Description
Cacna2d3	12294	symbol	M. musculus	12294	M. musculus	Cacna2d3	calcium channel, voltage-dependent, alpha2/delta subunit 3
Adam12	11489	symbol	M. musculus	11489	M. musculus	Adam12	ADAM metallopeptidase domain 12
Gria2	14800	symbol	M. musculus	14800	M. musculus	Gria2	glutamate receptor, ionotropic, AMPA2 (alpha 2)
Sema3a	20346	symbol	M. musculus	20346	M. musculus	Sema3a	sema domain, immunoglobulin domain (Ig), short basic domain, secreted, (semaphorin) 3A
Frmd4b	232288	symbol	M. musculus	232288	M. musculus	Frmd4b	FERM domain containing 4B
H2-K1	14972	symbol	M. musculus	14972	M. musculus	H2-K1	histocompatibility 2, K1, K region
Arhgap6	11856	symbol	M. musculus	11856	M. musculus	Arhgap6	Rho GTPase activating protein 6
Rgs7	24012	symbol	M. musculus	24012	M. musculus	Rgs7	regulator of G protein signaling 7
Hecw2	329152	symbol	M. musculus	329152	M. musculus	Hecw2	HECT, C2 and WW domain containing E3 ubiquitin protein ligase 2
Inpp4b	234515	symbol	M. musculus	234515	M. musculus	Inpp4b	inositol polyphosphate-4-phosphatase, type II
Fyn	14360	symbol	M. musculus	14360	M. musculus	Fyn	Fyn proto-oncogene
Sh3pxd2b	268396	symbol	M. musculus	268396	M. musculus	Sh3pxd2b	SH3 and PX domains 2B
Rapgef5	217944	symbol	M. musculus	217944	M. musculus	Rapgef5	Rap guanine nucleotide exchange factor (GEF) 5
F8	14069	symbol	M. musculus	14069	M. musculus	F8	coagulation factor VIII
Ntn1	18208	symbol	M. musculus	18208	M. musculus	Ntn1	netrin 1
Iigp1	60440	symbol	M. musculus	60440	M. musculus	Iigp1	interferon inducible GTPase 1
Pld5	319455	symbol	M. musculus	319455	M. musculus	Pld5	phospholipase D family member 5
H2-D1	14964	symbol	M. musculus	14964	M. musculus	H2-D1	histocompatibility 2, D region locus 1
Sgms1	208449	symbol	M. musculus	208449	M. musculus	Sgms1	sphingomyelin synthase 1
Sash1	70097	symbol	M. musculus	70097	M. musculus	Sash1	SAM and SH3 domain containing 1
Ppp1r9a	243725	symbol	M. musculus	243725	M. musculus	Ppp1r9a	protein phosphatase 1, regulatory subunit 9A
B2m	12010	symbol	M. musculus	12010	M. musculus	B2m	beta-2 microglobulin
Galnt18	233733	symbol	M. musculus	233733	M. musculus	Galnt18	polypeptide N-acetylgalactosaminyltransferase 18
Zmat4	320158	symbol	M. musculus	320158	M. musculus	Zmat4	zinc finger, matrin type 4
Mrc1	17533	symbol	M. musculus	17533	M. musculus	Mrc1	mannose receptor, C type 1
D5Ertd615e	52401	symbol	M. musculus	52401	M. musculus	D5Ertd615e	DNA segment, Chr 5, ERATO Doi 615, expressed
Dock8	76088	symbol	M. musculus	76088	M. musculus	Dock8	dedicator of cytokinesis 8
Ephb1	270190	symbol	M. musculus	270190	M. musculus	Ephb1	Eph receptor B1
Spsb1	74646	symbol	M. musculus	74646	M. musculus	Spsb1	splA/ryanodine receptor domain and SOCS box containing 1
4833422C13Rik	373852	symbol	M. musculus	373852	M. musculus	4833422C13Rik	RIKEN cDNA 4833422C13 gene
Prex2	109294	symbol	M. musculus	109294	M. musculus	Prex2	phosphatidylinositol-3,4,5-trisphosphate-dependent Rac exchange factor 2
Etv1	14009	symbol	M. musculus	14009	M. musculus	Etv1	ets variant 1
Rasal2	226525	symbol	M. musculus	226525	M. musculus	Rasal2	RAS protein activator like 2
Hivep3	16656	symbol	M. musculus	16656	M. musculus	Hivep3	human immunodeficiency virus type I enhancer binding protein 3
Lhfp	108927	gene_synonym	M. musculus	108927	M. musculus	Lhfpl6	LHFPL tetraspan subfamily member 6
Runx2	12393	symbol	M. musculus	12393	M. musculus	Runx2	runt related transcription factor 2
Slco2b1	101488	symbol	M. musculus	101488	M. musculus	Slco2b1	solute carrier organic anion transporter family, member 2b1
Asap1	13196	symbol	M. musculus	13196	M. musculus	Asap1	ArfGAP with SH3 domain, ankyrin repeat and PH domain1
Plpp1	19012	symbol	M. musculus	19012	M. musculus	Plpp1	phospholipid phosphatase 1
Amotl1	75723	symbol	M. musculus	75723	M. musculus	Amotl1	angiomotin-like 1
Serinc3	26943	symbol	M. musculus	26943	M. musculus	Serinc3	serine incorporator 3
Gja1	14609	symbol	M. musculus	14609	M. musculus	Gja1	gap junction protein, alpha 1
Maf	17132	symbol	M. musculus	17132	M. musculus	Maf	MAF bZIP transcription factor
Cask	12361	symbol	M. musculus	12361	M. musculus	Cask	calcium/calmodulin dependent serine protein kinase
Sema6a	20358	symbol	M. musculus	20358	M. musculus	Sema6a	sema domain, transmembrane domain (TM), and cytoplasmic domain, (semaphorin) 6A
Creb5	231991	symbol	M. musculus	231991	M. musculus	Creb5	cAMP responsive element binding protein 5
Slc16a12	240638	symbol	M. musculus	240638	M. musculus	Slc16a12	solute carrier family 16 (monocarboxylic acid transporters), member 12
Slc9a9	331004	symbol	M. musculus	331004	M. musculus	Slc9a9	solute carrier family 9 (sodium/hydrogen exchanger), member 9
Cst3	13010	symbol	M. musculus	13010	M. musculus	Cst3	cystatin C
Snrk	20623	symbol	M. musculus	20623	M. musculus	Snrk	SNF related kinase
Cd38	12494	symbol	M. musculus	12494	M. musculus	Cd38	CD38 antigen
Ldb2	16826	symbol	M. musculus	16826	M. musculus	Ldb2	LIM domain binding 2
Ppp1r13b	21981	symbol	M. musculus	21981	M. musculus	Ppp1r13b	protein phosphatase 1, regulatory subunit 13B
Plekhg3	263406	symbol	M. musculus	263406	M. musculus	Plekhg3	pleckstrin homology domain containing, family G (with RhoGef domain) member 3
Ctdspl	69274	symbol	M. musculus	69274	M. musculus	Ctdspl	CTD small phosphatase like
H2-Q7	15018	symbol	M. musculus	15018	M. musculus	H2-Q7	histocompatibility 2, Q region locus 7
Bst2	69550	symbol	M. musculus	69550	M. musculus	Bst2	bone marrow stromal cell antigen 2
Fbn1	14118	symbol	M. musculus	14118	M. musculus	Fbn1	fibrillin 1
Ablim3	319713	symbol	M. musculus	319713	M. musculus	Ablim3	actin binding LIM protein family, member 3
Abhd17b	226016	symbol	M. musculus	226016	M. musculus	Abhd17b	abhydrolase domain containing 17B
Yes1	22612	symbol	M. musculus	22612	M. musculus	Yes1	YES proto-oncogene 1, Src family tyrosine kinase
Itga9	104099	symbol	M. musculus	104099	M. musculus	Itga9	integrin alpha 9
Plekhg1	213783	symbol	M. musculus	213783	M. musculus	Plekhg1	pleckstrin homology domain containing, family G (with RhoGef domain) member 1
Plce1	74055	symbol	M. musculus	74055	M. musculus	Plce1	phospholipase C, epsilon 1
Xpo6	74204	symbol	M. musculus	74204	M. musculus	Xpo6	exportin 6
Nbea	26422	symbol	M. musculus	26422	M. musculus	Nbea	neurobeachin
Supt3	109115	symbol	M. musculus	109115	M. musculus	Supt3	SPT3, SAGA and STAGA complex component
Igfbp4	16010	symbol	M. musculus	16010	M. musculus	Igfbp4	insulin-like growth factor binding protein 4
Man2a1	17158	symbol	M. musculus	17158	M. musculus	Man2a1	mannosidase 2, alpha 1
Npl	74091	symbol	M. musculus	74091	M. musculus	Npl	N-acetylneuraminate pyruvate lyase
Spred1	114715	symbol	M. musculus	114715	M. musculus	Spred1	sprouty protein with EVH-1 domain 1, related sequence
Plxna2	18845	symbol	M. musculus	18845	M. musculus	Plxna2	plexin A2
Kalrn	545156	symbol	M. musculus	545156	M. musculus	Kalrn	kalirin, RhoGEF kinase
Tmem131	56030	symbol	M. musculus	56030	M. musculus	Tmem131	transmembrane protein 131
Elk3	13713	symbol	M. musculus	13713	M. musculus	Elk3	ELK3, member of ETS oncogene family
Ltc4s	17001	symbol	M. musculus	17001	M. musculus	Ltc4s	leukotriene C4 synthase
Mmrn1	70945	symbol	M. musculus	70945	M. musculus	Mmrn1	multimerin 1
Soga1	320706	gene_synonym	M. musculus	320706	M. musculus	Mtcl2	microtubule crosslinking factor 2
Timp3	21859	symbol	M. musculus	21859	M. musculus	Timp3	tissue inhibitor of metalloproteinase 3
Qk	19317	gene_synonym	M. musculus	19317	M. musculus	Qki	quaking, KH domain containing RNA binding
Aqp1	11826	symbol	M. musculus	11826	M. musculus	Aqp1	aquaporin 1
Nf1	18015	symbol	M. musculus	18015	M. musculus	Nf1	neurofibromin 1
Slc16a9	66859	symbol	M. musculus	66859	M. musculus	Slc16a9	solute carrier family 16 (monocarboxylic acid transporters), member 9

[truncated: 3 more sheets: Ptx3_UP_Enrichment, Ptx3_Down_Annotation, Ptx3_Down_Enrichment]
