# Supplementary material for: A single-cell atlas of normal and KRASG12D-malformed lymphatic vessels
Source: JCI Insight. 2025 Jan 28;10(5):e185181. doi: 10.1172/jci.insight.185181 (PMC11949019; doi:10.1172/jci.insight.185181)
Supplement: Supporting data values [file jciinsight-10-185181-s111.xlsx]

## Sheet: Figure 1
	Animal ID	Genotype	Mean diameter (micrometers)
	3N 4830-4	Ctrl	11.88
	3N 4704-2	Ctrl	12.93
	7B 5963-3	Ctrl	13.52
	7B 5963-6	Ctrl	16.55
	7B 5963-4	Ctrl	16.67
	3N 4830-3	Mut	27.32
	3N 4834-6	Mut	25.25
	3N 4934-1	Mut	21.8
	3N 4934-3	Mut	27.89
	3N 4934-7	Mut	26.01

## Sheet: Figure 6D-F
Data for early tamoxifen treatment.
Genotype	Animal ID	Branch point per mm	Vessel Diameter (um)	Valves per mm
Prox1wt/CreERT2;mTmG	4366-1	2.78951	40.82	2.41
Prox1wt/CreERT2;mTmG	4366-3	2.74943	38.63	1.6
Prox1wt/CreERT2;mTmG	4366-4	2.57293	39.4	1.55
Prox1wt/CreERT2;mTmG	4599-1	2.64822	32.29	1.75
Prox1wt/CreERT2;mTmG	4599-2	3.02557	38.71	1.75
Prox1wt/CreERT2;mTmG	4599-6	2.52397	38.87	1.91
Prox1wt/CreERT2;mTmG;LSL-KrasG12D	4366-2	2.30215	72.17	0.1
Prox1wt/CreERT2;mTmG;LSL-KrasG12D	4366-5	2.22508	62.26	0.1
Prox1wt/CreERT2;mTmG;LSL-KrasG12D	4366-6	1.75443	88.12	0.02
Prox1wt/CreERT2;mTmG;LSL-KrasG12D	4599-4	2.12959	67.26	0.07
Prox1wt/CreERT2;mTmG;LSL-KrasG12D	4599-5	2.02256	74.65	0.09

## Sheet: Figure 6G-I
Data for late tamoxifen treatment. 3 week-post-tamoxifen treatment.
Genotype	Animal ID	Branch point per mm	Vessel Diameter (um)	Valves per mm
Prox1wt/CreERT2;mTmG	4729	2.06	41.89	2.06
Prox1wt/CreERT2;mTmG	4731	2.42	40.28	2.06
Prox1wt/CreERT2;mTmG	4750	2.32	45.99	2.67
Prox1wt/CreERT2;mTmG	4751	2.06	42.08	1.83
Prox1wt/CreERT2;mTmG	4753	1.85	44.62	1.96
Prox1wt/CreERT2;mTmG	4754	2.04	49.35	2.71
Prox1wt/CreERT2;mTmG	5131	2.07	45.56	2.77
Prox1wt/CreERT2;mTmG;LSL-KrasG12D	4728	2.23	47.8	2.38
Prox1wt/CreERT2;mTmG;LSL-KrasG12D	4730	3.29	46.72	1.64
Prox1wt/CreERT2;mTmG;LSL-KrasG12D	4752	2.157	49.9	2.02
Prox1wt/CreERT2;mTmG;LSL-KrasG12D	4755	2.21	47.72	2.35
Prox1wt/CreERT2;mTmG;LSL-KrasG12D	5132	2.16	45.63	2.32
Prox1wt/CreERT2;mTmG;LSL-KrasG12D	5136	1.92	49.45	1.95
Prox1wt/CreERT2;mTmG;LSL-KrasG12D	5137	1.76	48.19	2.23

## Sheet: Figure 6J-L
Data for late tamoxifen treatment. 6 week-post-tamoxifen treatment.
Genotype	Animal ID	Branch point per mm	Vessel Diameter (um)	Valves per mm
Prox1wt/CreERT2;mTmG	4692	2.07	43.89	2.04
Prox1wt/CreERT2;mTmG	4699	1.7	44.3	2.01
Prox1wt/CreERT2;mTmG	4700	2.29	44.56	1.6
Prox1wt/CreERT2;mTmG	4727	1.98	41.67	1.88
Prox1wt/CreERT2;mTmG	4732	1.94	44.33	2.36
Prox1wt/CreERT2;mTmG	4735	1.67	40.81	1.71
Prox1wt/CreERT2;mTmG;LSL-KrasG12D	4693	1.8	51.36	1.66
Prox1wt/CreERT2;mTmG;LSL-KrasG12D	4696	1.65	45.52	1.48
Prox1wt/CreERT2;mTmG;LSL-KrasG12D	4733	1.98	45.95	2.03
Prox1wt/CreERT2;mTmG;LSL-KrasG12D	5138	1.48	48.15	2.23
Prox1wt/CreERT2;mTmG;LSL-KrasG12D	5141	1.62	48.05	2.3

## Sheet: Supplemental-Figure 4
Early - KRAS WT	Prox1 nuclei/mM vessel
3N Ctrl 1	53
3N Ctrl 2	42
3N Ctrl 3	34
3N Ctrl 4	44
Early - KRAS MT	Prox1 nuclei/mM vessel
3N Mut 1	39
3N Mut 2	34
3N Mut 3	51
3N Mut 4	45
Late - KRAS WT	Prox1 nuclei/mM vessel
5O 5177	21
5O 5178	25
5O 5170	33
Late - KRAS MT	Prox1 nuclei/mM vessel
5O 5176	26
5O 5169	37
5O 5173	52
5O 5174	25
